# Supplementary material for: Iso­propyl­ammonium halidometallates. I. [CoX4]2−·X− (X = Cl, Br), ZnCl42−, and [ZnCl3−]n salts
Source: Acta Crystallogr E Crystallogr Commun. 2025 Jul 15;81(Pt 8):684–93. doi: 10.1107/S2056989025006103 (PMC12326503; doi:10.1107/S2056989025006103)
Supplement: Supplementary file 1 [file e-81-00684-sup1.cif]

##############################################################################
#                                                                            #
# This CIF contains the data in a paper accepted for publication in          #
# Acta Crystallographica Section E. It conforms to the requirements of       #
# Notes for Authors for Acta Crystallographica Section E, and has been       #
# peer reviewed under the auspices of the IUCr Commission on Journals.       #
#                                                                            #
# Full details of the Crystallographic Information File format               #
# are given in the paper "The Crystallographic Information File (CIF):       #
# a New Standard Archive File for Crystallography" by S. R. Hall, F. H.      #
# Allen and I. D. Brown [Acta Cryst. (1991), A47, 655-685].                  #
#                                                                            #
# The current version of the core CIF dictionary is obtainable from          #
# ftp://ftp.iucr.org/pub/cif_core.dic.                                       #
#                                                                            #
# Software is freely available for graphical display of the structure(s)     #
# in this CIF. For information consult the CIF software page                 #
# http://www.iucr.org/resources/cif/software.                                #
#                                                                            #
# This file may be used for bona fide research purposes within the           #
# scientific community so long as proper attribution is given to the journal # 
# article from which it was obtained.                                        #
#                                                                            #
##############################################################################
data_global
_audit_creation_method     'WinGX routine CIF_UPDATE'
_audit_conform_dict_name     cif_core.dic
_audit_conform_dict_version     2.4.3
_journal_data_validation_number     ?
_journal_date_recd_electronic     2025-06-10
_journal_date_accepted     2025-07-08
_journal_name_full     'Acta Crystallographica, Section E'
_journal_year     2025
_journal_volume     81
_journal_issue      8
_journal_page_first     0
_journal_page_last     0
_journal_paper_category     GM
_journal_paper_doi     10.1107/S2056989025006103
_journal_coeditor_code     NU2010
_publ_contact_author_name     'Bond, Marcus R.'
_publ_contact_author_address
;
Department of Chemistry and Physics
Southeast Missouri State University
Cape Girardeau, MO 63701
;
_publ_contact_author_email     'mbond@semo.edu'
_publ_contact_author_fax     ' '
_publ_contact_author_phone     '573-651-2580'
_publ_section_title
;
Isopropylammonium halidometallates. I. [Co<i>X</i>~4~]^2-^\\cdot<i>X</i>^-^
(<i>X</i> = Cl, Br), ZnCl~4~^2-^, and [ZnCl~3~^-^]<i>~n~</i> salts
;
_publ_section_title_footnote     .
loop_
    _publ_author_name
    _publ_author_footnote
    _publ_author_address
    'Birke, Josh' .
;
Department of Chemistry and Physics
Southeast Missouri State University
Cape Girardeau, MO 63701
USA
;
    'Nguyen, Tu' .
;
Department of Chemistry and Physics
Southeast Missouri State University
Cape Girardeau, MO 63701
USA
;
    'Bond, Marcus R.' .
;
Department of Chemistry and Physics
Southeast Missouri State University
Cape Girardeau, MO 63701
USA
;
_publ_section_synopsis
;
The structures of the isopropylammonium halidometallate salts
(IPA^+^)~3~Co<i>X</i>~5~ (<i>X</i> = Cl, Br), (IPA^+^)~2~ZnCl~4~ and
(IPA^+^)ZnCl~3~ are reported along with a survey of known isopropylammonium
halidometallates, and a study of IPA^+^ cation geometry (both experimental and
theoretical) juxtaposed with that of TMA^+^.
;
data_I
_chemical_name_systematic
;
Tris(isopropylammonium) tetrachloridocobaltate(II) chloride
;
_chemical_formula_moiety     '3(C3 H10 N 1+), Co Cl4 2-, Cl 1-'
_chemical_formula_sum     'C9 H30 Cl5 Co N3'
_chemical_formula_iupac     '(C3 H10 N)3 [Co Cl4] Cl'
_chemical_formula_weight     416.54
_symmetry_cell_setting     monoclinic
_symmetry_space_group_name_H-M     'P 21/n'
_symmetry_space_group_name_Hall     '-P 2yn'
loop_
    _space_group_symop_operation_xyz
    'x, y, z'
    '-x+1/2, y+1/2, -z+1/2'
    '-x, -y, -z'
    'x-1/2, -y-1/2, z-1/2'
_cell_length_a     12.2051(5)
_cell_length_b     9.5464(4)
_cell_length_c     17.4681(6)
_cell_angle_alpha     90
_cell_angle_beta     91.3600(10)
_cell_angle_gamma     90
_cell_volume     2034.72(14)
_cell_formula_units_Z     4
_cell_measurement_reflns_used     9894
_cell_measurement_theta_min     5.418
_cell_measurement_theta_max     56.18
_cell_measurement_temperature     295(2)
_exptl_crystal_description     irregular
_exptl_crystal_colour     blue
_exptl_crystal_size_max     0.44
_exptl_crystal_size_mid     0.31
_exptl_crystal_size_min     0.21
_exptl_crystal_density_diffrn     1.36
_exptl_crystal_F_000     868
_exptl_absorpt_coefficient_mu     1.49
_exptl_absorpt_correction_type     multi-scan
_exptl_absorpt_process_details
;
(SADABS; Krause <i>et al.</i>,  2015)
;
_exptl_absorpt_correction_T_min     0.746
_exptl_absorpt_correction_T_max     0.886
_diffrn_ambient_temperature     295(2)
_diffrn_source_power     1.0
_diffrn_source_voltage     50.0
_diffrn_source_current     20.0
_diffrn_radiation_type     MoK\a
_diffrn_radiation_wavelength     0.71073
_diffrn_measurement_device_type     'Bruker D8 Quest Eco'
_diffrn_measurement_method     '\f and \w scans'
_diffrn_reflns_number     115887
_diffrn_reflns_av_R_equivalents     0.0518
_diffrn_reflns_av_unetI/netI     0.0164
_diffrn_reflns_theta_min     3.339
_diffrn_reflns_theta_max     27.496
_diffrn_reflns_theta_full     25.242
_diffrn_measured_fraction_theta_max     0.998
_diffrn_measured_fraction_theta_full     0.998
_diffrn_reflns_limit_h_min     -15
_diffrn_reflns_limit_h_max     15
_diffrn_reflns_limit_k_min     -12
_diffrn_reflns_limit_k_max     12
_diffrn_reflns_limit_l_min     -22
_diffrn_reflns_limit_l_max     22
_diffrn_standards_number     0
_diffrn_standards_interval_count     0
_diffrn_standards_interval_time     0
_diffrn_standards_decay_%     0
_refine_special_details
;
DFIX restraints were applied to C-C and C-N bonds of minor disorder
 components in order to yield more chemically reasonable geometries. Four low
 angle reflections with Fc >> Fo were presumed to have been
 blocked by the beam catcher and were omitted from the refinement. APEX3
 software suggested data collection to \qmax = 31.66\% however data analysis
 showed that <I/\s(I)> is less than 1.35  beyond \q = 27.5\%. Thus data with \q
 > 27.5\% were omitted from the final refinement.
;
_reflns_number_total     4663
_reflns_number_gt     3721
_reflns_threshold_expression     'I > 2\s(I)'
_refine_ls_structure_factor_coef     Fsqd
_refine_ls_matrix_type     full
_refine_ls_R_factor_all     0.0478
_refine_ls_R_factor_gt     0.0319
_refine_ls_wR_factor_gt     0.0675
_refine_ls_wR_factor_ref     0.0755
_refine_ls_goodness_of_fit_ref     1.058
_refine_ls_restrained_S_all     1.061
_refine_ls_number_reflns     4663
_refine_ls_number_parameters     185
_refine_ls_number_restraints     6
_refine_ls_hydrogen_treatment     constr
_refine_ls_weighting_scheme     calc
_refine_ls_weighting_details
              'w=1/[\s^2^(Fo^2^)+(0.0280P)^2^+1.2921P] where P=(Fo^2^+2Fc^2^)/3'
_atom_sites_solution_hydrogens     geom
_atom_sites_solution_primary     dual
_refine_ls_shift/su_max     0.001
_refine_ls_shift/su_mean     0.000
_refine_diff_density_max     0.513
_refine_diff_density_min     -0.422
_refine_ls_extinction_method
;
SHELXL2018/3 (Sheldrick 2015b)
;
_refine_ls_extinction_coef     0.0154(6)
_refine_ls_extinction_expression
                                  'Fc^*^=kFc[1+0.001xFc^2^\l^3^/sin(2\q)]^-1/4^'
_computing_data_collection
;
APEX3 v2017.3-0 (Bruker, 2017)
;
_computing_cell_refinement
;
SAINT v8.38A (Bruker, 2017)
;
_computing_data_reduction
;
SAINT v8.38A (Bruker, 2017)
;
_computing_structure_solution
;
<i>SHELXT2018/2</i> (Sheldrick, 2015a)
;
_computing_structure_refinement
;
<i>SHELXL2018/3</i> (Sheldrick, 2015b)
;
_computing_molecular_graphics
;
<i>ORTEP-3 for Windows</i> 2020.1 (Farrugia, 2012),
ORTEPIII (Burnett & Johnson, 1996)
;
_computing_publication_material
;
publCIF (Westrip, 2010) and PARST (Nardelli, 1995)
;
loop_
    _atom_site_type_symbol
    _atom_site_label
    _atom_site_fract_x
    _atom_site_fract_y
    _atom_site_fract_z
    _atom_site_U_iso_or_equiv
    _atom_site_adp_type
    _atom_site_calc_flag
    _atom_site_occupancy
    _atom_site_disorder_assembly
    _atom_site_disorder_group
    Co Co1 0.69716(2) 0.32140(3) 0.58630(2) 0.03708(10) Uani d 1 . .
    Cl Cl1 0.84051(6) 0.17232(7) 0.59286(4) 0.0676(2) Uani d 1 . .
    Cl Cl2 0.57605(5) 0.28442(8) 0.68007(3) 0.05848(17) Uani d 1 . .
    Cl Cl3 0.75183(5) 0.54935(6) 0.59658(3) 0.05078(15) Uani d 1 . .
    Cl Cl4 0.60820(5) 0.30846(7) 0.47051(3) 0.05420(16) Uani d 1 . .
    Cl Cl5 0.31607(5) 0.51916(6) 0.72833(3) 0.04879(15) Uani d 1 . .
    N N1 0.92624(18) 0.1541(2) 0.77442(12) 0.0576(5) Uani d 1 . .
    H H1A 0.901612 0.157398 0.726083 0.086 Uiso calc 1 . .
    H H1B 0.879586 0.105505 0.802408 0.086 Uiso calc 1 . .
    H H1C 0.991633 0.112882 0.776326 0.086 Uiso calc 1 . .
    C C11 1.0230(3) 0.3748(4) 0.7629(3) 0.0976(12) Uani d 1 . .
    H H11A 1.004113 0.376131 0.709216 0.146 Uiso calc 1 . .
    H H11B 1.091876 0.327744 0.770645 0.146 Uiso calc 1 . .
    H H11C 1.028876 0.469192 0.781518 0.146 Uiso calc 1 . .
    C C12 0.9361(2) 0.2992(3) 0.80528(14) 0.0527(6) Uani d 1 . .
    H H12 0.958964 0.293460 0.859340 0.063 Uiso calc 1 . .
    C C13 0.8279(2) 0.3728(3) 0.80011(17) 0.0647(7) Uani d 1 . .
    H H13A 0.833880 0.462314 0.824890 0.097 Uiso calc 1 . .
    H H13B 0.773476 0.317389 0.824861 0.097 Uiso calc 1 . .
    H H13C 0.806975 0.385861 0.747273 0.097 Uiso calc 1 . .
    N N2 0.36072(16) 0.34578(19) 0.56983(12) 0.0487(5) Uani d 0.847(9) A 1
    H H2A 0.433393 0.338721 0.573053 0.073 Uiso calc 0.847(9) A 1
    H H2B 0.340552 0.372232 0.522713 0.073 Uiso calc 0.847(9) A 1
    H H2C 0.338146 0.409058 0.603386 0.073 Uiso calc 0.847(9) A 1
    C C21 0.1882(2) 0.2206(4) 0.5815(2) 0.0825(10) Uani d 0.847(9) A 1
    H H21A 0.154769 0.132088 0.592536 0.124 Uiso calc 0.847(9) A 1
    H H21B 0.164498 0.289329 0.617668 0.124 Uiso calc 0.847(9) A 1
    H H21C 0.167094 0.249606 0.530650 0.124 Uiso calc 0.847(9) A 1
    C C22 0.3102(2) 0.2063(3) 0.5873(2) 0.0493(9) Uani d 0.847(9) A 1
    H H22 0.332145 0.176822 0.639137 0.059 Uiso calc 0.847(9) A 1
    C C23 0.3527(5) 0.1028(4) 0.5296(4) 0.0962(19) Uani d 0.847(9) A 1
    H H23A 0.431045 0.096386 0.534981 0.144 Uiso calc 0.847(9) A 1
    H H23B 0.320868 0.012464 0.538435 0.144 Uiso calc 0.847(9) A 1
    H H23C 0.333327 0.133799 0.478798 0.144 Uiso calc 0.847(9) A 1
    N N2A 0.36072(16) 0.34578(19) 0.56983(12) 0.0487(5) Uani d 0.153(9) A 2
    H H2D 0.319705 0.417888 0.554243 0.073 Uiso calc 0.153(9) A 2
    H H2E 0.371124 0.350132 0.620374 0.073 Uiso calc 0.153(9) A 2
    H H2F 0.425191 0.349063 0.547137 0.073 Uiso calc 0.153(9) A 2
    C C21A 0.1882(2) 0.2206(4) 0.5815(2) 0.0825(10) Uani d 0.153(9) A 2
    H H21D 0.152645 0.303460 0.562131 0.124 Uiso calc 0.153(9) A 2
    H H21E 0.146331 0.139642 0.566456 0.124 Uiso calc 0.153(9) A 2
    H H21F 0.193505 0.225238 0.636376 0.124 Uiso calc 0.153(9) A 2
    C C22A 0.3032(8) 0.2103(12) 0.5490(12) 0.054(6) Uiso d 0.153(9) A 2
    H H22A 0.295325 0.206653 0.493049 0.064 Uiso calc 0.153(9) A 2
    C C23A 0.369(2) 0.086(2) 0.5741(16) 0.076(7) Uiso d 0.153(9) A 2
    H H23D 0.330711 0.001540 0.560134 0.114 Uiso calc 0.153(9) A 2
    H H23E 0.438843 0.087348 0.549676 0.114 Uiso calc 0.153(9) A 2
    H H23F 0.380523 0.088501 0.628673 0.114 Uiso calc 0.153(9) A 2
    N N3 0.3157(2) 0.2693(3) 0.85354(17) 0.0536(9) Uani d 0.767(5) B 3
    H H3A 0.311029 0.341121 0.821145 0.080 Uiso calc 0.767(5) B 3
    H H3B 0.276986 0.197557 0.834767 0.080 Uiso calc 0.767(5) B 3
    H H3C 0.289183 0.294581 0.898517 0.080 Uiso calc 0.767(5) B 3
    C C31 0.4968(2) 0.3532(3) 0.89475(18) 0.0705(8) Uani d 0.767(5) B 3
    H H31A 0.572654 0.328655 0.901980 0.106 Uiso calc 0.767(5) B 3
    H H31B 0.490421 0.428970 0.858792 0.106 Uiso calc 0.767(5) B 3
    H H31C 0.467391 0.381537 0.942811 0.106 Uiso calc 0.767(5) B 3
    C C32 0.4333(2) 0.2265(3) 0.86397(19) 0.0436(8) Uani d 0.767(5) B 3
    H H32 0.462624 0.197537 0.814707 0.052 Uiso calc 0.767(5) B 3
    C C33 0.4364(2) 0.1053(3) 0.91902(17) 0.0643(7) Uani d 0.767(5) B 3
    H H33A 0.510851 0.075157 0.927024 0.096 Uiso calc 0.767(5) B 3
    H H33B 0.406784 0.133995 0.966964 0.096 Uiso calc 0.767(5) B 3
    H H33C 0.393628 0.029341 0.898200 0.096 Uiso calc 0.767(5) B 3
    N N3A 0.3791(7) 0.2390(9) 0.8083(4) 0.046(2) Uiso d 0.233(5) B 4
    H H3D 0.323163 0.180367 0.800785 0.069 Uiso calc 0.233(5) B 4
    H H3E 0.361927 0.322420 0.788680 0.069 Uiso calc 0.233(5) B 4
    H H3F 0.437994 0.205562 0.785396 0.069 Uiso calc 0.233(5) B 4
    C C31A 0.4968(2) 0.3532(3) 0.89475(18) 0.0705(8) Uani d 0.233(5) B 4
    H H31D 0.518483 0.369427 0.947191 0.106 Uiso calc 0.233(5) B 4
    H H31E 0.557297 0.314157 0.867793 0.106 Uiso calc 0.233(5) B 4
    H H31F 0.475247 0.440206 0.871335 0.106 Uiso calc 0.233(5) B 4
    C C32A 0.4027(7) 0.2533(8) 0.8915(5) 0.040(3) Uiso d 0.233(5) B 4
    H H32A 0.339421 0.289118 0.918912 0.049 Uiso calc 0.233(5) B 4
    C C33A 0.4364(2) 0.1053(3) 0.91902(17) 0.0643(7) Uani d 0.233(5) B 4
    H H33D 0.452948 0.107515 0.973013 0.096 Uiso calc 0.233(5) B 4
    H H33E 0.377238 0.041121 0.908982 0.096 Uiso calc 0.233(5) B 4
    H H33F 0.499980 0.075242 0.892161 0.096 Uiso calc 0.233(5) B 4
loop_
    _atom_site_aniso_label
    _atom_site_aniso_U_11
    _atom_site_aniso_U_22
    _atom_site_aniso_U_33
    _atom_site_aniso_U_12
    _atom_site_aniso_U_13
    _atom_site_aniso_U_23
    Co1 0.03859(16) 0.03711(16) 0.03567(16) 0.00483(12) 0.00363(11) 0.00090(11)
    Cl1 0.0658(4) 0.0634(4) 0.0741(4) 0.0324(3) 0.0139(3) 0.0086(3)
    Cl2 0.0478(3) 0.0835(5) 0.0446(3) 0.0001(3) 0.0107(2) 0.0111(3)
    Cl3 0.0607(3) 0.0403(3) 0.0513(3) -0.0041(2) 0.0021(3) -0.0033(2)
    Cl4 0.0646(4) 0.0589(4) 0.0387(3) -0.0102(3) -0.0067(2) -0.0019(2)
    Cl5 0.0511(3) 0.0439(3) 0.0512(3) 0.0040(2) -0.0027(2) 0.0026(2)
    N1 0.0614(13) 0.0497(12) 0.0622(13) 0.0076(10) 0.0102(10) 0.0124(10)
    C11 0.071(2) 0.073(2) 0.150(4) -0.0119(17) 0.032(2) 0.012(2)
    C12 0.0533(13) 0.0557(15) 0.0490(13) 0.0024(11) -0.0033(10) 0.0065(11)
    C13 0.0638(16) 0.0598(16) 0.0705(18) 0.0155(13) 0.0017(13) 0.0054(14)
    N2 0.0475(10) 0.0354(10) 0.0629(12) -0.0013(8) -0.0048(9) 0.0005(9)
    C21 0.0636(18) 0.075(2) 0.109(3) -0.0168(15) 0.0059(17) 0.0235(19)
    C22 0.0631(18) 0.0385(16) 0.046(2) -0.0051(12) -0.0032(13) 0.0077(12)
    C23 0.128(4) 0.044(2) 0.118(4) -0.014(2) 0.041(3) -0.024(2)
    N2A 0.0475(10) 0.0354(10) 0.0629(12) -0.0013(8) -0.0048(9) 0.0005(9)
    C21A 0.0636(18) 0.075(2) 0.109(3) -0.0168(15) 0.0059(17) 0.0235(19)
    N3 0.0455(15) 0.0422(14) 0.073(2) -0.0085(11) -0.0055(13) 0.0159(13)
    C31 0.0641(16) 0.0670(18) 0.0797(19) -0.0243(14) -0.0168(14) 0.0104(15)
    C32 0.0410(15) 0.0508(17) 0.0394(16) -0.0032(13) 0.0091(13) 0.0010(13)
    C33 0.0663(16) 0.0546(15) 0.0717(18) 0.0039(13) -0.0019(13) 0.0176(13)
    C31A 0.0641(16) 0.0670(18) 0.0797(19) -0.0243(14) -0.0168(14) 0.0104(15)
    C33A 0.0663(16) 0.0546(15) 0.0717(18) 0.0039(13) -0.0019(13) 0.0176(13)
_geom_special_details
;
 All esds (except the esd in the dihedral angle between two l.s. planes)
 are estimated using the full covariance matrix.  The cell esds are taken
 into account individually in the estimation of esds in distances, angles
 and torsion angles; correlations between esds in cell parameters are only
 used when they are defined by crystal symmetry.  An approximate (isotropic)
 treatment of cell esds is used for estimating esds involving l.s. planes.
;
loop_
    _geom_bond_atom_site_label_1
    _geom_bond_atom_site_label_2
    _geom_bond_site_symmetry_2
    _geom_bond_distance
    _geom_bond_publ_flag
    Co1 Cl1 . 2.2561(6) y
    Co1 Cl2 . 2.2600(6) y
    Co1 Cl3 . 2.2820(6) y
    Co1 Cl4 . 2.2762(6) y
    N1 H1A . 0.8900 ?
    N1 H1B . 0.8900 ?
    N1 H1C . 0.8900 ?
    N1 C12 . 1.490(3) n
    C11 H11A . 0.9600 ?
    C11 H11B . 0.9600 ?
    C11 H11C . 0.9600 ?
    C11 C12 . 1.494(4) n
    C12 C13 . 1.496(3) n
    C12 H12 . 0.9800 ?
    C13 H13A . 0.9600 ?
    C13 H13B . 0.9600 ?
    C13 H13C . 0.9600 ?
    N2 H2A . 0.8900 ?
    N2 H2B . 0.8900 ?
    N2 H2C . 0.8900 ?
    N2 C22 . 1.502(3) n
    C21 H21A . 0.9600 ?
    C21 H21B . 0.9600 ?
    C21 H21C . 0.9600 ?
    C21 C22 . 1.496(4) n
    C22 C23 . 1.512(5) n
    C22 H22 . 0.9800 ?
    C23 H23A . 0.9600 ?
    C23 H23B . 0.9600 ?
    C23 H23C . 0.9600 ?
    N2A H2D . 0.8900 ?
    N2A H2E . 0.8900 ?
    N2A H2F . 0.8900 ?
    N2A C22A . 1.512(9) ?
    C21A H21D . 0.9600 ?
    C21A H21E . 0.9600 ?
    C21A H21F . 0.9600 ?
    C22A C23A . 1.496(10) ?
    C22A H22A . 0.9800 ?
    C21A C22A . 1.529(9) ?
    C23A H23D . 0.9600 ?
    C23A H23E . 0.9600 ?
    C23A H23F . 0.9600 ?
    N3 H3A . 0.8900 ?
    N3 H3B . 0.8900 ?
    N3 H3C . 0.8900 ?
    N3 C32 . 1.499(4) n
    C31 H31A . 0.9600 ?
    C31 H31B . 0.9600 ?
    C31 H31C . 0.9600 ?
    C31 C32 . 1.527(4) n
    C32 C33 . 1.505(4) n
    C32 H32 . 0.9800 ?
    C33 H33A . 0.9600 ?
    C33 H33B . 0.9600 ?
    C33 H33C . 0.9600 ?
    N3A H3D . 0.8900 ?
    N3A H3E . 0.8900 ?
    N3A H3F . 0.8900 ?
    N3A C32A . 1.482(8) ?
    C31A H31D . 0.9600 ?
    C31A H31E . 0.9600 ?
    C31A H31F . 0.9600 ?
    C31A C32A . 1.493(7) ?
    C32A C33A . 1.545(7) ?
    C32A H32A . 0.9800 ?
    C33A H33D . 0.9600 ?
    C33A H33E . 0.9600 ?
    C33A H33F . 0.9600 ?
loop_
    _geom_angle_atom_site_label_1
    _geom_angle_atom_site_label_2
    _geom_angle_atom_site_label_3
    _geom_angle_site_symmetry_1
    _geom_angle_site_symmetry_3
    _geom_angle
    _geom_angle_publ_flag
    Cl1 Co1 Cl2 . . 112.61(3) y
    Cl1 Co1 Cl3 . . 111.87(3) y
    Cl1 Co1 Cl4 . . 111.34(3) y
    Cl2 Co1 Cl3 . . 106.68(3) y
    Cl2 Co1 Cl4 . . 109.22(3) y
    Cl3 Co1 Cl4 . . 104.72(2) y
    H1A N1 H1B . . 109.5 ?
    C12 N1 H1A . . 109.5 ?
    H1A N1 H1C . . 109.5 ?
    H1B N1 H1C . . 109.5 ?
    C12 N1 H1B . . 109.5 ?
    C12 N1 H1C . . 109.5 ?
    N1 C12 C11 . . 108.8(2) n
    N1 C12 C13 . . 110.6(2) n
    N1 C12 H12 . . 108.4 ?
    H11A C11 H11B . . 109.5 ?
    H11A C11 H11C . . 109.5 ?
    H11B C11 H11C . . 109.5 ?
    C12 C11 H11A . . 109.5 ?
    C12 C11 H11B . . 109.5 ?
    C12 C11 H11C . . 109.5 ?
    C11 C12 C13 . . 112.3(2) n
    C11 C12 H12 . . 108.4 ?
    C13 C12 H12 . . 108.4 ?
    C12 C13 H13A . . 109.5 ?
    C12 C13 H13B . . 109.5 ?
    C12 C13 H13C . . 109.5 ?
    H13A C13 H13B . . 109.5 ?
    H13A C13 H13C . . 109.5 ?
    H13B C13 H13C . . 109.5 ?
    H2A N2 H2C . . 109.5 ?
    H2B N2 H2C . . 109.5 ?
    H2A N2 H2B . . 109.5 ?
    C22 N2 H2A . . 109.5 ?
    C22 N2 H2B . . 109.5 ?
    C22 N2 H2C . . 109.5 ?
    N2 C22 C21 . . 108.5(2) n
    N2 C22 C23 . . 107.2(3) n
    N2 C22 H22 . . 109.7 ?
    H21A C21 H21B . . 109.5 ?
    H21A C21 H21C . . 109.5 ?
    H21B C21 H21C . . 109.5 ?
    C22 C21 H21A . . 109.5 ?
    C22 C21 H21B . . 109.5 ?
    C22 C21 H21C . . 109.5 ?
    C21 C22 H22 . . 109.7 ?
    C23 C22 H22 . . 109.7 ?
    C21 C22 C23 . . 111.8(4) n
    C22 C23 H23A . . 109.5 ?
    C22 C23 H23B . . 109.5 ?
    C22 C23 H23C . . 109.5 ?
    H23A C23 H23B . . 109.5 ?
    H23A C23 H23C . . 109.5 ?
    H23B C23 H23C . . 109.5 ?
    H2D N2A H2E . . 109.5 ?
    H2D N2A H2F . . 109.5 ?
    H2E N2A H2F . . 109.5 ?
    C22A N2A H2D . . 109.5 ?
    C22A N2A H2E . . 109.5 ?
    C22A N2A H2F . . 109.5 ?
    N2A C22A C21A . . 106.3(7) ?
    N2A C22A C23A . . 111.4(15) ?
    N2A C22A H22A . . 107.7 ?
    H21D C21A H21E . . 109.5 ?
    H21D C21A H21F . . 109.5 ?
    H21E C21A H21F . . 109.5 ?
    C22A C21A H21D . . 109.5 ?
    C22A C21A H21E . . 109.5 ?
    C22A C21A H21F . . 109.5 ?
    C21A C22A H22A . . 107.7 ?
    C23A C22A H22A . . 107.7 ?
    C21A C22A C23A . . 115.8(16) ?
    C22A C23A H23D . . 109.5 ?
    C22A C23A H23E . . 109.5 ?
    C22A C23A H23F . . 109.5 ?
    H23D C23A H23E . . 109.5 ?
    H23D C23A H23F . . 109.5 ?
    H23E C23A H23F . . 109.5 ?
    H3A N3 H3B . . 109.5 ?
    H3A N3 H3C . . 109.5 ?
    H3B N3 H3C . . 109.5 ?
    C32 N3 H3A . . 109.5 ?
    C32 N3 H3B . . 109.5 ?
    C32 N3 H3C . . 109.5 ?
    N3 C32 C31 . . 107.7(3) n
    N3 C32 C33 . . 107.3(2) n
    N3 C32 H32 . . 109.8 ?
    H31A C31 H31B . . 109.5 ?
    H31A C31 H31C . . 109.5 ?
    H31B C31 H31C . . 109.5 ?
    C32 C31 H31A . . 109.5 ?
    C32 C31 H31B . . 109.5 ?
    C32 C31 H31C . . 109.5 ?
    C31 C32 H32 . . 109.8 ?
    C33 C32 H32 . . 109.8 ?
    C31 C32 C33 . . 112.3(3) n
    C32 C33 H33A . . 109.5 ?
    C32 C33 H33B . . 109.5 ?
    C32 C33 H33C . . 109.5 ?
    H33A C33 H33B . . 109.5 ?
    H33A C33 H33C . . 109.5 ?
    H33B C33 H33C . . 109.5 ?
    H3D N3A H3E . . 109.5 ?
    H3D N3A H3F . . 109.5 ?
    H3E N3A H3F . . 109.5 ?
    C32A N3A H3D . . 109.5 ?
    C32A N3A H3E . . 109.5 ?
    C32A N3A H3F . . 109.5 ?
    N3A C32A C31A . . 103.2(6) ?
    N3A C32A C33A . . 105.3(6) ?
    N3A C32A H32A . . 112.0 ?
    H31D C31A H31E . . 109.5 ?
    H31D C31A H31F . . 109.5 ?
    H31E C31A H31F . . 109.5 ?
    C32A C31A H31D . . 109.5 ?
    C32A C31A H31E . . 109.5 ?
    C32A C31A H31F . . 109.5 ?
    C31A C32A H32A . . 112.0 ?
    C33A C32A H32A . . 112.0 ?
    C31A C32A C33A . . 111.9(5) ?
    C32A C33A H33D . . 109.5 ?
    C32A C33A H33E . . 109.5 ?
    C32A C33A H33F . . 109.5 ?
    H33D C33A H33E . . 109.5 ?
    H33D C33A H33F . . 109.5 ?
    H33E C33A H33F . . 109.5 ?
loop_
    _geom_hbond_atom_site_label_D
    _geom_hbond_atom_site_label_H
    _geom_hbond_atom_site_label_A
    _geom_hbond_site_symmetry_A
    _geom_hbond_distance_DH
    _geom_hbond_distance_HA
    _geom_hbond_distance_DA
    _geom_hbond_angle_DHA
    _geom_hbond_publ_flag
    N1 H1A Cl1 . 0.89 2.43 3.321(2) 178 yes
    N1 H1B Cl3 2_646 0.89 2.47 3.322(2) 160 yes
    N1 H1C Cl5 2_646 0.89 2.51 3.400(2) 173 yes
    N2 H2A Cl2 . 0.89 2.58 3.274(2) 136 yes
    N2 H2A Cl4 . 0.89 2.83 3.537(2) 137 yes
    N2 H2B Cl3 3_666 0.89 2.46 3.339(2) 169 yes
    N2 H2C Cl5 . 0.89 2.44 3.282(2) 157 yes
    N2A H2D Cl3 3_666 0.89 2.77 3.339(2) 123 no
    N2A H2D Cl4 3_666 0.89 2.79 3.3982(19) 126 no
    N2A H2E Cl5 . 0.89 2.58 3.282(2) 136 no
    N2A H2F Cl4 . 0.89 2.66 3.537(2) 169 no
    N3 H3A Cl5 . 0.89 2.35 3.236(3) 173 yes
    N3 H3B Cl5 2_546 0.89 2.31 3.197(3) 173 yes
    N3 H3C Cl4 4_566 0.89 2.75 3.374(3) 128 yes
    N3A H3D Cl5 2_546 0.89 2.34 3.227(8) 175 no
    N3A H3E Cl5 . 0.89 2.22 3.106(8) 174 no
    N3A H3F Cl2 . 0.89 2.63 3.352(8) 138 no
    C12 H12 Cl4 4_666 0.98 2.81 3.676(2) 148 yes
    C32 H32 Cl2 . 0.98 2.88 3.732(4) 146 yes
_shelx_hkl_file
;
   2   0   0 3403.76  100.79
   2   0   0 3407.46  101.49
   2   0   0 3474.45  101.79
   2   0   0 3321.57  100.99
   2   0   0 3085.09  100.59
   2   0   0 2961.70  100.59
   2   0   0 3213.18  101.19
   2   0   0 3561.94  101.49
   2   0   0 3359.36  100.69
   3   0   0    0.00    0.90
   3   0   0    0.00    1.40
  -3   0   0    0.40    1.30
  -3   0   0   -0.60    2.00
  -3   0   0   -1.80    1.50
  -3   0   0    0.60    0.60
  -3   0   0    0.40    2.00
   3   0   0   -0.20    2.00
   3   0   0   -2.70    2.50
   3   0   0   -0.60    1.20
   3   0   0   -2.10    1.50
   3   0   0   -1.60    1.90
   3   0   0   -2.00    1.80
   3   0   0    2.10    1.50
   3   0   0    4.20    1.20
  -3   0   0    1.20    2.00
  -3   0   0   -1.10    1.10
   3   0   0   -0.90    0.90
   3   0   0    0.00    1.50
  -3   0   0   -1.80    1.80
  -3   0   0   -1.30    1.70
  -3   0   0   -0.70    2.10
  -4   0   0  769.92   26.50
   4   0   0  785.52   26.00
   4   0   0  775.32   26.20
  -4   0   0  772.22   23.90
   4   0   0  786.22   25.00
   4   0   0  745.93   24.90
   4   0   0  806.32   24.50
   4   0   0  760.52   24.40
   4   0   0  765.02   26.30
  -4   0   0  763.42   26.10
  -4   0   0  754.42   24.50
  -4   0   0  765.02   26.00
   4   0   0  788.42   26.30
  -4   0   0  800.12   24.00
   4   0   0  752.12   25.80
   4   0   0  754.42   24.60
  -4   0   0  800.12   26.40
  -4   0   0  781.22   26.20
  -4   0   0  819.52   26.40
  -4   0   0  787.72   26.00
  -4   0   0  767.52   26.40
  -5   0   0    0.60    3.70
  -5   0   0   -3.60    3.20
  -5   0   0    1.90    3.20
  -5   0   0   -0.20    2.40
   5   0   0    1.20    2.90
   5   0   0   -3.50    3.00
  -5   0   0   -0.20    2.10
   5   0   0    2.40    1.80
  -5   0   0    2.20    3.40
   5   0   0   -0.60    4.00
   5   0   0   -3.20    3.10
   5   0   0   -1.10    2.20
   5   0   0   -0.50    2.00
  -5   0   0   -1.00    4.30
   5   0   0    5.00    2.90
  -5   0   0    0.10    1.30
  -5   0   0    2.10    1.80
  -5   0   0    1.60    3.50
  -5   0   0   -4.80    4.50
  -6   0   0  253.37   12.40
  -6   0   0  259.77   12.10
  -6   0   0  245.58   11.70
  -6   0   0  245.08   12.70
   6   0   0  267.17   12.40
   6   0   0  253.37   12.00
  -6   0   0  259.17   10.80
  -6   0   0  252.27   12.30
   6   0   0  256.97   10.50
   6   0   0  266.77    9.90
   6   0   0  258.57   14.00
  -6   0   0  247.58    9.10
   6   0   0  248.68   12.10
  -6   0   0  263.37   12.10
  -6   0   0  256.87   12.50
  -6   0   0  251.97    9.30
   7   0   0    0.40    4.80
   7   0   0    0.00    4.10
   7   0   0   -5.80    2.40
   7   0   0   -1.10    2.60
   7   0   0    2.50    3.50
   7   0   0    3.60    5.00
   7   0   0   -3.90    4.10
  -7   0   0   -7.30    4.40
  -7   0   0   -9.30    4.40
  -7   0   0    2.40    2.50
  -7   0   0   10.80    4.10
  -7   0   0   -8.00    4.60
  -7   0   0   -1.20    5.50
  -7   0   0    0.00    3.20
  -7   0   0    1.80    3.60
  -7   0   0   -4.10    2.10
  -7   0   0   -2.00    2.10
  -7   0   0   -3.40    3.80
  -8   0   0 2000.50   65.29
   8   0   0 2032.20   62.19
  -8   0   0 1943.51   65.89
  -8   0   0 2007.60   66.99
  -8   0   0 1958.00   65.69
  -8   0   0 1969.80   63.39
  -8   0   0 1922.31   65.29
  -8   0   0 1972.70   61.59
  -8   0   0 1986.30   61.39
  -8   0   0 2038.70   66.39
   8   0   0 1984.10   65.29
   8   0   0 1968.30   64.89
   8   0   0 2041.90   67.39
   8   0   0 1959.10   65.49
   8   0   0 1961.60   62.79
  -8   0   0 1897.01   61.49
  -8   0   0 1934.71   65.29
  -9   0   0   -5.10    3.30
  -9   0   0   -2.50    3.20
  -9   0   0    5.30    7.40
   9   0   0    2.50    4.00
   9   0   0   -3.80    5.40
  -9   0   0    0.90    3.40
  -9   0   0    7.40    5.20
   9   0   0   10.20    6.70
  -9   0   0   -2.90    7.70
  -9   0   0   11.40    6.50
  -9   0   0    5.70    7.00
   9   0   0   -1.50    6.10
  -9   0   0    4.50    7.10
   9   0   0    4.50    4.40
  -9   0   0   -4.20    5.00
   9   0   0    5.60    5.40
 -10   0   0  292.57   13.20
  10   0   0  270.37   16.20
  10   0   0  290.57   18.50
  10   0   0  282.67   15.90
 -10   0   0  286.87   18.20
 -10   0   0  286.07   14.40
 -10   0   0  266.57   18.30
 -10   0   0  285.07   18.10
 -10   0   0  250.77   17.90
  10   0   0  290.07   16.30
  10   0   0  277.47   13.70
 -10   0   0  274.17   16.90
 -10   0   0  271.07   16.90
  10   0   0  291.27   12.00
  10   0   0  289.77   13.40
  10   0   0  260.37   12.60
 -11   0   0   -5.40    6.40
  11   0   0   -2.00    5.10
 -11   0   0    2.80    7.70
 -11   0   0   13.30    9.90
 -11   0   0   -8.00    9.60
  11   0   0   -6.50    9.20
  11   0   0    1.00    5.50
 -11   0   0   -2.40    9.10
 -11   0   0    6.80    7.40
  11   0   0  -15.50    8.80
  11   0   0    0.20    4.30
  11   0   0    7.70    8.30
  11   0   0   -6.90    9.50
  11   0   0   -1.50    5.60
 -11   0   0   -6.60    4.90
 -11   0   0   -5.60    6.90
 -12   0   0   69.99   14.70
 -12   0   0   79.19   14.30
 -12   0   0   95.99   14.60
  12   0   0   80.69    9.60
  12   0   0   76.29   13.70
  12   0   0   75.99    9.50
 -12   0   0   78.39   12.20
 -12   0   0   97.99   11.50
  12   0   0   88.99   10.70
 -12   0   0  105.89   15.00
 -12   0   0   80.79   10.20
  12   0   0   90.69   12.50
  12   0   0   88.59   12.50
  12   0   0   60.09   13.30
 -13   0   0    9.60   12.90
 -13   0   0   12.70   12.80
  13   0   0   -2.30   11.30
  13   0   0   -2.60    6.50
  13   0   0   -1.90    9.00
 -13   0   0    4.50    8.70
 -13   0   0    1.40   12.30
  13   0   0   15.80    9.90
 -13   0   0    0.00    6.80
  13   0   0   -5.20   10.10
 -13   0   0    4.30   12.40
 -13   0   0    3.90   11.90
  14   0   0   -5.80   13.10
  14   0   0   -5.60   13.40
 -14   0   0   -1.50   14.40
 -14   0   0    0.20   11.50
 -14   0   0   23.20   14.60
  14   0   0    5.90   12.60
  14   0   0   17.10   15.20
 -14   0   0    6.30   10.70
 -14   0   0   18.70    8.30
  14   0   0   -7.80   14.50
 -14   0   0  -14.70   12.80
  14   0   0   11.30    8.20
  15   0   0    4.20   13.90
  15   0   0    3.00    9.60
 -15   0   0    0.60   15.10
  15   0   0   27.00   15.60
  15   0   0   23.80   17.40
  15   0   0   -9.20   14.90
 -15   0   0    5.40   16.40
 -15   0   0    8.20   18.50
 -15   0   0    1.00    9.10
  15   0   0   46.50   17.80
  16   0   0  105.89   26.60
  16   0   0   98.09   14.10
 -16   0   0  108.49   13.60
 -16   0   0  111.59   22.00
 -16   0   0  121.29   21.00
  16   0   0  109.49   18.00
 -16   0   0   99.39   22.40
  16   0   0  108.49   22.70
  17   0   0   -5.80   12.00
  17   0   0   -8.80   19.70
 -17   0   0  -17.00   19.50
  17   0   0   -7.40   22.00
 -17   0   0    9.60   12.10
 -17   0   0  -20.80   18.90
  17   0   0   17.20   17.70
 -17   0   0   16.50   21.70
  -1  -1   0    0.70    0.70
  -1  -1   0    1.40    0.90
  -1  -1   0    0.30    0.80
  -1  -1   0   -0.40    0.80
  -1  -1   0    0.20    0.40
  -1  -1   0    0.10    0.80
  -1  -1   0   -1.20    1.70
  -1   1   0   -0.50    0.50
  -1   1   0    1.70    0.70
  -1   1   0    0.50    0.80
  -1   1   0   -1.20    0.70
   1   1   0    0.60    0.90
  -1   1   0    0.30    0.60
   1   1   0   -0.50    0.90
  -1   1   0    0.50    0.50
  -1   1   0   -1.00    1.20
   2  -1   0   43.30    1.90
  -2  -1   0   40.90    3.30
   2  -1   0   42.30    3.20
  -2  -1   0   31.30    2.90
   2  -1   0   39.80    2.90
   2  -1   0   45.30    2.80
  -2  -1   0   43.30    3.40
  -2  -1   0   47.40    2.90
  -2  -1   0   34.40    2.50
   2  -1   0   40.40    3.40
   2  -1   0   39.10    2.60
   2  -1   0   41.70    2.70
   2  -1   0   44.50    1.90
  -2  -1   0   33.40    3.20
  -2  -1   0   37.50    2.40
  -2  -1   0   45.80    2.90
  -2  -1   0   48.10    2.90
  -2  -1   0   41.70    3.20
   2  -1   0   49.10    3.10
   2  -1   0   44.70    3.10
   2  -1   0   42.80    3.50
   2  -1   0   45.70    2.50
   2  -1   0   45.10    2.60
  -2  -1   0   40.90    2.60
   2  -1   0   40.40    3.40
  -2  -1   0   40.20    3.10
   2  -1   0   42.10    2.50
   2   1   0   41.00    3.40
   2   1   0   41.20    3.30
  -2   1   0   38.20    3.10
   2   1   0   43.50    2.50
   2   1   0   53.49    4.30
   2   1   0   45.10    2.60
   2   1   0   42.10    3.10
   2   1   0   46.40    2.90
   2   1   0   41.90    2.40
   2   1   0   44.40    2.60
   2   1   0   45.50    2.50
   2   1   0   44.90    3.40
  -2   1   0   33.80    2.50
  -2   1   0   38.70    2.90
   2   1   0   47.50    3.00
   2   1   0   42.80    3.00
   2   1   0   53.89    3.00
   2   1   0   40.30    2.60
  -2   1   0   37.80    3.10
  -3  -1   0 2707.73   89.49
   3  -1   0 2879.91   89.79
  -3  -1   0 2994.80   90.69
   3  -1   0 3111.49   90.89
   3  -1   0 2907.61   90.09
  -3  -1   0 2893.11   89.89
  -3  -1   0 3048.79   90.89
  -3  -1   0 2852.61   89.19
  -3  -1   0 2968.80   89.69
   3  -1   0 2938.31   89.69
  -3  -1   0 3090.39   90.89
   3  -1   0 2780.22   88.69
  -3  -1   0 2923.91   90.09
   3  -1   0 3012.60   90.29
   3  -1   0 3071.89   90.89
   3  -1   0 2831.52   90.59
   3  -1   0 2896.51   88.79
  -3  -1   0 3042.50   90.99
   3  -1   0 2990.00   89.89
   3   1   0 3101.49   90.99
   3   1   0 3073.39   90.99
  -3   1   0 2951.20   89.79
   3   1   0 2859.61   90.79
  -3   1   0 2931.71   90.69
  -3   1   0 3010.20   90.79
  -3   1   0 2913.71   90.29
  -3   1   0 3080.69   90.99
  -3   1   0 3066.49   90.89
   3   1   0 2945.61   90.09
  -3   1   0 2903.71   89.59
   3   1   0 2952.70   89.79
  -3   1   0 3019.40   90.09
   3   1   0 2759.12   89.29
   3   1   0 2869.71   89.79
   3   1   0 2840.22   89.29
  -3   1   0 3041.00   90.79
  -3   1   0 2960.30   89.89
   3   1   0 2766.12   88.69
   3   1   0 2917.11   90.79
   3   1   0 2990.40   90.59
   3   1   0 2777.92   88.69
   3   1   0 2909.61   89.89
  -3   1   0 2993.80   90.49
   4  -1   0   -1.60    2.60
  -4  -1   0    2.90    1.50
  -4  -1   0    1.40    3.00
  -4  -1   0    1.40    1.60
  -4  -1   0    1.10    2.30
   4  -1   0    3.50    2.80
   4  -1   0    2.90    2.20
  -4  -1   0    5.10    1.90
   4  -1   0    0.00    2.10
  -4  -1   0    4.30    1.80
  -4  -1   0   -3.80    2.80
   4  -1   0    1.90    2.20
  -4  -1   0   -0.70    3.20
  -4  -1   0    0.80    3.00
  -4  -1   0    4.20    2.20
  -4  -1   0    2.70    2.20
   4  -1   0   -3.40    2.70
   4  -1   0    3.50    1.10
   4   1   0    0.00    2.80
   4   1   0    0.40    2.30
  -4   1   0    3.90    1.90
   4   1   0   -0.50    1.80
   4   1   0    2.70    1.80
  -4   1   0    3.80    3.00
   4   1   0    1.70    1.20
   4   1   0    3.00    2.10
   4   1   0    1.60    2.10
  -4   1   0    1.40    2.20
  -4   1   0    4.70    2.90
   4   1   0    6.00    2.20
  -4   1   0    5.70    3.00
  -4   1   0    3.30    2.60
   4   1   0    3.90    2.30
  -4   1   0    2.70    2.30
   4   1   0    1.30    2.90
  -4   1   0    0.80    1.80
   4   1   0    3.10    1.40
   4   1   0   -1.10    2.00
  -4   1   0    5.80    2.60
  -4   1   0    1.90    2.10
   4   1   0    0.00    2.30
  -5  -1   0  676.73   21.60
  -5  -1   0  658.33   23.60
  -5  -1   0  639.84   23.40
  -5  -1   0  653.93   23.70
  -5  -1   0  645.64   22.60
   5  -1   0  671.93   22.50
  -5  -1   0  637.74   22.90
  -5  -1   0  662.73   21.00
   5  -1   0  662.03   23.50
   5  -1   0  641.24   23.30
   5  -1   0  630.94   25.00
  -5  -1   0  605.74   25.10
   5  -1   0  669.13   23.10
  -5  -1   0  649.34   21.40
  -5  -1   0  662.73   23.90
   5  -1   0  667.43   20.70
   5   1   0  641.54   21.70
  -5   1   0  654.03   21.60
  -5   1   0  676.73   23.70
  -5   1   0  651.53   21.80
   5   1   0  629.84   21.00
   5   1   0  658.63   23.40
  -5   1   0  673.03   22.60
   5   1   0  651.73   22.50
  -5   1   0  656.13   22.90
   5   1   0  653.33   20.90
   5   1   0  649.83   23.80
  -5   1   0  619.24   22.90
   5   1   0  617.84   23.50
   5   1   0  638.24   23.20
   5   1   0  677.93   21.80
   5   1   0  644.54   20.70
  -5   1   0  659.83   23.10
  -5   1   0  602.94   25.10
  -5   1   0  647.64   23.50
   5   1   0  662.93   22.70
  -5   1   0  645.84   23.40
  -6  -1   0  407.16   16.20
   6  -1   0  433.26   14.00
  -6  -1   0  418.96   15.00
  -6  -1   0  426.56   17.60
   6  -1   0  409.56   17.30
   6  -1   0  423.06   14.10
  -6  -1   0  413.26   17.50
   6  -1   0  415.86   17.20
  -6  -1   0  412.66   14.80
  -6  -1   0  403.16   16.30
  -6  -1   0  412.96   17.50
  -6  -1   0  429.46   18.20
  -6  -1   0  434.36   17.10
   6  -1   0  407.16   17.10
   6  -1   0  421.26   16.00
  -6  -1   0  419.96   17.30
  -6  -1   0  429.36   14.20
  -6   1   0  421.56   15.30
  -6   1   0  423.36   17.40
   6   1   0  405.86   14.50
   6   1   0  433.46   18.00
   6   1   0  406.66   14.30
  -6   1   0  422.76   15.00
  -6   1   0  410.16   16.90
   6   1   0  420.06   17.40
  -6   1   0  425.76   16.40
  -6   1   0  422.06   13.20
  -6   1   0  412.06   13.10
   6   1   0  428.26   16.40
   6   1   0  419.06   15.10
   6   1   0  412.06   17.00
  -6   1   0  412.46   17.00
  -6   1   0  373.66   17.00
   6   1   0  413.36   17.60
  -6   1   0  379.96   18.10
   6   1   0  412.76   14.40
   6   1   0  460.95   20.30
  -6   1   0  412.46   17.10
   6   1   0  400.46   15.00
  -7  -1   0   75.09    8.60
   7  -1   0   70.19    8.30
   7  -1   0   78.79    4.60
  -7  -1   0   66.69    8.30
  -7  -1   0   69.99    7.20
   7  -1   0   73.99    5.50
   7  -1   0   78.09    6.50
  -7  -1   0   66.59    5.50
  -7  -1   0   64.59    8.70
  -7  -1   0   71.09    5.70
   7  -1   0   83.79    8.40
   7  -1   0   78.79    4.90
   7  -1   0   83.39    7.90
  -7  -1   0   70.99    7.60
  -7  -1   0   81.09    8.60
  -7  -1   0   82.29    8.50
   7   1   0   70.49    7.40
   7   1   0   68.69    5.70
  -7   1   0   86.19    9.10
   7   1   0   84.79    8.50
  -7   1   0   60.09    7.40
  -7   1   0   65.69    8.20
  -7   1   0   68.39    8.20
   7   1   0   70.19    6.80
  -7   1   0   75.89    4.00
  -7   1   0   79.09    6.20
  -7   1   0   77.39    8.40
  -7   1   0   79.29    8.00
   7   1   0   73.19    5.10
  -7   1   0   76.79    5.60
   7   1   0   83.59    8.10
  -7   1   0   72.19    3.80
  -7   1   0   74.59    7.40
   7   1   0   82.79    5.80
   7   1   0   73.99   10.10
   7   1   0   63.09    8.90
  -8  -1   0 1400.66   42.70
  -8  -1   0 1322.07   45.80
  -8  -1   0 1300.77   46.20
  -8  -1   0 1294.47   44.20
  -8  -1   0 1328.07   46.50
   8  -1   0 1302.87   43.80
   8  -1   0 1315.07   41.50
  -8  -1   0 1293.17   45.50
  -8  -1   0 1332.67   46.20
   8  -1   0 1274.57   44.80
   8  -1   0 1280.77   45.20
  -8  -1   0 1289.97   44.70
   8  -1   0 1300.87   45.10
   8  -1   0 1290.37   42.30
  -8  -1   0 1278.97   41.20
  -8  -1   0 1274.37   42.10
   8  -1   0 1363.56   41.90
   8   1   0 1350.56   45.70
   8   1   0 1307.97   44.60
  -8   1   0 1319.97   45.40
   8   1   0 1250.17   44.00
  -8   1   0 1268.67   40.80
   8   1   0 1271.37   41.90
  -8   1   0 1272.17   42.90
   8   1   0 1297.27   45.70
   8   1   0 1373.36   44.70
  -8   1   0 1387.66   46.10
  -8   1   0 1329.17   44.70
  -8   1   0 1316.47   46.30
   8   1   0 1330.67   42.80
  -8   1   0 1277.77   45.10
  -8   1   0 1338.47   41.10
  -8   1   0 1279.67   45.00
  -8   1   0 1347.07   46.20
   8   1   0 1269.27   45.90
  -8   1   0 1280.57   42.20
  -9  -1   0    4.00    7.00
  -9  -1   0   24.80    6.20
   9  -1   0   11.20    4.10
   9  -1   0    1.10    5.50
   9  -1   0   22.00    7.80
  -9  -1   0    7.20    3.30
  -9  -1   0   15.70    4.80
  -9  -1   0   12.90    7.90
   9  -1   0   15.80    3.70
  -9  -1   0    5.90    6.10
   9  -1   0   10.90    5.60
  -9  -1   0   27.50    8.50
  -9  -1   0    3.40    5.80
   9  -1   0    9.90    4.10
   9   1   0   14.90    6.20
  -9   1   0   19.60    6.10
   9   1   0   14.90    5.40
   9   1   0   10.00    4.00
  -9   1   0   12.50    7.00
  -9   1   0   23.20    8.30
   9   1   0   13.40    5.70
  -9   1   0   19.20    7.30
  -9   1   0   16.20    5.00
   9   1   0    3.20    7.10
   9   1   0    9.90    4.70
  -9   1   0   11.20    5.80
  -9   1   0   13.60    7.30
   9   1   0   16.50    5.20
  -9   1   0   16.10    7.60
   9   1   0   13.10    8.20
  -9   1   0   10.90    3.20
  10  -1   0    1.80    4.30
 -10  -1   0   -0.20    6.20
 -10  -1   0    5.40    5.10
  10  -1   0    1.10    8.90
 -10  -1   0    1.30    6.60
 -10  -1   0    1.10    8.80
  10  -1   0    2.80    5.00
 -10  -1   0    0.20    4.70
  10  -1   0   -4.80    3.80
  10  -1   0   -2.40    4.40
 -10  -1   0    2.80    8.30
  10  -1   0   -0.40    5.90
 -10  -1   0    0.30    3.60
  10  -1   0   -4.70    7.10
 -10  -1   0    2.50    5.00
 -10   1   0    6.70    5.60
  10   1   0   -3.10    5.30
  10   1   0    1.60    8.40
  10   1   0    1.20    6.90
  10   1   0    0.90    4.50
  10   1   0    2.20    8.60
 -10   1   0  -16.90    7.80
 -10   1   0    5.20    7.00
 -10   1   0   -5.10    8.10
  10   1   0    3.10    5.80
 -10   1   0    9.50    6.90
  10   1   0   -9.90    8.30
 -10   1   0    1.20    4.30
 -10   1   0    9.60    8.10
  11  -1   0  221.18   13.30
  11  -1   0  189.08   11.50
  11  -1   0  185.08   10.80
 -11  -1   0  172.98    9.10
  11  -1   0  186.98   15.90
 -11  -1   0  232.28   18.10
  11  -1   0  179.78   16.00
 -11  -1   0  195.68   12.60
 -11  -1   0  206.98   14.00
  11  -1   0  204.18   17.60
 -11  -1   0  173.48   16.90
 -11  -1   0  202.28   18.10
 -11  -1   0  232.98   18.30
 -11  -1   0  179.48   17.90
  11  -1   0  186.18   10.80
 -11   1   0  174.18   17.50
  11   1   0  205.98   18.30
 -11   1   0  190.78   17.30
  11   1   0  197.28   15.70
 -11   1   0  192.68   16.60
 -11   1   0  199.78   15.80
 -11   1   0  211.48   12.50
 -11   1   0  194.28   10.10
  11   1   0  227.38   15.40
  11   1   0  226.38   17.80
  11   1   0  211.68   12.50
 -11   1   0  204.68   15.00
 -11   1   0  208.18   11.10
 -11   1   0  184.08   17.80
  11   1   0  168.58   10.50
  11   1   0  191.98   14.90
 -12  -1   0  285.57   21.30
 -12  -1   0  264.37   17.10
  12  -1   0  272.97   21.20
 -12  -1   0  248.88   21.00
  12  -1   0  287.27   14.60
 -12  -1   0  271.67   15.20
  12  -1   0  278.77   21.20
  12  -1   0  275.47   19.70
  12  -1   0  259.57   16.20
 -12  -1   0  260.47   20.50
  12  -1   0  278.97   20.80
  12  -1   0  218.28   12.60
  12  -1   0  241.08   13.00
 -12   1   0  255.47   21.60
 -12   1   0  263.67   14.00
 -12   1   0  285.57   13.90
  12   1   0  214.38   21.40
  12   1   0  283.47   20.70
 -12   1   0  280.47   21.60
  12   1   0  264.17   19.00
 -12   1   0  257.97   20.50
 -12   1   0  298.47   21.20
  12   1   0  298.17   18.80
  12   1   0  321.97   22.30
  12   1   0  285.07   15.40
 -12   1   0  245.88   18.20
 -12   1   0  252.37   20.10
 -12   1   0  251.27   14.70
  13  -1   0   35.40   13.30
  13  -1   0   49.60   12.40
 -13  -1   0   40.70   11.30
  13  -1   0   48.10   11.60
 -13  -1   0   41.90   14.60
 -13  -1   0   29.90   13.20
 -13  -1   0   68.99    9.50
  13  -1   0   66.49   13.20
  13  -1   0   47.70    7.80
  13  -1   0   59.59   10.40
 -13  -1   0   44.40   14.30
 -13  -1   0   35.40   11.00
  13   1   0   57.49   13.80
  13   1   0   31.10   11.00
 -13   1   0   33.00    7.40
 -13   1   0   63.99   14.00
 -13   1   0   62.39   14.30
 -13   1   0   28.20   15.80
  13   1   0   30.00   14.10
 -13   1   0   46.60   13.90
 -13   1   0   49.70    9.70
 -13   1   0   44.60   11.80
  13   1   0   37.40    8.70
  13   1   0   63.99   11.70
  13   1   0   29.60   11.70
 -13   1   0   42.80   11.00
 -14  -1   0   73.19   17.30
 -14  -1   0   49.50   15.40
 -14  -1   0   65.09   16.60
  14  -1   0   35.20   14.60
  14  -1   0   40.70    9.10
 -14  -1   0   60.79   10.30
 -14  -1   0   40.90   15.70
  14  -1   0   27.10   17.10
  14  -1   0   46.10   13.50
 -14  -1   0   41.60   15.90
  14  -1   0   40.30   13.90
  14   1   0   58.99   14.20
  14   1   0   30.80   15.90
  14   1   0   49.60   13.60
 -14   1   0   25.40   15.20
 -14   1   0   63.19    9.30
 -14   1   0   39.40   12.40
 -14   1   0   78.79   17.10
 -14   1   0   43.00   15.20
  14   1   0   47.50   13.20
  14   1   0   45.00   10.20
  14   1   0   37.00   14.90
 -14   1   0   47.00   16.90
 -14   1   0   54.19   17.40
  15  -1   0    0.00   14.70
  15  -1   0   46.30   18.80
  15  -1   0   10.50   12.60
  15  -1   0   23.30    9.60
 -15  -1   0   17.60   18.10
 -15  -1   0    3.10   12.20
 -15  -1   0   28.60   16.60
 -15  -1   0   26.80   17.60
 -15  -1   0   23.90   10.60
  15  -1   0   -7.20   15.80
  15  -1   0   -8.10   13.30
  15   1   0   -7.30   15.20
 -15   1   0  -11.90   16.50
  15   1   0    8.70   10.10
 -15   1   0   -6.00   16.70
 -15   1   0   23.70   15.20
 -15   1   0   14.60   15.90
  15   1   0  -11.60   16.60
  15   1   0   10.90   13.20
  15   1   0    0.70   13.80
 -15   1   0   19.50   12.80
 -15   1   0    5.40    9.20
  15   1   0   24.70   13.40
 -16  -1   0   10.80   11.30
 -16  -1   0   37.10   19.60
 -16  -1   0   -3.10   20.20
 -16  -1   0   44.40   18.40
  16  -1   0   52.49   17.90
  16  -1   0   30.10   10.40
  16  -1   0   31.40   20.60
 -16  -1   0   32.30   19.30
  16   1   0   35.20   18.80
 -16   1   0   -6.10   19.50
  16   1   0   25.10   11.80
 -16   1   0   -1.50   20.90
  16   1   0   43.90   16.60
 -16   1   0   28.80   21.20
  16   1   0   -9.40   19.10
 -16   1   0   33.30   11.40
 -16   1   0   38.00   19.10
 -16   1   0   23.80   22.40
  17  -1   0    5.60   18.40
 -17  -1   0   19.50   20.10
 -17  -1   0    8.90   12.90
  17  -1   0    8.70   12.10
 -17  -1   0   25.40   20.20
 -17  -1   0   -7.20   28.90
  17  -1   0   65.69   23.80
  17  -1   0    7.20   20.40
  17   1   0  -13.70   13.10
  17   1   0   13.40   20.60
 -17   1   0  -20.30   18.70
 -17   1   0  -28.30   19.50
  17   1   0  -23.20   23.00
 -17   1   0    3.60   21.20
 -17   1   0    0.20   11.50
   0  -2   0 7180.38  195.18
   0  -2   0 6768.72  194.38
   0  -2   0 6336.37  195.68
   0  -2   0 6178.68  195.58
   0  -2   0 6885.41  194.78
   0  -2   0 6302.07  194.68
   0  -2   0 6640.24  194.18
   0  -2   0 5948.60  194.58
   0  -2   0 6710.23  194.78
   0  -2   0 6373.86  194.28
   0  -2   0 6537.55  194.68
   0  -2   0 6602.34  194.58
   0   2   0 6521.05  194.58
   0   2   0 5951.60  194.58
   0   2   0 5863.31  194.58
   0   2   0 6572.64  194.58
   0   2   0 6470.45  194.78
   0   2   0 6486.35  194.98
   0   2   0 6088.89  194.28
   0   2   0 6255.07  194.28
   0   2   0 6338.77  194.08
   0   2   0 6689.03  194.68
   0   2   0 6341.27  194.68
  -1  -2   0 1588.14   48.60
  -1  -2   0 1586.44   48.10
  -1  -2   0 1559.94   47.60
  -1  -2   0 1561.04   47.40
   1  -2   0 1546.45   48.00
  -1  -2   0 1609.14   48.20
   1  -2   0 1516.75   46.90
  -1  -2   0 1468.15   47.70
   1  -2   0 1525.75   47.60
  -1  -2   0 1523.65   47.70
  -1  -2   0 1475.55   48.10
   1  -2   0 1563.04   48.30
   1  -2   0 1626.14   47.90
  -1  -2   0 1483.05   48.30
  -1  -2   0 1496.05   48.10
   1  -2   0 1537.25   47.10
   1  -2   0 1612.74   48.40
  -1  -2   0 1506.85   48.10
  -1  -2   0 1568.54   48.20
  -1  -2   0 1604.54   48.00
   1  -2   0 1649.04   47.70
  -1  -2   0 1512.25   48.50
   1  -2   0 1557.54   48.30
   1  -2   0 1530.15   47.80
   1   2   0 1484.15   48.10
  -1   2   0 1476.05   47.10
   1   2   0 1637.14   48.10
  -1   2   0 1542.75   47.60
   1   2   0 1536.75   48.10
   1   2   0 1555.74   48.10
  -1   2   0 1522.25   48.60
  -1   2   0 1573.34   48.40
  -1   2   0 1534.25   48.00
   1   2   0 1570.24   47.60
   1   2   0 1563.24   47.40
   1   2   0 1524.95   47.80
   1   2   0 1601.54   48.10
  -1   2   0 1482.65   46.90
   1   2   0 1476.05   47.60
  -1   2   0 1422.86   49.00
   1   2   0 1593.94   48.50
   1   2   0 1382.46   48.90
   1   2   0 1542.55   48.20
   1   2   0 1441.26   49.10
   1   2   0 1498.05   47.80
   1   2   0 1623.84   48.90
  -1   2   0 1613.54   48.40
  -1   2   0 1590.34   47.70
  -1   2   0 1577.04   48.30
  -2  -2   0  678.93   22.70
  -2  -2   0  693.03   22.00
   2  -2   0  656.23   22.50
   2  -2   0  675.43   21.00
   2  -2   0  670.33   21.10
  -2  -2   0  665.83   22.70
   2  -2   0  674.03   20.90
  -2  -2   0  676.43   22.20
  -2  -2   0  662.93   22.10
   2  -2   0  706.43   22.70
  -2  -2   0  626.84   20.80
   2  -2   0  666.33   22.70
   2  -2   0  682.63   21.60
   2  -2   0  665.73   21.50
  -2  -2   0  678.33   22.40
   2  -2   0  674.33   22.30
   2  -2   0  677.83   20.70
   2  -2   0  673.33   21.00
  -2  -2   0  654.43   22.20
  -2  -2   0  616.24   22.90
   2  -2   0  660.03   21.90
  -2  -2   0  691.33   22.90
  -2  -2   0  689.93   22.00
   2  -2   0  662.53   21.10
  -2  -2   0  694.13   22.70
  -2  -2   0  667.93   21.70
  -2   2   0  688.83   22.50
   2   2   0  701.73   22.80
   2   2   0  647.04   21.80
   2   2   0  644.54   22.20
   2   2   0  663.63   22.20
   2   2   0  695.23   22.20
  -2   2   0  677.93   22.80
  -2   2   0  683.43   22.70
  -2   2   0  669.43   21.10
  -2   2   0  663.73   22.00
  -2   2   0  684.73   22.70
   2   2   0  671.13   20.90
  -2   2   0  672.33   21.20
   2   2   0  671.73   22.70
  -2   2   0  684.13   22.40
   2   2   0  680.33   21.70
  -2   2   0  629.34   21.80
   2   2   0  661.63   22.60
   2   2   0  665.03   21.90
  -2   2   0  689.23   22.90
  -2   2   0  691.43   21.40
  -2   2   0  704.53   21.30
   2   2   0  696.03   22.70
   2   2   0  659.43   22.40
   3  -2   0  132.99    6.60
   3  -2   0  131.39    6.50
  -3  -2   0  133.29    7.00
   3  -2   0  122.69    6.30
  -3  -2   0  130.99    7.40
   3  -2   0  123.79    5.90
  -3  -2   0  125.29    6.00
   3  -2   0  129.09    5.60
  -3  -2   0  137.29    6.10
  -3  -2   0  137.19    7.30
  -3  -2   0  124.99    6.30
   3  -2   0  129.99    7.10
  -3  -2   0  134.19    7.30
  -3  -2   0  137.69    6.50
  -3  -2   0  137.69    6.60
  -3  -2   0  136.69    6.30
  -3  -2   0  125.69    7.00
   3  -2   0  140.19    5.50
   3  -2   0  133.39    5.60
   3  -2   0  134.99    5.40
   3   2   0  131.49    6.50
  -3   2   0  136.49    4.90
  -3   2   0  135.09    7.00
  -3   2   0  135.69    5.90
  -3   2   0  136.99    5.50
  -3   2   0  141.09    5.00
  -3   2   0  134.79    7.40
   3   2   0  148.49    6.40
  -3   2   0  133.89    7.20
  -3   2   0  136.39    6.50
  -3   2   0  125.69    7.20
   3   2   0  133.49    6.90
   3   2   0  136.99    6.00
   3   2   0  139.49    7.00
   3   2   0  142.29    6.20
   3   2   0  118.99    6.20
  -3   2   0  128.39    7.30
  -3   2   0  130.69    5.60
   3   2   0  139.99    6.90
   3   2   0  135.19    6.90
   3   2   0  127.99    6.10
  -3   2   0  140.39    7.00
   4  -2   0 2118.59   65.89
  -4  -2   0 2135.69   67.39
   4  -2   0 2204.68   65.89
  -4  -2   0 2084.59   67.29
  -4  -2   0 2020.90   69.09
  -4  -2   0 2099.79   67.19
  -4  -2   0 2199.68   67.79
  -4  -2   0 2093.09   65.59
   4  -2   0 2157.58   64.99
   4  -2   0 2088.39   66.99
  -4  -2   0 2132.19   66.39
  -4  -2   0 2081.99   67.39
   4  -2   0 2209.68   67.69
   4  -2   0 2148.39   66.39
   4  -2   0 2238.38   67.49
   4  -2   0 2224.58   66.39
  -4  -2   0 2149.48   66.39
  -4   2   0 2082.99   66.19
  -4   2   0 2114.19   67.49
   4   2   0 2162.68   67.89
   4   2   0 2083.19   65.99
  -4   2   0 2202.58   67.99
  -4   2   0 2219.08   67.79
  -4   2   0 2054.59   64.29
  -4   2   0 2166.28   65.99
  -4   2   0 2079.09   66.89
   4   2   0 2126.49   67.59
  -4   2   0 2211.08   67.49
   4   2   0 2043.60   67.59
   4   2   0 2050.79   65.59
   4   2   0 1969.70   66.19
   4   2   0 2191.78   66.39
  -4   2   0 2114.39   66.79
   4   2   0 2119.89   66.39
  -4   2   0 2233.08   67.79
   4   2   0 1938.91   65.59
  -4   2   0 2082.19   64.29
   4   2   0 2200.68   68.39
   4   2   0 2137.19   67.19
  -4   2   0 2120.99   65.69
  -5  -2   0    2.40    2.50
  -5  -2   0   -2.30    3.20
  -5  -2   0    0.60    3.50
  -5  -2   0   -1.90    4.00
   5  -2   0    3.30    4.00
   5  -2   0    0.90    2.80
   5  -2   0    2.90    3.30
  -5  -2   0    3.60    2.70
   5  -2   0   -1.50    3.00
  -5  -2   0   -4.50    2.40
  -5  -2   0   -0.90    2.70
   5  -2   0    0.20    1.60
  -5  -2   0   -1.20    2.70
  -5  -2   0   -5.10    3.50
   5  -2   0    3.10    3.10
   5  -2   0    0.90    1.60
   5   2   0    1.70    2.50
  -5   2   0   -1.10    4.30
  -5   2   0    2.00    0.80
  -5   2   0    2.70    3.80
  -5   2   0    1.80    3.90
   5   2   0    1.40    3.50
   5   2   0    2.40    2.70
   5   2   0   -3.00    2.30
  -5   2   0   -6.40    2.90
  -5   2   0   -3.50    2.80
  -5   2   0   -4.90    3.10
  -5   2   0    0.00    3.10
   5   2   0   -0.10    3.90
  -5   2   0    1.50    0.80
  -5   2   0   -0.40    2.30
  -5   2   0   -2.00    2.70
   5   2   0    2.10    4.10
   5   2   0    3.20    2.80
  -5   2   0   -0.70    2.70
   5   2   0   -1.40    2.50
  -5   2   0    0.30    3.70
  -6  -2   0    9.20    3.40
  -6  -2   0   16.20    6.20
   6  -2   0    8.40    4.00
  -6  -2   0    2.10    4.30
  -6  -2   0    6.00    4.70
   6  -2   0    5.00    3.50
   6  -2   0    1.20    3.80
   6  -2   0    9.80    5.50
  -6  -2   0   17.50    4.60
  -6  -2   0   10.90    5.50
   6  -2   0    9.20    2.20
  -6  -2   0   13.50    4.60
   6  -2   0   13.60    2.40
  -6  -2   0    8.60    4.20
   6  -2   0    6.00    5.20
  -6   2   0    8.40    3.00
   6   2   0   12.10    3.80
   6   2   0   -1.20    5.40
   6   2   0    6.80    4.40
   6   2   0    8.00    4.80
  -6   2   0    2.00    3.80
  -6   2   0    4.30    4.40
  -6   2   0    9.90    4.60
   6   2   0    9.50    4.70
  -6   2   0   10.10    1.30
  -6   2   0    9.90    5.10
  -6   2   0    2.90    3.70
   6   2   0    4.40    5.30
   6   2   0    7.40    3.20
  -6   2   0    4.10    4.50
   6   2   0    5.70    3.20
  -6   2   0   10.80    1.40
  -6   2   0    8.10    5.10
   6   2   0    6.30    5.20
   6   2   0    8.50    1.10
   6   2   0    8.70    1.10
  -6   2   0    6.20    4.20
   7  -2   0  193.78    9.50
   7  -2   0  201.38   10.90
  -7  -2   0  201.58   10.00
   7  -2   0  198.38    8.30
  -7  -2   0  193.28   12.30
  -7  -2   0  181.48    9.50
   7  -2   0  200.58   12.60
   7  -2   0  213.38   12.40
  -7  -2   0  201.88   11.30
  -7  -2   0  199.18   11.50
  -7  -2   0  188.98   11.30
  -7  -2   0  190.88   13.20
   7  -2   0  198.88    8.00
  -7  -2   0  203.18    8.80
   7   2   0  213.28   12.40
  -7   2   0  199.98    7.20
  -7   2   0  200.08   10.50
   7   2   0  209.28   10.30
   7   2   0  180.18    6.90
  -7   2   0  185.28   12.60
  -7   2   0  198.28   12.10
   7   2   0  199.28   12.90
  -7   2   0  199.58   11.80
   7   2   0  189.98    9.90
   7   2   0  192.58   10.40
   7   2   0  180.98   11.10
  -7   2   0  210.38   11.20
  -7   2   0  189.98    7.00
  -7   2   0  198.68   11.60
  -7   2   0  219.48   11.50
  -7   2   0  193.98   12.00
  -7   2   0  199.68    9.30
   7   2   0  193.18   11.60
  -8  -2   0  682.23   25.80
   8  -2   0  671.23   31.80
   8  -2   0  689.93   23.00
   8  -2   0  691.83   24.30
   8  -2   0  699.53   27.50
  -8  -2   0  723.63   27.50
   8  -2   0  689.13   27.20
  -8  -2   0  688.63   24.60
  -8  -2   0  645.44   22.50
   8  -2   0  674.93   22.70
  -8  -2   0  688.83   28.40
  -8  -2   0  701.83   27.50
  -8  -2   0  669.93   24.20
   8  -2   0  674.23   25.70
  -8  -2   0  694.23   27.80
  -8  -2   0  682.23   26.20
   8   2   0  661.23   24.60
  -8   2   0  657.23   26.30
  -8   2   0  690.53   27.80
  -8   2   0  686.13   26.30
  -8   2   0  635.14   21.70
   8   2   0  679.23   26.90
  -8   2   0  674.43   25.40
  -8   2   0  642.04   23.90
   8   2   0  705.93   25.00
   8   2   0  684.23   25.40
   8   2   0  675.13   27.10
  -8   2   0  673.83   22.00
  -8   2   0  720.23   27.80
  -8   2   0  696.43   26.80
   8   2   0  676.03   25.70
  -8   2   0  698.13   27.50
   8   2   0  665.93   21.50
   8   2   0  687.13   28.00
   8   2   0  627.74   21.50
  -8   2   0  697.53   27.00
   9  -2   0 1398.06   48.90
   9  -2   0 1377.06   47.00
  -9  -2   0 1302.17   45.10
   9  -2   0 1365.96   43.70
   9  -2   0 1399.36   44.20
  -9  -2   0 1444.46   47.80
  -9  -2   0 1351.26   43.20
   9  -2   0 1350.86   45.20
  -9  -2   0 1422.26   49.70
  -9  -2   0 1377.66   49.30
   9  -2   0 1411.66   49.00
   9   2   0 1394.66   47.30
  -9   2   0 1385.96   49.20
   9   2   0 1397.06   45.60
  -9   2   0 1345.67   45.00
  -9   2   0 1351.66   51.99
  -9   2   0 1375.56   46.70
   9   2   0 1437.96   48.80
  -9   2   0 1423.96   49.40
   9   2   0 1392.76   49.60
  -9   2   0 1277.47   42.80
  -9   2   0 1418.76   48.70
   9   2   0 1286.57   42.40
  -9   2   0 1375.86   43.20
   9   2   0 1404.96   46.60
   9   2   0 1190.58   42.60
  -9   2   0 1293.77   47.30
  -9   2   0 1370.46   47.70
 -10  -2   0  219.68   13.30
 -10  -2   0  245.08   18.70
  10  -2   0  253.47   12.70
 -10  -2   0  259.97   18.70
  10  -2   0  228.68   15.00
 -10  -2   0  284.07   15.90
 -10  -2   0  254.07   16.40
  10  -2   0  260.27   11.30
 -10  -2   0  235.08   10.20
  10  -2   0  269.97   12.00
 -10  -2   0  237.18   15.90
  10  -2   0  225.58   18.90
  10  -2   0  275.17   17.70
 -10  -2   0  247.88   14.10
 -10   2   0  249.38   17.40
  10   2   0  231.38   13.80
  10   2   0  206.58   13.30
 -10   2   0  244.88   10.30
 -10   2   0  289.67   17.30
  10   2   0  247.38   15.00
  10   2   0  246.48   14.60
 -10   2   0  280.37   18.60
 -10   2   0  253.07   16.20
 -10   2   0  237.68   12.50
 -10   2   0  274.17   18.40
 -10   2   0  237.38   11.10
 -10   2   0  261.97   15.10
  10   2   0  230.98   18.10
 -10   2   0  218.28   15.50
  10   2   0  239.98   17.20
  10   2   0  247.58   16.40
  11  -2   0  299.47   14.60
  11  -2   0  289.47   17.30
  11  -2   0  295.87   13.80
 -11  -2   0  277.37   19.80
 -11  -2   0  301.47   21.20
 -11  -2   0  258.87   18.10
 -11  -2   0  295.57   21.70
  11  -2   0  298.37   18.40
 -11  -2   0  301.87   18.20
  11  -2   0  310.57   19.70
  11  -2   0  305.07   19.30
 -11  -2   0  287.87   15.60
  11  -2   0  297.37   13.20
 -11   2   0  288.77   13.20
  11   2   0  301.97   17.40
  11   2   0  277.17   19.40
 -11   2   0  277.07   20.20
 -11   2   0  276.77   12.20
 -11   2   0  266.17   18.40
 -11   2   0  315.27   18.80
  11   2   0  250.77   20.60
  11   2   0  280.77   24.40
 -11   2   0  253.57   19.30
 -11   2   0  299.87   19.80
 -11   2   0  323.17   21.40
 -11   2   0  278.67   16.50
  11   2   0  252.47   15.60
 -11   2   0  303.77   14.80
  11   2   0  299.87   16.00
  12  -2   0   29.10    9.80
  12  -2   0   29.10    7.10
  12  -2   0   27.20    6.50
 -12  -2   0   18.90   12.70
  12  -2   0   22.80   10.70
  12  -2   0   31.50   13.60
 -12  -2   0   17.60   11.70
 -12  -2   0   24.30    7.90
 -12  -2   0   32.20   13.40
 -12  -2   0    7.00   11.00
  12  -2   0   28.90    6.00
 -12  -2   0    9.60    9.00
 -12   2   0   14.50    5.10
 -12   2   0   29.80   11.90
  12   2   0   23.20   12.50
  12   2   0   19.90    9.50
 -12   2   0   29.00   11.60
 -12   2   0   44.60   13.00
 -12   2   0   21.10   11.00
  12   2   0   32.90    8.30
 -12   2   0   39.20   12.10
  12   2   0   38.80    9.50
  12   2   0   24.40    9.70
  12   2   0   34.80   11.60
 -12   2   0   12.30    6.80
 -12   2   0   14.10   12.40
 -12   2   0   29.00    6.20
 -13  -2   0   31.20   14.70
  13  -2   0   43.70   13.30
  13  -2   0   38.80   11.70
  13  -2   0   31.80    7.50
  13  -2   0   38.20   13.00
 -13  -2   0   18.10   14.10
 -13  -2   0   53.49   13.70
  13  -2   0   23.60   10.60
 -13  -2   0   30.00    8.80
 -13  -2   0   28.40   12.80
 -13  -2   0   37.70   13.90
 -13   2   0   32.50    7.10
  13   2   0   54.49   11.90
 -13   2   0   11.70   12.90
  13   2   0   40.10   14.30
  13   2   0   34.90   11.10
 -13   2   0   40.90   15.20
 -13   2   0   24.10   13.50
 -13   2   0   26.10   10.30
  13   2   0   43.50   10.90
  13   2   0   62.09   10.00
 -13   2   0   12.00   13.30
  13   2   0   41.50   13.30
 -13   2   0   15.20   13.30
  14  -2   0   64.29   14.50
 -14  -2   0   66.59   11.50
  14  -2   0   63.79    9.30
 -14  -2   0   60.19   15.80
  14  -2   0   82.99   17.00
 -14  -2   0   66.09   14.70
  14  -2   0   45.10   13.50
 -14  -2   0   71.49   14.90
 -14  -2   0   53.39   17.60
  14  -2   0   74.39   14.30
 -14  -2   0   79.69   17.10
  14  -2   0   71.79   15.70
  14   2   0   42.30   16.00
  14   2   0   81.09   16.20
 -14   2   0   52.79   16.30
 -14   2   0   71.59   18.30
  14   2   0   62.89   13.50
  14   2   0   74.69   18.00
 -14   2   0   78.99   16.30
 -14   2   0   88.49   11.90
 -14   2   0   60.79   16.00
 -14   2   0   37.30   17.00
  14   2   0   70.29   12.70
  14   2   0   73.89   12.10
 -14   2   0   31.10   14.60
  15  -2   0   14.60   14.70
 -15  -2   0    3.80   10.90
 -15  -2   0   24.20   18.20
  15  -2   0    1.70   17.90
 -15  -2   0   10.70   15.60
  15  -2   0   12.00   15.80
 -15  -2   0   15.80   17.00
  15  -2   0   51.29   16.50
  15  -2   0   10.70    8.90
 -15   2   0  -11.40   15.20
 -15   2   0    6.60   15.60
 -15   2   0    6.60    8.60
 -15   2   0  -17.00   15.50
 -15   2   0   51.39   15.30
  15   2   0   15.50   11.60
  15   2   0   18.60   15.70
  15   2   0   42.50   14.30
  15   2   0    7.70   16.80
  15   2   0    4.90   13.60
 -15   2   0   -6.90   16.30
  15   2   0  -14.60   17.10
 -15   2   0   -3.90   17.40
  16  -2   0    2.50   10.00
  16  -2   0  -13.90   19.80
 -16  -2   0   -6.70   12.10
 -16  -2   0   21.50   18.30
 -16  -2   0  -18.20   17.30
  16  -2   0  -18.40   17.00
  16  -2   0  -21.30   20.50
 -16  -2   0    8.30   21.30
  16   2   0  -10.20   20.60
 -16   2   0   -6.80   19.60
  16   2   0  -22.50   12.60
 -16   2   0  -13.90    9.30
 -16   2   0    1.60   18.00
 -16   2   0   -2.90   17.10
 -17  -2   0   30.10   22.90
 -17  -2   0   14.90   21.20
  17  -2   0   -0.10   17.30
 -17  -2   0    6.00   14.00
 -17  -2   0  -43.40   18.80
  17  -2   0   -0.80   21.10
  17  -2   0   15.90   11.10
 -17   2   0   -9.40   10.80
  17   2   0  -13.60   14.60
 -17   2   0    8.50   20.80
 -17   2   0   23.50   22.70
  17   2   0    7.50   23.00
 -17   2   0  -15.90   18.90
  17   2   0   46.80   21.20
   0  -3   0    4.30    2.20
   0  -3   0    1.70    1.30
   0  -3   0    0.00    2.20
   0  -3   0    2.00    2.30
   0  -3   0   -3.40    1.70
   0  -3   0    0.60    2.60
   0  -3   0    8.90    3.00
   0  -3   0    1.80    2.60
   0  -3   0    1.50    2.30
   0   3   0    4.50    2.40
   0   3   0    6.10    2.70
   0   3   0    1.80    2.80
   0   3   0    3.50    1.80
   0   3   0    4.50    2.70
   0   3   0    3.00    1.30
   0   3   0    0.70    2.20
   0   3   0   -1.30    2.10
   0   3   0    7.30    2.50
   0   3   0    0.20    1.50
   0   3   0    6.60    2.50
  -1  -3   0 2658.13   83.09
  -1  -3   0 2645.14   82.69
   1  -3   0 2681.13   83.19
  -1  -3   0 2636.54   83.29
   1  -3   0 2645.94   82.79
  -1  -3   0 2651.43   82.99
   1  -3   0 2855.21   82.69
   1  -3   0 2742.73   83.29
  -1  -3   0 2709.13   82.69
  -1  -3   0 2649.93   83.49
   1  -3   0 2643.64   81.39
   1  -3   0 2734.03   82.69
  -1  -3   0 2639.54   82.69
  -1  -3   0 2633.14   81.99
   1  -3   0 2719.83   82.99
   1  -3   0 2768.82   83.29
   1  -3   0 2684.93   81.79
   1   3   0 2629.54   82.69
  -1   3   0 2727.53   83.29
   1   3   0 2698.03   83.49
   1   3   0 2623.34   82.99
   1   3   0 2774.52   83.59
  -1   3   0 2661.43   82.69
  -1   3   0 2727.53   83.29
   1   3   0 2681.53   83.09
  -1   3   0 2573.74   81.39
  -1   3   0 2754.82   82.49
   1   3   0 2669.63   81.89
   1   3   0 2660.93   82.59
  -1   3   0 2697.13   83.19
  -1   3   0 2593.74   81.69
  -1   3   0 2742.13   83.09
  -1   3   0 2735.73   83.69
   1   3   0 2402.56   82.69
   1   3   0 2707.93   83.79
  -1   3   0 2744.13   83.69
   1   3   0 2729.93   82.69
   1   3   0 2534.75   82.49
  -2  -3   0 1096.59   35.50
  -2  -3   0 1117.99   35.00
   2  -3   0 1128.69   35.60
   2  -3   0 1111.49   35.70
   2  -3   0 1199.18   36.10
  -2  -3   0 1090.49   35.70
  -2  -3   0 1091.69   36.10
  -2  -3   0 1089.49   35.50
  -2  -3   0 1051.99   33.80
   2  -3   0 1067.89   33.10
   2  -3   0 1116.29   35.00
  -2  -3   0 1074.59   35.00
   2  -3   0  931.11   32.90
   2  -3   0 1077.79   33.50
  -2  -3   0 1058.09   34.70
   2  -3   0 1104.69   34.60
  -2  -3   0 1039.10   33.80
   2  -3   0 1078.19   35.40
  -2  -3   0 1082.19   35.20
  -2  -3   0 1113.79   35.50
   2  -3   0 1099.09   34.50
  -2   3   0 1044.80   33.10
  -2   3   0 1065.19   33.00
  -2   3   0 1108.49   35.80
   2   3   0 1108.49   35.80
   2   3   0 1096.59   33.90
  -2   3   0 1086.19   33.60
  -2   3   0  983.40   34.10
  -2   3   0 1092.09   34.30
  -2   3   0 1065.09   34.50
  -2   3   0 1087.29   35.80
   2   3   0 1058.29   34.50
  -2   3   0 1070.69   35.40
  -2   3   0 1075.19   35.80
   2   3   0 1105.49   35.20
   2   3   0 1075.09   36.00
   2   3   0 1048.60   35.30
   2   3   0 1096.09   34.80
   2   3   0 1056.29   35.30
  -2   3   0 1103.29   35.50
   2   3   0 1081.99   35.70
  -2   3   0 1060.19   35.80
   2   3   0  998.40   34.80
   3  -3   0 1993.30   65.09
  -3  -3   0 2025.00   64.49
  -3  -3   0 2066.19   64.09
   3  -3   0 2080.39   62.49
   3  -3   0 2013.10   63.89
   3  -3   0 2001.00   64.89
  -3  -3   0 1955.60   64.89
  -3  -3   0 2019.90   65.09
   3  -3   0 2028.80   64.49
  -3  -3   0 2075.69   64.39
   3  -3   0 2045.00   62.69
   3  -3   0 2152.88   63.69
   3  -3   0 2052.89   62.59
  -3  -3   0 1989.90   62.29
  -3  -3   0 2056.19   65.39
  -3  -3   0 2082.49   64.69
  -3  -3   0 2047.90   63.99
   3  -3   0 2041.70   62.69
  -3  -3   0 2082.09   65.09
  -3  -3   0 2013.80   64.39
   3  -3   0 2039.40   64.79
   3  -3   0 2055.19   63.39
  -3  -3   0 2001.00   62.29
   3   3   0 2031.50   65.39
   3   3   0 1993.40   64.59
   3   3   0 2030.00   64.49
   3   3   0 2000.20   64.39
  -3   3   0 2037.20   64.89
   3   3   0 2046.90   65.09
  -3   3   0 2086.69   63.29
  -3   3   0 2087.89   64.39
  -3   3   0 1987.10   62.69
  -3   3   0 2080.69   65.39
  -3   3   0 2047.10   65.09
   3   3   0 2065.69   64.19
   3   3   0 1998.90   63.49
  -3   3   0 2121.69   64.89
   3   3   0 2094.39   65.29
   3   3   0 2048.90   63.89
  -3   3   0 2113.49   63.19
  -3   3   0 2055.79   63.99
   3   3   0 2039.00   64.99
  -3   3   0 2049.20   65.29
  -4  -3   0  118.79    7.70
  -4  -3   0   97.99    8.30
  -4  -3   0  120.19    7.20
   4  -3   0  123.99    5.80
   4  -3   0  103.09    5.60
  -4  -3   0  106.99    6.60
   4  -3   0  117.59    7.20
  -4  -3   0  106.69    7.50
   4  -3   0  111.09    6.30
  -4  -3   0  116.89    8.20
   4  -3   0  110.89    5.30
  -4  -3   0  124.49    7.80
   4  -3   0  107.89    7.70
   4  -3   0  105.19    8.00
  -4  -3   0  111.39    8.20
   4  -3   0  102.99    7.40
  -4  -3   0  112.79    6.30
   4  -3   0  112.89    5.50
  -4  -3   0  109.59    6.20
   4  -3   0  111.29    5.90
   4   3   0  113.39    7.50
   4   3   0  116.39    7.20
  -4   3   0  119.59    7.50
  -4   3   0  122.29    7.10
  -4   3   0  123.69    5.40
  -4   3   0  120.49    5.50
   4   3   0  119.39    8.60
  -4   3   0  103.29    6.70
  -4   3   0  104.79    7.90
   4   3   0  105.49   12.00
   4   3   0  117.19    6.80
   4   3   0  102.39    6.80
   4   3   0  114.39    6.30
   4   3   0  125.89    8.30
   4   3   0  118.89    7.20
  -4   3   0  121.89    7.60
  -4   3   0  117.29    7.80
  -4   3   0   95.49    5.80
   5  -3   0    2.90    2.80
   5  -3   0   -1.40    3.20
  -5  -3   0   -3.90    3.40
  -5  -3   0    1.00    3.00
  -5  -3   0   -1.50    3.50
  -5  -3   0   -4.10    3.50
   5  -3   0    1.80    3.10
   5  -3   0   -5.00    3.10
   5  -3   0    0.60    2.40
  -5  -3   0   -2.60    4.00
   5  -3   0    3.70    4.90
  -5  -3   0   -6.40    4.00
  -5  -3   0   -7.30    2.80
  -5  -3   0   -5.40    3.90
   5  -3   0    3.60    2.60
  -5  -3   0   -2.70    5.00
   5  -3   0    5.00    2.30
   5   3   0   -3.30    3.60
   5   3   0   -1.10    3.50
   5   3   0    3.30    3.70
  -5   3   0   -1.00    3.20
  -5   3   0    6.20    4.00
  -5   3   0    2.40    2.90
  -5   3   0    2.30    2.00
  -5   3   0   -0.50    1.70
   5   3   0    0.70    3.20
  -5   3   0    1.60    3.30
   5   3   0    7.40    3.10
   5   3   0    9.20    5.40
   5   3   0    7.50    4.20
   5   3   0   -0.10    3.70
  -5   3   0   -0.70    3.30
  -5   3   0    1.90    2.60
   5   3   0    4.80    3.70
  -5   3   0    8.20    4.60
  -5   3   0    2.80    3.60
  -5   3   0   -1.90    4.20
  -5   3   0   -4.10    3.30
   5   3   0    2.20    3.20
  -6  -3   0   13.60    4.70
   6  -3   0   12.20    3.70
  -6  -3   0   15.50    4.60
  -6  -3   0    5.40    4.90
  -6  -3   0    7.70    4.30
  -6  -3   0   17.00    5.20
   6  -3   0   15.30    2.90
   6  -3   0   21.40    3.90
   6  -3   0   17.00    3.10
  -6  -3   0    4.00    5.20
   6  -3   0   15.40    4.40
  -6  -3   0    2.20    5.20
  -6  -3   0   20.10    4.60
   6  -3   0   10.90    5.10
   6  -3   0   17.10    5.20
  -6  -3   0   22.40    3.70
   6  -3   0   14.80    5.90
   6   3   0   18.30    5.00
  -6   3   0   19.00    5.80
   6   3   0   11.40    5.30
  -6   3   0   18.90    5.90
  -6   3   0   13.10    4.70
  -6   3   0   17.70    4.90
  -6   3   0   15.30    3.80
  -6   3   0   22.10    5.80
  -6   3   0   18.20    2.50
   6   3   0   17.40    4.10
   6   3   0   16.70    4.40
  -6   3   0   22.80    3.00
  -6   3   0   21.20    4.10
  -6   3   0   23.10    6.60
   6   3   0   16.10    5.10
   6   3   0   22.50    4.10
  -6   3   0   12.00    3.90
   6   3   0   13.70    4.40
   6   3   0    9.80    5.30
  -7  -3   0   86.89    8.50
   7  -3   0   87.59    5.70
  -7  -3   0   85.39    8.10
  -7  -3   0  102.89   11.20
   7  -3   0   86.09    5.60
   7  -3   0   86.79    8.40
   7  -3   0   94.39    6.70
  -7  -3   0   80.29    8.80
  -7  -3   0   94.19    6.30
  -7  -3   0   91.29   10.90
  -7  -3   0   81.69    7.90
   7  -3   0   85.69    8.60
   7  -3   0   86.39    7.40
  -7  -3   0   91.69    8.80
  -7  -3   0   89.69    8.00
  -7  -3   0   82.59    9.60
  -7   3   0   89.59    7.20
  -7   3   0   98.39    9.90
  -7   3   0   86.19    8.00
   7   3   0  104.09    8.50
   7   3   0   92.59   10.60
   7   3   0   75.49    7.30
  -7   3   0   81.39    4.80
  -7   3   0   78.89    8.20
   7   3   0   84.39    9.10
   7   3   0   88.39    8.30
  -7   3   0   87.09    4.90
  -7   3   0   92.19    9.50
  -7   3   0   96.49    9.70
   7   3   0   95.79    8.40
  -7   3   0   86.59    8.50
  -7   3   0   92.29    7.80
   7   3   0  100.99    7.90
  -8  -3   0   66.59    8.70
   8  -3   0   65.19    5.70
  -8  -3   0   68.79    8.20
  -8  -3   0   70.39   10.60
  -8  -3   0   84.09    6.00
   8  -3   0   72.89    6.50
   8  -3   0   69.59    7.30
  -8  -3   0   78.79    9.50
  -8  -3   0   81.79    9.40
   8  -3   0   76.99    9.00
  -8  -3   0   81.29   10.60
   8  -3   0   84.29    9.10
  -8  -3   0   64.39    7.90
  -8  -3   0   63.99    8.70
   8  -3   0   74.39    6.20
  -8   3   0   77.29   10.40
   8   3   0   72.09    9.00
   8   3   0   95.69    9.20
  -8   3   0   74.79    8.30
  -8   3   0   70.19    5.10
  -8   3   0   72.49    9.30
   8   3   0   93.19    9.70
  -8   3   0   82.49    9.70
   8   3   0   81.09    8.80
   8   3   0   85.89    9.30
  -8   3   0   62.49    9.50
  -8   3   0   71.49    7.50
   8   3   0   80.59    8.00
  -8   3   0   75.89    5.00
  -8   3   0   83.29   10.50
   8   3   0   68.09    9.20
  -8   3   0   68.99    9.90
  -9  -3   0  111.79   11.50
   9  -3   0  119.79   11.20
  -9  -3   0  113.39    7.20
   9  -3   0  104.69    9.40
  -9  -3   0  109.39   11.80
   9  -3   0  113.29    8.60
  -9  -3   0  104.29   11.30
   9  -3   0  109.09   11.10
  -9  -3   0  127.09   13.70
   9  -3   0  104.99   12.90
   9  -3   0   99.99    8.10
   9  -3   0  103.89    7.30
  -9  -3   0  117.69   11.90
  -9  -3   0  121.59   10.60
   9   3   0  117.29   12.90
  -9   3   0  103.99    6.30
  -9   3   0  100.89   13.10
  -9   3   0   98.89    7.70
  -9   3   0  132.69    9.90
  -9   3   0  110.99   11.10
   9   3   0   98.29   11.30
   9   3   0  132.79   14.10
  -9   3   0  106.39   10.30
  -9   3   0   87.99   12.70
  -9   3   0  143.79   12.30
   9   3   0  114.59   13.70
  -9   3   0  105.59   10.30
   9   3   0  113.09   11.40
   9   3   0   87.89    9.60
   9   3   0  118.89    9.60
 -10  -3   0    4.80   10.60
 -10  -3   0   31.50   10.20
 -10  -3   0   27.80    7.40
  10  -3   0   29.00    8.80
  10  -3   0   28.30    5.10
  10  -3   0   24.20    8.10
  10  -3   0   16.90    5.60
  10  -3   0   20.20    9.60
 -10  -3   0   41.50    9.80
 -10  -3   0   48.70   11.70
  10  -3   0   31.90    5.90
 -10  -3   0   28.40    8.60
 -10  -3   0   24.90    4.50
  10  -3   0   21.10    5.50
  10   3   0   22.20   10.10
 -10   3   0   30.40    4.20
  10   3   0   29.80    6.30
 -10   3   0   36.30    9.00
 -10   3   0   13.20    9.00
  10   3   0   25.60   10.00
  10   3   0   24.70    7.80
 -10   3   0   25.60   10.80
 -10   3   0   22.60    4.70
  10   3   0   29.80    9.90
 -10   3   0   37.30   10.40
 -10   3   0   24.10    9.30
 -10   3   0   28.20    7.60
 -10   3   0   14.30    8.20
  10   3   0   26.60    8.20
  11  -3   0   10.90   10.30
  11  -3   0   29.20   11.30
 -11  -3   0   31.00    9.70
  11  -3   0   24.60    5.50
  11  -3   0   28.60    6.50
 -11  -3   0   47.90   13.00
  11  -3   0   15.30    7.30
  11  -3   0   17.90    6.00
  11  -3   0   22.80    9.50
 -11  -3   0   20.50    8.60
 -11  -3   0   22.30    8.00
 -11   3   0   27.40   11.50
  11   3   0   25.90   11.80
 -11   3   0   32.60   11.00
  11   3   0   24.30    8.40
 -11   3   0   38.20   11.00
  11   3   0   27.10    8.50
  11   3   0   26.20    7.80
 -11   3   0   21.60    8.50
 -11   3   0   42.70   11.50
  11   3   0   28.20   11.60
 -11   3   0   18.90    5.50
 -11   3   0   18.10    9.30
 -11   3   0    7.70   11.10
  11   3   0   43.10   11.10
 -11   3   0   19.50    4.60
  12  -3   0    2.50    5.80
  12  -3   0    3.90    6.50
 -12  -3   0    3.10    7.60
 -12  -3   0    9.80   12.90
  12  -3   0    5.30   11.30
  12  -3   0    2.00    5.70
  12  -3   0  -16.80   10.80
  12  -3   0   12.60    7.70
  12  -3   0    5.30    9.30
 -12  -3   0   14.30   12.70
 -12  -3   0   -8.40    8.40
 -12  -3   0  -14.20   11.90
 -12  -3   0  -13.30   11.10
 -12   3   0   -2.70    7.30
 -12   3   0   -2.60   11.60
 -12   3   0    6.30    5.60
  12   3   0   -6.00    8.40
  12   3   0    0.90    8.50
 -12   3   0    1.70    8.30
 -12   3   0    0.00   11.50
  12   3   0   -1.70    8.60
  12   3   0   15.00   11.30
 -12   3   0  -12.30    8.20
  12   3   0    8.10   11.90
  12   3   0   -4.00   11.70
 -12   3   0   -5.10   10.50
 -12   3   0   12.70    8.60
 -12   3   0  -14.60   10.80
  13  -3   0   -8.60   11.70
  13  -3   0   12.70   11.70
 -13  -3   0    2.50   14.70
 -13  -3   0   -7.50   13.60
 -13  -3   0  -16.00    9.10
  13  -3   0  -12.10   12.30
 -13  -3   0  -18.20   11.30
  13  -3   0    8.50    6.60
  13  -3   0    4.50    8.60
 -13  -3   0  -17.90   13.40
 -13  -3   0   -3.20    8.90
  13  -3   0   -2.00   13.40
  13   3   0  -16.70    8.90
  13   3   0   -3.00   13.00
 -13   3   0  -18.50   11.40
  13   3   0    3.20   11.70
  13   3   0   -8.30   13.30
 -13   3   0   19.80   13.10
  13   3   0    6.60   12.40
 -13   3   0   -7.40   13.30
 -13   3   0   -8.10   13.70
  13   3   0   -5.20   12.50
 -13   3   0   14.80   13.50
 -13   3   0   -2.50   13.20
 -13   3   0   12.40   10.10
 -13   3   0    2.90    6.40
 -14  -3   0   29.20   16.20
  14  -3   0  -29.30   13.70
  14  -3   0   -6.50    7.60
  14  -3   0    4.20   12.90
  14  -3   0   15.30   14.30
 -14  -3   0   11.30   15.10
 -14  -3   0   14.50   10.50
  14  -3   0   -2.30   14.80
 -14  -3   0   -6.90   10.70
 -14  -3   0    8.20   13.70
 -14  -3   0   -0.70   14.70
  14   3   0    7.70   13.80
 -14   3   0  -11.10   13.30
  14   3   0    7.90   12.20
 -14   3   0  -17.70   14.10
 -14   3   0   -7.50    7.30
 -14   3   0   15.80   16.30
 -14   3   0  -13.60    9.80
  14   3   0   -6.80   14.80
 -14   3   0   28.20   16.80
  14   3   0   18.00   14.80
 -14   3   0   26.30   11.60
  14   3   0  -24.60   10.30
  14   3   0  -20.00   14.70
  15  -3   0   30.00    9.10
  15  -3   0   42.90   18.40
 -15  -3   0    9.00   18.70
 -15  -3   0   19.70   19.10
  15  -3   0   61.69   17.50
 -15  -3   0   26.40   20.20
  15  -3   0   25.40   13.90
  15  -3   0   36.10   18.40
 -15   3   0   24.50   17.30
  15   3   0   -1.10   15.40
 -15   3   0   29.10    9.40
  15   3   0   27.00   17.80
  15   3   0   17.50   17.10
 -15   3   0   -0.60   16.20
 -15   3   0   12.10   17.00
 -15   3   0   26.30   18.70
 -16  -3   0   -4.60   21.20
 -16  -3   0    6.30   18.50
  16  -3   0    2.40    9.60
 -16  -3   0   -4.90   18.80
  16  -3   0   19.30   19.00
  16  -3   0   -2.00   18.10
 -16  -3   0   -7.00   13.20
  16  -3   0   37.00   19.70
 -16   3   0   -4.40    9.50
 -16   3   0   -6.70   19.70
  16   3   0   -7.20   20.80
  16   3   0    6.70   13.80
 -16   3   0   -7.90   17.30
 -16   3   0  -12.80   19.70
  16   3   0   27.60   21.70
 -17  -3   0   40.50   17.80
 -17  -3   0   48.00   23.90
 -17  -3   0    9.00   21.40
  17  -3   0   76.19   23.10
  17  -3   0   18.80   20.60
 -17  -3   0   23.00   16.20
  17  -3   0   41.60   11.80
 -17   3   0   35.70   19.50
  17   3   0   29.50   16.50
 -17   3   0  -24.10   21.10
  17   3   0   22.40   20.80
  17   3   0   18.00   25.40
 -17   3   0   47.40   22.80
 -17   3   0   32.80   11.90
   0  -4   0    4.00    3.10
   0  -4   0    4.80    3.30
   0  -4   0   10.80    3.20
   0  -4   0    0.80    1.70
   0  -4   0    2.90    3.60
   0  -4   0    3.40    2.60
   0  -4   0   -2.40    3.00
   0  -4   0    5.20    2.90
   0  -4   0    1.30    3.00
   0  -4   0    9.90    3.10
   0  -4   0    1.90    3.80
   0   4   0    1.20    3.20
   0   4   0    8.50    3.70
   0   4   0    4.20    1.80
   0   4   0    7.70    3.20
   0   4   0    5.70    2.60
   0   4   0    4.70    4.00
   0   4   0    4.70    3.30
   0   4   0    0.70    2.90
   0   4   0   -0.40    2.90
   0   4   0   11.30    3.50
   0   4   0    7.90    4.20
   1  -4   0 2506.05   80.79
   1  -4   0 2554.14   80.99
  -1  -4   0 2556.84   80.19
   1  -4   0 2510.55   80.79
  -1  -4   0 2496.35   80.89
   1  -4   0 2626.14   81.19
  -1  -4   0 2558.34   81.59
   1  -4   0 2722.33   81.39
   1  -4   0 2584.94   80.59
  -1  -4   0 2589.34   80.49
   1  -4   0 2567.04   80.39
  -1  -4   0 2532.95   79.99
  -1  -4   0 2624.64   80.99
  -1  -4   0 2561.34   81.29
   1  -4   0 2537.25   81.09
   1   4   0 2584.64   80.09
   1   4   0 2662.53   81.69
   1   4   0 2596.84   81.59
  -1   4   0 2523.75   80.69
  -1   4   0 2527.55   79.99
   1   4   0 2463.35   80.29
  -1   4   0 2574.04   81.19
   1   4   0 2544.55   81.99
  -1   4   0 2572.24   81.79
   1   4   0 2582.84   80.69
   1   4   0 2571.44   80.39
   1   4   0 2608.84   80.29
  -1   4   0 2614.44   80.99
  -1   4   0 2591.74   81.69
  -1   4   0 2638.54   81.39
  -1   4   0 2700.33   80.59
   1   4   0 2634.24   80.79
   2  -4   0  328.37   13.00
   2  -4   0  324.77   13.70
   2  -4   0  322.37   14.60
   2  -4   0  370.66   14.30
  -2  -4   0  364.56   14.40
  -2  -4   0  347.87   14.40
  -2  -4   0  349.37   14.50
   2  -4   0  358.76   14.70
   2  -4   0  365.66   14.00
   2  -4   0  348.47   11.70
  -2  -4   0  329.87   14.50
   2  -4   0  358.36   14.70
  -2  -4   0  364.16   14.10
   2  -4   0  366.36   14.90
  -2  -4   0  344.07   12.90
  -2  -4   0  369.46   14.80
   2  -4   0  366.26   12.50
  -2  -4   0  347.37   13.50
  -2  -4   0  356.96   14.30
  -2  -4   0  341.17   15.20
  -2   4   0  357.46   13.60
   2   4   0  361.26   15.50
  -2   4   0  345.87   14.70
  -2   4   0  360.46   11.80
   2   4   0  351.66   13.90
  -2   4   0  318.97   13.40
   2   4   0  353.46   13.90
  -2   4   0  360.36   15.30
  -2   4   0  341.47   15.20
   2   4   0  334.87   14.80
  -2   4   0  346.57   12.50
   2   4   0  339.67   14.50
  -2   4   0  354.56   15.20
  -2   4   0  353.86   13.50
   2   4   0  351.06   13.40
  -2   4   0  349.57   14.60
  -2   4   0  370.86   14.90
  -2   4   0  362.06   14.90
   2   4   0  338.57   14.10
   3  -4   0  273.87    9.10
  -3  -4   0  259.07   11.80
   3  -4   0  289.67   12.70
   3  -4   0  266.27    9.70
   3  -4   0  270.97    9.20
  -3  -4   0  270.27   12.80
   3  -4   0  244.48    9.20
   3  -4   0  274.77   12.60
   3  -4   0  289.17   11.70
  -3  -4   0  261.47   12.60
  -3  -4   0  273.07   13.30
   3  -4   0  264.67   11.50
   3  -4   0  266.27   12.60
  -3  -4   0  284.87   11.80
  -3  -4   0  279.07   12.50
  -3  -4   0  276.07   11.60
  -3  -4   0  255.87   12.20
   3  -4   0  270.67   11.20
   3  -4   0  271.87   13.00
  -3  -4   0  237.58   12.30
   3  -4   0  269.47   10.10
   3   4   0  276.07   12.00
  -3   4   0  273.47   11.50
  -3   4   0  265.37    9.20
   3   4   0  276.57   12.10
   3   4   0  279.67   13.40
  -3   4   0  269.77   11.00
   3   4   0  274.97   11.50
  -3   4   0  279.97   13.20
  -3   4   0  238.08   12.00
   3   4   0  268.97   11.30
  -3   4   0  268.07   12.20
  -3   4   0  247.28   13.90
  -3   4   0  276.57   12.70
  -3   4   0  268.67   12.60
  -3   4   0  276.57   10.80
   3   4   0  269.27   12.70
  -3   4   0  275.87   13.10
   3   4   0  272.77   13.20
  -4  -4   0    4.00    4.60
  -4  -4   0   -0.40    4.00
   4  -4   0   -3.10    4.10
  -4  -4   0   -3.60    4.70
   4  -4   0    2.30    3.30
  -4  -4   0   -0.30    3.40
   4  -4   0    2.10    1.90
  -4  -4   0   -3.30    4.70
   4  -4   0    2.80    3.00
  -4  -4   0   -0.40    2.10
   4  -4   0    0.00    1.70
  -4  -4   0    0.20    3.30
   4  -4   0   -0.80    2.70
  -4  -4   0    4.50    3.90
   4  -4   0    2.30    5.70
   4  -4   0   -0.80    4.50
   4  -4   0    4.10    3.00
   4  -4   0   -0.90    3.90
   4  -4   0    2.40    5.30
  -4  -4   0   -7.70    4.50
  -4  -4   0   -1.60    1.90
  -4  -4   0    6.80    4.50
   4  -4   0    2.90    2.30
  -4   4   0   -3.50    3.20
  -4   4   0   -1.00    2.20
  -4   4   0   -1.20    3.00
   4   4   0   -0.70    3.50
   4   4   0   -1.20    3.70
  -4   4   0   -2.80    4.50
  -4   4   0   -0.60    2.60
   4   4   0   -1.10    4.10
  -4   4   0   -2.10    3.10
   4   4   0    2.90    3.70
   4   4   0   -3.80    4.00
   4   4   0    2.80    3.70
  -4   4   0   -3.90    4.40
  -4   4   0    0.20    3.40
   4   4   0    6.80    3.10
  -4   4   0   -3.10    4.80
  -4   4   0    7.20    4.90
  -5  -4   0 1439.76   51.99
   5  -4   0 1464.15   49.00
  -5  -4   0 1479.95   49.50
  -5  -4   0 1459.15   50.09
  -5  -4   0 1477.75   48.10
   5  -4   0 1431.46   47.70
   5  -4   0 1469.55   46.20
   5  -4   0 1500.85   47.30
  -5  -4   0 1481.05   50.09
  -5  -4   0 1525.65   49.30
   5  -4   0 1485.05   47.40
   5  -4   0 1493.15   49.90
  -5  -4   0 1455.25   48.50
  -5  -4   0 1448.16   49.40
  -5  -4   0 1476.05   50.39
   5  -4   0 1478.85   46.10
   5  -4   0 1484.05   49.80
   5   4   0 1476.15   48.20
   5   4   0 1456.95   50.29
  -5   4   0 1438.16   49.60
  -5   4   0 1513.95   50.39
  -5   4   0 1528.55   46.90
  -5   4   0 1466.75   46.90
  -5   4   0 1424.26   49.50
  -5   4   0 1484.35   49.90
  -5   4   0 1506.55   50.49
  -5   4   0 1529.95   50.69
   5   4   0 1450.05   47.40
   5   4   0 1518.95   49.30
   5   4   0 1456.65   49.10
   5   4   0 1445.66   50.59
   5   4   0 1464.55   49.70
   5   4   0 1473.65   50.29
  -5   4   0 1484.35   48.50
  -5   4   0 1484.35   46.90
  -6  -4   0  200.68   12.10
   6  -4   0  202.98    9.40
  -6  -4   0  225.08   11.70
  -6  -4   0  181.78   10.50
   6  -4   0  194.28   11.10
  -6  -4   0  232.88   12.60
   6  -4   0  189.98   12.10
   6  -4   0  204.88    9.00
   6  -4   0  188.38    8.90
   6  -4   0  204.08    9.30
  -6  -4   0  202.28   11.50
  -6  -4   0  195.18   11.70
   6  -4   0  204.28   10.00
   6  -4   0  190.88    9.00
  -6  -4   0  189.58   13.50
  -6  -4   0  194.38   10.20
  -6   4   0  200.28    9.00
  -6   4   0  217.78   11.30
   6   4   0  200.18   10.00
  -6   4   0  194.08   11.90
   6   4   0  194.78   10.60
   6   4   0  214.98   11.90
  -6   4   0  217.98   13.40
  -6   4   0  209.48    8.90
  -6   4   0  206.38   11.80
   6   4   0  194.88   12.00
  -6   4   0  200.58   10.00
   6   4   0  201.28   12.00
   6   4   0  214.98   11.60
   6   4   0  188.78   12.10
   6   4   0  192.68   12.10
  -6   4   0  208.98   12.60
   6   4   0  190.58   11.10
  -6   4   0  194.18   13.60
   7  -4   0  163.38   11.10
  -7  -4   0  158.58    9.00
  -7  -4   0  151.68   11.00
  -7  -4   0  167.78   12.30
  -7  -4   0  166.38   11.10
   7  -4   0  162.08    8.70
  -7  -4   0  155.68   10.80
  -7  -4   0  157.18   13.40
  -7  -4   0  167.28   12.40
   7  -4   0  146.79    8.90
   7  -4   0  154.08   11.50
  -7  -4   0  187.48   11.70
  -7  -4   0  156.78   11.60
   7  -4   0  162.38   11.90
   7  -4   0  165.48    8.80
   7  -4   0  165.48    8.80
  -7  -4   0  145.39   10.40
   7   4   0  160.18    9.90
   7   4   0  165.58   10.80
  -7   4   0  152.48    8.50
   7   4   0  162.88   13.30
  -7   4   0  171.28   13.30
  -7   4   0  155.98   10.00
  -7   4   0  176.58   12.70
   7   4   0  160.88    9.30
   7   4   0  163.38   12.00
  -7   4   0  159.38    7.90
  -7   4   0  145.39   13.00
   7   4   0  163.28   11.60
  -7   4   0  159.98   10.60
   7   4   0  167.08   11.10
  -7   4   0  161.88   11.20
  -7   4   0  164.98    8.10
   7   4   0  173.68   11.00
  -7   4   0  159.48    9.00
  -7   4   0  157.08   11.30
  -8  -4   0   57.99    8.00
  -8  -4   0   61.89   10.10
  -8  -4   0   55.39   11.70
   8  -4   0   63.29    8.00
   8  -4   0   51.09    6.80
   8  -4   0   75.79    9.50
  -8  -4   0   62.69    9.00
   8  -4   0   71.69    6.80
  -8  -4   0   54.29    6.30
  -8  -4   0   56.19    9.30
  -8  -4   0   60.49   10.00
  -8  -4   0   55.09    8.50
   8  -4   0   82.49   10.60
  -8   4   0   48.30    9.50
   8   4   0   71.09    9.90
   8   4   0   57.69    8.70
   8   4   0   49.90   10.70
  -8   4   0   50.59    8.40
   8   4   0   61.69    7.30
  -8   4   0   53.59    8.00
  -8   4   0   60.99    8.00
  -8   4   0   65.09   12.60
   8   4   0   58.09    7.70
   8   4   0   55.09    9.50
  -8   4   0   64.49    6.70
  -8   4   0   69.79   11.90
  -8   4   0   55.59    5.90
  -8   4   0   60.79    5.90
   8   4   0   65.49    9.80
   9  -4   0  406.56   16.90
   9  -4   0  423.06   21.50
  -9  -4   0  409.36   19.90
  -9  -4   0  411.76   22.40
  -9  -4   0  441.16   22.40
   9  -4   0  385.66   16.60
  -9  -4   0  403.56   21.40
   9  -4   0  416.26   16.60
  -9  -4   0  415.06   22.00
  -9  -4   0  399.76   23.10
  -9  -4   0  410.56   16.20
   9  -4   0  421.56   22.70
   9  -4   0  392.16   19.00
   9   4   0  411.46   21.70
  -9   4   0  388.36   23.30
   9   4   0  419.16   19.90
   9   4   0  418.36   17.90
  -9   4   0  404.36   16.00
   9   4   0  441.26   23.20
   9   4   0  401.86   19.60
  -9   4   0  391.06   22.40
  -9   4   0  435.16   23.30
  -9   4   0  416.06   17.40
  -9   4   0  424.76   22.10
  -9   4   0  422.66   19.00
   9   4   0  400.96   22.80
  -9   4   0  404.76   22.50
  -9   4   0  389.76   15.60
  -9   4   0  402.76   19.20
 -10  -4   0  -12.00    7.70
 -10  -4   0    4.80   10.00
  10  -4   0   11.40    8.50
  10  -4   0   -5.40    4.80
 -10  -4   0    7.90   10.80
  10  -4   0   -0.90    9.50
 -10  -4   0   11.50    9.40
  10  -4   0    9.30    5.40
 -10  -4   0   -4.70    7.80
 -10  -4   0   -1.10    5.00
 -10  -4   0    5.40    9.80
  10  -4   0   -0.10    7.40
  10  -4   0   20.50    5.60
  10  -4   0   14.00    7.70
 -10   4   0   -6.20    7.50
  10   4   0    9.80    6.40
 -10   4   0    3.30    7.80
 -10   4   0    3.30    9.60
 -10   4   0    6.40    9.00
 -10   4   0    1.80    4.70
  10   4   0   -5.80    7.80
 -10   4   0   -7.00    9.30
 -10   4   0    0.70    4.40
 -10   4   0   -8.70    6.60
 -10   4   0  -11.30    9.90
  10   4   0   -5.10    7.00
 -10   4   0    5.60   10.10
  10   4   0   17.70   10.30
  10   4   0    7.70    9.50
  10   4   0    6.10    8.30
 -11  -4   0  143.59   15.00
  11  -4   0  168.58   11.40
 -11  -4   0  146.19   18.50
 -11  -4   0  145.89   17.40
  11  -4   0  136.89   13.80
 -11  -4   0  139.49   14.50
 -11  -4   0  161.78   17.80
  11  -4   0  137.59   15.60
  11  -4   0  138.19   10.80
  11  -4   0  167.38   18.30
  11  -4   0  148.89   10.60
 -11  -4   0  141.19   18.80
  11  -4   0  134.89   18.10
  11   4   0  168.08   19.10
 -11   4   0  127.79   17.10
 -11   4   0  131.99   15.60
 -11   4   0  154.08   17.70
 -11   4   0  146.69   18.70
  11   4   0  130.59   13.90
 -11   4   0  131.59    9.80
 -11   4   0  139.69   15.90
  11   4   0  165.28   13.60
 -11   4   0  138.19   10.50
 -11   4   0  148.99   12.40
  11   4   0  154.68   12.60
  11   4   0  159.28   17.30
 -11   4   0  147.79   16.80
  11   4   0  150.48   19.00
  12  -4   0    1.80   10.80
 -12  -4   0    5.20    8.80
  12  -4   0    3.60   11.80
 -12  -4   0   15.90   12.00
 -12  -4   0   -9.70   12.10
  12  -4   0   13.00    6.20
  12  -4   0   24.30   11.10
  12  -4   0   -9.00   11.90
 -12  -4   0   10.50    9.60
 -12  -4   0    7.40   14.10
  12  -4   0   -3.40    7.20
 -12  -4   0    3.20   13.10
 -12   4   0    4.70   12.40
  12   4   0    3.10    9.50
  12   4   0    0.90    8.40
  12   4   0   -8.60   10.90
 -12   4   0    3.70    9.90
 -12   4   0   -8.30    8.60
  12   4   0   28.40   12.90
 -12   4   0   18.30   10.80
 -12   4   0   10.00    6.40
 -12   4   0  -14.30   11.10
  12   4   0    0.50   10.20
  12   4   0   27.10   13.10
 -12   4   0    2.20   10.90
 -12   4   0   20.90   11.60
 -13  -4   0   40.00   16.70
  13  -4   0  -22.70   12.90
  13  -4   0    4.00   12.60
 -13  -4   0  -18.20    8.90
  13  -4   0    1.30    6.80
 -13  -4   0   -5.30   10.20
 -13  -4   0    5.30   15.30
  13  -4   0    0.60   10.40
 -13  -4   0   17.20   11.00
  13  -4   0    3.50   10.90
 -13  -4   0   -5.20   11.00
  13   4   0    4.20   14.30
  13   4   0    7.10   13.80
 -13   4   0  -10.10   13.80
  13   4   0    9.50   11.90
  13   4   0    2.60   12.50
 -13   4   0    0.70    6.70
 -13   4   0   -7.20   10.20
 -13   4   0   16.50   13.00
 -13   4   0    0.90   13.80
  13   4   0   -3.10    9.80
 -13   4   0  -12.50   13.60
 -14  -4   0   25.50   15.70
  14  -4   0   24.30   14.20
  14  -4   0   28.00   16.40
 -14  -4   0   25.10   18.10
 -14  -4   0    7.50   11.70
  14  -4   0   26.50    8.50
  14  -4   0   -1.30   16.00
  14  -4   0   33.60   14.40
 -14  -4   0   35.20   16.80
 -14  -4   0   22.30   17.30
 -14  -4   0   19.50   17.10
 -14   4   0   20.60   16.60
  14   4   0   38.10   15.80
 -14   4   0    6.80   14.20
 -14   4   0    2.20   15.70
  14   4   0   -1.40   13.10
  14   4   0   18.90   13.60
 -14   4   0  -10.20   14.40
 -14   4   0    0.50    8.20
  14   4   0   28.90   16.40
  14   4   0   14.60   12.40
 -15  -4   0   -7.80   20.10
  15  -4   0   32.20   16.90
 -15  -4   0   23.90   19.10
  15  -4   0  -23.40   18.20
 -15  -4   0   21.20   17.90
 -15  -4   0   33.40   18.50
 -15  -4   0    3.60   13.40
  15  -4   0   43.90   18.10
 -15   4   0  -11.40   16.20
  15   4   0   18.50   20.70
 -15   4   0   24.90   18.60
  15   4   0   16.10   17.00
  15   4   0   33.00   14.80
 -15   4   0   22.70   16.70
  16  -4   0   -7.70   18.20
 -16  -4   0   32.30   15.10
 -16  -4   0   28.30   20.50
 -16  -4   0   10.20   21.60
 -16  -4   0   25.60   19.10
  16  -4   0   17.20   10.50
  16  -4   0   19.50   20.30
  16  -4   0  -12.60   16.40
  16   4   0   -7.50   16.90
 -16   4   0    7.70   19.10
 -16   4   0   38.30   10.40
  16   4   0   12.60   15.10
  16   4   0   41.90   18.70
 -16   4   0   -2.20   20.50
  16   4   0    4.60   18.70
 -16   4   0    6.40   18.40
  17  -4   0   50.79   12.00
  17  -4   0  -10.20   22.30
 -17  -4   0    6.60   22.30
 -17  -4   0   26.30   23.30
 -17  -4   0   50.99   18.30
 -17  -4   0   10.40   16.90
  17  -4   0   74.09   22.10
  17   4   0   32.80   20.80
 -17   4   0   25.90   24.10
  17   4   0   50.19   22.50
  17   4   0   77.69   27.10
 -17   4   0   27.30   20.70
  17   4   0    3.20   17.60
 -17   4   0   75.19   24.70
 -17   4   0   15.80   11.80
   0  -5   0   -0.70    4.10
   0  -5   0   -1.10    3.80
   0  -5   0   -1.30    4.10
   0  -5   0    3.90    4.60
   0  -5   0   -0.10    3.10
   0  -5   0   -2.20    3.50
   0  -5   0   -2.50    3.80
   0  -5   0    4.60    3.60
   0  -5   0   -1.80    4.10
   0   5   0    0.50    2.00
   0   5   0    4.80    5.00
   0   5   0   -2.30    3.10
   0   5   0   -4.90    3.70
   0   5   0    4.40    4.40
   0   5   0   -0.80    3.50
   0   5   0   13.80    4.40
   0   5   0   -5.00    4.80
   0   5   0    0.70    3.20
   0   5   0    3.60    5.00
   0   5   0   -0.20    4.10
   0   5   0   -4.00    2.10
   1  -5   0 2188.68   67.99
  -1  -5   0 2177.38   69.99
   1  -5   0 2109.79   69.79
  -1  -5   0 2076.49   69.39
  -1  -5   0 2170.08   69.09
  -1  -5   0 2164.58   69.89
  -1  -5   0 2215.28   70.09
   1  -5   0 1891.61   69.59
  -1  -5   0 2185.18   70.59
  -1  -5   0 2042.70   69.89
   1  -5   0 2185.08   70.09
   1  -5   0 2182.78   70.19
   1  -5   0 2230.78   69.69
   1  -5   0 2155.98   69.69
   1  -5   0 2383.66   69.59
   1  -5   0 2139.89   69.79
  -1  -5   0 2112.69   67.49
  -1  -5   0 2249.47   69.19
   1  -5   0 2227.58   67.49
  -1  -5   0 2210.58   68.89
   1   5   0 2159.38   69.29
   1   5   0 2149.19   70.69
  -1   5   0 2172.08   70.09
   1   5   0 2156.68   68.79
   1   5   0 2161.78   69.59
   1   5   0 2230.48   71.29
  -1   5   0 2161.68   67.49
   1   5   0 2216.28   68.99
  -1   5   0 2167.18   70.09
   1   5   0 2145.19   69.99
   1   5   0 2198.18   69.09
  -1   5   0 2187.38   71.09
   1   5   0 2177.68   70.69
  -1   5   0 2283.07   69.99
  -1   5   0 2206.28   69.59
  -1   5   0 2272.87   69.49
   1   5   0 2243.28   69.79
  -1   5   0 2227.98   70.99
  -1   5   0 2120.49   68.59
  -1   5   0 2163.48   69.99
  -1   5   0 2187.88   70.39
  -2  -5   0  238.58   10.50
  -2  -5   0  227.58   12.20
   2  -5   0  228.08    9.50
   2  -5   0  231.38    8.50
   2  -5   0  205.88   12.00
  -2  -5   0  226.58   11.60
  -2  -5   0  240.58   10.40
  -2  -5   0  247.28   12.10
  -2  -5   0  233.28   12.00
   2  -5   0  236.78   11.60
   2  -5   0  243.18   11.90
   2  -5   0  226.98   11.10
  -2  -5   0  239.98   13.00
   2  -5   0  243.28   12.80
  -2  -5   0  220.88   11.50
   2  -5   0  227.88   11.90
   2  -5   0  209.68   11.30
  -2  -5   0  219.88   11.90
   2  -5   0  195.78   10.30
   2   5   0  228.28   11.80
  -2   5   0  212.88   12.10
  -2   5   0  220.88   10.70
   2   5   0  245.58   11.70
  -2   5   0  230.18   12.10
  -2   5   0  244.18   12.10
   2   5   0  227.88   11.30
  -2   5   0  223.38   12.40
   2   5   0  222.28   11.00
   2   5   0  230.28   11.50
  -2   5   0  237.68   11.20
  -2   5   0  244.98   12.90
  -2   5   0  224.78   12.80
  -2   5   0  208.48    9.10
  -2   5   0  236.08   11.80
   2   5   0  249.48   12.30
   2   5   0  230.78   12.40
   2   5   0  217.88   12.00
   2   5   0  229.88   11.20
  -2   5   0  223.38   11.90
   3  -5   0 2646.34   82.49
  -3  -5   0 2543.45   81.89
  -3  -5   0 2599.24   82.69
   3  -5   0 2702.93   81.29
   3  -5   0 2487.35   81.39
  -3  -5   0 2532.55   80.79
   3  -5   0 2511.05   77.99
   3  -5   0 2566.54   78.09
  -3  -5   0 2527.55   79.69
  -3  -5   0 2614.84   83.19
  -3  -5   0 2600.94   82.19
  -3  -5   0 2548.74   81.69
  -3  -5   0 2590.24   82.29
  -3  -5   0 2558.94   81.99
   3  -5   0 2598.34   81.39
   3  -5   0 2595.04   82.59
  -3   5   0 2761.92   80.99
  -3   5   0 2559.24   82.39
   3   5   0 2523.55   82.19
   3   5   0 2576.24   81.29
   3   5   0 2549.54   83.29
   3   5   0 2569.04   81.59
   3   5   0 2418.96   80.39
   3   5   0 2467.55   82.69
   3   5   0 2553.84   81.49
  -3   5   0 2532.95   80.19
   3   5   0 2501.05   81.89
  -3   5   0 2666.23   82.99
  -3   5   0 2615.94   82.99
   3   5   0 2567.44   82.59
  -3   5   0 2560.14   80.69
  -3   5   0 2569.04   82.99
  -3   5   0 2529.55   82.19
  -3   5   0 2603.74   82.99
  -4  -5   0   -1.10    5.20
   4  -5   0    2.80    4.90
  -4  -5   0   -1.30    4.20
   4  -5   0    2.60    3.80
   4  -5   0   -1.10    5.10
  -4  -5   0    0.40    4.30
  -4  -5   0   -4.90    4.70
   4  -5   0  -12.00    5.10
   4  -5   0    2.90    1.60
   4  -5   0    1.80    1.40
   4  -5   0    3.30    2.60
  -4  -5   0   -3.80    5.10
  -4  -5   0    0.80    2.60
   4  -5   0    0.80    4.20
   4  -5   0    1.10    2.20
   4  -5   0    3.90    3.90
   4  -5   0    2.90    3.60
  -4  -5   0   -1.50    5.50
  -4  -5   0    1.40    5.20
  -4   5   0    0.80    5.00
  -4   5   0    1.30    3.60
  -4   5   0   -0.60    1.90
  -4   5   0    2.10    4.10
   4   5   0    1.50    3.40
  -4   5   0    0.10    4.00
  -4   5   0    7.80    3.70
   4   5   0    8.50    5.10
   4   5   0    2.50    5.50
   4   5   0    0.80    4.00
  -4   5   0   -2.60    4.40
   4   5   0   -4.10    4.70
  -4   5   0   -1.50    5.10
  -4   5   0   -4.70    3.70
   4   5   0   -3.00    5.70
  -4   5   0   -4.40    5.60
   4   5   0    2.90    6.00
   4   5   0    5.50    5.20
   4   5   0   -1.10    5.00
   5  -5   0  188.38    8.90
   5  -5   0  210.08   12.40
   5  -5   0  197.68   11.10
   5  -5   0  210.78    7.70
  -5  -5   0  205.08    8.00
   5  -5   0  210.18   10.50
  -5  -5   0  202.18   13.10
  -5  -5   0  214.88   13.90
   5  -5   0  193.18   10.80
  -5  -5   0  208.98   11.10
  -5  -5   0  202.68   13.50
  -5  -5   0  191.48   11.70
  -5  -5   0  207.58   13.60
  -5  -5   0  204.08    8.10
   5  -5   0  206.88    7.80
  -5  -5   0  200.78   11.60
  -5  -5   0  211.68   12.20
   5  -5   0  203.48   12.90
  -5   5   0  201.08   12.90
  -5   5   0  219.08   10.20
  -5   5   0  198.48   11.30
   5   5   0  205.28   11.80
   5   5   0  221.28   12.10
   5   5   0  214.18   11.10
   5   5   0  218.18   12.40
   5   5   0  210.08   10.30
   5   5   0  215.18   12.70
  -5   5   0  216.68   14.00
  -5   5   0  220.88   13.70
  -5   5   0  209.38   12.50
   5   5   0  215.18   14.10
  -5   5   0  196.68   10.60
  -5   5   0  207.48   12.80
   5   5   0  219.08   13.00
  -6  -5   0   77.39   10.40
  -6  -5   0   92.79   10.00
  -6  -5   0   74.49    8.20
   6  -5   0   92.09    7.50
   6  -5   0   84.09   10.40
   6  -5   0   82.19    7.80
  -6  -5   0   87.99    9.40
   6  -5   0   79.99    5.20
  -6  -5   0   86.69    9.10
   6  -5   0   86.89    7.30
  -6  -5   0   77.69    8.90
  -6  -5   0   89.49   11.10
  -6  -5   0   89.99    9.50
   6   5   0   71.09    7.90
  -6   5   0   91.89   11.00
  -6   5   0   77.19   10.20
  -6   5   0   89.79    9.40
  -6   5   0   76.99    6.60
   6   5   0   92.99   11.50
   6   5   0   73.59    9.10
   6   5   0   74.29    9.80
  -6   5   0   81.79    9.20
  -6   5   0   70.49    7.40
   6   5   0   93.59   11.40
  -6   5   0   80.19    7.00
  -6   5   0   83.09   10.40
   6   5   0   81.99    7.20
  -6   5   0   74.49    7.80
   6   5   0   73.69    7.50
   6   5   0   68.59    8.70
   7  -5   0  106.99    8.80
   7  -5   0  113.89    6.90
  -7  -5   0  114.39   13.00
   7  -5   0  115.29   12.50
   7  -5   0  117.49    8.80
   7  -5   0  118.39    8.90
  -7  -5   0  107.99   11.80
  -7  -5   0  106.39   12.90
  -7  -5   0  114.29    9.10
  -7  -5   0  102.39   14.70
  -7  -5   0  126.99   11.10
   7  -5   0  126.39   11.30
   7  -5   0  112.99    7.10
  -7  -5   0   94.09    9.80
   7   5   0  110.29   11.20
  -7   5   0  104.39    8.30
  -7   5   0   97.19   12.20
  -7   5   0   97.89    9.30
   7   5   0  111.59   11.30
  -7   5   0  114.29   12.20
  -7   5   0  111.09   14.80
   7   5   0  115.19   13.10
  -7   5   0  105.99   13.70
   7   5   0  118.09    8.90
  -7   5   0  116.39   12.70
   7   5   0  121.59   11.10
   7   5   0  126.89   10.50
   7   5   0   96.39   12.00
  -7   5   0  110.59    8.70
  -8  -5   0  175.38   15.60
   8  -5   0  176.98   11.00
   8  -5   0  171.18    9.50
  -8  -5   0  195.78   11.60
  -8  -5   0  178.08   14.30
   8  -5   0  182.08    9.80
   8  -5   0  165.68   12.90
  -8  -5   0  172.58   19.00
   8  -5   0  167.28   15.80
  -8  -5   0  176.28   15.70
  -8  -5   0  186.18   16.50
   8  -5   0  170.98   10.90
  -8  -5   0  193.08   15.20
   8  -5   0  203.68   13.50
   8  -5   0  191.88   11.20
  -8   5   0  165.08   15.90
  -8   5   0  160.18   15.80
  -8   5   0  190.28   10.50
  -8   5   0  190.38   15.10
   8   5   0  186.78   11.30
   8   5   0  187.48   15.40
  -8   5   0  202.18   16.50
  -8   5   0  149.88   13.80
  -8   5   0  174.48   13.80
   8   5   0  196.68   15.20
   8   5   0  190.98   12.20
  -8   5   0  170.38   11.30
  -8   5   0  183.18   10.50
   8   5   0  187.78   14.50
   8   5   0  195.18   16.30
   8   5   0  171.38   16.30
  -9  -5   0    7.30    6.00
  -9  -5   0    2.90    8.40
   9  -5   0    9.50    5.60
  -9  -5   0   -2.80   10.10
  -9  -5   0  -11.50    9.40
  -9  -5   0  -12.10    9.30
   9  -5   0   10.40    9.90
   9  -5   0    4.40    5.50
   9  -5   0    6.40    5.30
  -9  -5   0   -1.80    9.80
   9  -5   0   -7.20    9.00
  -9  -5   0    5.00    9.50
   9  -5   0   -2.20    7.80
   9  -5   0    8.40    5.80
   9   5   0   -0.30    6.70
  -9   5   0    2.30    5.20
   9   5   0    2.50   10.10
  -9   5   0    6.00   10.30
   9   5   0    7.00    5.80
  -9   5   0    0.80    9.90
  -9   5   0    8.60    5.30
   9   5   0   -3.40   10.10
  -9   5   0    3.60    9.50
   9   5   0   16.00    7.30
   9   5   0   -7.30    8.30
  -9   5   0   -1.50    6.70
  -9   5   0   -6.30   10.00
  -9   5   0  -12.10    8.70
   9   5   0    5.50    6.40
 -10  -5   0   89.59   14.10
  10  -5   0   85.19    9.90
  10  -5   0   89.39   10.10
 -10  -5   0  105.09   13.40
 -10  -5   0  104.89    9.10
  10  -5   0   76.79    9.40
  10  -5   0  129.79   16.50
 -10  -5   0   84.99   13.80
  10  -5   0   96.39   12.80
  10  -5   0   94.79   12.10
 -10  -5   0  100.09   13.70
  10  -5   0   98.59   10.20
 -10  -5   0  112.99   14.20
  10  -5   0   81.69    9.30
 -10  -5   0   93.19   15.10
  10  -5   0  103.09   11.90
  10   5   0  100.79   12.80
  10   5   0  102.49   15.20
 -10   5   0   91.89    9.90
 -10   5   0  101.99   14.10
  10   5   0   82.79   13.10
  10   5   0   91.29   13.10
 -10   5   0  102.19   13.30
  10   5   0  112.19   11.00
 -10   5   0   86.79   14.70
 -10   5   0  109.29   15.40
  10   5   0  106.89   13.60
 -10   5   0   92.99   12.40
  10   5   0   89.89   12.10
 -10   5   0  117.59   14.30
 -10   5   0   92.89    9.50
  11  -5   0  143.19   16.50
  11  -5   0  143.09   11.80
 -11  -5   0  179.98   20.90
  11  -5   0  137.39   18.50
 -11  -5   0  155.78   19.20
 -11  -5   0  138.79   19.40
  11  -5   0  132.29   13.10
 -11  -5   0  132.19   14.90
  11  -5   0  131.39   13.30
  11  -5   0  151.98   12.30
  11  -5   0  117.69   16.60
  11  -5   0  168.98   14.50
 -11  -5   0  150.48   19.20
 -11  -5   0  140.99   16.40
 -11   5   0  136.99   18.00
  11   5   0  147.79   16.50
  11   5   0  160.28   15.50
  11   5   0  148.19   18.30
  11   5   0  146.89   17.40
  11   5   0  128.79   12.30
 -11   5   0  139.99   16.60
 -11   5   0  141.29   18.40
 -11   5   0  129.59   11.50
  11   5   0  149.49   17.50
 -11   5   0  165.18   17.00
  11   5   0  155.18   20.10
 -11   5   0  163.68   20.20
 -11   5   0  137.89   18.00
 -12  -5   0   41.50   10.90
  12  -5   0   57.19   12.10
  12  -5   0   41.20   13.50
 -12  -5   0   42.00   15.20
 -12  -5   0   35.40   13.90
 -12  -5   0   55.89   15.40
  12  -5   0   63.99   14.10
 -12  -5   0   42.60   12.60
  12  -5   0   33.50   14.10
 -12  -5   0   30.50   11.40
  12  -5   0   32.60    8.10
  12   5   0    9.90   14.50
 -12   5   0   53.49   14.70
  12   5   0   51.69   15.60
  12   5   0   35.80   13.10
 -12   5   0   32.40   13.00
 -12   5   0   52.39   13.90
  12   5   0   39.40   11.40
  12   5   0   36.30   13.00
 -12   5   0   38.90    7.80
 -12   5   0   45.40   13.60
  12   5   0   50.99   13.30
 -12   5   0   30.30   11.30
 -13  -5   0   44.20   15.40
 -13  -5   0   34.40   17.00
 -13  -5   0   65.49   16.90
  13  -5   0   31.20   12.70
  13  -5   0   36.20   12.50
 -13  -5   0   56.89   19.30
  13  -5   0   37.50    9.10
  13  -5   0   39.90   13.10
  13  -5   0   52.29   14.00
 -13  -5   0   31.10   16.90
 -13  -5   0   27.40   12.20
 -13   5   0   37.70    9.00
 -13   5   0   38.50   16.30
  13   5   0   39.40   11.50
 -13   5   0   31.90   14.50
 -13   5   0   21.00   15.20
  13   5   0   32.80   15.90
  13   5   0   41.10   15.00
  13   5   0   36.70   17.70
  13   5   0   45.10   15.10
  13   5   0   39.20   13.10
 -13   5   0   54.99   17.50
 -13   5   0   26.60   14.50
  14  -5   0   48.80   19.00
 -14  -5   0   36.30   14.80
  14  -5   0   69.49   18.30
 -14  -5   0   36.20   16.80
  14  -5   0   41.60   10.40
 -14  -5   0   31.50   16.00
 -14  -5   0    9.20   19.20
 -14  -5   0   46.70   14.10
 -14  -5   0   34.20   17.00
  14  -5   0   38.00   14.60
  14   5   0   52.19   16.50
  14   5   0   45.90   18.80
 -14   5   0   33.60   16.40
 -14   5   0   20.40   15.00
  14   5   0   36.10   24.00
 -14   5   0   31.70   17.70
  14   5   0   25.80   12.60
 -14   5   0   47.90   18.80
  14   5   0   38.20   16.50
 -14   5   0   47.10   10.10
 -15  -5   0   24.80   19.70
  15  -5   0   14.10   18.60
  15  -5   0    5.60   19.10
 -15  -5   0   16.90   20.90
 -15  -5   0   21.90   18.20
  15  -5   0    4.30   16.00
  15  -5   0   14.00    9.90
 -15  -5   0    6.60   22.10
 -15  -5   0   24.20   15.20
  15   5   0   17.40   16.40
 -15   5   0   28.80   18.80
  15   5   0  -36.20   20.00
 -15   5   0   18.60   18.40
 -15   5   0   19.00    9.90
 -15   5   0   22.80   31.10
  15   5   0   16.20   16.60
 -15   5   0    8.40   19.20
  16  -5   0   68.09   21.50
  16  -5   0   21.90   11.00
 -16  -5   0   25.10   17.00
 -16  -5   0   12.30   19.90
  16  -5   0   -8.50   20.00
  16  -5   0   47.90   22.60
 -16  -5   0  -50.49   21.30
 -16  -5   0   41.60   21.60
  16   5   0    6.40   17.10
  16   5   0   -6.70   23.90
 -16   5   0   13.50   19.70
 -16   5   0   32.00   22.20
 -16   5   0   -8.10   10.80
  16   5   0   11.20   20.50
  16   5   0   23.20   18.10
 -16   5   0   -2.20   21.10
   0  -6   0 2499.35   80.79
   0  -6   0 2423.86   80.39
   0  -6   0 2590.44   80.29
   0  -6   0 2496.95   78.09
   0  -6   0 2387.06   80.19
   0  -6   0 2523.85   80.69
   0  -6   0 2461.55   78.59
   0  -6   0 2591.24   80.19
   0  -6   0 2502.85   79.69
   0   6   0 2478.55   79.99
   0   6   0 2456.65   79.99
   0   6   0 2524.15   79.89
   0   6   0 2477.75   81.49
   0   6   0 2521.35   81.49
   0   6   0 2496.35   80.29
   0   6   0 2434.16   76.19
   0   6   0 2493.15   81.09
   0   6   0 2487.25   78.99
  -1  -6   0  403.56   18.30
  -1  -6   0  418.46   18.50
   1  -6   0  385.36   18.40
  -1  -6   0  392.06   17.70
   1  -6   0  416.96   17.90
   1  -6   0  413.76   18.00
  -1  -6   0  402.06   15.10
  -1  -6   0  405.96   18.60
   1  -6   0  419.16   18.50
   1  -6   0  412.56   15.20
  -1  -6   0  419.76   17.70
   1  -6   0  442.26   18.00
   1  -6   0  401.66   17.50
   1  -6   0  399.86   15.90
  -1  -6   0  403.56   17.30
  -1  -6   0  415.36   17.90
  -1  -6   0  422.26   17.00
  -1   6   0  414.16   19.20
   1   6   0  419.06   19.20
  -1   6   0  441.46   18.40
   1   6   0  405.16   18.10
  -1   6   0  422.86   17.70
   1   6   0  414.76   19.80
  -1   6   0  427.16   18.10
  -1   6   0  417.16   19.00
   1   6   0  393.86   16.90
   1   6   0  412.96   17.40
  -1   6   0  419.36   19.60
   1   6   0  408.76   17.80
  -1   6   0  399.46   16.70
  -1   6   0  411.66   18.50
   1   6   0  414.66   19.40
   1   6   0  420.96   17.80
   2  -6   0  605.34   20.20
  -2  -6   0  602.44   24.70
  -2  -6   0  616.24   24.10
  -2  -6   0  607.14   25.40
  -2  -6   0  605.74   24.50
  -2  -6   0  629.74   21.90
  -2  -6   0  594.14   23.40
   2  -6   0  611.64   23.40
  -2  -6   0  614.54   24.20
   2  -6   0  606.74   23.80
   2  -6   0  620.24   24.60
  -2  -6   0  603.84   23.40
   2  -6   0  639.94   24.20
   2  -6   0  612.64   25.00
   2  -6   0  547.25   22.30
   2  -6   0  580.14   21.00
  -2  -6   0  622.84   22.50
   2  -6   0  621.24   24.20
  -2   6   0  603.74   24.30
   2   6   0  627.54   23.20
   2   6   0  623.24   25.20
   2   6   0  613.74   23.10
  -2   6   0  598.24   24.40
   2   6   0  595.84   23.60
   2   6   0  627.34   24.50
  -2   6   0  615.44   24.80
  -2   6   0  608.84   23.30
   2   6   0  618.14   24.90
  -2   6   0  579.84   24.40
   2   6   0  593.04   23.40
  -2   6   0  513.75   24.60
  -2   6   0  609.24   25.30
  -2   6   0  592.64   20.30
  -2   6   0  613.44   22.30
   2   6   0  613.34   25.70
  -2   6   0  616.14   25.40
   3  -6   0  517.05   22.90
  -3  -6   0  600.84   22.20
  -3  -6   0  617.34   21.80
   3  -6   0  613.44   24.70
  -3  -6   0  620.24   24.40
  -3  -6   0  593.64   24.80
  -3  -6   0  584.44   23.50
   3  -6   0  587.14   31.00
   3  -6   0  587.34   20.40
  -3  -6   0  602.54   23.80
   3  -6   0  600.74   23.10
   3  -6   0  597.14   19.10
  -3  -6   0  619.04   24.00
  -3  -6   0  568.64   23.10
  -3  -6   0  620.04   23.90
   3  -6   0  591.44   24.00
   3   6   0  611.04   23.90
   3   6   0  620.94   23.30
  -3   6   0  599.24   24.80
   3   6   0  575.54   24.30
  -3   6   0  611.54   24.70
  -3   6   0  609.74   22.40
  -3   6   0  616.84   25.10
  -3   6   0  592.94   24.70
  -3   6   0  613.14   24.50
  -3   6   0  576.14   23.50
   3   6   0  600.64   25.10
   3   6   0  604.64   24.70
   3   6   0  625.44   25.00
  -3   6   0  582.14   22.40
   3   6   0  594.24   23.60
  -3   6   0  587.44   22.80
   3   6   0  586.84   22.60
   3   6   0  595.84   23.10
   4  -6   0   59.39    7.50
  -4  -6   0   63.99    8.60
  -4  -6   0   69.19    9.10
  -4  -6   0   72.39    9.10
  -4  -6   0   62.99    7.40
  -4  -6   0   64.29    6.00
   4  -6   0   59.39    7.40
  -4  -6   0   77.69    9.50
   4  -6   0   59.39    8.70
  -4  -6   0   61.99    8.10
  -4  -6   0   71.09    8.10
  -4  -6   0   53.49    8.30
   4  -6   0   63.19    7.80
   4  -6   0   55.99    8.50
  -4   6   0   60.09    9.30
   4   6   0   74.39    9.20
   4   6   0   59.49    8.40
   4   6   0   65.39    9.60
   4   6   0   54.09    7.10
   4   6   0   56.89    8.70
  -4   6   0   54.19    6.70
   4   6   0   58.19    8.00
  -4   6   0   62.59    8.40
   4   6   0   66.49    7.90
  -4   6   0   57.29    8.90
  -4   6   0   54.89    7.50
  -4   6   0   60.19    8.60
  -4   6   0   64.69    9.30
   4   6   0   64.99    8.60
   5  -6   0   30.60    3.30
   5  -6   0   25.80    5.60
   5  -6   0   30.60    5.90
   5  -6   0   33.50    9.60
  -5  -6   0   27.30    7.60
   5  -6   0   38.50    7.90
  -5  -6   0   24.10    7.00
  -5  -6   0   33.70    7.80
  -5  -6   0   28.40    8.10
  -5  -6   0   35.00    7.30
   5  -6   0   31.20    6.70
  -5  -6   0   35.60    7.80
  -5  -6   0   29.90    7.10
  -5  -6   0   37.50    4.40
  -5  -6   0   27.90    6.30
   5   6   0   27.80    8.30
  -5   6   0   28.90    7.10
   5   6   0   32.30    7.30
  -5   6   0   33.10    7.10
  -5   6   0   34.80    3.60
   5   6   0   38.90    5.70
   5   6   0   33.90    7.00
  -5   6   0   27.80    5.50
  -5   6   0   41.90    9.60
   5   6   0   31.80    7.90
  -5   6   0   31.10    6.50
   5   6   0   27.90    8.90
  -5   6   0   32.70    7.00
  -5   6   0   30.80    9.80
   5   6   0   29.10    7.10
  -5   6   0   34.30    8.10
   5   6   0   35.00    7.00
  -6  -6   0  475.45   23.10
   6  -6   0  475.65   20.00
  -6  -6   0  491.25   21.90
  -6  -6   0  436.56   24.20
  -6  -6   0  479.15   22.20
   6  -6   0  486.55   23.50
  -6  -6   0  482.65   24.60
   6  -6   0  443.36   14.70
  -6  -6   0  451.25   15.40
   6  -6   0  499.55   25.20
   6  -6   0  470.55   20.00
  -6  -6   0  470.35   21.30
  -6  -6   0  495.75   20.80
   6  -6   0  496.25   20.10
  -6  -6   0  491.25   21.30
  -6  -6   0  427.16   15.30
   6   6   0  458.65   22.60
   6   6   0  427.86   20.60
  -6   6   0  488.95   23.60
   6   6   0  456.65   21.10
   6   6   0  481.05   19.90
   6   6   0  480.65   21.80
   6   6   0  498.15   23.80
  -6   6   0  496.65   22.50
  -6   6   0  501.15   20.50
  -6   6   0  438.96   19.90
  -6   6   0  468.85   23.90
  -6   6   0  473.95   22.80
  -6   6   0  473.65   19.40
   6   6   0  479.55   18.90
  -6   6   0  461.65   16.90
   6   6   0  457.15   23.80
   7  -6   0  240.78   13.40
  -7  -6   0  241.18   18.70
  -7  -6   0  205.28   16.40
   7  -6   0  248.48   13.50
  -7  -6   0  223.98   14.50
  -7  -6   0  234.28   13.80
  -7  -6   0  234.48   18.60
  -7  -6   0  236.68   17.80
   7  -6   0  241.48   17.40
   7  -6   0  248.48   16.40
   7  -6   0  223.98   13.40
  -7  -6   0  258.27   18.00
  -7   6   0  240.38   14.70
  -7   6   0  245.18   18.50
   7   6   0  235.68   13.70
   7   6   0  233.68   16.60
   7   6   0  262.57   18.30
  -7   6   0  227.58   15.80
   7   6   0  236.68   16.20
  -7   6   0  245.18   18.40
   7   6   0  260.07   17.60
  -7   6   0  232.88   13.30
  -7   6   0  231.88   18.20
  -7   6   0  220.08   11.50
  -7   6   0  240.58   13.00
   7   6   0  237.28   12.50
  -7   6   0  230.48   16.50
   8  -6   0  266.27   15.40
  -8  -6   0  336.67   21.00
  -8  -6   0  287.27   20.80
  -8  -6   0  318.37   16.50
   8  -6   0  303.87   15.50
   8  -6   0  312.27   18.60
   8  -6   0  301.97   20.70
  -8  -6   0  305.17   17.70
   8  -6   0  312.87   15.80
  -8  -6   0  327.97   21.90
   8  -6   0  333.37   20.20
  -8  -6   0  298.57   19.40
  -8   6   0  291.47   19.20
   8   6   0  294.17   21.20
   8   6   0  310.97   19.40
  -8   6   0  331.87   21.50
   8   6   0  308.27   19.10
   8   6   0  283.77   18.80
  -8   6   0  310.97   19.00
  -8   6   0  292.17   14.90
   8   6   0  321.97   20.00
   8   6   0  309.07   14.70
  -8   6   0  295.87   20.70
  -8   6   0  313.47   19.70
  -8   6   0  283.17   15.20
   8   6   0  290.27   16.70
  -8   6   0  302.97   15.00
  -8   6   0  307.77   17.20
   9  -6   0  596.64   26.50
   9  -6   0  550.74   23.50
  -9  -6   0  582.04   27.80
   9  -6   0  572.84   29.50
  -9  -6   0  556.94   29.70
   9  -6   0  571.34   23.60
  -9  -6   0  593.34   29.90
   9  -6   0  464.65   22.70
   9  -6   0  555.14   27.90
  -9  -6   0  600.14   28.60
  -9  -6   0  569.94   27.70
  -9  -6   0  563.74   23.00
  -9   6   0  563.04   23.00
   9   6   0  568.84   27.40
   9   6   0  568.54   24.70
  -9   6   0  549.05   26.30
   9   6   0  565.14   29.70
   9   6   0  608.14   27.80
   9   6   0  545.95   22.30
   9   6   0  569.14   26.60
  -9   6   0  571.24   29.80
  -9   6   0  536.15   27.40
  -9   6   0  552.74   22.70
  -9   6   0  535.35   27.00
  -9   6   0  636.44   28.90
 -10  -6   0  153.88   20.30
 -10  -6   0  167.88   18.90
 -10  -6   0  197.08   18.30
  10  -6   0  167.78   16.10
 -10  -6   0  165.98   16.60
  10  -6   0  148.99   12.40
  10  -6   0  166.08   17.80
  10  -6   0  182.68   12.80
  10  -6   0  159.58   19.50
 -10  -6   0  143.69   19.10
  10   6   0  169.28   15.20
  10   6   0  161.78   18.40
 -10   6   0  164.18   19.30
 -10   6   0  186.48   17.50
 -10   6   0  167.98   16.50
  10   6   0  182.38   20.60
  10   6   0  179.78   19.40
 -10   6   0  162.98   20.90
 -10   6   0  182.48   12.90
 -10   6   0  158.08   20.20
 -10   6   0  155.68   14.50
  10   6   0  163.78   17.70
  10   6   0  164.58   20.40
  10   6   0  162.88   12.20
 -11  -6   0   91.79   17.30
  11  -6   0   71.79   16.30
 -11  -6   0   96.69   17.40
  11  -6   0   99.39   15.00
 -11  -6   0   83.49   13.30
 -11  -6   0  101.79   17.20
  11  -6   0   68.19   16.30
 -11  -6   0   95.39   16.10
  11  -6   0   82.89   10.40
  11  -6   0   84.79   13.20
 -11   6   0  103.49   16.90
 -11   6   0   84.99   16.50
 -11   6   0   71.19   11.90
 -11   6   0   63.39   13.20
  11   6   0  100.19   16.20
 -11   6   0   86.89   15.40
  11   6   0   69.89   11.80
  11   6   0   85.59   14.60
  11   6   0   71.69   12.60
 -11   6   0  101.09   15.70
  11   6   0   83.59   14.10
  11   6   0   94.49   14.10
 -11   6   0   84.59    9.90
 -12  -6   0   11.00   10.80
  12  -6   0   -9.10   10.70
  12  -6   0    9.40   14.00
 -12  -6   0   15.70   11.30
 -12  -6   0    0.30   14.70
  12  -6   0   -0.20   11.10
 -12  -6   0   17.50   12.20
  12  -6   0    8.50    8.50
  12  -6   0   17.60   12.20
 -12  -6   0   11.20   11.60
  12   6   0   20.90   16.50
 -12   6   0   13.00   13.10
  12   6   0   25.50   13.10
 -12   6   0    1.70    8.20
  12   6   0   15.50   14.30
  12   6   0   60.79   15.10
  12   6   0    1.00   11.60
 -12   6   0   25.50   13.90
 -12   6   0   36.50   13.10
 -12   6   0   27.50   14.40
 -12   6   0   19.40   15.30
  12   6   0   10.90   11.60
 -13  -6   0    3.60   17.70
  13  -6   0    8.90   13.90
  13  -6   0   28.90   16.60
 -13  -6   0  -21.10   12.10
 -13  -6   0   15.30   17.00
 -13  -6   0   19.30   16.60
  13  -6   0   -3.80    9.40
  13  -6   0    4.70   13.50
  13  -6   0   16.50   17.60
 -13  -6   0    7.40   17.30
  13   6   0   24.10   14.90
 -13   6   0    9.20   15.60
 -13   6   0   32.60   15.30
  13   6   0    3.20   15.10
 -13   6   0   12.20   16.50
  13   6   0    5.70   13.90
  13   6   0   -0.60   17.50
 -13   6   0   12.00   16.80
 -13   6   0   11.80    9.20
  13   6   0   11.50   13.40
 -14  -6   0   14.50   19.70
 -14  -6   0   -9.50   20.60
 -14  -6   0   -7.20   19.20
  14  -6   0    0.60   11.70
  14  -6   0    4.80   15.00
  14  -6   0   -1.30   19.60
 -14   6   0  -21.30   15.80
  14   6   0   38.40   20.40
  14   6   0   26.70   17.90
 -14   6   0   14.60   17.40
 -14   6   0  -19.60   19.40
  14   6   0  -13.00   16.70
 -15  -6   0   11.80   22.00
 -15  -6   0   28.90   20.50
 -15  -6   0   -0.60   15.80
  15  -6   0  -23.90   18.10
 -15  -6   0  -34.40   19.50
  15  -6   0    8.30   10.70
  15   6   0   30.60   17.10
 -15   6   0    7.30   11.00
  15   6   0    5.00   23.20
 -15   6   0   29.50   16.30
 -15   6   0  -10.10   20.70
  15   6   0   -7.80   22.30
  15   6   0   38.10   16.80
  16  -6   0   -8.10   24.40
  16  -6   0   24.60   20.80
 -16  -6   0   18.30   23.00
  16  -6   0   -2.40   19.00
  16  -6   0    5.40   12.10
 -16  -6   0   19.30   18.50
 -16  -6   0  -16.70   22.50
 -16   6   0   18.30   20.50
  16   6   0  -56.09   21.10
 -16   6   0    5.20   11.90
  16   6   0   -1.80   18.00
  16   6   0   32.20   19.70
  16   6   0    4.60   26.00
 -16   6   0  -17.30   22.30
 -16   6   0   17.00   22.30
   0  -7   0    3.20    6.80
   0  -7   0    5.90    5.70
   0  -7   0    7.90    5.40
   0  -7   0    1.50    5.00
   0  -7   0   -3.40    4.90
   0  -7   0    3.90    5.40
   0  -7   0    8.40    6.60
   0   7   0   -2.30    5.40
   0   7   0   -4.00    5.90
   0   7   0    5.10    5.40
   0   7   0    6.50    7.70
   0   7   0   -0.40    5.00
   0   7   0   -4.90    6.80
   0   7   0    3.50    2.50
   0   7   0    7.00    7.50
   0   7   0    7.20    6.40
   1  -7   0    8.20    3.80
  -1  -7   0    6.20    5.10
  -1  -7   0    5.30    5.80
  -1  -7   0   -5.30    6.40
  -1  -7   0    4.80    3.70
  -1  -7   0   20.90    6.70
   1  -7   0    9.20    6.10
  -1  -7   0   10.40    5.10
  -1  -7   0   -0.10    5.80
  -1  -7   0   -2.80    6.90
   1  -7   0    9.90    4.80
   1  -7   0   11.70    6.90
   1  -7   0    7.10    5.80
   1  -7   0    6.90    5.70
   1  -7   0    9.80    5.90
  -1   7   0   -9.10    5.80
  -1   7   0    2.20    6.90
   1   7   0    7.50    6.20
   1   7   0    6.10    5.80
   1   7   0    8.10    6.10
   1   7   0    7.80    5.00
  -1   7   0   10.60    6.80
   1   7   0    8.60    6.40
   1   7   0    7.10    7.40
   1   7   0    8.30    7.70
  -1   7   0    7.00    6.00
  -1   7   0   -2.00    7.50
  -1   7   0    4.10    5.10
   1   7   0    4.30    5.20
  -1   7   0    8.90    6.00
  -1   7   0   -0.20    5.50
  -2  -7   0  540.55   22.50
  -2  -7   0  558.84   23.10
   2  -7   0  529.25   23.20
  -2  -7   0  556.74   21.30
  -2  -7   0  518.75   20.10
  -2  -7   0  552.24   25.50
   2  -7   0  575.04   23.00
   2  -7   0  515.15   19.80
   2  -7   0  577.14   20.00
  -2  -7   0  557.24   22.40
   2  -7   0  571.84   23.80
  -2  -7   0  518.35   23.30
   2  -7   0  505.15   26.60
  -2  -7   0  557.34   22.80
  -2   7   0  545.05   25.20
  -2   7   0  546.25   24.20
  -2   7   0  530.65   27.60
   2   7   0  574.64   22.10
   2   7   0  582.44   25.10
  -2   7   0  542.55   23.80
   2   7   0  534.85   23.50
   2   7   0  531.45   24.70
  -2   7   0  533.25   22.70
   2   7   0  531.75   22.20
   2   7   0  544.95   22.40
  -2   7   0  545.85   21.40
   2   7   0  537.15   22.80
   2   7   0  529.05   23.00
  -2   7   0  463.55   27.40
  -2   7   0  555.54   24.10
   2   7   0  571.04   26.00
   3  -7   0   32.60    7.30
  -3  -7   0   20.30    7.40
   3  -7   0   33.10   10.30
   3  -7   0   41.40    5.00
   3  -7   0   42.20    7.60
  -3  -7   0   39.80    8.30
  -3  -7   0   18.90    6.90
  -3  -7   0   30.70    5.90
  -3  -7   0   22.30    9.70
   3  -7   0   41.10    8.10
   3  -7   0   13.10    7.60
  -3  -7   0   37.50    6.90
  -3  -7   0   32.80    6.00
   3  -7   0   29.40    3.20
  -3  -7   0   29.20    7.70
   3   7   0   28.70    6.80
   3   7   0   37.60    7.10
  -3   7   0   19.50    8.30
  -3   7   0   28.70    8.40
   3   7   0   33.30    8.10
   3   7   0   39.10    7.40
  -3   7   0   19.70   10.90
  -3   7   0   40.80    7.50
  -3   7   0   16.90    8.80
  -3   7   0   28.40    8.00
  -3   7   0   25.30    6.10
  -3   7   0   31.50    8.60
   3   7   0   38.70    9.10
  -3   7   0   24.50    7.10
   3   7   0   15.60    8.80
   3   7   0   32.00    7.50
  -4  -7   0  374.66   19.20
   4  -7   0  337.67   14.10
   4  -7   0  367.06   19.00
  -4  -7   0  410.16   16.10
   4  -7   0  392.26   19.50
  -4  -7   0  379.46   22.20
  -4  -7   0  413.56   20.40
  -4  -7   0  398.86   17.70
   4  -7   0  410.66   18.70
   4  -7   0  381.76   18.40
  -4  -7   0  334.87   19.60
   4  -7   0  318.27   19.90
  -4  -7   0  404.26   19.10
  -4  -7   0  382.36   19.20
   4   7   0  377.86   19.50
  -4   7   0  380.76   21.50
   4   7   0  381.86   19.60
  -4   7   0  392.66   20.80
  -4   7   0  393.06   17.20
   4   7   0  397.46   18.10
   4   7   0  383.26   18.10
  -4   7   0  376.56   19.70
   4   7   0  379.26   19.00
   4   7   0  362.96   20.40
   4   7   0  403.16   17.50
  -4   7   0  428.76   21.60
  -4   7   0  359.26   18.10
  -5  -7   0  151.68   13.20
   5  -7   0  150.58   11.60
  -5  -7   0  143.49   14.20
  -5  -7   0  146.09    9.10
  -5  -7   0  159.08   13.40
  -5  -7   0  158.38   11.50
   5  -7   0  136.79   14.70
   5  -7   0  139.59   14.30
   5  -7   0  160.28   12.90
  -5  -7   0  152.78   16.00
  -5  -7   0  139.29   12.30
  -5  -7   0  151.28   13.80
   5   7   0  142.99   10.50
  -5   7   0  137.09   15.90
   5   7   0  140.49   11.40
  -5   7   0  165.88   15.70
   5   7   0  171.38   13.90
   5   7   0  143.39   13.30
  -5   7   0  145.09   11.80
   5   7   0  154.48   15.00
  -5   7   0  156.18   15.20
   5   7   0  183.88   15.60
   5   7   0  142.19   12.10
   5   7   0  165.58   13.70
  -5   7   0  145.09   13.70
  -5   7   0  148.19   11.30
  -5   7   0  145.59   15.00
   6  -7   0  272.77   16.00
   6  -7   0  285.37   15.50
   6  -7   0  286.37   19.30
  -6  -7   0  328.97   19.60
  -6  -7   0  291.97   20.40
  -6  -7   0  302.17   19.30
   6  -7   0  269.87   16.70
  -6  -7   0  287.07   18.90
  -6  -7   0  297.87   17.40
  -6  -7   0  299.97   17.00
   6  -7   0  240.88   11.00
  -6  -7   0  286.97   16.30
   6   7   0  312.57   20.80
  -6   7   0  277.17   19.80
  -6   7   0  290.17   15.80
   6   7   0  315.27   19.50
   6   7   0  313.37   18.60
   6   7   0  309.47   20.10
   6   7   0  282.77   15.50
  -6   7   0  279.07   15.70
  -6   7   0  307.27   20.40
  -6   7   0  263.17   19.80
  -6   7   0  306.07   20.30
   6   7   0  295.77   17.70
   6   7   0  223.68   18.10
   6   7   0  310.07   14.60
  -6   7   0  286.87   18.40
   7  -7   0   -9.30    7.00
  -7  -7   0   -0.80    9.10
  -7  -7   0   -5.40    6.50
  -7  -7   0  -14.70    7.40
  -7  -7   0   -3.40    7.10
   7  -7   0    4.90    6.90
   7  -7   0    2.00    9.30
  -7  -7   0   12.00   10.50
  -7  -7   0   -0.60   10.00
  -7   7   0   -2.40    7.50
  -7   7   0    1.50    9.20
   7   7   0   10.00    6.90
  -7   7   0    1.70    7.80
  -7   7   0    3.30   17.40
   7   7   0    1.10    5.90
  -7   7   0    4.40    6.60
   7   7   0   -5.40    8.60
   7   7   0   10.90   10.90
   7   7   0   13.10   12.20
   7   7   0    2.60    8.30
   7   7   0   -1.90    9.40
  -7   7   0   -1.60   10.40
  -7   7   0  -10.80   10.40
   8  -7   0  216.78   19.10
   8  -7   0  226.08   15.40
  -8  -7   0  202.48   19.10
  -8  -7   0  236.28   21.00
  -8  -7   0  230.18   18.60
  -8  -7   0  204.18   18.40
  -8  -7   0  200.08   15.00
   8  -7   0  212.98   14.80
   8  -7   0  225.98   17.70
   8  -7   0  220.58   19.70
  -8  -7   0  153.48   18.70
  -8   7   0  217.88   20.30
   8   7   0  229.28   19.10
  -8   7   0  192.28   18.50
   8   7   0  202.18   20.20
   8   7   0  227.28   15.30
  -8   7   0  192.78   19.70
   8   7   0  237.68   18.00
   8   7   0  207.18   18.40
  -8   7   0  214.38   14.40
   8   7   0  194.48   12.50
  -8   7   0  188.78   19.20
  -8   7   0  181.58   16.90
  -9  -7   0   18.70   13.30
   9  -7   0   20.90   12.80
   9  -7   0   14.60   10.50
   9  -7   0    4.00    7.60
   9  -7   0   33.80    8.90
  -9  -7   0   25.50   11.20
  -9  -7   0   23.90   12.90
   9  -7   0   20.70   11.90
  -9  -7   0   31.10    9.20
  -9  -7   0    3.10   11.20
  -9  -7   0   26.20   13.40
   9   7   0   15.30    7.40
  -9   7   0   38.00   13.50
   9   7   0   15.90   11.70
  -9   7   0   16.70   12.30
  -9   7   0   34.80   10.60
   9   7   0   19.30   12.40
   9   7   0   17.20   11.20
  -9   7   0   20.90   12.70
  -9   7   0   17.90   13.20
  -9   7   0   13.20    7.50
   9   7   0   24.20    9.60
   9   7   0   34.30   11.20
   9   7   0   24.40   11.70
 -10  -7   0   -1.30   13.00
 -10  -7   0  -13.90   11.10
 -10  -7   0   14.90   12.10
  10  -7   0    6.90   10.50
  10  -7   0    7.20    7.70
 -10  -7   0   16.60   14.20
  10  -7   0  -19.40   12.40
  10  -7   0   -1.00    8.30
 -10  -7   0  -17.60   13.40
  10  -7   0   17.40   12.30
 -10   7   0    1.60    8.00
  10   7   0   -3.70    8.50
 -10   7   0    4.50   13.30
 -10   7   0  -10.50   11.40
  10   7   0   -7.30   12.20
 -10   7   0    7.90    9.50
 -10   7   0    2.10   10.70
  10   7   0   -0.40   12.50
  10   7   0  -15.60   10.50
  10   7   0    9.80   12.50
 -10   7   0   -9.40   12.30
  10   7   0   10.60   13.50
  11  -7   0   16.80   15.30
 -11  -7   0    9.30   13.00
 -11  -7   0   11.40   17.10
  11  -7   0    1.60   12.60
 -11  -7   0   -6.70   12.70
 -11  -7   0   35.10   16.60
  11  -7   0    1.30   14.90
 -11  -7   0  -27.40   14.60
  11  -7   0    3.80    8.90
  11  -7   0    4.80   11.50
  11   7   0  -22.00   13.70
  11   7   0   -2.90   12.60
 -11   7   0   13.70   12.50
 -11   7   0   -9.00   13.60
 -11   7   0   -0.20    8.30
 -11   7   0   -4.30   10.90
  11   7   0  -10.90   12.80
  11   7   0   19.50   12.10
 -11   7   0   45.20   16.10
  11   7   0   -8.20   11.60
 -11   7   0   -0.10   10.80
  11   7   0    8.50   10.90
  12  -7   0  147.19   16.60
 -12  -7   0  149.79   19.50
 -12  -7   0  123.89   17.60
 -12  -7   0  127.89   19.50
  12  -7   0  112.99   18.10
  12  -7   0  129.99   21.10
  12  -7   0  107.79   20.50
  12  -7   0  132.99   17.70
 -12  -7   0  161.68   23.20
 -12  -7   0  114.59   20.80
  12   7   0  156.98   19.70
 -12   7   0  169.18   22.40
  12   7   0  146.09   23.70
  12   7   0  147.89   20.50
 -12   7   0  143.99   16.40
 -12   7   0  171.08   20.70
 -12   7   0  156.08   19.80
 -12   7   0  167.78   22.90
 -12   7   0  135.39   19.40
  12   7   0  124.39   18.60
 -13  -7   0    7.50   14.30
  13  -7   0   21.10   13.30
 -13  -7   0   20.50   18.90
 -13  -7   0   11.00   16.90
  13  -7   0    9.60   14.80
  13  -7   0    7.70   15.70
 -13  -7   0   31.80   23.20
 -13  -7   0   -2.30   21.90
 -13   7   0  -13.10   17.20
  13   7   0    9.90   16.70
  13   7   0  -11.30   14.70
  13   7   0   -8.90   18.80
 -13   7   0   19.80   17.40
  13   7   0    4.60   15.70
 -13   7   0    8.60   18.80
  13   7   0  -27.20   14.30
 -14  -7   0   77.69   23.00
 -14  -7   0   43.70   21.40
 -14  -7   0   11.20   16.50
  14  -7   0   47.70   12.60
  14  -7   0   50.69   19.90
  14  -7   0   54.09   17.60
  14  -7   0   70.99   20.70
 -14  -7   0   63.69   21.00
 -14   7   0   70.89   21.60
  14   7   0   57.39   23.80
  14   7   0   51.09   22.40
  14   7   0   33.90   17.00
 -14   7   0   42.30   21.70
 -14   7   0   60.79   23.50
 -14   7   0   52.69   12.80
  14   7   0   11.90   16.20
 -14   7   0   22.10   18.80
 -15  -7   0  -21.00   23.90
  15  -7   0    8.40   12.90
  15  -7   0  -19.90   19.50
 -15  -7   0   24.00   22.40
 -15  -7   0   -3.90   18.40
  15  -7   0   14.10   18.50
 -15   7   0  -43.20   18.60
  15   7   0   37.30   25.80
 -15   7   0  -28.40   21.30
  15   7   0    2.50   17.50
  15   7   0   29.60   20.50
 -15   7   0  -30.00   12.00
  15   7   0  -10.60   17.30
 -15   7   0   25.30   22.10
   0  -8   0  699.53   30.90
   0  -8   0  675.33   26.20
   0  -8   0  736.83   29.00
   0  -8   0  747.23   27.40
   0  -8   0  652.23   28.70
   0  -8   0  684.73   30.80
   0  -8   0  746.23   29.80
   0   8   0  727.23   30.90
   0   8   0  712.33   29.10
   0   8   0  769.22   29.80
   0   8   0  707.53   29.30
   0   8   0  725.43   27.70
   0   8   0  697.63   31.40
   0   8   0  723.43   32.50
   0   8   0  713.83   29.40
  -1  -8   0   48.60    8.20
  -1  -8   0   59.09    8.60
   1  -8   0   65.29   10.20
  -1  -8   0   60.19    9.40
   1  -8   0   54.69   11.10
  -1  -8   0   48.50    9.30
   1  -8   0   62.19    8.30
  -1  -8   0   59.69   11.30
  -1  -8   0   71.49    9.20
  -1  -8   0   71.49   12.00
   1  -8   0   65.89   11.70
   1  -8   0   48.40    6.50
  -1   8   0   53.59    7.90
  -1   8   0   59.69    9.30
   1   8   0   73.89   12.20
   1   8   0   59.19    9.10
  -1   8   0   51.79   10.20
   1   8   0   61.49   12.20
  -1   8   0   74.79   12.20
   1   8   0   63.19    9.50
  -1   8   0   59.29   10.70
   1   8   0   67.49   10.10
   1   8   0   62.59   10.30
  -1   8   0   68.99   10.60
   1   8   0   54.89    8.80
   1   8   0   54.49   11.00
  -1   8   0   44.20   12.10
  -1   8   0   73.49   12.00
   1   8   0   47.50    6.30
   2  -8   0  301.87   19.20
  -2  -8   0  308.67   13.80
  -2  -8   0  296.17   17.50
  -2  -8   0  316.27   17.90
   2  -8   0  298.77   18.60
  -2  -8   0  294.97   19.80
  -2  -8   0  309.37   16.30
  -2  -8   0  305.57   17.50
   2  -8   0  308.07   18.90
  -2  -8   0  301.97   15.20
   2  -8   0  289.57   18.20
  -2  -8   0  285.77   15.90
   2  -8   0  321.37   14.20
   2  -8   0  297.07   12.30
   2   8   0  293.67   21.00
   2   8   0  292.07   17.80
  -2   8   0  283.27   18.50
   2   8   0  293.57   19.50
  -2   8   0  283.97   15.20
   2   8   0  296.27   17.70
  -2   8   0  318.67   18.50
  -2   8   0  294.67   18.60
  -2   8   0  307.27   18.10
   2   8   0  281.97   19.30
   2   8   0  325.97   18.30
  -2   8   0  301.87   18.30
   2   8   0  299.97   16.00
  -2   8   0  293.07   18.60
   2   8   0  292.87   16.40
  -3  -8   0  202.58   15.40
   3  -8   0  179.18   14.10
  -3  -8   0  192.38   12.50
  -3  -8   0  159.48   14.80
  -3  -8   0  233.38   17.20
  -3  -8   0  173.98   14.80
  -3  -8   0  205.48   15.30
  -3  -8   0  200.38   15.90
  -3  -8   0  192.58   11.80
   3  -8   0  173.48   16.20
   3  -8   0  192.68   15.00
   3  -8   0  197.08   10.50
   3   8   0  188.28   13.10
   3   8   0  215.28   14.10
   3   8   0  199.38   17.10
  -3   8   0  196.18   14.30
  -3   8   0  186.58   18.00
  -3   8   0  184.68   12.40
  -3   8   0  168.48   16.90
  -3   8   0  203.68   16.30
   3   8   0  183.08   16.60
   3   8   0  242.48   16.00
   3   8   0  208.48   18.70
  -3   8   0  196.98   15.80
  -3   8   0  193.78   13.90
   3   8   0  181.68   15.50
   3   8   0  202.58   13.60
  -4  -8   0    1.20    5.60
  -4  -8   0    7.30    9.70
  -4  -8   0   -2.60   10.40
   4  -8   0   -1.80    7.40
  -4  -8   0   -0.90    8.30
  -4  -8   0    4.70    8.30
  -4  -8   0    7.00    5.80
   4  -8   0    0.50    9.40
   4  -8   0    3.10    4.50
  -4  -8   0  -14.90    8.40
   4  -8   0    0.70    9.30
  -4  -8   0   11.40    8.60
  -4   8   0    7.50    9.90
  -4   8   0    3.70   10.50
   4   8   0    7.30   10.80
  -4   8   0   -2.60    7.40
   4   8   0    7.10    8.30
   4   8   0    4.10    9.50
   4   8   0   12.40    8.00
  -4   8   0   -2.70    9.90
  -4   8   0    1.10    9.30
   4   8   0    1.70    7.60
   4   8   0   -8.20    6.30
  -4   8   0    9.90    7.70
   4   8   0   12.60    9.80
   4   8   0    7.60    9.00
  -4   8   0    9.10    6.40
  -5  -8   0   58.19   11.80
   5  -8   0   43.60   11.40
  -5  -8   0   45.70   10.90
  -5  -8   0   62.69   11.40
   5  -8   0   61.99   10.50
  -5  -8   0   54.39    7.50
   5  -8   0   57.19   10.00
  -5  -8   0   59.49   11.10
  -5  -8   0   67.09    9.50
  -5  -8   0   64.09   11.80
  -5  -8   0   40.40   12.60
   5   8   0   44.20   10.90
   5   8   0   65.49   10.60
   5   8   0   73.79   14.20
  -5   8   0   62.99    9.70
   5   8   0   47.80    8.50
   5   8   0   55.99   10.60
  -5   8   0   24.90   11.20
   5   8   0   52.49   10.90
   5   8   0   58.09   10.60
  -5   8   0   34.60    9.60
   5   8   0   75.99   12.90
  -5   8   0   45.80   12.90
  -5   8   0   46.10    8.60
  -5   8   0   48.80   11.00
  -5   8   0   59.59   12.70
  -6  -8   0   52.09   10.30
   6  -8   0   45.30   12.30
  -6  -8   0   42.50   12.30
   6  -8   0   43.20    9.30
   6  -8   0   28.50   11.00
  -6  -8   0   23.90   11.20
  -6  -8   0   58.39   15.00
  -6  -8   0   54.69   12.00
  -6  -8   0   31.80   10.40
   6   8   0   31.50   10.30
   6   8   0   28.90    9.70
   6   8   0   38.00   10.10
   6   8   0   32.00    8.40
   6   8   0   40.60    8.60
  -6   8   0   40.50   12.60
  -6   8   0   43.20   12.50
   6   8   0   32.40   10.50
  -6   8   0   40.70   12.30
  -6   8   0   51.39   12.90
  -6   8   0   38.60    8.90
   6   8   0   40.20   12.10
  -6   8   0   40.40   11.40
  -6   8   0   37.50    8.00
   7  -8   0   59.79   10.90
   7  -8   0   77.19   11.40
   7  -8   0   61.09   13.40
  -7  -8   0   72.09   13.20
  -7  -8   0  102.49   14.50
  -7  -8   0   69.29   14.10
  -7  -8   0   77.19   15.40
   7   8   0   75.09   12.70
   7   8   0   66.19    9.60
  -7   8   0   69.59   10.90
  -7   8   0   87.99   13.50
   7   8   0   53.99   15.80
  -7   8   0   71.69   14.70
  -7   8   0   76.99   15.10
  -7   8   0   85.49   14.50
  -7   8   0   49.99   12.80
   7   8   0   81.49   14.30
  -7   8   0   73.09   10.40
   7   8   0   79.29   11.40
   7   8   0   73.89   14.40
   7   8   0   65.69   12.80
  -8  -8   0   10.00   10.10
   8  -8   0   10.40   12.00
  -8  -8   0   13.30   12.10
  -8  -8   0  -15.20   10.40
  -8  -8   0    8.10    9.60
   8  -8   0   -6.20    8.40
  -8  -8   0    0.90   11.80
   8  -8   0   -4.40    7.80
   8   8   0   -3.50    7.60
  -8   8   0   -8.40    9.80
   8   8   0    3.90   11.60
  -8   8   0   -8.00   11.80
  -8   8   0   -7.20   10.60
   8   8   0  -12.70   12.50
  -8   8   0  -14.60   11.80
   8   8   0   11.30   11.80
  -8   8   0   15.20    8.20
   8   8   0   12.80   13.00
   8   8   0   -5.30    9.20
  -8   8   0   -4.30    9.70
   8   8   0    3.30   10.20
  -8   8   0  -23.10   21.10
  -9  -8   0   40.60   13.90
   9  -8   0   61.79   12.90
  -9  -8   0   41.90   14.00
   9  -8   0   34.00   13.30
  -9  -8   0   58.99   16.30
   9  -8   0   33.90   12.40
   9  -8   0   13.80   13.10
  -9  -8   0   53.19   15.00
  -9  -8   0   40.50   14.20
   9  -8   0   36.60   10.20
  -9  -8   0   49.40   13.60
  -9   8   0   41.60   13.30
  -9   8   0   66.69   15.60
  -9   8   0   60.29   13.10
   9   8   0   52.59   14.10
  -9   8   0   56.59   15.60
  -9   8   0   29.30   14.00
  -9   8   0   31.70    9.70
  -9   8   0   61.79   15.10
   9   8   0   36.10   14.40
   9   8   0   33.90   11.20
   9   8   0   41.50   15.10
   9   8   0   35.00   13.40
   9   8   0   54.09   16.80
 -10  -8   0   18.80   14.80
 -10  -8   0   16.70   13.10
  10  -8   0  -12.80   14.30
 -10  -8   0    5.30   12.70
  10  -8   0   24.90   12.00
  10  -8   0    3.40   13.30
 -10  -8   0    9.20   11.90
  10  -8   0   10.90    9.90
 -10  -8   0    5.70   15.00
  10   8   0   19.90   16.30
  10   8   0    1.80   12.60
  10   8   0    7.60   13.80
 -10   8   0   -7.20   14.20
 -10   8   0   -0.40   14.50
 -10   8   0    2.90   15.00
  10   8   0    4.30   16.20
 -10   8   0   19.00   13.40
 -10   8   0   14.30    9.30
  10   8   0   -3.30   13.70
  10   8   0  -12.00   13.90
 -10   8   0   -2.10   13.20
 -11  -8   0  102.69   18.60
  11  -8   0  114.09   16.70
 -11  -8   0  112.79   19.20
  11  -8   0   82.49   19.80
 -11  -8   0   80.39   20.90
 -11  -8   0  118.49   20.70
  11  -8   0  125.69   19.10
 -11  -8   0  131.59   21.10
  11  -8   0  127.19   16.70
 -11   8   0   93.49   21.10
  11   8   0  134.09   20.00
 -11   8   0  141.29   21.30
 -11   8   0   75.69   17.10
 -11   8   0  118.29   13.90
  11   8   0  134.19   18.30
 -11   8   0  133.69   20.70
  11   8   0  102.59   19.00
  11   8   0  120.99   22.20
 -11   8   0  121.79   18.20
 -12  -8   0  -17.50   15.40
 -12  -8   0   -7.20   18.90
  12  -8   0   11.90   14.20
  12  -8   0    2.70   20.30
 -12  -8   0    7.70   16.40
  12  -8   0   -3.60   13.90
 -12  -8   0   19.10   19.00
  12  -8   0    1.90   14.00
 -12  -8   0  -13.00   14.50
 -12   8   0   -6.30   18.60
  12   8   0   16.50   16.00
 -12   8   0   37.20   22.40
  12   8   0    2.50   16.40
 -12   8   0    9.30   17.90
 -12   8   0   22.20   14.60
  12   8   0   45.00   19.30
 -12   8   0  -10.80   16.50
 -12   8   0   -6.90   20.40
  12   8   0   15.60   15.20
  12   8   0  -17.20   16.20
  13  -8   0   39.70   15.70
 -13  -8   0  -37.60   18.70
  13  -8   0  -10.70   14.50
 -13  -8   0  -17.90   29.00
  13  -8   0   12.70   16.80
 -13  -8   0  -12.50   18.90
  13  -8   0    1.20   12.50
 -13   8   0  -18.30   19.30
 -13   8   0    7.90   19.10
 -13   8   0    8.50   20.10
 -13   8   0   11.10   12.00
 -13   8   0   -5.80   19.10
  13   8   0    0.50   22.10
  13   8   0    6.80   22.10
  13   8   0   -7.10   16.50
  13   8   0   11.50   21.70
  14  -8   0    9.60   13.80
 -14  -8   0  -16.80   21.10
 -14  -8   0   39.30   24.40
 -14  -8   0  -12.00   18.30
 -14  -8   0  -37.80   19.90
  14  -8   0   -1.90   15.40
  14  -8   0  -11.30   17.80
  14   8   0  -15.10   19.50
 -14   8   0  -20.00   39.30
  14   8   0   11.90   23.70
  14   8   0   15.30   20.90
 -14   8   0  -23.70   21.20
 -14   8   0   -4.00   13.20
  14   8   0  -25.00   17.40
   0  -9   0   -0.20   10.30
   0  -9   0    2.80    7.20
   0  -9   0   12.50    9.30
   0  -9   0    9.00    7.70
   0  -9   0  -15.70   10.10
   0  -9   0  -11.00    6.60
   0   9   0   -5.90    9.80
   0   9   0    4.10    8.60
   0   9   0    4.70    9.00
   0   9   0   -4.20    8.90
   0   9   0   11.30    9.00
   0   9   0    0.60    7.70
   0   9   0   -4.50    7.20
   1  -9   0  126.59   15.50
   1  -9   0  111.39   14.80
  -1  -9   0  107.29   11.90
  -1  -9   0   98.09   14.00
   1  -9   0  112.39   15.50
   1  -9   0  107.89   14.80
   1  -9   0   99.69   10.30
  -1  -9   0  104.69   11.20
  -1  -9   0  102.09   13.00
  -1  -9   0   97.39   12.90
  -1   9   0  105.19   13.40
  -1   9   0  114.99   14.70
  -1   9   0  110.89   15.30
   1   9   0   94.29   14.60
  -1   9   0   99.89   15.60
   1   9   0  104.09   14.10
  -1   9   0   94.09   13.90
   1   9   0  117.89   15.90
   1   9   0  114.49   12.90
  -1   9   0  100.49   13.20
   1   9   0  132.09   18.10
   1   9   0  101.89   13.70
  -1   9   0  110.89   11.70
   1   9   0  100.69   12.70
   2  -9   0   59.69    8.10
  -2  -9   0   50.99   12.30
   2  -9   0   60.49   12.90
   2  -9   0   53.99   12.10
  -2  -9   0   56.59   11.20
  -2  -9   0   48.70    9.30
   2  -9   0   59.49   12.00
  -2  -9   0   62.79   11.60
  -2  -9   0   39.90   11.10
  -2  -9   0   68.19   10.80
  -2  -9   0   65.69   10.60
   2  -9   0   48.00   11.60
   2   9   0   73.29   12.40
  -2   9   0   49.70   13.90
   2   9   0   56.79   10.50
   2   9   0   52.89   13.00
   2   9   0   63.59   12.00
   2   9   0   74.69   11.10
   2   9   0   73.69   15.00
  -2   9   0   62.49   11.60
   2   9   0   71.39   13.20
  -2   9   0   56.99   12.10
  -2   9   0   49.90   11.70
   2   9   0   71.49   13.00
  -2   9   0   51.49    8.80
  -2   9   0   58.09   13.80
  -2   9   0   68.89   12.30
   2   9   0   60.39   10.10
  -3  -9   0  108.59   13.10
   3  -9   0  124.49   16.50
  -3  -9   0  113.39   15.40
  -3  -9   0  140.69   16.80
  -3  -9   0  118.49   12.40
   3  -9   0  139.59   15.20
   3  -9   0  128.29   15.80
   3  -9   0   90.99    9.30
   3  -9   0  123.19   13.40
  -3  -9   0  113.99   15.30
  -3  -9   0  110.89   13.90
  -3  -9   0  123.29   14.60
  -3  -9   0  125.89   11.00
   3   9   0  116.69   15.60
  -3   9   0  138.09   18.90
   3   9   0  147.99   15.30
  -3   9   0  144.99   12.30
   3   9   0  152.48   19.80
   3   9   0  119.09   15.80
  -3   9   0  145.69   16.40
  -3   9   0  159.08   16.70
   3   9   0  127.59   14.80
   3   9   0  122.09   15.90
   3   9   0  123.59   14.60
   3   9   0  110.59   14.50
  -3   9   0  117.69   15.60
  -3   9   0  117.99   14.20
  -3   9   0  105.79   16.10
  -4  -9   0    3.40    9.40
  -4  -9   0   -9.80   10.00
  -4  -9   0    9.60   10.60
  -4  -9   0  -21.50   10.50
  -4  -9   0    8.10   11.00
   4  -9   0   25.70   11.80
  -4  -9   0    0.30    7.30
  -4  -9   0   -2.70   10.30
  -4  -9   0   -2.70    7.20
   4  -9   0    0.70    9.30
   4  -9   0    6.10   11.40
   4  -9   0    4.70   10.70
   4   9   0   -0.50   11.40
   4   9   0    0.30   10.00
   4   9   0   13.10    8.90
  -4   9   0   10.70    8.50
  -4   9   0    1.60   11.80
  -4   9   0   -0.60    9.00
  -4   9   0   -1.60   10.80
   4   9   0   -2.60    8.50
   4   9   0   31.70   11.20
  -4   9   0    8.90   12.00
   4   9   0   -1.70    7.70
  -4   9   0   25.50   11.80
   4   9   0    9.80   12.30
  -4   9   0   13.10    7.40
   5  -9   0   61.49   13.90
  -5  -9   0   69.59   10.60
  -5  -9   0   61.29   13.10
   5  -9   0   64.69   12.50
  -5  -9   0   63.69   15.00
   5  -9   0   77.39   13.60
  -5  -9   0   90.29   13.50
   5  -9   0   66.29   13.90
  -5  -9   0   53.99   12.40
  -5  -9   0   60.59   12.90
  -5   9   0   64.79   12.20
  -5   9   0   64.29   14.30
  -5   9   0   74.49   10.20
   5   9   0   47.20   12.90
   5   9   0   58.19   13.10
   5   9   0   87.29   13.80
   5   9   0   59.69   13.90
  -5   9   0   71.59   12.10
  -5   9   0   63.49   14.90
  -5   9   0   53.79   12.90
   5   9   0   74.69   11.70
   5   9   0   53.69   10.40
   5   9   0   33.00   18.00
  -5   9   0   59.69   11.10
  -6  -9   0    1.80   11.20
   6  -9   0   -0.50    8.40
  -6  -9   0    1.90    9.90
   6  -9   0    4.40    9.00
  -6  -9   0  -16.40   11.10
   6  -9   0   -2.60   10.70
   6  -9   0  -10.50   10.80
  -6  -9   0    7.90   12.70
   6   9   0   -3.50   10.50
   6   9   0   -3.80   10.10
  -6   9   0   -5.90    8.60
   6   9   0    4.40   12.00
  -6   9   0    5.40    9.80
   6   9   0    9.50   13.80
  -6   9   0    4.40    9.30
  -6   9   0   -0.50   11.70
  -6   9   0  -12.20   11.80
   6   9   0    4.70   11.20
   6   9   0   -1.80    8.30
  -6   9   0   12.70   11.70
  -6   9   0   -4.90    9.20
  -7  -9   0   -9.20   11.70
   7  -9   0    0.70    9.60
   7  -9   0   18.70   10.90
  -7  -9   0  -28.40   12.00
  -7  -9   0   17.40   12.40
  -7  -9   0    5.90   11.70
   7  -9   0    6.20   11.90
   7  -9   0    1.40   11.10
  -7  -9   0  -11.10   13.40
  -7  -9   0   15.70   10.70
  -7   9   0    5.00   13.50
  -7   9   0   13.70   13.40
   7   9   0   -9.00    8.70
   7   9   0    3.70   14.70
   7   9   0    2.50   11.60
  -7   9   0   12.10    9.30
  -7   9   0    8.20    9.80
  -7   9   0   -9.20   13.00
  -7   9   0   -3.20    9.40
   7   9   0   -1.40   10.30
   7   9   0  -11.50    8.80
  -7   9   0   18.50   14.30
   7   9   0  -13.30   12.90
   7   9   0    1.40   14.50
  -8  -9   0   56.99   13.80
   8  -9   0   40.70   14.30
  -8  -9   0   64.39   15.30
   8  -9   0   39.20   12.40
   8  -9   0   40.70   12.40
  -8  -9   0   59.89   15.30
   8  -9   0   41.00   13.30
  -8  -9   0   45.10   12.70
  -8  -9   0   73.89   17.40
  -8  -9   0   44.40   12.00
   8   9   0   39.20   13.00
  -8   9   0   40.50   14.70
   8   9   0   63.29   18.30
  -8   9   0   32.90   11.90
  -8   9   0   47.50   13.60
   8   9   0   29.80   14.90
  -8   9   0   46.70   13.50
   8   9   0   27.80   15.60
  -8   9   0   59.99   14.50
  -8   9   0   42.00   15.80
   8   9   0   59.69   15.40
   8   9   0   37.70   12.70
  -8   9   0   41.70   11.20
  -9  -9   0  -16.50   14.40
   9  -9   0   -6.40   11.40
  -9  -9   0   -2.30   12.60
   9  -9   0    8.60   12.00
  -9  -9   0   -9.30   15.10
   9  -9   0  -13.40   14.20
   9  -9   0    6.70   14.70
   9  -9   0   23.70   13.10
  -9  -9   0  -20.70   15.60
  -9  -9   0    7.30   14.60
  -9  -9   0   11.60   16.90
   9   9   0  -11.40   16.50
   9   9   0  -12.50   13.60
   9   9   0   15.90   15.70
  -9   9   0  -15.90   15.20
  -9   9   0   12.40   12.70
   9   9   0   -4.80   12.80
  -9   9   0   -0.50   15.60
  -9   9   0   -9.70   11.20
  -9   9   0    2.30   13.40
   9   9   0    7.50   15.00
  -9   9   0   -3.80    9.90
  -9   9   0   12.10   15.70
  10  -9   0   34.70   15.90
 -10  -9   0   -0.70   16.80
  10  -9   0  -26.10   11.70
 -10  -9   0    1.00   18.00
  10  -9   0   16.50   14.10
 -10  -9   0   18.30   16.90
 -10  -9   0   18.90   17.20
  10  -9   0    2.30   11.70
 -10  -9   0   33.30   16.50
  10   9   0  -16.50   18.10
  10   9   0  -15.80   13.50
  10   9   0   -1.70   15.60
 -10   9   0   -5.20   17.10
  10   9   0   26.20   16.90
 -10   9   0   28.20   17.20
 -10   9   0   39.20   18.10
 -10   9   0   -0.20   17.50
 -10   9   0   -1.90   10.50
 -10   9   0  -13.70   14.20
  11  -9   0    3.20   12.90
 -11  -9   0   18.30   17.20
 -11  -9   0   10.50   19.10
  11  -9   0    1.60   15.80
 -11  -9   0    9.30   16.40
 -11  -9   0  -21.50   18.00
  11   9   0    8.10   20.40
  11   9   0   -2.80   17.80
  11   9   0   13.00   17.30
 -11   9   0    3.40   20.80
 -11   9   0    6.80   16.60
 -11   9   0    0.90   18.50
  11   9   0   24.80   18.30
  11   9   0   -9.90   15.30
 -11   9   0   -7.10   18.50
 -11   9   0   12.30   20.30
 -11   9   0  -27.70   11.30
 -12  -9   0   14.70   19.40
  12  -9   0   -3.20   19.80
  12  -9   0    2.10   13.30
  12  -9   0    8.80   14.30
  12  -9   0   34.50   17.10
 -12  -9   0   28.10   22.10
 -12  -9   0   55.89   21.50
 -12   9   0   42.50   20.30
  12   9   0    5.90   19.30
  12   9   0    7.10   22.00
 -12   9   0   -2.90   19.90
 -12   9   0   21.00   20.60
 -12   9   0   20.70   13.10
  12   9   0   12.60   20.10
 -12   9   0    1.20   19.60
 -13  -9   0   23.20   20.70
  13  -9   0   18.20   21.30
  13  -9   0   -0.30   14.90
 -13  -9   0   49.90   23.10
 -13  -9   0  -37.60   19.50
  13  -9   0   26.30   19.20
  13  -9   0  -13.80   17.30
 -13  -9   0   22.60   23.80
 -13   9   0   27.10   22.20
  13   9   0   -9.10   17.40
 -13   9   0   -4.90   14.00
  13   9   0  -49.00   23.20
 -13   9   0   21.60   21.70
  13   9   0   -8.40   23.10
  13   9   0   14.00   20.40
   0 -10   0   21.00    8.60
   0 -10   0   13.50   12.20
   0 -10   0   -8.30   10.60
   0 -10   0    4.80   12.10
   0 -10   0   -1.60   11.20
   0  10   0    4.50   10.70
   0  10   0  -27.60   12.30
   0  10   0    2.30   11.90
   0  10   0    5.90   12.30
   0  10   0    0.70    8.90
   0  10   0   -1.20   10.60
  -1 -10   0    4.00   11.70
  -1 -10   0   -3.80   11.20
   1 -10   0   17.00    8.40
  -1 -10   0   -4.40   10.50
   1 -10   0   -7.40   11.40
  -1 -10   0    9.00   12.80
   1 -10   0   11.10   11.20
   1 -10   0  -14.90   11.30
  -1 -10   0   -3.10    8.80
   1 -10   0   13.80   12.00
  -1  10   0   -3.90   11.50
   1  10   0   11.80    9.30
  -1  10   0   -9.30   13.20
  -1  10   0    6.50   12.70
   1  10   0   -7.50   10.30
   1  10   0  -18.70    9.90
   1  10   0  -13.30   11.70
  -1  10   0   -4.40    7.90
  -1  10   0   14.70   11.30
  -1  10   0   20.80   11.10
   1  10   0    3.50   10.70
  -1  10   0    6.90   11.00
   1  10   0   -3.90   13.40
   1  10   0    7.10   11.90
  -2 -10   0    9.80   11.30
   2 -10   0   25.00   12.40
  -2 -10   0   24.30   10.20
  -2 -10   0   40.70   11.90
  -2 -10   0   29.10   12.80
  -2 -10   0   -5.30   15.00
   2 -10   0   22.40   11.90
   2 -10   0   49.50   12.30
   2 -10   0   28.50   12.00
  -2 -10   0   28.10   13.50
  -2  10   0   21.50   11.80
   2  10   0   19.90   10.10
   2  10   0   42.60   11.50
  -2  10   0   15.50    8.90
  -2  10   0   22.70   12.00
  -2  10   0   24.80   13.10
   2  10   0   47.60   13.70
   2  10   0   22.30   12.10
  -2  10   0   23.40   12.40
   2  10   0   28.50   14.60
   2  10   0    9.90   14.90
   2  10   0   29.00   10.70
  -2  10   0   -3.60   13.90
  -2  10   0   40.50   13.60
   3 -10   0   48.40   13.40
  -3 -10   0   46.10   12.00
  -3 -10   0   46.70   11.80
  -3 -10   0   45.60   11.90
   3 -10   0   38.60   13.10
   3 -10   0   49.00   13.80
  -3 -10   0   21.40   13.60
   3 -10   0   46.30   12.80
  -3 -10   0   43.40   14.20
   3  10   0   44.40   15.40
  -3  10   0   46.70   10.10
   3  10   0   48.60   18.40
  -3  10   0   38.60   11.10
  -3  10   0   37.30   12.50
  -3  10   0   14.90    9.80
   3  10   0   39.40   13.40
  -3  10   0   35.50   13.50
   3  10   0   47.80   12.20
   3  10   0   18.50   14.00
   3  10   0   24.10   12.20
  -3  10   0   51.79   15.80
  -3  10   0   58.69   13.60
   3  10   0   27.20   13.50
   4 -10   0   71.89   15.10
   4 -10   0   87.19   14.70
  -4 -10   0  102.89   13.20
  -4 -10   0   94.99   14.70
   4 -10   0   61.69   12.60
  -4 -10   0   73.69   13.40
   4 -10   0   69.79   15.20
  -4 -10   0   87.89   14.80
  -4 -10   0   74.19   15.70
   4  10   0   62.19   11.60
  -4  10   0   75.29   16.20
   4  10   0   60.49   15.20
  -4  10   0   69.79   13.30
  -4  10   0   99.89   13.90
  -4  10   0   66.79   12.60
   4  10   0   83.49   14.30
   4  10   0   59.89   14.00
   4  10   0   94.99   18.20
  -4  10   0   86.79   11.60
   4  10   0   79.69   16.10
  -4  10   0   76.59   15.30
   4  10   0   68.39   13.70
   5 -10   0   18.40   11.80
  -5 -10   0   21.20   15.00
  -5 -10   0   21.00   13.30
   5 -10   0   10.90   11.30
  -5 -10   0   17.50   14.40
   5 -10   0    2.30   12.30
   5 -10   0   14.60   13.90
  -5 -10   0   22.00   10.10
   5  10   0    3.90   11.50
   5  10   0   39.40   13.30
  -5  10   0   25.10   11.10
  -5  10   0   34.40   14.80
  -5  10   0   29.50   14.00
   5  10   0   31.90   12.80
   5  10   0   35.20   14.20
   5  10   0   12.20   13.70
  -5  10   0   27.50   11.60
   5  10   0   35.50   16.00
  -5  10   0   27.90   11.20
  -5  10   0   30.40   13.20
  -5  10   0   33.90   15.30
  -6 -10   0   30.00   12.10
  -6 -10   0    0.60   14.60
   6 -10   0   10.70   13.60
  -6 -10   0   16.40   13.20
   6 -10   0   -7.00   13.90
   6 -10   0   15.10   13.20
  -6 -10   0   23.30   14.10
  -6 -10   0   41.50   16.40
   6 -10   0   11.20   13.20
  -6 -10   0   37.20   15.40
   6  10   0   12.80   16.30
  -6  10   0   14.00   15.30
   6  10   0   -1.40   12.30
   6  10   0    4.90   14.00
   6  10   0   11.80   16.60
  -6  10   0   20.00   11.40
  -6  10   0   14.20   14.30
   6  10   0   -1.80   13.60
   6  10   0   -5.40   12.20
  -6  10   0  -20.20   14.40
   6  10   0   12.60   14.20
  -6  10   0    1.00   10.70
  -6  10   0    4.50   14.10
  -6  10   0    3.00   14.50
  -7 -10   0   26.20   15.80
   7 -10   0   18.80   15.30
  -7 -10   0   16.70   13.40
  -7 -10   0    4.90   16.60
  -7 -10   0   -1.00   13.60
  -7 -10   0   -6.30   11.40
   7 -10   0    5.10   13.30
  -7 -10   0    2.70   13.70
   7 -10   0    8.60   12.20
   7 -10   0    1.40   12.90
   7  10   0    4.20   14.70
  -7  10   0   22.00   16.80
   7  10   0   10.10   17.00
  -7  10   0    6.60   11.10
  -7  10   0   -8.60   11.30
   7  10   0   26.50   13.70
  -7  10   0    9.10   14.60
  -7  10   0   20.40   15.20
  -7  10   0  -14.50   13.30
   7  10   0  -24.10   11.70
   7  10   0    8.80   15.00
   7  10   0  -28.50   12.70
   8 -10   0   14.60   14.40
  -8 -10   0   61.39   16.60
  -8 -10   0   45.70   16.80
  -8 -10   0   16.40   15.60
  -8 -10   0   47.60   15.00
   8 -10   0    4.80   12.40
   8 -10   0   49.00   15.10
   8 -10   0   44.00   15.40
  -8 -10   0   29.50   17.10
   8  10   0   66.79   16.30
  -8  10   0   54.79   13.90
  -8  10   0   19.40   15.00
  -8  10   0   42.80   18.10
   8  10   0   13.80   18.00
   8  10   0   62.79   17.50
   8  10   0   40.50   17.30
  -8  10   0  -10.40   16.90
   8  10   0   58.29   20.50
  -8  10   0   22.10   17.30
  -8  10   0    6.50   16.80
  -9 -10   0   11.10   17.20
   9 -10   0   63.69   18.60
  -9 -10   0  -25.00   13.50
   9 -10   0   26.70   15.40
  -9 -10   0    6.20   16.70
  -9 -10   0    5.10   20.50
  -9  10   0   -8.70   18.40
  -9  10   0   21.30   18.90
   9  10   0    7.60   18.00
  -9  10   0   22.90   16.80
   9  10   0   12.20   18.50
   9  10   0  -26.50   15.80
   9  10   0    9.50   17.40
 -10 -10   0   60.19   20.50
 -10 -10   0   47.10   21.60
  10 -10   0   29.40   17.50
 -10 -10   0  -19.10   19.20
 -10 -10   0   19.30   19.40
 -10 -10   0   47.90   20.50
  10 -10   0   33.20   13.90
 -10  10   0   28.70   13.90
  10  10   0   13.60   18.20
 -10  10   0   37.10   19.10
 -10  10   0   10.10   19.80
 -10  10   0   31.60   19.30
  10  10   0   43.20   21.60
  10  10   0   63.69   21.90
  10  10   0   24.10   22.70
 -11 -10   0   63.59   24.50
 -11 -10   0   87.99   18.40
  11 -10   0  102.99   17.70
  11 -10   0   88.19   21.00
 -11 -10   0   75.09   23.20
 -11 -10   0   99.09   23.90
  11 -10   0   77.19   19.80
  11  10   0  118.89   23.10
  11  10   0  112.69   26.50
 -11  10   0  143.09   25.50
  11  10   0   41.00   24.00
 -11  10   0   89.39   22.90
 -11  10   0  111.59   17.60
 -11  10   0   77.69   22.50
 -11  10   0   81.39   23.20
  12 -10   0   19.40   21.10
 -12 -10   0   14.50   22.60
 -12 -10   0   27.60   21.90
 -12 -10   0   42.80   23.90
  12 -10   0   -1.60   22.60
  12 -10   0  -17.70   14.30
 -12 -10   0   24.20   24.30
  12 -10   0    8.30   16.40
  12  10   0    3.90   24.40
 -12  10   0   36.00   22.70
 -12  10   0    0.80   15.20
  12  10   0    7.20   25.80
 -12  10   0   16.30   23.10
  12  10   0   27.60   19.60
 -12  10   0   24.10   22.40
  12  10   0   46.30   22.40
   0 -11   0   -7.90   12.80
   0 -11   0    1.20   15.00
   0 -11   0   -4.70   14.20
   0 -11   0   -2.50   12.40
   0  11   0    4.20   12.80
   0  11   0   -8.00   13.60
   0  11   0   -2.70   11.80
   0  11   0  -27.90   15.50
   0  11   0    5.00   13.90
   0  11   0  -10.30   13.40
  -1 -11   0   24.50   11.80
  -1 -11   0   -0.10   14.60
   1 -11   0    3.50   13.60
   1 -11   0   35.70   15.20
  -1 -11   0   26.10   12.70
   1 -11   0   -0.60   14.00
  -1 -11   0   38.60   14.90
  -1 -11   0    8.70   11.50
   1 -11   0   22.90   13.80
  -1  11   0   32.60   14.20
   1  11   0    9.10   12.20
  -1  11   0    8.80   12.60
  -1  11   0   35.10   13.50
  -1  11   0   15.60   15.90
  -1  11   0    0.00   16.00
   1  11   0   16.50   13.30
   1  11   0   16.80   14.30
   1  11   0   43.50   17.50
   1  11   0   23.40   14.80
  -1  11   0   34.50   15.10
   1  11   0   24.40   14.60
   2 -11   0   49.00   15.20
  -2 -11   0   65.59   13.50
  -2 -11   0   46.80   15.30
  -2 -11   0   58.19   17.30
   2 -11   0   63.69   13.30
  -2 -11   0   49.80   14.00
  -2 -11   0   51.89   14.20
   2 -11   0   47.70   14.70
   2 -11   0   64.59   15.10
   2  11   0   48.30   14.10
  -2  11   0   67.39   15.10
  -2  11   0   26.00   13.40
  -2  11   0   54.49   13.70
   2  11   0   45.00   15.80
   2  11   0   80.19   15.70
  -2  11   0   51.29   18.10
  -2  11   0   53.79   15.00
   2  11   0   32.20   17.90
   2  11   0   33.60   12.60
   2  11   0   56.69   16.10
  -2  11   0   31.60   14.90
   2  11   0   65.89   15.40
   3 -11   0  116.19   17.90
   3 -11   0   73.19   14.30
  -3 -11   0   73.99   17.60
  -3 -11   0   71.29   15.10
   3 -11   0  111.19   16.70
  -3 -11   0   86.79   15.20
   3 -11   0  112.89   17.20
  -3 -11   0  113.19   16.20
   3  11   0   82.89   19.20
   3  11   0   91.89   18.20
  -3  11   0  103.09   15.40
   3  11   0   82.59   16.00
  -3  11   0   54.49   17.70
  -3  11   0  102.39   17.10
   3  11   0   93.39   16.00
  -3  11   0   98.99   19.90
   3  11   0  117.19   20.90
   3  11   0   75.49   17.60
  -3  11   0  116.39   17.70
   3  11   0  115.19   17.10
  -3  11   0   94.69   17.10
  -4 -11   0    8.40   15.80
   4 -11   0   -0.40   15.00
   4 -11   0   12.30   15.00
  -4 -11   0    2.30   14.90
  -4 -11   0   12.00   13.20
  -4 -11   0   -8.50   10.80
   4 -11   0   15.50   14.10
   4 -11   0   12.70   15.10
  -4  11   0   27.90   14.00
  -4  11   0   14.50   15.00
  -4  11   0   40.70   15.60
   4  11   0   16.90   17.40
   4  11   0   -2.30   14.20
   4  11   0   11.00   17.40
  -4  11   0   -2.60   13.60
   4  11   0   15.80   14.10
   4  11   0   18.10   12.80
  -4  11   0  -11.50   12.30
  -4  11   0   31.70   17.80
   4  11   0  -16.40   15.10
  -5 -11   0   47.00   15.00
   5 -11   0   17.10   13.80
   5 -11   0   72.89   17.50
  -5 -11   0   49.90   16.00
   5 -11   0   65.99   14.90
  -5 -11   0   32.40   17.50
   5 -11   0   52.29   16.50
  -5 -11   0   71.29   17.30
   5  11   0   30.00   16.90
  -5  11   0   42.60   18.60
   5  11   0   25.60   13.10
   5  11   0   40.40   14.20
  -5  11   0   74.09   18.20
  -5  11   0   39.90   17.20
  -5  11   0   45.50   13.60
   5  11   0   42.60   17.30
   5  11   0   52.79   16.20
  -5  11   0   60.39   17.40
  -5  11   0   57.39   17.20
  -6 -11   0   25.00   15.60
  -6 -11   0  -12.40   13.90
   6 -11   0    2.20   13.80
  -6 -11   0   23.20   17.60
   6 -11   0   -5.30   14.80
  -6 -11   0    8.90   15.90
   6 -11   0    6.40   16.10
   6 -11   0   11.40   13.90
  -6  11   0   13.60   13.80
   6  11   0   29.10   14.30
   6  11   0   -1.60   16.70
  -6  11   0   16.20   17.60
   6  11   0    0.80   19.30
   6  11   0   14.10   15.60
  -6  11   0  -11.00   11.70
  -6  11   0  -25.40   17.20
  -6  11   0   37.40   17.60
  -6  11   0  -22.30   15.00
  -7 -11   0   11.80   16.80
  -7 -11   0   37.30   16.50
   7 -11   0   32.70   28.00
  -7 -11   0   19.50   21.60
   7 -11   0    1.50   14.10
  -7  11   0   13.90   18.00
   7  11   0   16.20   17.50
   7  11   0   12.90   16.90
   7  11   0    5.80   17.60
  -7  11   0   36.50   19.60
  -7  11   0    8.50   18.80
   8 -11   0  -23.20   15.90
  -8 -11   0   10.00   19.50
   8 -11   0   25.40   17.10
   8 -11   0   27.40   18.30
  -8 -11   0    0.80   18.00
  -8 -11   0  -38.50   17.90
   8 -11   0   -2.90   16.20
   8  11   0  -15.50   21.40
  -8  11   0    5.70   14.00
   8  11   0  -14.50   16.50
  -8  11   0  -13.60   18.20
  -8  11   0    7.30   18.80
  -8  11   0  -10.40   17.20
   8  11   0    3.40   22.50
  -9 -11   0   -9.20   19.10
  -9 -11   0   -9.40   20.30
   9 -11   0   11.40   14.30
   9 -11   0  -14.60   17.70
   9 -11   0   21.40   17.80
  -9  11   0   18.40   15.10
  -9  11   0    6.40   14.90
  -9  11   0   28.50   20.50
   9  11   0   12.00   19.50
   9  11   0   18.00   17.40
  -9  11   0  -10.40   20.30
   9  11   0   -9.40   18.10
  -9  11   0   -7.00   19.00
  10 -11   0   41.40   18.40
 -10 -11   0   65.89   21.30
  10 -11   0   39.50   18.70
 -10 -11   0   34.80   22.90
 -10  11   0   30.90   16.30
 -10  11   0   68.09   22.90
  10  11   0   47.70   26.00
 -10  11   0   24.60   21.80
  10  11   0   43.40   21.30
 -10  11   0   54.59   22.90
 -11 -11   0   18.10   25.20
  11 -11   0   25.80   18.70
 -11 -11   0    5.80   21.20
  11 -11   0  -19.10   15.10
  11 -11   0   -7.00   18.90
  11 -11   0   14.90   18.50
 -11  11   0    3.70   23.40
 -11  11   0   48.40   24.90
  11  11   0   -9.90   25.60
 -11  11   0    4.20   17.40
  11  11   0   23.10   22.30
 -11  11   0  -11.30   26.60
  11  11   0   42.50   27.40
   0 -12   0   16.80   14.70
   0 -12   0  -10.40   16.00
   0 -12   0   12.80   16.80
   0 -12   0   41.80   17.60
   0  12   0   12.20   17.60
   0  12   0  -15.40   16.50
   0  12   0   -5.70   14.10
   0  12   0   15.50   20.20
   0  12   0   29.80   16.00
   0  12   0  -28.40   15.70
  -1 -12   0  257.87   28.70
   1 -12   0  221.08   26.60
  -1 -12   0  164.78   21.30
  -1 -12   0  214.58   26.30
   1 -12   0  227.98   22.50
  -1 -12   0  198.08   27.10
   1 -12   0  189.68   24.10
   1 -12   0  184.68   25.50
  -1  12   0  175.98   23.60
  -1  12   0  195.38   26.90
   1  12   0  206.18   22.50
   1  12   0  227.98   26.00
   1  12   0  197.48   26.70
  -1  12   0  146.19   20.90
  -1  12   0  188.78   26.60
  -1  12   0  220.78   26.50
   1  12   0  226.78   29.80
  -1  12   0  188.78   23.30
   1  12   0  269.37   32.20
   1  12   0  194.98   22.10
  -2 -12   0   19.40   18.30
  -2 -12   0   23.70   13.20
   2 -12   0  -16.80   12.60
  -2 -12   0   -8.40   15.30
  -2 -12   0    0.50   14.50
   2 -12   0   35.70   16.50
   2 -12   0    0.20   16.50
   2 -12   0   23.30   16.30
  -2  12   0   -0.20   16.20
  -2  12   0   23.40   16.80
  -2  12   0    4.50   16.90
   2  12   0  -24.10   13.80
  -2  12   0  -33.70   15.60
  -2  12   0    2.50   15.50
   2  12   0   34.60   18.50
  -2  12   0   16.10   19.80
   2  12   0   -9.90   14.40
   2  12   0   10.10   31.20
   2  12   0  -27.20   19.30
   2  12   0    1.10   19.60
  -3 -12   0   30.80   19.10
   3 -12   0   35.50   28.00
   3 -12   0   37.40   17.60
   3 -12   0   -1.30   16.60
   3 -12   0    3.90   15.60
  -3 -12   0   40.20   16.90
   3  12   0    5.30   15.20
   3  12   0   29.20   20.90
  -3  12   0   -2.90   19.10
  -3  12   0   -8.30   14.40
   3  12   0   20.70   17.90
   3  12   0  -37.80   19.40
  -3  12   0    7.30   18.60
   3  12   0   10.30   14.40
  -3  12   0   31.10   19.10
   4 -12   0  -24.60   16.40
  -4 -12   0   18.20   17.30
   4 -12   0   16.40   16.80
  -4 -12   0    5.30   14.70
   4 -12   0   41.50   18.10
   4 -12   0    5.50   17.50
  -4 -12   0   20.30   18.60
  -4  12   0   37.60   18.70
  -4  12   0    0.20   15.90
  -4  12   0   -6.60   18.70
   4  12   0   22.60   33.10
  -4  12   0   26.70   20.50
  -4  12   0   17.60   16.80
  -4  12   0   32.90   19.70
   4  12   0   -9.40   17.70
   5 -12   0   26.90   17.70
   5 -12   0   -5.80   16.10
   5 -12   0  -10.00   17.80
  -5 -12   0    0.80   17.80
  -5 -12   0   20.00   18.60
  -5 -12   0   -0.60   16.90
  -5  12   0   11.20   14.20
  -5  12   0  -10.40   17.70
   5  12   0   -4.50   21.20
   5  12   0  -36.10   20.00
   5  12   0   11.00   19.70
  -5  12   0   18.20   20.20
   6 -12   0   54.09   18.90
  -6 -12   0   33.50   21.70
   6 -12   0  -16.00   16.10
   6 -12   0   19.50   18.90
  -6 -12   0   70.59   21.30
   6 -12   0   30.90   14.40
  -6 -12   0   49.40   21.30
  -6  12   0    0.80   15.50
   6  12   0   -6.60   20.90
  -6  12   0    5.10   18.50
  -6  12   0    4.70   19.70
   6  12   0   43.50   20.90
   6  12   0   -4.40   21.50
  -6  12   0   15.00   21.00
   7 -12   0   14.20   16.20
   7 -12   0    0.50   19.00
   7 -12   0   37.90   18.70
  -7 -12   0   -2.40   19.60
  -7 -12   0    4.00   20.30
   7 -12   0   28.60   19.50
  -7  12   0    9.10   19.60
  -7  12   0   11.90   22.10
   7  12   0  -55.89   24.10
   7  12   0   21.20   22.60
  -7  12   0   24.70   21.10
  -7  12   0  -10.10   16.00
   8 -12   0   24.20   20.10
   8 -12   0    6.50   16.50
  -8 -12   0   55.09   22.10
   8 -12   0   25.30   16.50
  -8 -12   0   50.89   23.50
  -8  12   0   18.30   17.50
   8  12   0   53.29   25.90
  -8  12   0   14.10   17.60
  -8  12   0   49.70   23.70
  -8  12   0  -15.90   21.70
   8  12   0   15.10   21.50
   9 -12   0   10.30   17.40
   9 -12   0   20.00   21.00
  -9 -12   0   50.59   25.60
   9 -12   0   40.00   22.00
  -9 -12   0   16.10   18.30
  -9  12   0   25.20   18.60
  -9  12   0   34.30   24.60
   9  12   0    5.50   26.00
  -9  12   0   21.20   23.40
  -9  12   0   33.80   23.50
   9  12   0   20.50   25.30
   0 -13   0   24.50   17.60
   0 -13   0   26.30   18.50
   0 -13   0  -34.90   17.80
   0 -13   0   12.50   21.40
   0  13   0   -9.00   14.90
   0  13   0   10.70   21.50
   0  13   0   15.20   19.80
   0  13   0  -15.10   19.30
   0  13   0  -13.90   20.80
   1 -13   0   -2.60   17.90
   1 -13   0  -12.30   17.80
   1 -13   0   37.60   20.30
  -1 -13   0  -30.00   19.50
   1 -13   0  -14.20   19.40
  -1 -13   0    2.10   19.60
  -1 -13   0   38.60   19.70
   1  13   0   16.10   22.70
  -1  13   0  -31.70   18.90
   1  13   0   32.00   19.00
  -1  13   0   19.20   23.30
  -1  13   0   -0.70   20.40
   1  13   0   14.90   26.40
  -1  13   0  -22.00   18.60
   1  13   0   11.90   20.50
   2 -13   0  -14.20   18.70
   2 -13   0   22.70   20.90
  -2 -13   0   24.50   20.10
   2 -13   0  -17.50   18.30
  -2 -13   0    3.20   19.40
  -2  13   0   35.00   20.20
   2  13   0   21.90   21.20
  -2  13   0  -20.00   22.50
  -2  13   0   10.90   22.70
   2  13   0   70.99   23.80
   2  13   0  -16.50   19.40
  -2  13   0  -14.10   18.70
   2  13   0   37.00   21.10
   3 -13   0   -2.70   19.60
   3 -13   0    1.40   14.60
  -3 -13   0   -2.20   20.10
   3 -13   0   45.30   19.90
  -3 -13   0   27.50   15.50
   3 -13   0   -3.10   23.70
   3  13   0  -28.50   27.50
   3  13   0   23.80   19.20
  -3  13   0   -1.30   23.10
  -3  13   0  -31.80   20.20
  -3  13   0  -21.80   19.40
  -3  13   0    6.90   15.10
   3  13   0   15.30   23.60
  -4 -13   0   83.29   21.90
   4 -13   0   -0.60   19.90
   4 -13   0   30.50   20.20
  -4 -13   0   59.09   22.50
   4 -13   0  109.49   22.20
   4 -13   0   82.09   21.60
  -4  13   0   85.59   23.20
  -4  13   0   78.09   21.10
  -4  13   0   26.00   23.40
  -4  13   0   29.90   20.00
   4  13   0   47.90   25.00
   4  13   0    6.10   20.80
   4  13   0  -20.20   22.60
   5 -13   0  -10.60   17.70
   5 -13   0  -11.30   20.00
   5 -13   0   -2.30   20.10
   5 -13   0   25.60   19.20
  -5 -13   0   26.40   21.60
  -5 -13   0   30.70   16.70
  -5 -13   0  -18.10   18.30
  -5  13   0  -17.90   19.60
   5  13   0    5.50   25.10
  -5  13   0   26.00   21.40
  -5  13   0   36.80   18.90
  -5  13   0  -46.50   21.60
   5  13   0  -53.69   20.60
  -6 -13   0   29.40   23.20
   6 -13   0   27.40   19.60
   6 -13   0   29.10   21.10
  -6 -13   0   32.30   23.00
   6 -13   0   66.69   23.40
  -6 -13   0   36.20   23.20
   6 -13   0   31.00   22.50
  -6  13   0   48.10   25.10
   6  13   0   35.80   23.20
   6  13   0   73.69   27.30
  -6  13   0   36.80   18.80
  -6  13   0   30.80   23.10
  -6  13   0   74.59   25.60
   0 -14   0   25.70   20.90
   0 -14   0   17.30   22.50
   0  14   0   43.40   20.50
   0  14   0   26.40   23.90
   0  14   0    4.80   22.90
   1 -14   0   33.00   21.50
   1 -14   0   27.20   23.50
  -1 -14   0    3.60   21.90
  -1 -14   0   22.40   23.40
   1  14   0   31.90   26.60
  -1  14   0  -50.29   23.10
   1  14   0  -14.00   23.10
  -1  14   0  -19.70   24.60
  -1  14   0  -14.70   20.70
  -1  14   0  -20.20   22.10
 -17   0   1  -16.50   24.60
  17   0  -1  -23.30   17.40
 -17   0   1   12.50   12.50
 -17   0   1    5.10   18.80
  17   0  -1    1.10   22.40
 -17   0   1   24.50   28.20
 -17   0   1    8.00   20.60
  17   0  -1  -19.30   13.00
  17   0  -1   -5.50   20.00
 -16   0   1    3.00   19.50
 -16   0   1   20.50   11.50
 -16   0   1  -37.70   25.70
 -16   0   1    9.70   21.00
 -16   0   1  -10.50   17.00
  16   0  -1    3.90   20.00
  16   0  -1   -9.90   10.90
  15   0  -1  177.28   16.10
  15   0  -1  137.79   21.10
  15   0  -1  149.79   18.70
 -15   0   1  151.68   17.40
  15   0  -1  140.29   20.70
 -15   0   1  172.58   23.20
 -15   0   1  126.69   20.70
  15   0  -1  142.89   19.60
 -15   0   1  131.69   22.90
  15   0  -1  200.08   21.80
 -15   0   1  151.68   21.20
 -15   0   1  218.68   28.70
 -14   0   1   -7.00   13.20
  14   0  -1    7.70   13.30
 -14   0   1  -14.20   14.30
  14   0  -1   18.10   13.10
  14   0  -1   12.70    8.90
 -14   0   1   -7.50    9.40
 -14   0   1   17.50    8.50
  14   0  -1    6.60   11.70
 -14   0   1    1.60   14.70
 -14   0   1   -4.80   14.00
  14   0  -1   11.20   14.70
  14   0  -1   26.70   11.80
  13   0  -1  271.97   20.70
  13   0  -1  287.27   16.60
 -13   0   1  294.57   22.10
 -13   0   1  273.37   16.10
  13   0  -1  305.17   23.50
  13   0  -1  266.17   18.90
 -13   0   1  243.58   20.00
 -13   0   1  261.97   23.30
 -13   0   1  287.97   23.00
 -13   0   1  274.57   16.20
  13   0  -1  306.17   24.00
  13   0  -1  313.07   23.80
 -13   0   1  275.07   22.50
  13   0  -1  283.57   23.20
  12   0  -1   -9.10    5.90
 -12   0   1    4.10    8.40
 -12   0   1   -0.60    6.30
 -12   0   1   -6.30    7.10
 -12   0   1   -0.40    7.90
  12   0  -1   -0.10    9.90
  12   0  -1   -5.50   10.20
 -12   0   1   -7.50   10.30
  12   0  -1    7.50    7.10
 -12   0   1   15.50   11.70
 -12   0   1  -10.60    7.60
 -12   0   1    8.80   11.50
  12   0  -1   -5.00    7.40
  12   0  -1   -6.70   10.40
 -11   0   1   26.20    9.80
 -11   0   1   21.60    6.50
 -11   0   1   18.50   10.20
  11   0  -1   15.60    6.10
 -11   0   1   20.70    5.60
 -11   0   1   17.40    5.90
  11   0  -1   20.90    4.20
  11   0  -1   19.20    8.20
 -11   0   1   12.10   10.20
  11   0  -1   16.90    6.40
  11   0  -1   13.80    9.50
  11   0  -1   14.60    5.60
  11   0  -1   17.00    8.70
 -11   0   1   11.20   10.40
 -11   0   1   10.10    9.90
  10   0  -1    1.60    8.50
 -10   0   1    2.30    4.10
  10   0  -1   -2.50    3.50
  10   0  -1   -5.50    6.50
 -10   0   1   -2.90    4.90
  10   0  -1   10.20    4.80
 -10   0   1    8.60    8.80
  10   0  -1   -0.40    5.00
 -10   0   1  -12.70    5.70
 -10   0   1    4.20    6.80
 -10   0   1    9.80    7.70
 -10   0   1   -7.80    5.70
  10   0  -1   -1.10    4.90
  10   0  -1  -17.80    6.70
 -10   0   1  -10.60    8.00
 -10   0   1    2.20    4.90
   9   0  -1   46.80    5.00
   9   0  -1   54.99    9.10
  -9   0   1   45.40    7.60
   9   0  -1   54.29    8.60
   9   0  -1   51.59    6.30
  -9   0   1   53.49    9.40
  -9   0   1   43.00    9.10
  -9   0   1   48.40    7.90
  -9   0   1   47.30    9.30
   9   0  -1   52.19    6.30
  -9   0   1   42.20    9.60
  -9   0   1   55.99    7.00
   9   0  -1   45.50    7.70
  -9   0   1   46.50    5.70
   9   0  -1   40.10    5.50
  -8   0   1   -0.90    4.10
  -8   0   1   -3.00    3.80
   8   0  -1   -0.90    4.80
   8   0  -1   -0.20    3.40
  -8   0   1    5.90    5.30
  -8   0   1   -5.20    2.90
   8   0  -1    1.90    5.70
  -8   0   1   -1.50    6.00
  -8   0   1   -2.30    5.50
   8   0  -1   -7.70    3.90
   8   0  -1    4.70    3.70
  -8   0   1    3.00    6.10
   8   0  -1   -7.50    3.80
   8   0  -1   -1.80    4.00
  -8   0   1    5.30    4.50
  -7   0   1 1556.24   51.69
   7   0  -1 1583.84   51.29
   7   0  -1 1547.25   51.19
  -7   0   1 1536.25   48.50
  -7   0   1 1557.94   51.59
   7   0  -1 1529.95   51.19
   7   0  -1 1381.06   48.20
  -7   0   1 1511.95   51.99
   7   0  -1 1496.35   49.80
   7   0  -1 1570.94   48.60
  -7   0   1 1519.95   49.20
   7   0  -1 1549.45   49.30
  -7   0   1 1565.24   51.99
  -7   0   1 1545.85   50.99
  -7   0   1 1512.85   50.89
   7   0  -1 1550.84   51.59
  -7   0   1 1536.95   51.49
   7   0  -1 1566.54   48.90
  -6   0   1    1.60    2.20
   6   0  -1    6.90    4.30
  -6   0   1    0.10    2.80
   6   0  -1   -2.20    3.40
  -6   0   1  -10.50    4.20
   6   0  -1   -3.60    2.90
  -6   0   1   -3.90    4.00
   6   0  -1   -1.20    2.30
   6   0  -1    8.30    4.40
  -6   0   1   -3.30    3.80
  -6   0   1   -1.80    1.90
  -6   0   1    1.30    2.20
  -6   0   1   -5.80    3.80
  -6   0   1   -1.90    3.40
   6   0  -1   -3.30    2.30
   6   0  -1    1.10    3.90
  -6   0   1   -1.30    4.00
  -5   0   1  816.62   27.90
   5   0  -1  820.92   26.80
  -5   0   1  830.72   26.10
   5   0  -1  821.22   28.50
  -5   0   1  800.22   28.30
  -5   0   1  724.63   27.10
  -5   0   1  812.42   28.20
  -5   0   1  801.72   25.50
  -5   0   1  827.22   28.40
   5   0  -1  837.42   28.40
   5   0  -1  859.31   28.30
  -5   0   1  823.72   28.30
   5   0  -1  847.32   28.20
  -5   0   1  820.32   27.90
  -5   0   1  806.12   25.90
   5   0  -1  834.52   26.50
  -5   0   1  769.72   28.80
   5   0  -1  805.22   25.60
  -4   0   1   -0.30    2.50
  -4   0   1    1.10    1.40
   4   0  -1   -5.20    2.00
  -4   0   1   -1.20    1.70
   4   0  -1    0.80    1.50
  -4   0   1   -3.60    2.30
  -4   0   1    0.60    2.80
  -4   0   1   -1.60    2.70
  -4   0   1   -0.60    2.50
   4   0  -1    0.60    1.30
  -4   0   1   -1.10    2.70
  -4   0   1   -0.50    2.40
  -4   0   1   -3.60    2.50
   4   0  -1   -0.20    2.50
  -4   0   1   -0.70    1.40
   4   0  -1   -0.90    2.60
   4   0  -1    1.80    2.60
   4   0  -1   -0.70    1.90
  -4   0   1    0.30    1.20
   4   0  -1   -0.40    2.60
   4   0  -1    1.00    2.40
  -4   0   1   -1.50    1.30
  -3   0   1 2185.48   65.29
  -3   0   1 2123.39   65.49
   3   0  -1 2069.69   65.39
   3   0  -1 2155.78   65.19
  -3   0   1 2140.19   64.19
  -3   0   1 2148.58   65.49
   3   0  -1 2116.99   65.39
  -3   0   1 2114.09   64.39
   3   0  -1 2155.38   64.49
   3   0  -1 2106.39   65.39
   3   0  -1 2084.59   64.19
   3   0  -1 2086.69   63.49
  -3   0   1 2094.19   64.19
   3   0  -1 2144.39   65.29
  -3   0   1 2124.09   65.29
  -3   0   1 2133.19   65.29
  -3   0   1 2161.18   65.39
   3   0  -1 2115.39   64.19
  -3   0   1 1998.80   65.69
   3   0  -1 2065.39   64.29
   3   0  -1 2072.69   63.59
  -3   0   1 2059.19   63.89
   3   0  -1 1854.11   63.49
  -3   0   1 2138.19   65.49
   2   0  -1   -0.10    1.40
   2   0  -1    1.70    1.60
  -2   0   1    1.00    0.80
   2   0  -1   -2.30    0.90
   2   0  -1   -0.20    1.60
   2   0  -1    0.10    1.10
   2   0  -1   -1.10    1.30
  -2   0   1    2.20    1.10
   2   0  -1    1.00    1.30
   2   0  -1    0.50    0.90
  -2   0   1   -0.80    1.10
   2   0  -1    0.00    0.90
   2   0  -1   -1.40    1.70
  -2   0   1   -0.70    1.30
  -2   0   1   -0.60    0.90
   2   0  -1   -0.20    1.40
  -2   0   1    1.10    1.00
   2   0  -1   -0.50    1.20
  -2   0   1    1.40    1.40
  -2   0   1    0.90    1.00
  -2   0   1   -0.50    1.10
  -2   0   1    0.90    0.70
   2   0  -1    0.10    1.70
  -2   0   1    1.60    1.20
  -2   0   1   -0.30    1.50
  -2   0   1   -0.20    1.40
   2   0   1    1.70    1.00
   2   0   1    1.00    1.00
   2   0   1    2.70    1.30
  -2   0  -1    0.80    1.10
   2   0   1    2.30    1.40
   2   0   1    0.50    1.80
  -2   0  -1   -0.30    1.10
  -2   0  -1    0.90    1.10
   2   0   1    2.40    1.50
  -2   0  -1   -1.70    1.20
   2   0   1    0.40    1.60
  -2   0  -1    0.40    1.10
  -2   0  -1    1.20    1.10
   2   0   1    1.20    1.10
   2   0   1    0.30    1.50
  -2   0  -1   -0.80    0.90
  -2   0  -1   -0.20    1.20
  -2   0  -1    0.90    0.90
   2   0   1    0.40    1.30
   2   0   1    0.90    1.10
  -2   0  -1    1.10    1.00
   2   0   1   -0.20    1.70
  -2   0  -1   -1.80    1.10
   3   0   1 3095.39   94.89
  -3   0  -1 3176.18   95.59
   3   0   1 3226.08   95.69
   3   0   1 3108.59   94.49
   3   0   1 3539.75   98.49
  -3   0  -1 2943.41   94.49
  -3   0  -1 3179.98   95.69
   3   0   1 3151.68   95.59
  -3   0  -1 3118.39   95.49
  -3   0  -1 3137.89   94.99
  -3   0  -1 3101.19   94.49
  -3   0  -1 2987.50   95.39
   3   0   1 2996.10   94.89
   3   0   1 2871.71   94.49
  -3   0  -1 2994.50   95.09
  -3   0  -1 3053.99   95.49
  -3   0  -1 3107.09   95.39
   3   0   1 3151.78   94.99
  -4   0  -1   -0.40    1.90
  -4   0  -1    3.20    2.80
  -4   0  -1   -4.70    2.50
   4   0   1    2.80    2.20
   4   0   1    6.60    2.30
  -4   0  -1    2.50    2.80
   4   0   1    2.80    2.60
   4   0   1   -1.40    2.20
   4   0   1   -1.90    2.50
  -4   0  -1    3.20    1.80
   4   0   1    5.30    2.30
  -4   0  -1    0.00    1.80
  -4   0  -1    4.70    2.70
  -4   0  -1   -0.10    2.50
  -4   0  -1    2.10    2.10
   4   0   1    0.30    2.70
   4   0   1    1.20    0.90
  -4   0  -1    1.50    2.00
  -4   0  -1    0.10    2.00
   5   0   1 1187.18   39.20
  -5   0  -1 1156.88   39.00
  -5   0  -1 1166.78   39.00
   5   0   1 1179.18   38.90
  -5   0  -1 1133.79   37.40
  -5   0  -1 1137.19   38.80
  -5   0  -1 1173.18   38.30
   5   0   1 1175.08   36.40
   5   0   1 1138.69   38.30
   5   0   1 1192.98   38.60
  -5   0  -1 1192.38   39.30
  -5   0  -1 1180.98   39.30
  -5   0  -1 1216.58   39.50
   5   0   1 1223.78   36.50
   5   0   1 1207.58   39.10
  -5   0  -1 1188.28   37.30
  -6   0  -1   -1.10    3.40
  -6   0  -1   -0.10    4.00
   6   0   1    1.90    2.70
  -6   0  -1    6.10    4.20
  -6   0  -1    0.80    2.50
   6   0   1   -2.00    1.80
  -6   0  -1    5.20    4.20
  -6   0  -1    0.60    1.20
  -6   0  -1    3.40    3.30
   6   0   1   -1.60    1.80
  -6   0  -1   -4.20    3.90
   6   0   1    2.20    3.30
  -6   0  -1   -2.00    4.70
  -6   0  -1   -2.10    2.70
  -6   0  -1   -1.20    1.20
   6   0   1   -3.10    2.60
  -6   0  -1   -2.80    3.00
   7   0   1  136.29    9.40
  -7   0  -1  138.09    9.80
  -7   0  -1  134.39    9.00
  -7   0  -1  133.09    5.80
   7   0   1  150.88    9.90
   7   0   1  147.99    7.80
  -7   0  -1  160.28   10.40
  -7   0  -1  144.19    7.20
   7   0   1  145.09    6.60
   7   0   1  125.29    9.00
  -7   0  -1  141.29   10.10
   7   0   1  144.29   10.50
  -7   0  -1  150.58   11.00
   7   0   1  149.79    9.80
  -7   0  -1  141.49    5.90
   7   0   1  144.69    6.60
  -7   0  -1  138.79    9.00
  -7   0  -1  128.99   10.70
  -8   0  -1    4.70    2.50
  -8   0  -1    3.60    6.60
  -8   0  -1   -4.70    3.50
   8   0   1    6.00    2.90
   8   0   1   -8.00    4.40
  -8   0  -1   -2.00    4.10
  -8   0  -1    9.60    5.10
   8   0   1    8.50    3.10
  -8   0  -1    3.00    2.40
  -8   0  -1    6.70    6.10
   8   0   1   -8.20    4.00
   8   0   1    0.90    5.40
   8   0   1   -1.20    4.10
  -8   0  -1   12.20    6.10
   8   0   1    0.40    5.90
   8   0   1   -6.10    4.30
  -8   0  -1    3.80    5.50
  -8   0  -1   -1.00    6.60
  -9   0  -1  431.56   20.60
   9   0   1  467.15   20.10
   9   0   1  480.35   16.90
  -9   0  -1  444.76   20.60
   9   0   1  424.56   20.40
  -9   0  -1  419.86   15.80
  -9   0  -1  456.75   21.80
   9   0   1  451.75   19.50
   9   0   1  426.66   16.30
   9   0   1  442.26   20.50
  -9   0  -1  441.06   18.50
  -9   0  -1  454.05   21.40
  -9   0  -1  469.05   21.60
  -9   0  -1  451.25   21.90
   9   0   1  434.16   17.70
  -9   0  -1  448.96   16.10
  -9   0  -1  448.26   16.80
 -10   0  -1    0.20    6.90
  10   0   1   -2.30    6.10
 -10   0  -1   11.90    8.50
  10   0   1    8.20    6.20
 -10   0  -1   -6.30    4.10
 -10   0  -1   -2.10    5.10
 -10   0  -1    4.70    8.40
 -10   0  -1   -1.60    8.30
 -10   0  -1    5.50    7.80
 -10   0  -1   -3.60    4.40
  10   0   1   -1.10    4.30
  10   0   1    8.80    5.10
 -10   0  -1    5.00    3.60
 -10   0  -1    0.20    8.50
  10   0   1    4.10    6.80
  11   0   1  408.86   17.00
 -11   0  -1  393.06   16.10
 -11   0  -1  393.16   23.60
 -11   0  -1  406.26   16.60
  11   0   1  399.06   17.70
  11   0   1  402.26   20.90
 -11   0  -1  377.16   16.60
  11   0   1  393.86   21.60
  11   0   1  423.06   20.60
 -11   0  -1  408.06   18.50
  11   0   1  400.16   22.30
 -11   0  -1  429.56   23.40
 -11   0  -1  398.86   23.10
 -11   0  -1  389.26   22.80
 -11   0  -1  411.96   22.70
  12   0   1   -2.10    5.70
  12   0   1   -0.90    5.70
  12   0   1  -13.10    8.70
 -12   0  -1    0.40   10.90
  12   0   1    4.30   11.40
  12   0   1   -5.60    6.80
  12   0   1    5.80    5.60
 -12   0  -1   -4.90    6.90
 -12   0  -1   -8.10    7.80
 -12   0  -1    8.60   11.70
 -12   0  -1    3.70    8.50
 -12   0  -1    7.20   11.70
 -12   0  -1    8.20    5.60
  12   0   1   -8.90    9.80
  12   0   1   19.60   11.00
  12   0   1  -10.30    8.80
 -13   0  -1   74.69   16.00
  13   0   1  104.59   14.20
 -13   0  -1   92.89   13.90
  13   0   1   91.79   14.90
 -13   0  -1   87.09   13.10
 -13   0  -1   94.39   15.70
 -13   0  -1   77.69    9.20
  13   0   1   81.69   15.10
 -13   0  -1  112.09   15.40
  13   0   1   95.09   13.30
  13   0   1  107.09   10.80
 -13   0  -1  100.59   16.10
  13   0   1   82.79   16.10
  14   0   1    1.20   14.60
 -14   0  -1    0.10   13.00
 -14   0  -1  -15.80   13.30
  14   0   1  -22.40   11.60
  14   0   1   -2.60   14.30
  14   0   1    1.70    7.70
 -14   0  -1  -15.60   13.20
 -14   0  -1  -11.50    7.20
  14   0   1   12.30   12.80
  14   0   1  -22.90   13.00
 -14   0  -1    2.50   11.40
 -14   0  -1   -3.80   14.40
 -14   0  -1  -16.60   13.70
 -15   0  -1   11.10    9.30
  15   0   1   13.40   13.00
  15   0   1   13.50   15.00
 -15   0  -1  -17.70   15.90
  15   0   1   -1.10   13.40
  15   0   1    8.40   15.00
  15   0   1   -1.50   16.90
 -15   0  -1   -1.00   16.00
 -15   0  -1   27.60   16.90
  15   0   1  -14.80    8.90
 -15   0  -1   13.40   16.20
 -16   0  -1   55.09   21.00
  16   0   1   -5.60   16.40
 -16   0  -1   12.80   18.90
  16   0   1   11.90   18.10
 -16   0  -1  -12.80   10.10
  16   0   1    3.40   10.30
  16   0   1    1.40   20.40
 -16   0  -1   12.70   17.30
 -17   0  -1    5.00   19.10
 -17   0  -1    5.80   14.90
 -17   0  -1    5.70   11.80
  17   0   1   13.70   11.90
  17   0   1   34.90   21.00
  17   0   1   48.40   22.80
  17  -1  -1   20.50   20.70
  17  -1  -1   17.10   12.50
  17  -1  -1  -21.50   18.60
  17  -1  -1   15.40   18.30
 -17  -1   1   34.80   20.90
 -17  -1   1    6.60   13.00
 -17  -1   1   35.10   16.10
 -17  -1   1  -11.10   26.60
  17   1  -1   -3.30   22.30
 -17   1   1    8.20   11.90
  17   1  -1   21.80   13.50
 -17   1   1   -5.50   23.20
 -17   1   1  -15.20   19.20
 -17   1   1  -13.20   19.50
  17   1  -1  -19.10   19.40
 -16  -1   1   59.09   21.10
 -16  -1   1   34.40   12.60
 -16  -1   1   38.90   21.00
  16  -1  -1   67.69   21.90
  16  -1  -1   29.30   20.60
 -16  -1   1   44.40   18.40
 -16  -1   1   20.00   14.40
  16  -1  -1   55.89   12.00
  16  -1  -1   48.10   17.70
 -16   1   1   37.30   22.80
 -16   1   1   29.60   18.20
 -16   1   1   95.69   19.60
 -16   1   1   28.80   15.60
  16   1  -1   49.30   29.70
  16   1  -1   38.20   17.90
  16   1  -1   40.70   21.40
 -16   1   1   70.19   23.10
  16   1  -1   25.80   13.00
 -16   1   1   33.50   11.60
 -15  -1   1   39.90   18.80
 -15  -1   1   72.99   19.00
 -15  -1   1   55.09   11.80
  15  -1  -1   49.10   15.80
 -15  -1   1   67.59   19.40
  15  -1  -1   30.60   17.30
  15  -1  -1   43.00   10.40
 -15  -1   1   40.10   17.80
  15  -1  -1   56.59   17.80
  15  -1  -1   74.49   18.20
  15   1  -1   47.30   12.30
  15   1  -1   63.39   17.30
  15   1  -1   71.59   15.70
 -15   1   1   52.49   19.40
 -15   1   1   55.69   17.00
 -15   1   1   56.99   11.10
 -15   1   1   68.19   17.30
 -15   1   1   56.19   18.00
  15   1  -1   30.70   18.20
 -15   1   1   41.20   17.40
  15   1  -1   57.09   15.10
  15   1  -1   60.49   19.70
  14  -1  -1    8.00    8.30
 -14  -1   1    6.40    8.60
  14  -1  -1   24.20   14.00
 -14  -1   1  -15.60   12.70
 -14  -1   1   11.60   14.90
 -14  -1   1   -6.40   14.40
  14  -1  -1   -3.00   13.70
  14  -1  -1    5.30   13.10
  14  -1  -1    2.70   12.50
 -14  -1   1    1.50   10.20
 -14   1   1   18.90   14.40
  14   1  -1  -10.20   13.00
  14   1  -1    9.70    9.40
 -14   1   1   40.40   14.90
  14   1  -1   19.90   14.00
 -14   1   1    4.90    8.10
  14   1  -1   11.10   12.70
 -14   1   1   -0.10   14.30
 -14   1   1   34.40   14.70
  14   1  -1   26.10   15.50
 -14   1   1   38.80   16.30
  14   1  -1  -23.20   13.70
 -14   1   1   17.70   13.50
 -13  -1   1   -2.30    7.30
  13  -1  -1   -4.90   11.50
 -13  -1   1    8.10    9.00
  13  -1  -1   -4.30    6.60
 -13  -1   1    3.50   12.40
  13  -1  -1  -19.50   11.10
  13  -1  -1   10.90   11.20
 -13  -1   1    2.80   12.50
  13  -1  -1  -17.40    8.80
  13  -1  -1   14.30   12.20
 -13  -1   1    2.40    9.20
 -13  -1   1    7.60   12.30
 -13   1   1   -2.40    6.60
 -13   1   1   -9.80   12.50
  13   1  -1    1.80   12.30
 -13   1   1   13.70   12.50
  13   1  -1   -9.90   11.50
 -13   1   1    3.70   12.00
  13   1  -1    1.30   13.30
  13   1  -1    3.50   10.10
  13   1  -1   -3.00    9.20
 -13   1   1    7.00    9.10
 -13   1   1   -3.10   12.60
  13   1  -1   -0.70    7.70
 -13   1   1  -11.40   10.80
 -12  -1   1   44.30   13.30
  12  -1  -1   38.60    7.60
  12  -1  -1   45.00   11.70
 -12  -1   1   20.90   12.80
  12  -1  -1   38.80    8.80
 -12  -1   1   46.40   12.50
  12  -1  -1   39.30   11.90
 -12  -1   1   48.40   12.30
 -12  -1   1   22.80    7.70
 -12  -1   1   48.40   12.80
  12  -1  -1   69.79   12.50
  12  -1  -1   48.60    7.30
 -12  -1   1   39.40    8.90
 -12   1   1   44.70   10.40
 -12   1   1   48.00   12.70
  12   1  -1   58.39    9.10
  12   1  -1   40.10    6.80
  12   1  -1   45.20   11.00
 -12   1   1   36.90    7.30
  12   1  -1   49.20   12.70
  12   1  -1   42.60   10.90
 -12   1   1   44.40   12.10
 -12   1   1   48.30   12.80
 -12   1   1   42.20   13.40
  12   1  -1   30.70    9.80
 -12   1   1   58.79   13.20
 -12   1   1   47.90    8.00
  12   1  -1   50.59   11.40
  11  -1  -1    6.20    5.80
  11  -1  -1   20.00    9.40
 -11  -1   1   14.20   10.40
  11  -1  -1   15.80    5.10
 -11  -1   1   19.40   10.40
  11  -1  -1   25.60    6.50
 -11  -1   1   13.30   10.80
  11  -1  -1    4.90    7.30
 -11  -1   1    6.50    6.40
 -11  -1   1    7.80   10.00
  11  -1  -1   19.10    9.20
 -11  -1   1    2.90    6.80
 -11  -1   1   10.00    9.80
  11  -1  -1   24.80    5.60
 -11   1   1   17.90    5.50
 -11   1   1   24.00   10.20
  11   1  -1   17.40    8.60
 -11   1   1   13.60   10.40
  11   1  -1    2.40    6.10
 -11   1   1    4.00    9.80
 -11   1   1   13.20   10.20
  11   1  -1   15.40    6.40
 -11   1   1   19.50    5.90
 -11   1   1   11.20    9.90
  11   1  -1   36.00   10.30
 -11   1   1   31.10   11.10
  11   1  -1   14.20    8.30
 -11   1   1   13.20    4.90
  11   1  -1   16.30    8.10
  11   1  -1   12.70   10.30
  11   1  -1    9.70    5.70
 -10  -1   1   30.30    9.60
  10  -1  -1   40.60    6.10
  10  -1  -1   42.10    5.40
 -10  -1   1   47.10    9.30
 -10  -1   1   55.09   12.00
  10  -1  -1   48.90    7.10
  10  -1  -1   38.70   10.00
 -10  -1   1   47.20    7.00
  10  -1  -1   40.70    5.70
 -10  -1   1   54.69    7.80
  10  -1  -1   37.00    9.60
 -10  -1   1   45.20   10.40
 -10  -1   1   49.40   10.50
  10  -1  -1   47.70    9.80
 -10   1   1   53.09    9.10
  10   1  -1   53.69    8.90
 -10   1   1   44.30    8.40
 -10   1   1   48.60   11.70
  10   1  -1   47.20    4.20
 -10   1   1   44.70    6.60
  10   1  -1   40.40    5.80
 -10   1   1   41.50    9.40
 -10   1   1   45.70    8.90
 -10   1   1   41.70    5.30
  10   1  -1   41.00    9.00
 -10   1   1   42.80    6.00
  10   1  -1   41.00    7.90
 -10   1   1   34.50    8.10
  10   1  -1   47.90   10.80
  10   1  -1   38.30    8.40
  10   1  -1   43.00    7.20
   9  -1  -1  811.02   27.00
   9  -1  -1  761.32   26.40
  -9  -1   1  785.32   31.50
   9  -1  -1  743.33   30.50
  -9  -1   1  745.63   28.20
  -9  -1   1  771.12   30.60
  -9  -1   1  781.72   31.60
   9  -1  -1  776.32   31.20
  -9  -1   1  784.62   31.20
   9  -1  -1  786.22   28.40
  -9  -1   1  762.12   31.30
  -9  -1   1  730.23   31.10
  -9  -1   1  781.72   27.80
   9  -1  -1  779.62   26.20
   9  -1  -1  765.02   30.50
   9   1  -1  733.63   26.30
   9   1  -1  792.12   34.40
   9   1  -1  764.82   29.80
   9   1  -1  800.12   29.50
  -9   1   1  783.52   30.10
   9   1  -1  791.12   30.90
  -9   1   1  780.12   30.30
   9   1  -1  774.42   30.80
  -9   1   1  788.62   30.60
   9   1  -1  716.13   24.90
  -9   1   1  766.72   30.20
   9   1  -1  808.22   29.60
  -9   1   1  719.03   25.70
  -9   1   1  778.72   26.40
  -9   1   1  742.33   30.50
  -9   1   1  754.82   26.70
  -9   1   1  780.82   31.80
  -9   1   1  814.42   29.70
   8  -1  -1    5.10    6.30
  -8  -1   1   13.70    6.40
   8  -1  -1   10.00    5.80
   8  -1  -1    9.40    3.60
   8  -1  -1    9.50    3.50
  -8  -1   1    7.70    3.80
  -8  -1   1   17.50    5.30
   8  -1  -1    5.50    6.20
  -8  -1   1   14.80    5.20
   8  -1  -1    3.70    6.60
  -8  -1   1   15.90    7.50
  -8  -1   1   16.20    4.00
  -8  -1   1   10.20    6.50
  -8  -1   1   11.60    6.20
   8  -1  -1    0.50    4.30
  -8  -1   1    8.60    2.40
   8  -1  -1   13.30    3.60
  -8  -1   1    1.10    4.40
   8   1  -1    6.40    3.80
  -8   1   1   10.10    2.90
   8   1  -1   18.40    5.40
   8   1  -1    8.80    5.10
  -8   1   1    8.10    5.00
  -8   1   1   11.60    5.10
   8   1  -1   -3.60    3.50
  -8   1   1   21.30    6.60
  -8   1   1    6.50    5.90
  -8   1   1    6.40    3.20
  -8   1   1   19.30    5.40
  -8   1   1   11.50    4.50
   8   1  -1   14.20    3.20
   8   1  -1   19.10    6.30
  -8   1   1   15.80    4.00
   8   1  -1   13.00    6.10
  -8   1   1    9.50    5.60
   8   1  -1    4.70    5.90
   7  -1  -1 1069.19   37.00
  -7  -1   1 1021.80   32.30
   7  -1  -1 1023.20   36.90
  -7  -1   1 1070.09   35.30
  -7  -1   1 1043.50   37.50
   7  -1  -1 1046.30   33.50
  -7  -1   1 1068.49   36.90
   7  -1  -1 1086.79   35.50
  -7  -1   1 1053.49   34.30
  -7  -1   1 1003.40   36.00
   7  -1  -1 1035.40   33.60
   7  -1  -1 1045.10   36.70
  -7  -1   1 1015.70   36.70
  -7  -1   1 1038.90   37.10
   7  -1  -1 1074.39   33.80
  -7  -1   1 1032.20   37.00
  -7  -1   1 1028.10   34.00
  -7  -1   1 1041.30   37.10
   7   1  -1  996.90   33.50
  -7   1   1 1034.80   37.00
   7   1  -1 1075.69   37.40
  -7   1   1 1034.20   36.40
  -7   1   1 1033.80   36.90
   7   1  -1 1010.10   34.20
  -7   1   1 1054.19   36.50
  -7   1   1 1026.10   35.70
   7   1  -1 1087.79   36.90
   7   1  -1 1019.00   36.10
   7   1  -1 1079.39   37.40
  -7   1   1 1036.80   33.90
   7   1  -1 1022.20   32.50
  -7   1   1 1069.09   33.30
  -7   1   1 1027.70   36.70
   7   1  -1  999.70   37.20
   7   1  -1 1018.10   34.40
  -7   1   1 1024.80   36.20
  -7   1   1  970.50   32.80
  -6  -1   1  729.93   27.20
   6  -1  -1  724.63   25.40
  -6  -1   1  728.33   26.60
   6  -1  -1  744.73   24.00
  -6  -1   1  751.02   26.80
  -6  -1   1  728.03   26.60
   6  -1  -1  736.73   24.10
  -6  -1   1  734.23   27.10
  -6  -1   1  672.53   25.80
  -6  -1   1  697.23   22.80
  -6  -1   1  731.43   25.50
   6  -1  -1  742.03   26.50
   6  -1  -1  736.93   26.90
  -6  -1   1  728.23   24.60
   6  -1  -1  749.13   26.80
  -6  -1   1  734.63   27.30
  -6  -1   1  705.53   24.30
   6  -1  -1  760.32   27.70
   6   1  -1  673.73   24.50
  -6   1   1  738.13   27.00
  -6   1   1  721.13   25.40
  -6   1   1  705.63   26.10
  -6   1   1  766.92   26.20
   6   1  -1  731.63   26.70
   6   1  -1  754.52   24.90
   6   1  -1  727.13   23.00
   6   1  -1  747.53   27.10
  -6   1   1  750.62   23.60
   6   1  -1  753.72   26.10
  -6   1   1  709.43   23.30
   6   1  -1  736.93   26.20
  -6   1   1  717.83   24.10
   6   1  -1  714.73   26.50
   6   1  -1  708.83   26.70
  -6   1   1  725.63   26.50
  -6   1   1  734.83   26.60
   6   1  -1  680.53   24.50
  -6   1   1  717.43   27.10
  -5  -1   1  118.19    6.00
  -5  -1   1  114.49    5.50
   5  -1  -1  111.09    5.30
  -5  -1   1  118.69    8.00
  -5  -1   1  115.59    6.40
   5  -1  -1  113.99    6.90
   5  -1  -1  119.39    7.10
  -5  -1   1  111.39    9.60
  -5  -1   1  112.79    7.60
   5  -1  -1  110.49    6.50
   5  -1  -1  102.39    8.90
   5  -1  -1  116.99    5.50
  -5  -1   1  111.59    7.00
  -5  -1   1  118.19    4.40
  -5  -1   1  115.69    5.80
   5  -1  -1  117.19    5.90
  -5  -1   1  101.09    7.20
  -5  -1   1  118.09    7.60
   5  -1  -1  116.99    6.60
   5   1  -1  112.09    5.20
   5   1  -1  108.79    8.00
  -5   1   1  126.39    6.80
   5   1  -1  111.49    5.30
  -5   1   1  114.19    7.80
   5   1  -1  112.99    7.60
  -5   1   1  122.19    7.50
   5   1  -1  116.49    6.30
   5   1  -1  113.49    6.80
  -5   1   1  118.39    7.20
  -5   1   1  116.99    7.80
   5   1  -1  113.89    5.80
  -5   1   1   97.39    7.20
   5   1  -1  105.79    4.60
   5   1  -1  118.69    7.20
  -5   1   1  110.09    4.90
   5   1  -1  122.49    7.60
  -5   1   1  112.19    7.20
  -5   1   1  116.19    5.50
  -5   1   1  100.89    8.00
  -4  -1   1 2126.99   68.09
  -4  -1   1 2151.08   69.09
  -4  -1   1 2186.38   68.79
   4  -1  -1 2193.18   68.99
   4  -1  -1 2217.68   67.49
  -4  -1   1 2296.27   67.79
   4  -1  -1 2202.68   66.99
  -4  -1   1 2106.39   66.29
   4  -1  -1 2200.38   67.39
   4  -1  -1 2263.27   69.09
  -4  -1   1 2142.79   66.79
  -4  -1   1 2166.48   68.99
  -4  -1   1 2301.17   69.39
  -4  -1   1 2169.18   69.19
  -4  -1   1 2250.97   68.99
   4  -1  -1 2197.98   68.39
  -4  -1   1 2228.58   68.59
   4  -1  -1 2241.88   67.19
   4  -1  -1 2228.38   68.09
   4  -1  -1 2247.18   69.09
   4  -1  -1 2196.18   68.99
  -4  -1   1 2079.79   67.39
  -4   1   1 2157.08   66.99
   4   1  -1 1947.01   66.69
   4   1  -1 2126.59   68.79
  -4   1   1 2156.68   66.79
  -4   1   1 2265.77   68.29
  -4   1   1 2211.28   68.49
   4   1  -1 2218.48   68.39
  -4   1   1 2045.50   66.59
   4   1  -1 2251.47   67.89
   4   1  -1 2253.47   68.99
   4   1  -1 2211.68   69.09
  -4   1   1 2190.98   69.09
  -4   1   1 2227.88   69.19
   4   1  -1 2183.88   66.89
   4   1  -1 2229.08   68.59
  -4   1   1 2213.78   68.79
   4   1  -1 2154.18   68.99
   4   1  -1 2061.69   68.79
  -4   1   1 2240.38   69.09
  -4   1   1 2260.87   69.19
  -4   1   1 2241.98   69.19
   3  -1  -1 1279.37   40.70
   3  -1  -1 1244.68   39.40
  -3  -1   1 1258.47   40.40
  -3  -1   1 1276.67   40.80
   3  -1  -1 1265.07   40.70
   3  -1  -1 1285.77   39.30
  -3  -1   1 1318.77   40.70
  -3  -1   1 1267.97   40.20
   3  -1  -1 1282.37   39.20
  -3  -1   1 1303.37   39.80
  -3  -1   1 1307.87   40.70
  -3  -1   1 1295.17   40.30
  -3  -1   1 1281.87   40.70
  -3  -1   1 1221.78   38.60
   3  -1  -1 1247.28   40.70
   3  -1  -1 1265.87   39.50
   3  -1  -1 1301.57   40.70
  -3  -1   1 1143.69   38.80
   3  -1  -1 1249.07   39.40
  -3  -1   1 1291.27   40.70
   3  -1  -1 1247.78   40.20
   3  -1  -1 1227.28   39.00
   3   1  -1 1248.08   40.50
   3   1  -1 1260.27   40.70
  -3   1   1 1297.17   40.70
  -3   1   1 1283.87   39.80
  -3   1   1 1268.47   40.40
  -3   1   1 1274.77   38.90
   3   1  -1 1260.27   39.40
  -3   1   1 1316.57   40.70
   3   1  -1 1301.17   40.60
  -3   1   1 1272.87   39.50
  -3   1   1 1216.88   40.90
   3   1  -1 1272.77   38.90
   3   1  -1 1323.57   40.70
   3   1  -1 1127.89   38.60
  -3   1   1 1298.37   40.90
  -3   1   1 1269.67   39.00
   3   1  -1 1263.27   39.80
  -3   1   1 1297.47   38.90
   3   1  -1 1270.67   40.60
   3   1  -1 1243.18   39.80
  -3   1   1 1304.77   40.70
  -3   1   1 1227.68   38.70
  -3   1   1 1288.67   40.70
   3   1  -1 1305.97   40.90
   3   1  -1 1309.97   40.30
   2  -1  -1  908.21   28.10
  -2  -1   1  930.91   29.10
   2  -1  -1  915.51   29.20
  -2  -1   1  917.51   29.10
   2  -1  -1  926.81   28.40
   2  -1  -1  949.60   29.50
   2  -1  -1  947.91   28.50
   2  -1  -1  908.31   29.50
   2  -1  -1  869.21   28.10
  -2  -1   1  938.41   29.20
  -2  -1   1  913.21   28.90
  -2  -1   1  805.52   29.90
  -2  -1   1  920.61   29.80
   2  -1  -1  917.91   29.30
   2  -1  -1  928.61   28.70
  -2  -1   1  936.21   29.40
   2  -1  -1  862.91   28.10
   2  -1  -1  923.81   28.00
  -2  -1   1  945.31   29.50
  -2  -1   1  882.71   28.90
   2  -1  -1  950.10   28.10
   2  -1  -1  901.41   28.80
   2  -1  -1  942.91   29.50
   2   1  -1  962.20   29.20
   2   1  -1  963.60   29.60
   2   1  -1  997.50   30.20
  -2   1   1  937.61   29.30
   2   1  -1  901.41   28.10
   2   1  -1  837.02   28.00
   2   1  -1  948.11   29.40
   2   1  -1  952.40   30.10
   2   1  -1  934.71   29.10
  -2   1   1  860.91   29.10
   2   1  -1  956.90   28.80
  -2   1   1  837.72   28.70
   2   1  -1  848.72   29.80
   2   1  -1  945.21   28.90
  -2   1   1  936.91   29.50
   2   1  -1  925.51   29.10
  -2   1   1  927.81   28.70
   2   1  -1  930.11   29.30
   2   1  -1  871.21   28.90
   2   1  -1  904.61   29.10
   0  -1  -1    0.60    0.90
   0   1   1    1.60    1.20
   0   1  -1   -0.20    0.70
   0   1   1    0.30    1.00
   0   1   1   -0.90    0.90
   0   1   1    0.30    0.70
   0   1  -1    0.10    0.50
   2  -1   1  559.94   17.40
   2  -1   1  543.25   17.30
  -2  -1  -1  557.24   17.90
   2  -1   1  558.14   17.70
   2  -1   1  548.15   17.50
  -2  -1  -1  489.45   16.60
   2  -1   1  554.54   17.60
   2  -1   1  540.95   17.10
  -2  -1  -1  441.76   16.40
   2  -1   1  537.05   17.80
  -2  -1  -1  536.75   17.80
   2  -1   1  560.74   17.20
   2  -1   1  554.24   17.30
  -2  -1  -1  499.75   18.40
   2  -1   1  547.45   17.10
   2  -1   1  555.74   17.70
  -2  -1  -1  526.95   17.20
  -2  -1  -1  491.65   17.70
  -2   1  -1  451.65   17.10
  -2   1  -1  493.85   17.50
   2   1   1  578.54   18.70
   2   1   1  570.64   17.10
   2   1   1  560.64   18.00
   2   1   1  549.25   17.20
  -2   1  -1  444.26   17.00
   2   1   1  534.05   17.80
   2   1   1  546.45   17.20
  -2   1  -1  482.25   17.30
   2   1   1  560.54   16.50
  -2   1  -1  446.06   17.20
   2   1   1  531.15   16.20
   2   1   1  547.85   16.70
  -2   1  -1  479.55   17.40
  -2   1  -1  473.75   17.60
   2   1   1  542.45   16.80
  -3  -1  -1  583.24   19.70
  -3  -1  -1  587.94   18.50
   3  -1   1  557.04   19.40
  -3  -1  -1  590.14   19.90
   3  -1   1  602.94   19.90
  -3  -1  -1  575.04   18.40
  -3  -1  -1  592.14   19.90
  -3  -1  -1  569.44   18.40
   3  -1   1  554.54   19.20
  -3  -1  -1  584.54   19.70
  -3  -1  -1  559.94   18.60
   3  -1   1  605.94   20.10
   3  -1   1  560.84   19.60
  -3  -1  -1  569.94   19.80
  -3  -1  -1  556.14   18.40
  -3  -1  -1  562.74   17.70
  -3  -1  -1  568.94   20.00
  -3   1  -1  568.54   19.10
   3   1   1  568.44   19.30
  -3   1  -1  602.94   19.60
   3   1   1  571.64   18.70
  -3   1  -1  567.24   19.60
   3   1   1  560.24   19.90
   3   1   1  576.34   18.50
   3   1   1  542.95   18.60
  -3   1  -1  571.44   19.50
  -3   1  -1  573.44   19.60
  -3   1  -1  569.44   19.20
   3   1   1  564.04   17.90
  -3   1  -1  575.34   19.20
   3   1   1  599.34   18.60
   3   1   1  496.75   17.70
   3   1   1  572.24   19.80
   3   1   1  604.74   20.00
  -3   1  -1  571.94   19.60
  -3   1  -1  569.54   19.20
   3   1   1  576.04   19.80
   3   1   1  572.64   18.60
  -3   1  -1  574.34   19.30
  -4  -1  -1  337.17   13.00
  -4  -1  -1  335.17   13.20
  -4  -1  -1  312.37   11.60
  -4  -1  -1  319.57   11.30
  -4  -1  -1  332.47   13.40
  -4  -1  -1  331.57   13.10
  -4  -1  -1  331.97   10.80
  -4  -1  -1  321.37   11.10
  -4  -1  -1  337.07   12.20
   4  -1   1  335.07   12.60
   4  -1   1  331.77   13.00
  -4  -1  -1  328.17   11.40
   4  -1   1  333.27   13.00
  -4  -1  -1  336.67   13.40
   4  -1   1  333.67   13.00
  -4   1  -1  333.47   13.10
  -4   1  -1  328.07   13.00
  -4   1  -1  322.97   12.20
  -4   1  -1  333.57   13.10
  -4   1  -1  328.07   12.00
  -4   1  -1  314.07   12.30
  -4   1  -1  336.07   12.70
   4   1   1  332.07   12.70
   4   1   1  340.57   12.20
   4   1   1  335.37   13.20
   4   1   1  334.17   11.60
   4   1   1  325.47   11.20
   4   1   1  344.37   13.50
  -4   1  -1  326.67   12.60
   4   1   1  326.47   13.40
  -4   1  -1  323.67   12.70
   4   1   1  344.07   12.80
   4   1   1  318.77   12.60
  -4   1  -1  338.17   13.00
   4   1   1  314.97   11.60
  -4   1  -1  344.77   13.10
   4   1   1  320.67   11.90
   4   1   1  291.07   13.10
  -4   1  -1  327.77   12.50
   5  -1   1    0.40    3.30
  -5  -1  -1    3.20    3.00
  -5  -1  -1    1.70    2.40
   5  -1   1    3.10    3.50
  -5  -1  -1    5.20    2.70
  -5  -1  -1    1.20    1.80
  -5  -1  -1    3.90    2.70
  -5  -1  -1   -0.40    3.70
  -5  -1  -1    3.00    1.90
  -5  -1  -1   -3.20    4.20
  -5  -1  -1    1.40    2.80
  -5  -1  -1    0.30    2.70
   5   1   1    6.80    3.30
  -5   1  -1   -0.50    3.30
  -5   1  -1    1.80    3.10
   5   1   1    1.60    2.20
   5   1   1    2.90    3.80
   5   1   1    1.70    2.60
  -5   1  -1    5.50    3.20
   5   1   1    2.60    3.10
  -5   1  -1    3.70    2.20
   5   1   1    3.10    2.00
  -5   1  -1    0.50    2.50
   5   1   1    1.60    1.70
   5   1   1    1.40    1.80
  -5   1  -1    3.50    3.20
  -5   1  -1    4.10    3.10
  -5   1  -1    2.20    2.60
   5   1   1   -0.80    2.60
  -5   1  -1    0.80    3.10
   5   1   1    5.00    2.80
  -5   1  -1    5.60    2.50
  -6  -1  -1  691.63   25.10
   6  -1   1  684.13   21.00
  -6  -1  -1  637.44   25.00
  -6  -1  -1  687.53   25.30
   6  -1   1  680.83   24.80
  -6  -1  -1  673.03   22.40
  -6  -1  -1  662.63   23.80
   6  -1   1  575.54   28.30
  -6  -1  -1  686.43   25.00
  -6  -1  -1  657.93   25.60
  -6  -1  -1  681.23   22.20
  -6  -1  -1  689.83   24.40
  -6  -1  -1  647.84   22.20
  -6   1  -1  693.43   25.00
   6   1   1  695.63   23.60
  -6   1  -1  651.93   24.90
   6   1   1  696.93   24.00
   6   1   1  645.54   22.40
  -6   1  -1  675.63   23.60
  -6   1  -1  691.13   24.90
  -6   1  -1  661.43   24.60
  -6   1  -1  672.53   23.30
  -6   1  -1  671.93   22.90
  -6   1  -1  686.13   24.70
   6   1   1  669.73   25.00
  -6   1  -1  659.03   24.50
   6   1   1  708.63   25.70
   6   1   1  677.43   27.50
   6   1   1  662.83   21.90
   6   1   1  664.63   21.90
   6   1   1  646.74   22.40
   6   1   1  671.43   25.00
   6   1   1  662.53   24.40
  -6   1  -1  679.23   24.20
   7  -1   1  257.57    9.10
  -7  -1  -1  255.27   13.50
   7  -1   1  243.48   13.20
  -7  -1  -1  248.18   13.50
  -7  -1  -1  234.38   13.20
   7  -1   1  243.38   12.70
   7  -1   1  236.08    8.90
  -7  -1  -1  255.87   12.40
   7  -1   1  231.88   12.50
  -7  -1  -1  269.47   10.30
   7  -1   1  237.68   11.70
  -7  -1  -1  244.18   13.60
  -7  -1  -1  242.78   14.20
  -7  -1  -1  250.37   10.10
   7  -1   1  268.77   13.30
   7   1   1  244.18   12.20
   7   1   1  261.17   10.50
  -7   1  -1  273.27   13.60
  -7   1  -1  281.47   11.90
  -7   1  -1  249.68   13.00
  -7   1  -1  233.18   12.70
  -7   1  -1  241.38   10.80
  -7   1  -1  231.88   13.10
   7   1   1  254.37   11.60
  -7   1  -1  246.78   13.10
   7   1   1  258.07   12.90
   7   1   1  239.68   10.00
  -7   1  -1  255.67   13.20
   7   1   1  252.57   12.70
   7   1   1  251.17   13.20
  -7   1  -1  244.28   11.50
  -7   1  -1  271.17   14.10
  -7   1  -1  245.28   12.50
  -8  -1  -1   47.80    9.00
  -8  -1  -1   45.60    5.20
   8  -1   1   47.10    7.00
  -8  -1  -1   48.60    8.00
  -8  -1  -1   43.80    7.10
   8  -1   1   40.50    6.20
  -8  -1  -1   41.40    7.00
   8  -1   1   43.70    4.40
  -8  -1  -1   49.80    5.50
  -8  -1  -1   43.10    7.90
  -8  -1  -1   50.59    6.80
   8  -1   1   33.40    7.60
  -8  -1  -1   52.09    7.30
  -8  -1  -1   44.20    5.30
   8  -1   1   46.50    7.60
   8   1   1   49.40    6.90
  -8   1  -1   48.00    7.40
  -8   1  -1   61.29    8.30
   8   1   1   38.20    4.60
  -8   1  -1   47.80    8.10
   8   1   1   46.90    7.80
  -8   1  -1   63.59    7.10
   8   1   1   41.90    5.70
  -8   1  -1   48.10    5.90
  -8   1  -1   53.29    7.60
  -8   1  -1   43.20    2.70
  -8   1  -1   40.80    6.70
  -8   1  -1   41.60    2.70
   8   1   1   47.60    7.00
   8   1   1   39.30    7.20
   8   1   1   45.40    6.20
  -8   1  -1   37.30    7.30
   8   1   1   41.30    8.30
   8   1   1   49.50    5.70
  -8   1  -1   52.19    8.40
  -9  -1  -1  399.66   15.80
  -9  -1  -1  406.06   20.80
  -9  -1  -1  410.06   20.80
  -9  -1  -1  388.16   15.30
   9  -1   1  377.36   19.50
   9  -1   1  415.46   14.70
  -9  -1  -1  359.56   19.50
  -9  -1  -1  378.06   22.20
  -9  -1  -1  385.46   17.70
   9  -1   1  392.76   18.60
   9  -1   1  400.66   19.40
  -9  -1  -1  377.66   14.90
  -9  -1  -1  390.66   19.30
   9  -1   1  395.36   16.90
   9   1   1  379.66   18.90
  -9   1  -1  384.56   19.00
  -9   1  -1  384.16   15.70
   9   1   1  438.06   17.50
  -9   1  -1  380.56   18.40
  -9   1  -1  375.06   18.30
   9   1   1  401.46   15.20
  -9   1  -1  392.46   13.50
   9   1   1  397.16   20.50
   9   1   1  406.66   15.80
  -9   1  -1  429.66   20.70
  -9   1  -1  387.56   17.00
  -9   1  -1  389.06   19.50
   9   1   1  408.06   20.60
  -9   1  -1  361.66   18.20
   9   1   1  405.96   18.10
   9   1   1  400.36   17.90
  -9   1  -1  408.96   19.80
  -9   1  -1  386.56   13.60
 -10  -1  -1   -5.20    4.20
 -10  -1  -1    4.70    8.80
 -10  -1  -1    8.20    4.50
  10  -1   1    3.60    6.90
  10  -1   1    2.90    4.70
 -10  -1  -1   -2.10    4.80
  10  -1   1   -2.10    8.60
 -10  -1  -1   -1.80    6.20
 -10  -1  -1    5.80    6.80
 -10  -1  -1   -6.70    6.20
  10  -1   1   -8.80    5.30
  10  -1   1    7.30    4.20
  10  -1   1   -3.80    3.50
  10  -1   1   -2.10    7.00
 -10  -1  -1    6.30    7.00
 -10   1  -1   -5.80    8.70
 -10   1  -1   10.10    6.00
 -10   1  -1  -10.40    8.30
 -10   1  -1    4.60    7.80
 -10   1  -1   -6.30    6.70
  10   1   1    1.80    4.90
  10   1   1   15.10    8.90
  10   1   1  -15.70    8.20
  10   1   1   -2.30    4.50
  10   1   1   18.40    7.10
  10   1   1    8.00    4.90
 -10   1  -1    1.30    2.90
 -10   1  -1    8.00    4.90
  10   1   1   -2.10    6.50
 -10   1  -1   -1.40    8.70
 -10   1  -1    4.00    8.40
  11  -1   1  247.48   17.40
 -11  -1  -1  229.98   12.80
  11  -1   1  264.17   19.10
 -11  -1  -1  262.47   19.60
  11  -1   1  291.47   19.70
  11  -1   1  282.77   12.80
  11  -1   1  271.57   12.40
  11  -1   1  243.28   11.80
 -11  -1  -1  257.07   12.00
  11  -1   1  263.37   14.70
 -11  -1  -1  231.18   13.30
  11  -1   1  249.68   19.90
 -11  -1  -1  263.07   18.90
 -11  -1  -1  254.07   15.00
 -11  -1  -1  250.77   17.00
 -11  -1  -1  243.98   19.60
 -11   1  -1  247.78   18.50
  11   1   1  249.97   12.40
 -11   1  -1  220.78   16.40
 -11   1  -1  245.18   16.90
  11   1   1  280.27   16.30
  11   1   1  261.57   17.40
 -11   1  -1  261.77   18.50
  11   1   1  258.67   13.50
  11   1   1  239.88   14.90
 -11   1  -1  264.47   19.60
  11   1   1  228.58   13.20
 -11   1  -1  272.57   14.70
  11   1   1  236.68   18.50
 -11   1  -1  252.67   11.80
  11   1   1  229.48   17.10
 -11   1  -1  267.57   20.00
 -12  -1  -1   11.60   12.10
 -12  -1  -1   19.80    9.80
  12  -1   1    4.50    5.20
  12  -1   1   23.50    6.00
  12  -1   1   30.70    8.10
 -12  -1  -1    8.10    6.30
  12  -1   1   27.50   11.10
  12  -1   1    5.60    9.10
 -12  -1  -1   18.40   11.50
  12  -1   1   -4.10   10.10
  12  -1   1    9.40    6.30
 -12  -1  -1   10.80    8.90
  12  -1   1    2.20    8.20
 -12   1  -1    9.30    5.30
  12   1   1    8.60    6.80
  12   1   1    8.30    8.70
 -12   1  -1    7.90    7.60
 -12   1  -1    3.60   11.00
 -12   1  -1    4.70   11.80
  12   1   1   18.30    9.40
 -12   1  -1   24.50   11.90
 -12   1  -1   18.80   11.30
  12   1   1   27.00   10.80
  12   1   1   14.90   11.20
 -12   1  -1   21.00   11.50
  12   1   1   12.90   10.70
 -12   1  -1   23.60   11.30
  13  -1   1   10.00   10.70
 -13  -1  -1    3.90   12.00
  13  -1   1   -9.60   11.50
 -13  -1  -1   13.60    7.10
  13  -1   1   19.20   12.50
 -13  -1  -1    1.50   12.80
  13  -1   1  -14.70    8.90
 -13  -1  -1   10.40   13.50
  13  -1   1   -1.60    6.40
  13  -1   1    0.40   13.20
 -13  -1  -1    5.60   13.00
 -13  -1  -1  -23.10   11.10
 -13   1  -1   14.80   12.70
  13   1   1    8.80   12.20
 -13   1  -1    7.40   11.80
 -13   1  -1   16.80   10.20
  13   1   1   -7.00   11.40
  13   1   1    6.20    9.90
  13   1   1    7.60   12.70
 -13   1  -1   -3.30    9.00
 -13   1  -1    3.60   12.40
 -13   1  -1    8.10    6.30
  13   1   1    8.40   12.10
  13   1   1   -6.00    7.10
 -13   1  -1   20.30    9.90
 -14  -1  -1   29.70   15.30
  14  -1   1    2.40   14.00
  14  -1   1    3.10   13.80
 -14  -1  -1   13.50   14.50
  14  -1   1   10.40   13.30
  14  -1   1   -2.90   11.50
 -14  -1  -1  -14.90   12.60
  14  -1   1   16.20    7.60
 -14  -1  -1   27.90   15.80
 -14  -1  -1    7.80    8.40
 -14  -1  -1    6.90   13.70
 -14   1  -1    4.20   15.20
 -14   1  -1   20.40   14.10
  14   1   1   -6.50   14.50
 -14   1  -1   13.30   14.00
 -14   1  -1   -1.10   14.10
 -14   1  -1   10.40   16.40
  14   1   1   30.50   15.80
  14   1   1    6.10   12.40
  14   1   1   10.40    8.70
  14   1   1   17.20   13.80
 -14   1  -1    6.20    7.10
  14   1   1    1.80   12.20
  15  -1   1   32.10   14.60
  15  -1   1   48.40   19.20
 -15  -1  -1   47.40   11.20
  15  -1   1   11.30   16.30
 -15  -1  -1   53.49   17.20
  15  -1   1   52.99    9.80
 -15  -1  -1   28.50   17.80
 -15  -1  -1   22.70   17.60
  15  -1   1   44.20   18.00
  15  -1   1   28.50   15.10
 -15  -1  -1   20.70   17.50
  15   1   1   40.90   16.20
 -15   1  -1   33.90   17.90
  15   1   1    9.30   17.60
  15   1   1   36.20   16.30
  15   1   1   34.30   14.90
 -15   1  -1   45.50   17.50
  15   1   1   55.59   11.20
 -15   1  -1   56.39   18.20
  15   1   1   74.79   19.00
 -15   1  -1   34.50   14.60
 -15   1  -1   34.10    9.30
 -15   1  -1   55.99   18.90
  16  -1   1   35.60   20.70
 -16  -1  -1   -4.90   10.40
  16  -1   1   -1.50    9.90
 -16  -1  -1  -28.30   18.20
 -16  -1  -1   -4.10   19.40
  16  -1   1   18.90   22.50
 -16  -1  -1   26.70   21.20
 -16  -1  -1    4.10   18.00
  16  -1   1    4.80   18.40
  16   1   1   13.40   17.60
 -16   1  -1   -8.70    9.70
 -16   1  -1   19.80   20.60
 -16   1  -1  -45.10   16.80
  16   1   1   -1.90   11.30
 -16   1  -1   39.00   20.80
  16   1   1    7.50   15.00
 -16   1  -1  -27.10   19.10
 -16   1  -1  -17.90   12.40
 -17  -1  -1   30.20   22.80
 -17  -1  -1   -0.50   12.30
 -17  -1  -1    5.00   19.20
  17  -1   1  -28.60   21.70
  17  -1   1   13.20   20.90
  17  -1   1    8.00   20.80
  17  -1   1   -7.70   10.60
 -17  -1  -1    9.60   15.50
  17   1   1   13.20   20.40
  17   1   1   -8.00   12.10
  17   1   1   32.10   21.70
 -17   1  -1  -11.00   10.70
 -17   1  -1   16.30   19.40
 -17   1  -1   61.29   30.90
 -17   1  -1   10.00   24.30
 -17   1  -1    0.30   20.30
  17  -2  -1    8.60   11.90
  17  -2  -1   18.60   23.00
 -17  -2   1  -24.80   19.60
  17  -2  -1  -10.60   20.60
  17  -2  -1   20.20   20.20
 -17  -2   1   18.10   14.50
 -17  -2   1    7.40   23.50
 -17  -2   1    4.90   19.20
 -17   2   1   18.30   17.60
 -17   2   1   -2.00   11.70
 -17   2   1   -6.70   14.20
 -17   2   1  -21.50   20.60
  17   2  -1   12.00   23.10
  17   2  -1  -13.10   14.70
  17   2  -1  -12.10   20.20
  16  -2  -1   -0.50   10.30
  16  -2  -1   11.80   18.50
 -16  -2   1   -1.40   17.90
 -16  -2   1   -9.80   13.00
 -16  -2   1   17.40   20.60
  16  -2  -1    1.50   18.10
  16  -2  -1  -16.70   17.70
 -16  -2   1   -2.30   12.50
 -16   2   1   -2.60   17.80
  16   2  -1   -7.20   30.10
  16   2  -1    8.50   13.30
 -16   2   1   25.60   19.00
 -16   2   1    9.30   10.60
  16   2  -1   -0.70   19.90
 -16   2   1   -2.40   19.30
  15  -2  -1   44.70   16.10
 -15  -2   1   20.00   13.30
 -15  -2   1   14.10   18.30
  15  -2  -1   52.79   18.20
  15  -2  -1    4.40   17.00
 -15  -2   1   47.70   17.20
  15  -2  -1    6.60   15.70
 -15  -2   1    9.20   11.20
  15  -2  -1   31.90    9.80
 -15   2   1   43.50   16.90
  15   2  -1   12.60   17.80
  15   2  -1   30.80   11.90
 -15   2   1    5.50    9.70
  15   2  -1   28.20   12.70
 -15   2   1    3.80   16.90
  15   2  -1   15.30   16.10
 -15   2   1   22.60   18.60
 -15   2   1   16.70   16.70
 -15   2   1   17.70   16.80
  15   2  -1   16.90   14.00
 -15   2   1   24.30   16.40
  15   2  -1   22.90   18.80
  14  -2  -1   41.30   14.40
  14  -2  -1   32.90   15.30
 -14  -2   1   26.30   15.50
 -14  -2   1   53.89   11.00
 -14  -2   1   43.30   13.10
  14  -2  -1   25.20    8.80
  14  -2  -1   33.70   13.90
 -14  -2   1   48.20   15.20
  14  -2  -1    8.20   12.40
 -14  -2   1   53.09   16.80
 -14  -2   1   16.20   13.00
  14   2  -1   53.09   15.60
  14   2  -1   41.60   11.70
 -14   2   1   44.80    9.20
  14   2  -1   22.30   15.80
  14   2  -1   64.49   14.30
 -14   2   1   16.90   15.20
 -14   2   1   66.49   17.80
  14   2  -1   63.59   14.00
 -14   2   1    4.10   16.80
 -14   2   1   61.49   16.00
 -14   2   1   29.50   14.60
  14   2  -1   33.00   12.80
 -14   2   1   41.70   15.00
 -13  -2   1   49.50   14.00
 -13  -2   1   60.09   15.30
 -13  -2   1   34.20   13.60
  13  -2  -1   67.59   15.20
  13  -2  -1   63.19   11.40
  13  -2  -1   51.89    8.70
 -13  -2   1   48.50    9.90
  13  -2  -1   55.89   13.60
 -13  -2   1   67.09   16.70
  13  -2  -1   83.69   14.20
 -13   2   1   49.50   15.00
 -13   2   1   52.29   11.90
  13   2  -1   35.00   12.20
 -13   2   1   51.59   14.10
 -13   2   1   70.59   14.20
 -13   2   1   54.79   11.60
  13   2  -1   52.09   12.20
 -13   2   1   48.50   14.10
  13   2  -1   52.09   14.20
 -13   2   1   42.60    8.10
  13   2  -1   57.49   13.00
  13   2  -1   63.79   14.10
  13   2  -1   47.50   10.30
 -12  -2   1  261.47   21.10
  12  -2  -1  244.28   22.80
  12  -2  -1  253.87   14.10
  12  -2  -1  237.28   19.50
 -12  -2   1  254.27   21.20
 -12  -2   1  207.38   17.20
  12  -2  -1  237.78   20.60
 -12  -2   1  224.78   15.40
  12  -2  -1  205.08   12.80
 -12  -2   1  227.88   19.90
 -12  -2   1  220.38   21.60
 -12   2   1  263.87   21.70
 -12   2   1  225.08   20.50
  12   2  -1  249.78   20.40
 -12   2   1  251.17   20.00
 -12   2   1  214.58   16.90
 -12   2   1  254.07   20.80
  12   2  -1  219.68   19.20
 -12   2   1  221.88   19.90
  12   2  -1  235.08   21.30
  12   2  -1  260.27   21.80
 -12   2   1  240.28   13.70
  12   2  -1  229.98   16.10
  12   2  -1  252.07   19.90
 -11  -2   1    2.80   10.00
 -11  -2   1    9.00   10.70
  11  -2  -1   14.20    9.80
  11  -2  -1   23.90   10.80
 -11  -2   1   10.80    6.80
 -11  -2   1   -3.10    8.00
  11  -2  -1   -3.90    6.80
  11  -2  -1   10.90    5.80
  11  -2  -1   11.90   10.10
 -11  -2   1   17.20   11.60
  11  -2  -1    1.90    5.20
 -11  -2   1    6.90    6.90
  11  -2  -1    7.50    5.90
 -11   2   1    2.50    9.90
  11   2  -1    7.80    7.20
 -11   2   1   14.30   10.80
 -11   2   1   11.50    5.80
 -11   2   1    6.00    5.20
 -11   2   1    1.80    4.60
 -11   2   1   -9.00    8.70
 -11   2   1   10.20   10.60
  11   2  -1    8.10    7.30
 -11   2   1    0.50    9.10
  11   2  -1  -18.00    9.30
 -11   2   1    3.30    8.20
  11   2  -1    8.90    8.40
  11   2  -1    6.90    7.30
 -11   2   1   -2.70    9.30
  11   2  -1   12.90    8.80
  10  -2  -1  243.28   14.70
  10  -2  -1  262.47   12.60
 -10  -2   1  260.47   14.80
  10  -2  -1  258.17   17.90
  10  -2  -1  229.28   15.60
 -10  -2   1  273.77   17.20
 -10  -2   1  272.77   15.50
 -10  -2   1  242.98   16.30
  10  -2  -1  285.97   12.40
 -10  -2   1  233.58   16.30
 -10  -2   1  269.17   16.20
  10  -2  -1  271.77   13.00
 -10  -2   1  229.18    9.00
  10   2  -1  286.27   17.90
 -10   2   1  263.47   16.40
  10   2  -1  269.37   15.00
 -10   2   1  252.87   17.60
  10   2  -1  299.57   19.20
 -10   2   1  263.17   12.30
 -10   2   1  239.98   16.10
  10   2  -1  252.67   14.50
 -10   2   1  266.77   18.20
 -10   2   1  265.37   18.50
  10   2  -1  251.37   16.70
  10   2  -1  286.67   19.00
 -10   2   1  279.57   18.90
 -10   2   1  267.77   15.10
 -10   2   1  275.27   12.40
 -10   2   1  248.38   11.30
  -9  -2   1  157.48   12.40
   9  -2  -1  134.29   10.50
   9  -2  -1  155.48    8.30
   9  -2  -1  144.59    9.00
  -9  -2   1  126.49   10.10
   9  -2  -1  149.19   13.40
  -9  -2   1  150.98   11.50
  -9  -2   1  141.89    6.10
  -9  -2   1  140.99   13.70
   9  -2  -1  140.59   14.00
   9  -2  -1  150.68   11.50
   9   2  -1  112.99    6.70
   9   2  -1  137.69   10.30
  -9   2   1  142.59   12.80
   9   2  -1  144.39   13.30
  -9   2   1  136.69   11.70
   9   2  -1  134.89   13.50
  -9   2   1  159.48   11.10
  -9   2   1  160.38    8.30
  -9   2   1  144.09    8.30
   9   2  -1  152.38   11.90
  -9   2   1  135.59    7.50
   9   2  -1  170.48   13.00
  -9   2   1  160.28   11.60
   9   2  -1  131.39    6.70
  -9   2   1  143.19   11.90
   9   2  -1  154.38   11.40
   9   2  -1  121.19    7.40
   8  -2  -1    8.50    5.20
  -8  -2   1   -0.40    6.00
  -8  -2   1    3.80    4.30
   8  -2  -1    5.80    3.30
   8  -2  -1    5.60    5.70
  -8  -2   1    6.20    5.70
   8  -2  -1   -3.70    3.30
   8  -2  -1   -1.30    3.80
  -8  -2   1    0.60    2.30
  -8  -2   1   -6.30    4.40
   8  -2  -1    2.20    5.70
  -8  -2   1    1.40    6.20
  -8  -2   1    6.10    6.90
  -8  -2   1    6.00    6.20
  -8  -2   1    2.70    4.70
   8   2  -1    2.00    2.70
   8   2  -1    0.50    4.60
  -8   2   1    1.90    5.00
  -8   2   1    1.30    6.80
   8   2  -1    8.00    4.50
   8   2  -1    6.50    4.70
   8   2  -1    4.40    2.50
  -8   2   1   -5.20    6.10
  -8   2   1   -0.90    2.80
   8   2  -1   11.20    6.70
  -8   2   1   -2.10    2.50
   8   2  -1   -1.00    5.80
  -8   2   1    2.40    5.70
  -8   2   1    8.80    6.50
  -8   2   1    1.40    3.50
  -8   2   1    0.10    6.20
  -8   2   1   -1.30    4.90
   8   2  -1    2.60    3.10
   8   2  -1   -1.30    5.30
  -7  -2   1    2.10    5.70
   7  -2  -1   14.90    3.20
   7  -2  -1    6.20    3.60
   7  -2  -1    4.60    5.30
  -7  -2   1   10.20    4.60
  -7  -2   1    7.30    3.90
   7  -2  -1    0.90    4.30
  -7  -2   1    7.60    2.20
  -7  -2   1    5.10    4.20
  -7  -2   1    5.20    5.10
   7  -2  -1    3.60    3.10
  -7  -2   1    0.80    4.80
   7  -2  -1    3.60    5.80
  -7  -2   1    3.60    4.90
  -7   2   1   10.80    4.70
   7   2  -1   12.60    3.80
  -7   2   1    2.60    3.70
   7   2  -1   11.40    5.60
   7   2  -1    2.70    4.10
   7   2  -1   15.80    5.50
  -7   2   1    8.90    2.60
  -7   2   1    5.00    5.10
  -7   2   1   10.30    6.30
  -7   2   1   11.70    3.20
   7   2  -1    8.00    5.80
  -7   2   1    7.30    5.20
   7   2  -1   14.80    4.60
   7   2  -1    4.20    1.90
   7   2  -1    5.30    2.10
  -7   2   1   -0.80    4.20
   7   2  -1    5.50    5.30
  -7   2   1    7.80    2.30
   7   2  -1    0.80    2.80
   6  -2  -1   13.20    4.70
  -6  -2   1   13.70    4.10
  -6  -2   1   17.20    3.90
   6  -2  -1   13.50    3.50
   6  -2  -1   19.40    5.90
  -6  -2   1    4.30    5.20
  -6  -2   1   16.30    3.90
  -6  -2   1    0.70    5.00
   6  -2  -1   16.50    5.60
   6  -2  -1   20.70    4.80
  -6  -2   1   14.90    5.00
   6  -2  -1   17.00    3.00
  -6  -2   1   17.70    2.50
  -6  -2   1   10.10    6.10
   6  -2  -1   20.70    3.10
   6  -2  -1   28.20    6.10
   6   2  -1   17.70    4.40
  -6   2   1   10.00    4.10
   6   2  -1   18.90    5.10
  -6   2   1   20.20    4.20
   6   2  -1   16.30    3.70
  -6   2   1   16.40    4.00
   6   2  -1   16.80    4.70
  -6   2   1   22.40    5.50
  -6   2   1   14.70    4.40
  -6   2   1   17.00    2.50
   6   2  -1    7.10    5.50
  -6   2   1   14.90    5.20
   6   2  -1   20.70    4.00
   6   2  -1   14.30    4.40
   6   2  -1    7.90    4.70
   6   2  -1   18.90    2.80
  -6   2   1    9.60    4.30
   6   2  -1   16.40    2.20
   6   2  -1   19.90    2.10
  -6   2   1   15.80    3.10
  -6   2   1   24.10    2.70
  -6   2   1   15.60    5.70
   5  -2  -1   63.89    7.30
  -5  -2   1   63.99    5.70
   5  -2  -1   71.99    7.10
  -5  -2   1   65.19    5.60
   5  -2  -1   69.99    5.30
  -5  -2   1   68.09    7.40
   5  -2  -1   64.39    4.40
  -5  -2   1   76.89    6.20
  -5  -2   1   58.59    6.20
  -5  -2   1   66.79    6.00
   5  -2  -1   74.59    6.10
  -5  -2   1   47.90    4.90
  -5  -2   1   61.99    5.60
   5  -2  -1   62.99    5.00
  -5  -2   1   71.79    4.00
   5  -2  -1   73.39    4.40
  -5  -2   1   70.39    6.00
   5   2  -1   66.39    6.80
  -5   2   1   72.79    5.10
  -5   2   1   75.39    7.40
   5   2  -1   68.09    2.80
   5   2  -1   70.39    5.40
  -5   2   1   68.99    5.10
   5   2  -1   70.59    5.30
  -5   2   1   67.29    5.40
  -5   2   1   60.19    6.70
   5   2  -1   71.99    6.50
   5   2  -1   59.99    4.80
   5   2  -1   72.59    6.20
   5   2  -1   62.29    4.10
   5   2  -1   60.89    2.80
   5   2  -1   67.39    5.80
  -5   2   1   71.19    4.00
   5   2  -1   71.59    6.70
  -5   2   1   63.99    6.80
  -5   2   1   72.49    5.60
  -5   2   1   59.39    5.70
   5   2  -1   64.39    5.20
   4  -2  -1 2716.63   85.09
  -4  -2   1 2824.12   86.39
   4  -2  -1 2755.02   84.89
   4  -2  -1 2744.63   86.79
  -4  -2   1 2686.53   85.89
  -4  -2   1 2791.92   86.79
   4  -2  -1 2677.63   86.99
   4  -2  -1 2795.42   85.09
  -4  -2   1 2886.51   86.29
  -4  -2   1 2807.12   89.19
  -4  -2   1 2846.32   87.39
   4  -2  -1 2816.92   85.29
   4  -2  -1 2816.92   89.19
  -4  -2   1 2855.41   86.99
  -4  -2   1 2817.82   84.89
  -4  -2   1 2813.72   87.09
   4  -2  -1 2768.52   85.89
  -4  -2   1 2588.44   83.89
   4  -2  -1 2739.63   87.29
   4  -2  -1 2857.11   85.29
   4   2  -1 2728.93   84.79
   4   2  -1 2552.34   85.89
   4   2  -1 2624.34   83.89
   4   2  -1 2910.91   87.29
   4   2  -1 2740.83   87.09
   4   2  -1 2776.02   86.19
   4   2  -1 2816.02   87.39
  -4   2   1 2712.13   84.79
   4   2  -1 2795.62   86.09
  -4   2   1 2827.62   84.79
   4   2  -1 2874.11   87.19
   4   2  -1 2709.83   85.59
  -4   2   1 2798.22   85.99
  -4   2   1 2819.82   84.99
   4   2  -1 2873.91   87.09
  -4   2   1 2736.13   88.79
  -4   2   1 2764.42   86.69
  -4   2   1 2849.81   87.59
  -4   2   1 2850.41   85.39
  -4   2   1 2775.62   87.19
   4   2  -1 2837.12   86.39
  -4   2   1 2830.42   87.29
  -4   2   1 2818.82   87.19
  -3  -2   1  366.16   13.80
  -3  -2   1  362.46   13.60
   3  -2  -1  372.16   14.10
   3  -2  -1  364.36   12.40
   3  -2  -1  372.76   12.70
  -3  -2   1  374.76   13.30
  -3  -2   1  359.16   12.50
  -3  -2   1  349.07   13.30
  -3  -2   1  358.26   11.60
  -3  -2   1  369.66   13.60
  -3  -2   1  368.76   14.00
   3  -2  -1  360.26   11.80
  -3  -2   1  366.66   13.50
   3  -2  -1  356.06   12.40
  -3  -2   1  372.06   14.30
  -3  -2   1  360.16   14.20
   3  -2  -1  365.86   13.50
   3  -2  -1  362.26   12.00
   3  -2  -1  351.56   12.60
   3  -2  -1  360.76   13.90
   3  -2  -1  366.96   14.00
   3  -2  -1  349.67   13.20
  -3  -2   1  362.86   13.20
  -3   2   1  368.86   14.30
   3   2  -1  379.26   14.10
   3   2  -1  375.16   13.90
  -3   2   1  374.56   13.60
   3   2  -1  377.16   13.40
  -3   2   1  356.46   14.10
   3   2  -1  373.36   13.80
   3   2  -1  370.96   11.60
  -3   2   1  370.36   14.00
  -3   2   1  359.56   11.80
  -3   2   1  367.46   12.30
   3   2  -1  352.16   13.30
   3   2  -1  331.77   13.00
  -3   2   1  350.76   12.80
   3   2  -1  371.96   13.50
  -3   2   1  365.76   14.00
  -3   2   1  369.46   14.10
   3   2  -1  347.57   12.30
  -3   2   1  347.57   12.30
   3   2  -1  379.46   13.20
  -3   2   1  362.46   12.10
   3   2  -1  367.06   13.90
  -3   2   1  349.27   12.00
  -2  -2   1 1797.82   55.69
  -2  -2   1 1796.42   55.39
   2  -2  -1 1506.25   54.19
  -2  -2   1 1758.62   54.69
   2  -2  -1 1832.12   54.99
   2  -2  -1 1846.62   55.79
  -2  -2   1 1785.22   55.39
   2  -2  -1 1759.52   54.89
   2  -2  -1 1726.53   53.49
   2  -2  -1 1831.62   55.89
  -2  -2   1 1807.42   55.79
  -2  -2   1 1748.63   55.39
  -2  -2   1 1817.32   55.39
  -2  -2   1 1714.23   55.49
   2  -2  -1 1767.02   54.59
   2  -2  -1 1826.52   55.89
   2  -2  -1 1715.13   53.49
   2  -2  -1 1839.72   55.39
  -2  -2   1 1824.52   55.29
   2  -2  -1 1719.93   53.49
  -2  -2   1 1711.53   54.09
  -2  -2   1 1803.82   55.79
   2  -2  -1 1777.72   54.39
  -2   2   1 1819.22   54.39
   2   2  -1 1722.13   54.09
   2   2  -1 1741.33   54.59
   2   2  -1 1798.32   55.39
   2   2  -1 1835.52   55.89
   2   2  -1 1768.72   55.49
  -2   2   1 1766.82   55.29
  -2   2   1 1825.52   55.99
  -2   2   1 1741.53   54.59
   2   2  -1 1794.32   55.79
   2   2  -1 1770.02   55.69
   2   2  -1 1822.72   55.19
  -2   2   1 1765.02   55.79
  -2   2   1 1803.42   55.79
  -2   2   1 1797.42   55.89
  -2   2   1 1788.82   55.89
  -2   2   1 1769.52   54.59
  -2   2   1 1713.53   54.59
   2   2  -1 1778.02   55.29
   1  -2  -1 2243.98   68.29
  -1  -2   1 2148.98   67.39
   1  -2  -1 2289.07   67.89
  -1  -2   1 2261.77   67.99
  -1  -2   1 2250.57   67.79
   1  -2  -1 2251.27   68.19
   1  -2  -1 2304.97   67.89
  -1  -2   1 2197.98   68.09
   1  -2  -1 2274.97   68.29
  -1  -2   1 2228.78   68.19
  -1  -2   1 2245.68   68.19
   1  -2  -1 2162.78   68.49
   1  -2  -1 2203.28   68.49
   1  -2  -1 2286.67   68.09
   1  -2  -1 2185.38   68.09
  -1  -2   1 2257.07   67.49
  -1  -2   1 2227.68   68.39
  -1  -2   1 2139.19   68.09
  -1  -2   1 2075.19   68.59
   1  -2  -1 1910.01   66.89
   1  -2  -1 2157.78   66.69
  -1  -2   1 2342.97   68.19
  -1  -2   1 2285.27   68.19
   1   2  -1 2223.78   68.09
   1   2  -1 2208.38   67.39
  -1   2   1 2253.77   68.59
   1   2  -1 2223.18   68.09
  -1   2   1 2234.08   68.49
   1   2  -1 2207.68   67.79
   1   2  -1 2284.17   68.19
  -1   2   1 2196.58   67.79
   1   2  -1 2152.68   67.99
  -1   2   1 2227.98   68.19
  -1   2   1 2277.17   68.09
  -1   2   1 2087.29   66.99
   1   2  -1 2109.19   67.39
  -1   2   1 2178.98   67.99
   1   2  -1 2261.47   68.09
   1   2  -1 2214.88   67.99
   1   2  -1 2168.98   67.39
  -1   2   1 2161.88   67.79
   1   2  -1 2188.28   68.09
  -1   2   1 2265.37   68.59
  -1   2   1 2052.79   66.69
   1   2  -1 2237.38   67.49
   1   2  -1 2153.18   68.39
   1   2  -1 2238.68   67.99
   0  -2  -1  192.98    7.80
   0  -2   1  202.28    7.60
   0  -2  -1  208.08    7.90
   0  -2   1  191.28    7.50
   0  -2  -1  195.98    8.00
   0  -2  -1  195.98    7.00
   0  -2  -1  195.18    7.60
   0  -2   1  199.88    7.60
   0  -2  -1  216.38    8.70
   0  -2  -1  196.08    7.70
   0  -2   1  197.78    7.50
   0  -2  -1  180.68    8.20
   0  -2   1  181.78    7.50
   0  -2   1  197.68    7.90
   0  -2   1  188.18    7.90
   0  -2  -1  204.08    7.60
   0  -2  -1  184.38    7.70
   0  -2   1  195.08    7.60
   0  -2  -1  196.98    7.50
   0  -2  -1  194.98    7.10
   0  -2  -1  178.08    8.40
   0  -2   1  211.78    7.40
   0  -2   1  198.68    6.50
   0  -2  -1  191.08    7.60
   0  -2   1  185.98    8.50
   0  -2   1  192.58    6.80
   0   2  -1  188.88    7.50
   0   2   1  198.48    8.00
   0   2   1  199.98    7.80
   0   2  -1  206.38    6.90
   0   2   1  186.78    7.10
   0   2   1  199.18    7.00
   0   2   1  201.68    7.50
   0   2   1  186.08    7.70
   0   2   1  197.18    7.40
   0   2  -1  193.18    8.70
   0   2   1  185.08    7.50
   0   2   1  196.88    7.60
   0   2  -1  182.78    6.50
   0   2   1  200.78    7.00
   0   2   1  189.18    6.90
   0   2  -1  194.08    7.50
   0   2   1  197.28    8.30
   0   2  -1  201.48    7.50
   0   2  -1  206.68    7.60
   0   2  -1  208.98    8.00
   0   2   1  203.88    8.40
   0   2   1  190.58    8.70
   0   2  -1  187.98    7.50
   0   2  -1  180.58    7.60
   0   2   1  184.78    8.30
   0   2  -1  205.18    8.00
   0   2  -1  181.98    8.10
   0   2   1  200.38    7.80
  -1  -2  -1   54.29    3.00
  -1  -2  -1   51.39    3.80
  -1  -2  -1   48.40    3.00
  -1  -2  -1   45.60    3.30
  -1  -2  -1   47.60    3.40
   1  -2   1   50.09    1.90
   1  -2   1   52.89    2.90
   1  -2   1   51.79    2.90
  -1  -2  -1   56.29    4.10
   1  -2   1   51.29    1.90
  -1  -2  -1   48.00    3.80
   1  -2   1   50.59    3.80
   1  -2   1   46.60    3.00
  -1  -2  -1   49.99    3.60
   1  -2   1   51.79    3.10
   1  -2   1   46.60    3.60
  -1  -2  -1   54.09    3.50
   1  -2   1   41.20    2.80
   1  -2   1   49.00    3.70
   1  -2   1   58.79    2.80
  -1  -2  -1   55.79    3.70
  -1  -2  -1   48.30    3.00
  -1  -2  -1   50.09    3.50
   1  -2   1   55.79    4.40
   1   2   1   50.09    3.50
   1   2   1   44.00    3.60
   1   2   1   47.50    3.90
  -1   2  -1   46.00    2.70
   1   2   1   51.49    2.80
   1   2   1   48.00    4.20
  -1   2  -1   49.70    2.90
  -1   2  -1   41.00    3.70
  -1   2  -1   51.79    3.60
   1   2   1   53.19    3.70
   1   2   1   54.19    4.70
  -1   2  -1   48.60    4.00
  -1   2  -1   46.60    3.70
   1   2   1   52.89    4.20
  -1   2  -1   41.60    2.90
  -1   2  -1   47.40    3.60
  -1   2  -1   49.40    3.00
   1   2   1   45.60    2.80
   1   2   1   46.20    3.50
  -1   2  -1   50.09    3.40
   1   2   1   52.79    4.00
   1   2   1   49.80    2.90
   1   2   1   47.00    3.40
  -2  -2  -1 3716.63  117.19
  -2  -2  -1 3864.51  117.19
  -2  -2  -1 3966.20  117.79
   2  -2   1 3440.16  117.09
   2  -2   1 3860.61  116.19
  -2  -2  -1 3548.45  116.19
  -2  -2  -1 3832.32  117.99
   2  -2   1 4132.49  116.39
  -2  -2  -1 3611.74  115.99
   2  -2   1 3819.52  116.09
  -2  -2  -1 3816.62  117.39
   2  -2   1 3841.22  116.49
   2  -2   1 3943.51  116.49
  -2  -2  -1 3804.62  117.19
  -2  -2  -1 3649.63  117.79
  -2  -2  -1 3592.44  116.49
   2  -2   1 4070.69  116.69
   2  -2   1 3937.11  117.39
   2  -2   1 3752.82  117.09
   2  -2   1 3961.80  116.59
   2  -2   1 4178.28  117.99
  -2  -2  -1 3993.50  117.79
   2   2   1 3846.82  117.29
   2   2   1 3725.43  117.39
   2   2   1 3742.23  117.89
  -2   2  -1 3879.71  116.19
  -2   2  -1 3739.53  117.09
   2   2   1 3748.12  117.89
  -2   2  -1 3835.72  115.89
  -2   2  -1 3983.60  117.49
   2   2   1 3957.30  117.09
  -2   2  -1 4079.89  117.69
   2   2   1 3532.25  116.09
   2   2   1 3656.73  115.89
  -2   2  -1 4125.59  117.99
   2   2   1 3809.22  117.29
  -2   2  -1 3884.51  117.49
   2   2   1 3576.64  116.39
   2   2   1 3650.03  117.19
  -2   2  -1 4009.90  116.09
  -2   2  -1 4133.59  117.99
   2   2   1 3945.41  117.79
  -2   2  -1 3736.43  115.79
  -2   2  -1 4082.99  117.89
  -2   2  -1 3802.02  116.59
   3  -2   1  849.22   27.90
   3  -2   1  890.61   27.00
  -3  -2  -1  869.71   27.90
  -3  -2  -1  884.31   29.20
   3  -2   1  889.21   28.80
  -3  -2  -1  851.81   28.40
  -3  -2  -1  877.81   29.10
  -3  -2  -1  890.51   29.50
  -3  -2  -1  795.32   29.00
  -3  -2  -1  893.31   27.00
   3  -2   1  867.71   28.30
  -3  -2  -1  843.72   28.40
   3  -2   1  865.81   28.80
  -3  -2  -1  854.41   27.40
  -3  -2  -1  878.91   29.40
   3  -2   1  871.51   28.60
   3  -2   1  820.62   27.70
   3  -2   1  871.91   29.20
  -3  -2  -1  880.41   29.40
   3  -2   1  884.21   27.90
  -3  -2  -1  800.92   28.10
   3  -2   1  885.61   26.90
   3   2   1  854.51   28.70
   3   2   1  866.71   27.40
   3   2   1  837.42   28.20
  -3   2  -1  937.11   28.90
   3   2   1  811.42   28.50
   3   2   1  893.61   29.40
  -3   2  -1  893.41   29.40
  -3   2  -1  851.41   28.20
  -3   2  -1  878.31   28.60
  -3   2  -1  868.91   29.40
   3   2   1  874.61   29.00
   3   2   1  895.91   28.60
  -3   2  -1  883.11   27.90
  -3   2  -1  891.41   29.30
   3   2   1  890.41   27.80
  -3   2  -1  895.61   29.00
   3   2   1  873.51   29.40
  -3   2  -1  880.11   27.90
   3   2   1  891.11   29.50
  -3   2  -1  887.61   29.10
  -3   2  -1  873.61   27.90
  -4  -2  -1  843.02   29.60
   4  -2   1  967.90   30.00
  -4  -2  -1  916.61   29.80
  -4  -2  -1  936.41   31.20
   4  -2   1  942.61   28.10
  -4  -2  -1  920.01   31.20
   4  -2   1  919.31   30.30
  -4  -2  -1  896.61   29.30
  -4  -2  -1  903.91   29.60
  -4  -2  -1  891.31   33.00
   4  -2   1  944.61   28.10
  -4  -2  -1  856.21   31.00
   4  -2   1  921.61   31.20
  -4  -2  -1  937.91   30.10
   4  -2   1  959.00   30.90
  -4  -2  -1  912.11   31.30
   4   2   1  920.61   29.60
   4   2   1  898.71   31.30
  -4   2  -1  935.01   31.40
   4   2   1  885.11   29.30
  -4   2  -1  927.41   30.00
   4   2   1  945.31   30.20
  -4   2  -1  929.31   29.80
  -4   2  -1  918.31   30.20
  -4   2  -1  950.30   30.80
   4   2   1  911.31   30.60
  -4   2  -1  883.31   30.90
  -4   2  -1  927.11   30.00
   4   2   1  883.21   31.40
  -4   2  -1  882.21   31.00
   4   2   1  871.11   29.90
  -4   2  -1  922.91   30.00
  -4   2  -1  944.81   30.90
  -4   2  -1  900.01   30.20
  -4   2  -1  912.31   31.20
   4   2   1  938.81   29.50
  -5  -2  -1   10.70    2.90
  -5  -2  -1    4.10    4.50
   5  -2   1    3.80    4.00
  -5  -2  -1    6.80    4.30
   5  -2   1   10.30    1.30
   5  -2   1   16.60    4.20
   5  -2   1    5.60    3.60
  -5  -2  -1    1.50    2.70
  -5  -2  -1   12.40    3.10
  -5  -2  -1    6.20    4.10
  -5  -2  -1    8.50    3.90
  -5  -2  -1    8.10    2.70
  -5  -2  -1    8.80    3.30
   5  -2   1   11.70    1.50
  -5   2  -1    7.60    3.40
   5   2   1   17.10    4.80
   5   2   1    9.20    2.90
  -5   2  -1    7.00    3.10
  -5   2  -1    5.90    3.10
   5   2   1   13.40    3.90
  -5   2  -1   11.70    3.80
  -5   2  -1    5.90    3.00
   5   2   1    5.80    2.60
   5   2   1   12.10    3.00
   5   2   1    4.20    3.20
  -5   2  -1   13.00    3.60
  -5   2  -1    2.70    4.30
  -5   2  -1   11.50    4.10
  -5   2  -1   10.60    3.70
  -5   2  -1    6.20    2.90
  -5   2  -1   13.50    3.30
   5   2   1    6.50    3.20
  -5   2  -1    6.20    4.00
   6  -2   1  636.14   24.40
   6  -2   1  627.54   23.80
  -6  -2  -1  641.54   22.00
  -6  -2  -1  645.14   21.50
   6  -2   1  646.44   19.90
  -6  -2  -1  635.84   22.10
  -6  -2  -1  609.44   24.40
  -6  -2  -1  649.04   24.30
   6  -2   1  665.93   19.90
  -6  -2  -1  622.54   24.90
   6  -2   1  661.33   24.10
  -6  -2  -1  632.14   24.20
  -6  -2  -1  629.84   23.70
   6  -2   1  618.34   23.70
  -6  -2  -1  626.14   23.00
   6   2   1  621.64   21.90
  -6   2  -1  638.04   24.30
  -6   2  -1  637.34   23.80
  -6   2  -1  626.54   22.50
   6   2   1  604.34   22.10
  -6   2  -1  606.94   24.10
   6   2   1  632.04   24.00
   6   2   1  582.34   19.30
  -6   2  -1  611.24   22.40
   6   2   1  655.63   22.40
   6   2   1  619.84   24.70
  -6   2  -1  655.13   23.20
   6   2   1  646.64   24.80
  -6   2  -1  646.44   23.80
  -6   2  -1  621.34   23.20
   6   2   1  655.63   24.50
   6   2   1  620.04   19.40
   6   2   1  626.64   23.50
  -6   2  -1  661.83   23.60
   6   2   1  650.93   22.60
  -6   2  -1  625.44   23.10
  -6   2  -1  625.04   22.30
  -6   2  -1  619.34   23.90
  -7  -2  -1 1876.11   63.19
   7  -2   1 1960.20   61.79
  -7  -2  -1 1937.41   63.79
  -7  -2  -1 1824.52   59.99
  -7  -2  -1 1868.51   61.19
  -7  -2  -1 1861.41   60.29
   7  -2   1 1809.72   58.09
   7  -2   1 1928.01   60.79
  -7  -2  -1 1890.81   62.79
  -7  -2  -1 1929.41   59.59
   7  -2   1 1959.10   58.29
   7  -2   1 1975.40   63.09
  -7  -2  -1 1971.30   63.49
  -7  -2  -1 1925.41   62.49
  -7   2  -1 1945.41   62.99
   7   2   1 1868.41   62.79
  -7   2  -1 1947.41   62.19
   7   2   1 1919.11   60.49
  -7   2  -1 1859.61   60.59
   7   2   1 1911.31   60.49
  -7   2  -1 1876.01   61.59
  -7   2  -1 1906.81   60.59
  -7   2  -1 1937.21   62.99
  -7   2  -1 1927.91   61.29
   7   2   1 1763.32   62.79
  -7   2  -1 1846.92   61.59
  -7   2  -1 1924.71   62.89
   7   2   1 1899.01   60.49
  -7   2  -1 1941.61   62.89
   7   2   1 1734.03   57.59
   7   2   1 1922.21   62.19
  -7   2  -1 1899.41   61.89
   7   2   1 1887.41   60.99
  -8  -2  -1  286.87   14.20
  -8  -2  -1  265.07   12.10
  -8  -2  -1  251.07   12.80
   8  -2   1  264.77   14.70
   8  -2   1  220.68   14.50
   8  -2   1  253.17    9.80
  -8  -2  -1  243.58   13.90
  -8  -2  -1  253.97   14.10
  -8  -2  -1  256.47   10.90
   8  -2   1  265.57    9.60
   8  -2   1  250.97   14.40
   8  -2   1  259.97   12.00
  -8  -2  -1  249.97   14.10
  -8  -2  -1  271.37   16.40
  -8  -2  -1  268.47   12.10
   8  -2   1  260.87   13.20
  -8   2  -1  247.78   13.80
   8   2   1  240.78   15.10
  -8   2  -1  230.18   14.70
  -8   2  -1  275.87   14.80
  -8   2  -1  260.07   14.20
   8   2   1  274.97   12.40
  -8   2  -1  278.87   15.00
  -8   2  -1  273.07   15.40
  -8   2  -1  253.17   12.30
   8   2   1  243.18   14.00
   8   2   1  258.37   12.90
   8   2   1  250.17   12.40
   8   2   1  242.58    9.00
  -8   2  -1  253.57   12.30
  -8   2  -1  244.08   13.80
   8   2   1  248.38   12.10
   8   2   1  242.88    9.00
  -8   2  -1  276.17   13.10
   8   2   1  257.57   15.80
  -9  -2  -1 1117.99   42.40
  -9  -2  -1 1168.28   38.00
   9  -2   1 1239.58   43.10
  -9  -2  -1  998.80   43.40
   9  -2   1 1232.78   39.80
  -9  -2  -1 1186.78   42.00
   9  -2   1 1227.78   37.60
   9  -2   1 1203.48   41.40
   9  -2   1 1184.88   42.70
   9  -2   1 1121.59   37.10
  -9  -2  -1 1104.99   45.40
  -9  -2  -1 1191.28   43.60
  -9  -2  -1 1141.59   39.20
  -9  -2  -1 1124.19   46.70
  -9  -2  -1 1222.08   44.40
  -9   2  -1 1191.68   39.80
   9   2   1 1227.68   44.10
  -9   2  -1 1183.88   41.00
   9   2   1 1044.90   37.00
   9   2   1 1098.39   36.50
  -9   2  -1 1129.89   43.00
  -9   2  -1 1146.19   42.20
   9   2   1 1186.38   39.60
  -9   2  -1 1195.18   42.10
  -9   2  -1 1245.38   43.90
   9   2   1 1255.17   42.70
  -9   2  -1 1169.08   36.20
   9   2   1 1193.28   40.20
  -9   2  -1 1135.09   41.70
   9   2   1 1129.49   41.60
   9   2   1 1172.28   40.70
  -9   2  -1 1193.18   42.70
  -9   2  -1 1236.18   43.50
  10  -2   1   43.30    5.40
 -10  -2  -1   31.10   10.90
 -10  -2  -1   41.60    5.30
 -10  -2  -1   28.60   10.80
 -10  -2  -1   46.50   10.40
 -10  -2  -1   36.10    6.80
  10  -2   1   40.30    6.40
  10  -2   1   43.30    5.20
 -10  -2  -1   42.90   11.10
  10  -2   1   37.50    7.50
  10  -2   1   37.70    9.70
 -10  -2  -1   30.30    6.40
 -10  -2  -1   29.50    8.00
 -10   2  -1   33.90   10.50
  10   2   1   38.30    6.90
 -10   2  -1   49.60   11.00
 -10   2  -1   42.50    7.90
 -10   2  -1   41.10    9.80
  10   2   1   39.40   10.80
 -10   2  -1   43.50   10.10
  10   2   1   36.50    7.30
  10   2   1   31.80    4.40
 -10   2  -1   49.10   10.30
  10   2   1   44.90    8.00
  10   2   1   43.70   11.10
  10   2   1   31.40   10.10
 -10   2  -1   42.60    6.60
 -10   2  -1   41.80    9.90
  11  -2   1   25.30    8.60
 -11  -2  -1   11.00   10.80
 -11  -2  -1   13.50    6.70
 -11  -2  -1   31.90   12.10
  11  -2   1   39.50   10.10
 -11  -2  -1   50.69   12.50
  11  -2   1   14.50    6.50
 -11  -2  -1   50.29   11.60
  11  -2   1   39.20    5.60
  11  -2   1   32.50    5.10
 -11  -2  -1   36.10    5.50
  11  -2   1   30.70   10.40
  11  -2   1   26.10   11.20
 -11  -2  -1   26.10    9.20
 -11   2  -1   29.50    4.80
 -11   2  -1   26.60   10.50
  11   2   1   13.60   10.80
 -11   2  -1   25.00   11.10
  11   2   1   23.60    7.70
 -11   2  -1   31.00   11.10
  11   2   1   26.20   10.90
  11   2   1   40.00    7.60
  11   2   1   23.10    9.10
 -11   2  -1   32.60   10.10
 -11   2  -1   28.60    7.10
 -11   2  -1   38.10   10.80
 -11   2  -1   34.80   11.40
  11   2   1   26.60    8.00
 -11   2  -1   44.90   10.10
 -11   2  -1   29.30    4.10
  12  -2   1   22.70    6.00
 -12  -2  -1   35.20   12.70
 -12  -2  -1   26.30   13.10
  12  -2   1   35.40    5.80
  12  -2   1   23.90   11.50
  12  -2   1   25.70   11.30
 -12  -2  -1   16.50    7.50
 -12  -2  -1   29.60   12.90
  12  -2   1   20.50   12.10
  12  -2   1   20.60    7.20
 -12  -2  -1   24.80   12.00
 -12  -2  -1   19.20   12.00
 -12   2  -1   28.30    8.40
 -12   2  -1   37.10   13.00
  12   2   1   52.39   12.30
  12   2   1   26.20   10.00
  12   2   1   25.00   10.50
  12   2   1   36.60    8.30
  12   2   1   40.70    9.30
 -12   2  -1   21.00   11.80
 -12   2  -1   15.40   10.90
  12   2   1   34.10   12.40
 -12   2  -1   20.50   11.90
 -12   2  -1   21.40    5.30
 -12   2  -1    5.10   12.50
 -12   2  -1    7.10   11.80
 -12   2  -1   23.60    4.80
 -12   2  -1   18.00   12.60
 -13  -2  -1   31.80   13.70
  13  -2   1   11.00    6.40
  13  -2   1   23.80   12.60
 -13  -2  -1   11.20   11.20
  13  -2   1   26.70   11.90
  13  -2   1   21.50    6.10
 -13  -2  -1   17.70   14.70
 -13  -2  -1    7.20   14.00
  13  -2   1   26.40   10.90
 -13  -2  -1   16.90   10.20
  13  -2   1   42.00   13.60
 -13  -2  -1    8.70    7.90
  13  -2   1   26.70   13.30
  13   2   1   16.50   11.70
  13   2   1   29.80   10.90
  13   2   1    2.50   12.00
 -13   2  -1    5.80   11.80
 -13   2  -1   18.20   12.70
 -13   2  -1   -0.60    8.10
 -13   2  -1   -1.40   12.40
 -13   2  -1   17.30    6.10
 -13   2  -1   24.40   13.80
  13   2   1    9.10   11.80
  13   2   1   28.60   13.50
 -13   2  -1   26.90   14.80
 -13   2  -1    5.20   13.20
  13   2   1   19.10    8.20
  14  -2   1   15.10   13.20
 -14  -2  -1   -6.30   11.70
 -14  -2  -1    7.00   14.90
  14  -2   1   31.20   15.30
 -14  -2  -1    2.90    8.50
 -14  -2  -1    4.50   13.50
  14  -2   1   13.60   10.80
  14  -2   1  -31.20   12.90
  14  -2   1    8.40   14.20
  14  -2   1   -6.00    6.90
 -14  -2  -1   -1.60   11.40
 -14  -2  -1    2.40   15.20
 -14   2  -1  -12.60   13.50
 -14   2  -1   28.10   16.90
  14   2   1    1.70   11.60
  14   2   1   -7.10    9.80
  14   2   1   -3.90    9.00
  14   2   1   14.10   15.10
 -14   2  -1   13.50    6.70
 -14   2  -1   -3.50   15.20
  14   2   1   -6.30   14.40
 -14   2  -1  -21.50   14.60
 -14   2  -1    2.00   14.10
 -14   2  -1    1.70   13.50
 -15  -2  -1   15.30   16.00
 -15  -2  -1    3.60   16.30
  15  -2   1    7.10   16.10
  15  -2   1   -4.80    8.00
 -15  -2  -1   53.49   26.80
 -15  -2  -1    8.70   17.60
 -15  -2  -1   16.60   10.60
  15  -2   1   24.40   18.00
  15  -2   1    6.00   14.10
  15  -2   1    3.80   16.80
  15   2   1   10.80   17.00
 -15   2  -1    0.60   16.80
 -15   2  -1   28.30   18.10
 -15   2  -1   -0.30    8.00
  15   2   1  -12.10   11.00
  15   2   1  -13.90   14.60
 -15   2  -1   -5.90   14.60
 -15   2  -1   -6.90   12.80
 -15   2  -1   13.40   17.10
  15   2   1   -3.50   16.40
  15   2   1   11.40   15.40
  16  -2   1   46.40   33.30
 -16  -2  -1   -6.60   18.30
 -16  -2  -1    8.50   11.90
  16  -2   1   28.30   17.00
  16  -2   1   -9.50   18.90
 -16  -2  -1   22.20   24.40
 -16  -2  -1   -7.40   14.00
  16  -2   1   11.00    9.40
  16   2   1    7.20   18.30
 -16   2  -1  -19.30   18.70
 -16   2  -1  -28.20   17.20
 -16   2  -1   36.60   20.80
 -16   2  -1   13.90   18.20
 -16   2  -1   15.30   10.40
  16   2   1   -9.90   12.10
  16   2   1   11.00   20.20
 -17  -2  -1   24.90   21.60
 -17  -2  -1   18.70   13.90
  17  -2   1   38.70   11.10
 -17  -2  -1   40.10   23.80
  17  -2   1   24.00   21.40
 -17  -2  -1  -18.70   20.10
  17  -2   1    3.20   22.40
  17   2   1    4.50   14.60
  17   2   1   62.39   24.40
 -17   2  -1   -9.20   13.70
 -17   2  -1   24.60   11.00
 -17   2  -1   61.09   23.60
 -17   2  -1  -46.70   19.50
  17   2   1    8.80   23.70
  17  -3  -1   13.60   12.60
 -17  -3   1   38.60   23.90
  17  -3  -1   51.49   17.80
 -17  -3   1   -6.60   21.20
 -17  -3   1   -2.90   20.30
  17  -3  -1  -18.90   19.60
 -17  -3   1   40.20   17.00
  17   3  -1   29.80   20.20
 -17   3   1    6.90   12.10
  17   3  -1   29.00   21.90
 -17   3   1   17.20   23.50
 -17   3   1  -22.10   19.30
  17   3  -1  -16.10   15.20
 -17   3   1   -4.60   22.00
 -16  -3   1   19.40   18.70
  16  -3  -1   11.30   20.20
 -16  -3   1    7.80   21.60
  16  -3  -1   23.40   20.90
  16  -3  -1   54.79   16.50
 -16  -3   1   14.20   14.60
  16  -3  -1   20.10   10.70
 -16  -3   1   55.39   15.10
 -16   3   1   23.70   19.70
  16   3  -1   16.90   16.80
  16   3  -1   58.89   19.90
 -16   3   1   31.50   11.00
  16   3  -1   -0.20   14.10
 -16   3   1   34.70   18.30
 -16   3   1   -9.90   21.30
 -15  -3   1   33.10   19.60
 -15  -3   1   12.60   18.50
  15  -3  -1    6.00   16.40
  15  -3  -1   -6.50   14.90
  15  -3  -1  -19.60   11.90
 -15  -3   1    6.00   19.90
  15  -3  -1   -7.40    9.10
 -15  -3   1   27.00   15.20
  15  -3  -1   21.60   15.70
 -15   3   1    0.60   12.20
 -15   3   1  -16.10   18.80
 -15   3   1   26.30   17.20
  15   3  -1   -8.80   16.90
 -15   3   1   22.30   16.70
  15   3  -1   24.00   16.40
 -15   3   1    9.10    9.30
 -14  -3   1   10.80   14.50
 -14  -3   1   26.20   16.70
 -14  -3   1  -13.60   11.80
  14  -3  -1  -25.70   13.10
 -14  -3   1    4.00   14.90
  14  -3  -1   12.20   11.70
  14  -3  -1  -20.00   10.90
 -14  -3   1    9.90   14.30
 -14  -3   1   -8.00   10.20
  14  -3  -1   21.80   11.90
  14  -3  -1    3.80    8.40
 -14   3   1   -5.20    8.00
 -14   3   1  -12.10   13.90
 -14   3   1   -5.00   14.20
  14   3  -1   20.60   14.40
 -14   3   1   -7.00   16.10
 -14   3   1    8.00   13.90
  14   3  -1   -3.40   13.90
  14   3  -1   -7.50   12.30
  14   3  -1   14.70   14.10
 -14   3   1   15.60   16.00
  14   3  -1    4.40   11.30
  14   3  -1    2.90   15.70
 -13  -3   1   15.70   12.90
  13  -3  -1    9.00   12.20
 -13  -3   1   17.00   14.60
  13  -3  -1   -1.80    9.60
 -13  -3   1    4.80    9.20
  13  -3  -1   24.70   11.00
 -13  -3   1    3.70    9.40
 -13  -3   1   15.70   13.30
  13  -3  -1   12.70   10.20
 -13  -3   1   -6.20   14.10
  13  -3  -1    5.50    7.00
  13   3  -1    9.00    9.70
  13   3  -1   19.90   13.20
  13   3  -1   -9.10   10.00
 -13   3   1    4.80   13.40
 -13   3   1   -6.20   12.00
 -13   3   1    9.00    7.10
  13   3  -1   25.10   12.60
 -13   3   1   10.10   12.80
 -13   3   1  -10.00   12.20
  13   3  -1   -9.20   10.30
 -13   3   1    6.70   13.20
  13   3  -1   14.60    9.80
 -13   3   1   14.30   13.70
 -12  -3   1   58.59   15.00
  12  -3  -1   54.49   11.50
 -12  -3   1   59.99   14.10
 -12  -3   1   72.49   14.10
  12  -3  -1   53.09   11.00
 -12  -3   1   69.79   15.50
  12  -3  -1   64.59   13.60
  12  -3  -1   42.70    8.60
  12  -3  -1   48.60    8.50
  12  -3  -1   39.60    7.80
 -12  -3   1   56.29   12.80
 -12  -3   1   71.99   10.80
  12   3  -1   56.39   14.00
 -12   3   1   57.59   10.60
  12   3  -1   57.69   12.40
 -12   3   1   56.99   13.00
 -12   3   1   45.00   11.30
 -12   3   1   45.40   12.50
  12   3  -1   53.09    9.80
  12   3  -1   81.19   14.40
 -12   3   1   58.39   13.90
  12   3  -1   58.79   13.80
 -12   3   1   62.49   14.30
 -12   3   1   64.79    8.20
  12   3  -1   70.09   14.50
 -12   3   1   43.30   13.80
  11  -3  -1  142.39   10.10
  11  -3  -1  150.48   11.40
  11  -3  -1  147.39   14.60
 -11  -3   1  157.98   18.20
  11  -3  -1  139.69   16.20
  11  -3  -1  131.49   16.40
 -11  -3   1  136.69   13.50
 -11  -3   1  120.39   14.60
  11  -3  -1  154.28    9.80
 -11  -3   1  142.49   16.60
 -11  -3   1  140.29   17.40
  11  -3  -1  151.68   10.90
  11   3  -1  132.29   13.90
 -11   3   1  130.19    9.60
 -11   3   1  133.89   17.30
 -11   3   1  116.49   14.50
  11   3  -1  152.18   16.70
 -11   3   1  120.29   15.50
  11   3  -1  164.58   13.90
 -11   3   1  133.69   16.10
 -11   3   1  140.69   12.90
 -11   3   1  146.79   10.60
  11   3  -1  169.68   18.10
  11   3  -1  142.99   17.40
  11   3  -1  151.38   14.00
 -11   3   1  157.68   14.40
 -10  -3   1   40.70   11.30
 -10  -3   1   52.89    8.70
 -10  -3   1   67.49   10.70
 -10  -3   1   63.19   12.90
  10  -3  -1   65.29    8.90
  10  -3  -1   78.79    7.30
  10  -3  -1   62.39    7.40
  10  -3  -1   56.89   10.30
 -10  -3   1   61.99   10.70
  10  -3  -1   67.69   11.90
  10  -3  -1   74.79   11.90
 -10  -3   1   38.10   10.70
  10  -3  -1   62.39    7.20
 -10   3   1   52.89   10.70
  10   3  -1   51.69    9.70
 -10   3   1   58.49    7.90
 -10   3   1   40.20   10.50
 -10   3   1   60.99    8.40
  10   3  -1   63.29    9.10
 -10   3   1   55.79   12.10
  10   3  -1   67.59   11.50
  10   3  -1   76.39   12.00
 -10   3   1   59.19   11.40
 -10   3   1   50.39    9.70
  10   3  -1   57.69    8.80
 -10   3   1   56.69    6.70
 -10   3   1   51.29   11.70
  10   3  -1   52.79    9.70
  -9  -3   1  101.79   13.70
   9  -3  -1   73.99    8.90
   9  -3  -1  100.19    7.60
  -9  -3   1   94.69   10.60
  -9  -3   1  100.59   13.30
  -9  -3   1  115.89   11.10
  -9  -3   1   96.29   10.50
   9  -3  -1   83.39   10.70
  -9  -3   1   95.29   10.90
   9  -3  -1   92.49   14.00
   9  -3  -1  102.29   13.10
   9  -3  -1   95.49    8.40
   9  -3  -1   96.59    7.30
  -9  -3   1  113.79   14.10
  -9   3   1   93.69   12.70
   9   3  -1   95.69    8.90
  -9   3   1  101.69   12.40
  -9   3   1   97.79   13.40
  -9   3   1  123.99    9.20
  -9   3   1  112.49    6.90
  -9   3   1  108.99   11.50
   9   3  -1   97.29   11.00
   9   3  -1   95.19   10.90
   9   3  -1  113.99   13.60
  -9   3   1   96.49   10.10
   9   3  -1   97.09   10.50
  -9   3   1   85.59   12.10
   8  -3  -1  270.47   11.90
  -8  -3   1  278.97   15.90
   8  -3  -1  283.97   12.40
   8  -3  -1  315.27   17.00
  -8  -3   1  279.67   15.60
  -8  -3   1  290.87   17.40
  -8  -3   1  258.47   15.00
  -8  -3   1  291.87   15.10
   8  -3  -1  270.77   13.40
   8  -3  -1  276.27   11.80
   8  -3  -1  282.47   15.00
   8  -3  -1  284.17   15.50
  -8  -3   1  270.57   14.20
  -8  -3   1  252.07   13.30
   8   3  -1  289.07   16.80
  -8   3   1  297.97   11.70
  -8   3   1  320.37   17.10
  -8   3   1  260.77   15.30
   8   3  -1  283.97   14.50
  -8   3   1  253.17   16.30
  -8   3   1  271.97   11.30
  -8   3   1  289.57   16.80
  -8   3   1  268.47   14.10
   8   3  -1  291.37   15.60
   8   3  -1  285.57   13.60
   8   3  -1  282.67   14.00
  -8   3   1  284.57   15.40
   8   3  -1  274.87   15.90
  -8   3   1  266.57   14.10
  -8   3   1  291.07   13.10
  -7  -3   1   10.00    5.70
  -7  -3   1    8.00    5.20
   7  -3  -1   12.00    3.50
   7  -3  -1   -3.90    6.10
  -7  -3   1   13.20    5.00
  -7  -3   1   -3.00    6.20
  -7  -3   1    4.50    6.20
   7  -3  -1    6.40    3.40
   7  -3  -1    0.70    4.90
  -7  -3   1    1.90    5.90
   7  -3  -1    5.20    4.30
  -7  -3   1   13.00    4.70
  -7  -3   1   -2.70    4.90
  -7  -3   1   10.90    5.60
   7  -3  -1    8.80    3.40
   7  -3  -1    5.60    4.80
  -7  -3   1    5.80    3.10
  -7   3   1    3.80    6.20
   7   3  -1   15.70    6.60
  -7   3   1   12.20    4.10
  -7   3   1    6.60    5.90
   7   3  -1    4.70    5.00
  -7   3   1    7.20    2.90
   7   3  -1    8.50    4.90
  -7   3   1    2.60    4.70
   7   3  -1   12.10    4.80
   7   3  -1    4.00    4.10
  -7   3   1    7.10    4.50
  -7   3   1    5.80    4.10
   7   3  -1    3.30    4.40
   7   3  -1    1.40    5.60
  -7   3   1    9.30    6.30
  -7   3   1    5.70    2.80
  -7   3   1    3.80    5.00
   6  -3  -1  212.68   11.70
  -6  -3   1  187.58   10.30
  -6  -3   1  212.08   11.20
  -6  -3   1  190.88   12.30
   6  -3  -1  224.08    9.60
  -6  -3   1  204.48    8.90
   6  -3  -1  208.68    9.50
   6  -3  -1  197.98    9.10
   6  -3  -1  212.78   11.80
   6  -3  -1  223.88   12.10
  -6  -3   1  204.48   12.10
  -6  -3   1  216.18   12.00
  -6  -3   1  217.48   11.30
   6  -3  -1  217.28   13.10
  -6  -3   1  210.48   10.90
   6  -3  -1  208.98    9.50
  -6  -3   1  209.38   12.10
  -6  -3   1  219.98   10.90
   6   3  -1  212.78   11.90
  -6   3   1  213.28   11.70
  -6   3   1  210.58   11.80
  -6   3   1  212.58    9.10
   6   3  -1  209.28   11.80
  -6   3   1  217.98   12.50
  -6   3   1  212.28    8.80
  -6   3   1  208.68    9.70
   6   3  -1  179.48   10.40
  -6   3   1  225.08    8.90
  -6   3   1  209.88   10.80
  -6   3   1  215.38   11.70
   6   3  -1  229.38   11.50
   6   3  -1  209.58   10.60
  -6   3   1  212.08   10.80
   6   3  -1  215.48   12.40
   6   3  -1  217.18   11.00
   6   3  -1  188.38    9.70
   5  -3  -1   39.70    4.40
  -5  -3   1   31.40    4.10
  -5  -3   1   37.50    6.90
  -5  -3   1   36.10    6.00
   5  -3  -1   37.60    4.20
   5  -3  -1   31.60    4.40
   5  -3  -1   45.00    4.30
   5  -3  -1   39.30    5.30
   5  -3  -1   35.70    6.60
   5  -3  -1   49.00    6.00
  -5  -3   1   40.00    5.80
  -5  -3   1   35.20    5.90
  -5  -3   1   40.90    5.30
  -5  -3   1   41.30    5.40
   5  -3  -1   50.09    7.00
  -5  -3   1   29.30    5.60
   5  -3  -1   37.80    4.30
  -5  -3   1   43.80    6.80
   5  -3  -1   39.80    6.00
   5   3  -1   58.99    6.00
  -5   3   1   41.50    6.60
   5   3  -1   28.90    6.50
  -5   3   1   35.20    6.10
   5   3  -1   39.00    6.30
  -5   3   1   37.30    3.80
  -5   3   1   33.50    4.60
  -5   3   1   37.10    3.90
   5   3  -1   35.40    6.00
  -5   3   1   44.80    7.00
   5   3  -1   35.30    6.10
  -5   3   1   36.00    5.30
  -5   3   1   31.90    3.90
   5   3  -1   41.20    5.20
   5   3  -1   43.40    5.50
  -5   3   1   45.20    5.60
   5   3  -1   47.20    6.00
   5   3  -1   41.40    5.30
  -5   3   1   38.60    4.10
  -5   3   1   33.50    6.10
  -4  -3   1 1666.73   56.99
  -4  -3   1 1756.52   55.69
   4  -3  -1 1712.23   53.59
   4  -3  -1 1814.72   54.89
   4  -3  -1 1743.93   56.49
  -4  -3   1 1747.13   56.89
  -4  -3   1 1728.53   55.69
   4  -3  -1 1676.13   56.69
  -4  -3   1 1791.32   56.89
  -4  -3   1 1737.53   55.69
  -4  -3   1 1761.62   56.09
   4  -3  -1 1743.53   54.89
  -4  -3   1 1748.33   56.89
   4  -3  -1 1772.32   54.89
   4  -3  -1 1734.53   53.49
  -4  -3   1 1724.43   54.79
  -4  -3   1 1767.62   56.19
   4  -3  -1 1775.52   55.89
  -4  -3   1 1762.52   56.39
  -4  -3   1 1749.82   53.19
   4   3  -1 1721.93   56.69
  -4   3   1 1778.12   55.99
  -4   3   1 1711.83   56.69
   4   3  -1 1742.73   55.29
  -4   3   1 1762.22   57.19
  -4   3   1 1692.43   54.59
  -4   3   1 1740.23   54.49
   4   3  -1 1717.63   53.09
   4   3  -1 1770.92   55.69
  -4   3   1 1782.42   57.09
   4   3  -1 1701.63   55.79
   4   3  -1 1726.93   56.79
  -4   3   1 1783.32   56.99
   4   3  -1 1774.32   56.09
   4   3  -1 1754.22   55.49
   4   3  -1 1736.83   56.59
  -4   3   1 1764.72   56.99
  -4   3   1 1751.32   54.39
  -4   3   1 1757.92   53.69
  -3  -3   1  320.37   12.60
   3  -3  -1  294.17    9.60
  -3  -3   1  292.37   12.10
   3  -3  -1  300.27    9.50
   3  -3  -1  308.47   11.70
   3  -3  -1  310.07   10.80
   3  -3  -1  301.97   12.60
   3  -3  -1  304.67   11.40
   3  -3  -1  278.87    9.70
  -3  -3   1  306.97   12.80
   3  -3  -1  284.37   12.80
   3  -3  -1  302.97   12.80
  -3  -3   1  304.87   12.20
  -3  -3   1  286.77   12.10
  -3  -3   1  302.67   12.60
   3  -3  -1  308.67   11.40
   3  -3  -1  283.17   12.20
  -3  -3   1  293.27   10.30
  -3  -3   1  301.17   11.50
   3  -3  -1  295.67    9.50
  -3  -3   1  301.47   13.10
  -3  -3   1  294.27   12.00
   3  -3  -1  275.37   10.80
  -3  -3   1  297.07   12.50
   3   3  -1  312.67   13.10
  -3   3   1  292.07   10.70
  -3   3   1  294.77   12.70
   3   3  -1  303.97   12.40
  -3   3   1  291.57   11.20
  -3   3   1  319.17   13.20
  -3   3   1  302.17   11.50
   3   3  -1  291.37   12.00
   3   3  -1  295.77   12.00
   3   3  -1  301.77   13.00
   3   3  -1  295.67   11.80
   3   3  -1  312.87   12.90
   3   3  -1  292.17   12.90
   3   3  -1  301.47   10.30
   3   3  -1  292.77   12.50
  -3   3   1  294.87   10.90
  -3   3   1  296.17   12.80
  -3   3   1  298.17   12.00
  -3   3   1  319.67   13.30
  -2  -3   1 2879.01   90.69
  -2  -3   1 2942.41   90.89
   2  -3  -1 2989.30   90.29
  -2  -3   1 3023.30   91.19
   2  -3  -1 2953.70   91.09
  -2  -3   1 2940.01   91.39
  -2  -3   1 2955.90   90.19
  -2  -3   1 2990.70   90.79
   2  -3  -1 2801.12   88.99
  -2  -3   1 2944.61   90.29
   2  -3  -1 2932.71   89.79
  -2  -3   1 2796.82   89.39
   2  -3  -1 2964.50   90.49
  -2  -3   1 2833.22   90.89
   2  -3  -1 2984.50   90.39
   2  -3  -1 3026.80   91.29
   2  -3  -1 2913.21   91.29
   2  -3  -1 3025.40   91.09
  -2  -3   1 3064.59   91.19
  -2   3   1 2920.01   90.09
   2   3  -1 2934.91   91.39
  -2   3   1 3090.89   91.49
  -2   3   1 2937.21   91.29
  -2   3   1 2905.61   88.89
   2   3  -1 2852.31   90.09
   2   3  -1 3007.40   91.39
  -2   3   1 2913.61   90.49
  -2   3   1 3026.40   91.69
   2   3  -1 3027.30   91.09
  -2   3   1 2576.14   89.89
   2   3  -1 2817.32   91.99
   2   3  -1 2820.22   90.29
   2   3  -1 3002.80   89.49
  -2   3   1 2991.80   91.39
   2   3  -1 2927.21   90.99
  -2   3   1 2665.23   88.49
   2   3  -1 2969.60   90.69
  -2   3   1 2955.80   91.29
   2   3  -1 2976.70   91.09
   1  -3  -1  244.98    8.60
  -1  -3   1  257.67   10.20
  -1  -3   1  257.67   10.40
   1  -3  -1  251.97   10.70
   1  -3  -1  243.78   10.30
  -1  -3   1  252.17   10.60
  -1  -3   1  261.47   10.40
   1  -3  -1  267.97   10.30
  -1  -3   1  247.68   10.60
   1  -3  -1  228.38   10.30
  -1  -3   1  249.38   10.20
   1  -3  -1  248.98   10.50
   1  -3  -1  252.67   10.20
   1  -3  -1  258.07   10.30
  -1  -3   1  254.67   10.40
  -1  -3   1  247.28   10.30
  -1  -3   1  265.87   10.50
   1  -3  -1  245.88    8.50
  -1  -3   1  248.28   10.50
   1  -3  -1  261.97   10.70
  -1  -3   1  255.27    9.30
   1  -3  -1  256.17    8.90
   1   3  -1  259.17   10.40
  -1   3   1  258.97   11.30
  -1   3   1  251.07   10.30
   1   3  -1  264.97   11.10
   1   3  -1  262.27   10.40
  -1   3   1  260.17   10.60
  -1   3   1  247.98    8.90
   1   3  -1  253.67    9.60
  -1   3   1  254.87   10.30
   1   3  -1  248.18   10.40
  -1   3   1  259.17    8.50
   1   3  -1  247.18   10.20
   1   3  -1  233.98    9.60
   1   3  -1  281.77   10.60
   1   3  -1  252.67   10.20
  -1   3   1  252.07    8.60
  -1   3   1  260.97   11.10
   1   3  -1  238.28   10.80
  -1   3   1  252.87   10.50
  -1   3   1  265.87   10.20
   1   3  -1  253.17    9.40
   1   3  -1  263.87   10.50
  -1   3   1  257.27   10.20
  -1   3   1  251.27   10.90
   0  -3  -1  384.06   14.60
   0  -3   1  379.46   13.80
   0  -3   1  407.26   14.30
   0  -3  -1  378.86   14.50
   0  -3  -1  383.56   14.70
   0  -3   1  380.46   14.20
   0  -3  -1  394.86   14.50
   0  -3   1  390.96   12.50
   0  -3   1  391.56   13.70
   0  -3   1  391.46   14.20
   0  -3   1  392.86   14.40
   0  -3  -1  377.56   14.00
   0  -3   1  405.86   14.50
   0  -3  -1  387.76   14.30
   0  -3   1  373.96   13.20
   0  -3  -1  384.76   13.50
   0  -3   1  390.86   14.50
   0  -3  -1  397.26   15.00
   0  -3  -1  385.36   14.10
   0  -3   1  392.06   14.20
   0  -3  -1  397.76   13.30
   0   3   1  378.46   13.60
   0   3   1  372.06   14.00
   0   3  -1  377.16   14.10
   0   3  -1  393.56   14.10
   0   3  -1  378.56   13.30
   0   3  -1  392.26   13.70
   0   3  -1  366.56   12.50
   0   3  -1  397.06   14.50
   0   3  -1  398.16   14.90
   0   3   1  382.76   14.70
   0   3  -1  385.46   14.30
   0   3   1  389.96   13.00
   0   3   1  385.46   13.00
   0   3   1  353.16   13.70
   0   3   1  395.96   14.10
   0   3   1  392.56   14.50
   0   3   1  396.66   14.90
   0   3  -1  380.76   14.30
   0   3   1  400.16   14.30
   0   3  -1  401.46   14.50
   0   3  -1  396.56   14.10
   0   3   1  401.86   15.10
   0   3   1  411.46   14.40
   0   3  -1  411.16   14.90
   0   3   1  374.46   14.60
  -1  -3  -1 4054.19  125.09
   1  -3   1 4351.96  124.89
   1  -3   1 4211.68  125.19
   1  -3   1 4131.29  123.79
  -1  -3  -1 3774.52  124.69
   1  -3   1 4066.09  124.99
   1  -3   1 4227.78  124.49
  -1  -3  -1 4048.80  125.49
   1  -3   1 3803.02  124.59
   1  -3   1 3932.01  123.69
  -1  -3  -1 3934.51  124.29
  -1  -3  -1 4139.69  124.49
   1  -3   1 4377.96  125.49
  -1  -3  -1 3877.21  124.09
   1  -3   1 4179.08  124.59
  -1  -3  -1 3768.22  125.89
  -1  -3  -1 4112.09  124.59
  -1  -3  -1 4048.40  125.49
   1  -3   1 4149.58  124.89
   1   3   1 4304.57  124.89
  -1   3  -1 4363.06  125.79
   1   3   1 4014.70  125.69
   1   3   1 3938.11  124.29
   1   3   1 3904.71  124.99
  -1   3  -1 4354.76  124.79
  -1   3  -1 3899.41  123.59
  -1   3  -1 4337.27  125.49
   1   3   1 4093.69  125.89
   1   3   1 3986.50  124.79
  -1   3  -1 4161.48  124.99
  -1   3  -1 4234.88  125.39
  -1   3  -1 4272.77  124.29
   1   3   1 4118.89  124.49
   1   3   1 3637.14  126.09
  -1   3  -1 4212.68  125.39
  -1   3  -1 4093.79  124.69
  -1   3  -1 3630.34  124.09
  -2  -3  -1 1695.33   54.19
  -2  -3  -1 1793.02   55.49
  -2  -3  -1 1712.43   55.39
  -2  -3  -1 1679.73   54.39
  -2  -3  -1 1779.52   56.19
  -2  -3  -1 1717.03   54.89
  -2  -3  -1 1694.93   55.09
  -2  -3  -1 1748.13   55.39
  -2  -3  -1 1730.13   55.89
   2  -3   1 1793.22   54.39
   2  -3   1 1762.22   55.09
   2  -3   1 1768.82   53.69
  -2  -3  -1 1716.93   53.89
   2  -3   1 1591.24   52.79
   2  -3   1 1778.32   55.49
   2  -3   1 1781.12   54.09
  -2  -3  -1 1699.03   53.89
   2  -3   1 1753.12   55.19
  -2  -3  -1 1717.53   55.29
   2  -3   1 1838.22   55.89
   2   3   1 1703.33   55.39
   2   3   1 1702.03   55.39
  -2   3  -1 1732.13   55.59
   2   3   1 1710.43   53.99
  -2   3  -1 1792.92   55.89
  -2   3  -1 1777.22   55.09
   2   3   1 1767.72   55.09
   2   3   1 1747.03   54.39
  -2   3  -1 1844.62   56.09
  -2   3  -1 1822.42   55.69
  -2   3  -1 1723.23   53.99
   2   3   1 1715.13   55.29
   2   3   1 1690.03   55.99
  -2   3  -1 1766.32   54.09
  -2   3  -1 1586.14   54.69
   2   3   1 1767.42   56.09
  -2   3  -1 1820.22   55.89
  -2   3  -1 1725.23   53.69
  -2   3  -1 1866.61   54.19
   2   3   1 1754.22   55.39
  -2   3  -1 1784.42   54.39
  -3  -3  -1  166.58    9.20
   3  -3   1  164.88    7.10
  -3  -3  -1  169.38    8.10
  -3  -3  -1  165.98    7.40
  -3  -3  -1  161.88    9.30
  -3  -3  -1  156.08    6.20
  -3  -3  -1  167.68    7.20
   3  -3   1  162.48    8.50
  -3  -3  -1  176.68    9.10
   3  -3   1  166.38    7.90
   3  -3   1  169.98    6.80
   3  -3   1  167.08    8.90
   3  -3   1  154.08    6.60
  -3  -3  -1  170.98    8.60
  -3  -3  -1  166.48    8.50
  -3  -3  -1  176.18    9.20
   3  -3   1  161.68    7.70
   3  -3   1  165.58    8.10
  -3  -3  -1  168.78    6.40
   3  -3   1  174.78    8.40
   3  -3   1  163.18    7.20
  -3  -3  -1  171.98    8.70
  -3  -3  -1  171.18    8.20
   3   3   1  168.58    8.50
   3   3   1  160.68    8.40
  -3   3  -1  170.98    9.20
  -3   3  -1  163.78    6.60
  -3   3  -1  173.58    7.00
   3   3   1  180.58    7.50
   3   3   1  163.38    8.40
   3   3   1  171.58    8.10
   3   3   1  171.78    9.40
  -3   3  -1  175.78    8.50
   3   3   1  153.58    8.70
   3   3   1  157.98    7.90
  -3   3  -1  168.48    6.70
  -3   3  -1  164.68    8.20
  -3   3  -1  162.28    8.70
  -3   3  -1  173.98    9.20
  -3   3  -1  166.58    7.40
  -4  -3  -1   23.50    3.90
  -4  -3  -1   28.70    3.90
   4  -3   1   29.70    4.50
   4  -3   1   36.40    4.00
   4  -3   1   18.90    3.90
  -4  -3  -1   16.80    3.80
   4  -3   1   38.20    5.00
  -4  -3  -1   18.40    4.70
  -4  -3  -1   29.00    3.60
  -4  -3  -1   22.20    4.60
  -4  -3  -1   22.70    4.10
   4  -3   1   30.60    4.20
  -4  -3  -1   19.20    5.40
   4  -3   1   26.50    3.00
   4  -3   1   39.80    3.60
   4  -3   1   35.20    3.60
   4   3   1    9.00    5.20
  -4   3  -1   32.40    5.80
   4   3   1   24.30    4.50
   4   3   1   21.90    4.50
  -4   3  -1   32.40    2.90
  -4   3  -1   29.90    4.80
   4   3   1   17.60    4.20
   4   3   1   30.90    5.50
  -4   3  -1   31.40    4.80
  -4   3  -1   22.10    3.60
   4   3   1   29.40    4.60
   4   3   1   27.30    4.50
  -4   3  -1   34.00    4.70
   4   3   1   22.90    3.40
  -4   3  -1   27.00    4.10
  -4   3  -1   29.70    5.10
   4   3   1   17.70    3.50
  -4   3  -1   25.90    3.40
   5  -3   1   78.09    5.30
   5  -3   1   79.99    6.40
   5  -3   1   68.39    5.40
   5  -3   1   78.89    6.20
  -5  -3  -1   62.99    7.30
  -5  -3  -1   71.39    6.30
  -5  -3  -1   66.59    8.30
  -5  -3  -1   72.09    5.80
  -5  -3  -1   69.19    5.70
  -5  -3  -1   71.99    7.70
  -5  -3  -1   72.59    6.10
   5  -3   1   70.89    4.30
  -5  -3  -1   56.09    6.30
   5  -3   1   71.39    6.80
   5  -3   1   71.19    4.30
  -5  -3  -1   74.69    6.20
  -5  -3  -1   65.09    7.40
   5  -3   1   61.49    7.70
   5   3   1   60.09    5.70
   5   3   1   73.89    5.10
  -5   3  -1   62.29    5.20
  -5   3  -1   69.99    7.00
   5   3   1   62.59    6.00
  -5   3  -1   77.09    6.30
  -5   3  -1   58.79    5.70
  -5   3  -1   67.39    5.30
  -5   3  -1   62.09    7.30
   5   3   1   66.59    8.10
   5   3   1   72.79    7.40
  -5   3  -1   80.59    7.50
   5   3   1   61.99    6.00
   5   3   1   73.59    8.20
  -5   3  -1   73.69    6.60
  -5   3  -1   73.59    3.40
   5   3   1   74.79    5.60
  -5   3  -1   72.19    6.90
   5   3   1   72.99    6.80
   5   3   1   70.79    6.80
  -5   3  -1   67.09    5.80
   6  -3   1 1580.24   52.29
   6  -3   1 1634.64   53.19
   6  -3   1 1652.83   50.59
   6  -3   1 1651.63   52.39
   6  -3   1 1689.43   54.19
  -6  -3  -1 1642.24   54.99
   6  -3   1 1675.13   50.69
  -6  -3  -1 1566.14   52.09
  -6  -3  -1 1639.34   52.09
  -6  -3  -1 1674.83   53.09
   6  -3   1 1644.14   54.29
  -6  -3  -1 1626.84   54.39
  -6  -3  -1 1626.84   55.09
  -6  -3  -1 1644.44   54.59
  -6  -3  -1 1636.94   54.79
  -6  -3  -1 1542.65   52.59
  -6   3  -1 1623.04   52.69
   6   3   1 1686.93   52.39
   6   3   1 1591.34   53.69
  -6   3  -1 1681.73   54.59
  -6   3  -1 1642.84   52.49
   6   3   1 1583.34   54.79
  -6   3  -1 1725.23   54.99
  -6   3  -1 1610.04   49.60
   6   3   1 1522.95   52.79
  -6   3  -1 1595.84   54.09
  -6   3  -1 1624.34   54.89
  -6   3  -1 1616.14   53.79
   6   3   1 1626.24   54.69
  -6   3  -1 1614.04   54.79
  -6   3  -1 1645.04   53.49
   6   3   1 1647.14   51.79
  -6   3  -1 1632.84   52.19
   6   3   1 1656.43   53.29
   7  -3   1  746.03   24.30
  -7  -3  -1  724.73   28.70
   7  -3   1  749.13   24.30
   7  -3   1  770.22   27.00
  -7  -3  -1  772.32   29.00
  -7  -3  -1  754.62   27.00
   7  -3   1  756.92   26.30
  -7  -3  -1  728.43   25.60
   7  -3   1  746.53   29.30
  -7  -3  -1  763.72   29.90
   7  -3   1  731.53   27.90
  -7  -3  -1  756.12   29.50
  -7  -3  -1  745.53   28.60
   7   3   1  748.83   25.80
   7   3   1  708.53   26.60
  -7   3  -1  755.22   28.90
   7   3   1  765.12   26.70
  -7   3  -1  726.43   27.90
  -7   3  -1  736.43   28.70
  -7   3  -1  756.72   29.30
  -7   3  -1  728.53   26.10
  -7   3  -1  755.32   27.70
  -7   3  -1  753.22   28.80
  -7   3  -1  738.03   23.00
  -7   3  -1  739.13   23.00
   7   3   1  732.33   29.10
  -7   3  -1  723.13   28.70
  -7   3  -1  732.73   26.90
   7   3   1  717.33   29.40
   7   3   1  761.22   27.00
   7   3   1  737.33   27.80
   8  -3   1   86.99   10.90
   8  -3   1   78.39    5.50
   8  -3   1   71.69    5.40
  -8  -3  -1   82.59   10.90
  -8  -3  -1   85.49   11.20
  -8  -3  -1   89.39   10.10
   8  -3   1   91.19    7.00
   8  -3   1   81.69    9.20
  -8  -3  -1   79.39    9.20
  -8  -3  -1   90.29    9.00
   8  -3   1   85.39    8.60
  -8  -3  -1   86.29   11.40
  -8  -3  -1   91.19    6.90
  -8   3  -1   86.49    7.70
  -8   3  -1   81.09    3.90
   8   3   1   80.39   10.40
  -8   3  -1  100.89   11.40
  -8   3  -1   85.99   10.90
   8   3   1   76.39    7.70
  -8   3  -1   88.29    9.20
  -8   3  -1   83.19    9.00
  -8   3  -1   92.19    8.70
  -8   3  -1   91.69    8.30
   8   3   1   71.19   10.60
  -8   3  -1   75.89    3.90
  -8   3  -1   80.59    8.70
   8   3   1   91.49    9.00
   8   3   1   70.19    9.50
   8   3   1   76.79    8.20
  -8   3  -1   67.19    9.60
   8   3   1   76.19    7.30
  -9  -3  -1   19.80    7.60
   9  -3   1    9.20    8.00
  -9  -3  -1   10.80    6.90
  -9  -3  -1    3.70    7.00
   9  -3   1    6.90    3.50
  -9  -3  -1    9.20    6.40
  -9  -3  -1   14.90    4.70
  -9  -3  -1   -1.90    9.00
   9  -3   1   15.90    5.40
  -9  -3  -1    3.60    8.60
   9  -3   1   -0.90    6.40
   9  -3   1   19.00    7.00
  -9  -3  -1    7.90    7.00
   9  -3   1    8.00    5.90
  -9   3  -1   12.40    5.50
  -9   3  -1    8.40    6.00
   9   3   1    1.10    6.50
  -9   3  -1    6.20    2.30
  -9   3  -1    4.00    2.40
  -9   3  -1    4.30    7.80
   9   3   1    9.50    7.60
   9   3   1    6.80    8.90
   9   3   1   13.30    6.50
  -9   3  -1   13.20    6.20
   9   3   1    8.30    6.90
   9   3   1   -4.00    5.80
  -9   3  -1   16.00    7.40
  -9   3  -1   13.80   10.70
   9   3   1   16.10    5.40
  -9   3  -1   15.80   10.30
  -9   3  -1   17.00    7.20
 -10  -3  -1 1228.78   47.30
 -10  -3  -1 1307.27   48.70
  10  -3   1 1248.48   43.30
 -10  -3  -1 1331.27   46.90
  10  -3   1 1251.27   47.20
  10  -3   1 1280.77   47.30
 -10  -3  -1 1268.67   48.00
  10  -3   1 1254.37   40.50
 -10  -3  -1 1252.67   41.10
 -10  -3  -1 1215.18   47.90
 -10  -3  -1 1222.68   43.80
  10  -3   1 1317.97   46.20
  10  -3   1 1262.67   42.80
  10  -3   1 1272.47   40.90
 -10   3  -1 1246.38   42.70
 -10   3  -1 1259.87   47.70
  10   3   1 1243.68   44.10
 -10   3  -1 1273.77   47.80
 -10   3  -1 1196.08   46.80
 -10   3  -1 1233.08   47.40
 -10   3  -1 1222.28   39.40
  10   3   1 1201.98   47.00
  10   3   1 1258.47   44.20
  10   3   1 1306.57   43.20
 -10   3  -1 1204.58   45.20
  10   3   1 1301.47   46.80
 -10   3  -1 1305.77   46.00
 -10   3  -1 1216.88   46.10
 -10   3  -1 1195.58   43.70
  10   3   1 1271.47   47.90
 -10   3  -1 1229.88   39.80
 -11  -3  -1   42.20    8.50
 -11  -3  -1   51.59   10.60
 -11  -3  -1   38.50   15.70
  11  -3   1   44.40    7.90
  11  -3   1   36.70    9.90
 -11  -3  -1   68.69   11.90
  11  -3   1   25.70   10.80
  11  -3   1   33.00    8.50
  11  -3   1   48.20   12.10
  11  -3   1   52.49    6.30
  11  -3   1   42.60    5.70
 -11  -3  -1   51.09   12.30
 -11  -3  -1   50.59   13.10
  11   3   1   39.40   10.20
 -11   3  -1   54.59    5.70
 -11   3  -1   54.29   12.50
  11   3   1   49.50   11.40
  11   3   1   52.19   13.10
  11   3   1   43.60    9.20
  11   3   1   64.09    9.00
  11   3   1   63.49   10.10
 -11   3  -1   53.49    6.70
 -11   3  -1   47.90   12.00
 -11   3  -1   41.90   11.30
 -11   3  -1   58.89   12.10
 -11   3  -1   37.50    9.60
 -11   3  -1   65.69   13.00
 -11   3  -1   52.99   12.10
 -11   3  -1   53.49    7.90
  12  -3   1  330.77   22.40
 -12  -3  -1  351.56   24.50
  12  -3   1  317.27   17.70
 -12  -3  -1  324.17   22.00
  12  -3   1  309.07   16.70
 -12  -3  -1  344.77   22.60
  12  -3   1  350.16   23.00
  12  -3   1  334.57   15.40
 -12  -3  -1  394.06   19.30
  12  -3   1  330.27   14.60
  12  -3   1  330.07   21.70
 -12  -3  -1  366.76   25.30
 -12  -3  -1  328.07   23.00
 -12   3  -1  355.36   17.60
 -12   3  -1  344.67   21.50
  12   3   1  373.86   25.00
 -12   3  -1  339.17   23.30
  12   3   1  354.96   19.10
 -12   3  -1  322.87   14.70
 -12   3  -1  333.97   22.70
 -12   3  -1  305.97   13.60
  12   3   1  316.77   18.10
 -12   3  -1  355.26   24.00
  12   3   1  330.97   18.30
  12   3   1  329.87   24.10
 -12   3  -1  306.57   19.40
 -12   3  -1  317.97   21.30
  12   3   1  352.16   22.80
 -12   3  -1  319.67   24.20
  13  -3   1    5.40    6.30
 -13  -3  -1   -2.20   13.30
 -13  -3  -1   -2.10    8.50
  13  -3   1   -9.80    8.90
 -13  -3  -1   -8.40   14.30
  13  -3   1    2.40    6.00
 -13  -3  -1   -4.90   13.70
 -13  -3  -1    3.50   12.70
  13  -3   1    9.70   12.70
  13  -3   1    8.20   13.20
  13  -3   1    5.20   11.80
  13  -3   1   16.60   10.40
 -13   3  -1   -2.40   11.40
 -13   3  -1   -9.10   12.20
  13   3   1   -6.90    9.00
  13   3   1   -3.60   13.00
  13   3   1    0.80    9.90
 -13   3  -1  -10.60   12.80
  13   3   1    6.90   12.60
  13   3   1   10.60   11.40
 -13   3  -1  -26.30   12.00
 -13   3  -1   -5.40   13.10
 -13   3  -1   -9.90   12.10
  13   3   1  -18.10   13.20
 -13   3  -1   -2.60    5.80
 -13   3  -1    6.40   13.30
 -14  -3  -1   45.80   15.80
 -14  -3  -1   16.30   15.20
  14  -3   1   18.10   15.10
  14  -3   1   25.60    7.60
 -14  -3  -1    4.60   16.30
  14  -3   1   19.40   14.00
  14  -3   1   21.90   15.60
 -14  -3  -1   16.40   15.60
 -14  -3  -1   23.30   10.80
  14  -3   1   34.60   12.20
 -14   3  -1   24.00   12.10
 -14   3  -1   47.60   15.20
  14   3   1    7.30   12.80
 -14   3  -1   12.70   15.80
  14   3   1   21.90   14.90
 -14   3  -1   -9.30   13.90
  14   3   1   44.40   13.00
  14   3   1   -3.90   11.20
 -14   3  -1  -13.30   13.90
  14   3   1   34.00   11.50
 -14   3  -1   17.50   15.40
 -14   3  -1   22.20    7.40
  15  -3   1    0.40   17.80
  15  -3   1  -10.30    7.70
 -15  -3  -1  -12.40   18.20
  15  -3   1  -17.50   18.50
  15  -3   1   -2.50   14.60
  15  -3   1   -8.40   17.00
  15  -3   1   16.90   16.40
 -15  -3  -1    9.20   19.00
 -15  -3  -1   -0.70   15.10
 -15   3  -1    0.00   18.10
 -15   3  -1    5.10   16.50
 -15   3  -1   -6.20    8.10
  15   3   1   -2.10   23.90
  15   3   1  -29.30   15.90
 -15   3  -1   11.20   16.40
 -15   3  -1   41.40   26.80
  15   3   1    6.60   16.40
 -16  -3  -1   -0.60   13.20
 -16  -3  -1  -48.30   17.80
  16  -3   1   57.29   19.50
 -16  -3  -1   20.10   14.80
  16  -3   1    8.10    9.30
  16  -3   1  -27.60   18.90
  16  -3   1  -15.90   20.70
 -16  -3  -1  -17.30   19.50
 -16   3  -1  -15.70   19.10
 -16   3  -1  -11.10    9.00
  16   3   1    6.70   13.90
  16   3   1  -14.00   21.10
 -16   3  -1   -2.50   19.10
 -16   3  -1    4.30   17.00
  17  -3   1   37.50   22.50
  17  -3   1  -10.80    9.80
 -17  -3  -1   -9.10   14.70
 -17  -3  -1   51.59   23.90
 -17  -3  -1   14.70   15.70
  17  -3   1  -15.00   19.30
 -17  -3  -1  -34.90   21.50
  17   3   1   -8.40   19.30
  17   3   1   36.40   21.30
 -17   3  -1    5.10   21.70
  17   3   1   57.79   25.90
  17   3   1    9.60   15.90
 -17   3  -1    5.20   10.40
 -17   3  -1  -11.60   19.70
 -17   3  -1   39.40   22.90
 -17  -4   1    6.90   22.00
  17  -4  -1   38.60   23.80
  17  -4  -1   19.30   21.10
 -17  -4   1   -6.50   23.40
 -17  -4   1    4.70   17.00
  17  -4  -1   -0.30   12.00
 -17  -4   1   17.60   21.90
 -17   4   1  -29.00   22.40
  17   4  -1   27.00   24.30
 -17   4   1  -11.40   23.20
 -17   4   1    0.60   12.20
  17   4  -1   12.70   17.90
  17   4  -1  -13.20   19.90
  17   4  -1    7.80   23.70
 -17   4   1   24.30   20.70
  16  -4  -1  -30.10   19.50
 -16  -4   1    6.00   15.60
 -16  -4   1   -2.60   19.00
  16  -4  -1   26.30   11.40
 -16  -4   1   18.30   22.10
 -16  -4   1    7.40   18.60
  16  -4  -1   15.20   19.10
  16  -4  -1   19.70   16.90
  16   4  -1    2.40   13.70
 -16   4   1  -20.60   22.20
 -16   4   1   -5.90   17.80
  16   4  -1   13.40   22.10
 -16   4   1  -13.20   10.20
 -16   4   1    8.90   21.80
  16   4  -1   30.10   20.30
  15  -4  -1   17.20   16.40
  15  -4  -1   -1.40   14.10
 -15  -4   1    0.00   14.10
 -15  -4   1   13.30   13.40
  15  -4  -1    8.10   18.60
 -15  -4   1   40.60   20.80
  15  -4  -1   52.09   34.90
 -15  -4   1   24.00   18.40
 -15   4   1   44.80   18.80
  15   4  -1   -1.90   15.60
 -15   4   1   -8.40   15.70
  15   4  -1    4.30   20.20
  15   4  -1   13.20   16.60
 -15   4   1   35.80   17.20
  15   4  -1   23.30   21.60
 -15   4   1   57.49   34.00
 -15   4   1   26.50   28.00
 -14  -4   1   31.00   15.40
 -14  -4   1   33.20   17.10
 -14  -4   1   27.70   13.70
  14  -4  -1   33.10   15.90
 -14  -4   1   28.70   16.90
 -14  -4   1   19.80   12.80
 -14  -4   1   13.40   17.50
  14  -4  -1   29.20   12.90
  14  -4  -1   22.10   16.80
  14  -4  -1  -16.40   15.40
  14  -4  -1   27.40    9.40
 -14   4   1   22.20   16.40
  14   4  -1   16.30   15.70
 -14   4   1   13.10   15.10
 -14   4   1   22.40   16.60
 -14   4   1   34.30   16.90
  14   4  -1   11.50   12.50
 -14   4   1   23.00    9.20
  14   4  -1   38.40   16.80
  14   4  -1   11.70   17.90
  14   4  -1   31.20   13.40
 -13  -4   1    1.30   14.70
 -13  -4   1   10.10   13.20
 -13  -4   1   -1.30    9.60
  13  -4  -1  -12.70   12.80
 -13  -4   1  -17.20   14.50
  13  -4  -1    3.40   10.90
  13  -4  -1   -0.90    7.50
  13  -4  -1  -33.80   13.40
 -13  -4   1   -7.60   14.70
 -13  -4   1  -11.00   10.10
  13   4  -1   -4.50   10.70
  13   4  -1   20.50   13.20
 -13   4   1   12.50   14.70
 -13   4   1   18.70   13.40
  13   4  -1   20.40   11.90
 -13   4   1   19.00   13.40
 -13   4   1   10.60    7.60
  13   4  -1    5.90   10.80
 -13   4   1   18.80   12.70
  13   4  -1   -6.70   12.20
  13   4  -1    4.00   13.80
 -13   4   1    4.10   13.90
 -12  -4   1   67.29   13.90
 -12  -4   1   72.39   12.80
  12  -4  -1   65.59   14.70
  12  -4  -1   74.99   13.20
 -12  -4   1   56.59   15.30
 -12  -4   1   68.09   12.20
  12  -4  -1   33.30   14.10
  12  -4  -1   69.49    9.00
  12  -4  -1   81.49   11.10
 -12  -4   1   82.39   12.20
 -12  -4   1   59.69   13.10
  12   4  -1   81.49   11.90
 -12   4   1   82.69   12.60
  12   4  -1   76.29   12.20
 -12   4   1   47.70   14.70
  12   4  -1   63.79   12.80
  12   4  -1   82.09   12.10
 -12   4   1   67.79   13.70
 -12   4   1   80.09   14.60
 -12   4   1   82.39   13.40
  12   4  -1   77.59   14.80
  12   4  -1   68.49   12.90
 -12   4   1   69.29    8.90
 -12   4   1   53.69   14.60
 -11  -4   1    9.90   11.10
 -11  -4   1    6.30   12.10
  11  -4  -1   -5.60    9.30
  11  -4  -1    0.50    6.10
  11  -4  -1    6.80   10.80
 -11  -4   1   20.80   11.90
  11  -4  -1    8.70    8.30
  11  -4  -1   -5.30    5.90
 -11  -4   1  -13.50   10.10
  11  -4  -1    7.00    5.80
  11  -4  -1    5.20    8.60
 -11  -4   1   13.20    8.70
 -11  -4   1   -1.40   10.50
 -11   4   1    6.80   11.50
 -11   4   1   -8.10    7.30
  11   4  -1    5.00    7.80
 -11   4   1   17.70    8.90
 -11   4   1   -1.30    5.80
 -11   4   1  -14.50   10.50
  11   4  -1   -2.30    7.90
  11   4  -1   16.90    9.70
 -11   4   1    0.50    9.90
 -11   4   1   17.50   11.60
 -11   4   1    7.80    9.80
  11   4  -1    1.40   11.20
  11   4  -1    4.90   10.40
  11   4  -1    1.50    8.80
 -10  -4   1  202.38   19.00
  10  -4  -1  170.38   11.80
  10  -4  -1  154.98   11.10
 -10  -4   1  173.38   17.70
 -10  -4   1  184.88   17.50
  10  -4  -1  185.38   13.30
 -10  -4   1  177.88   16.50
 -10  -4   1  202.88   15.20
  10  -4  -1  164.98   10.40
  10  -4  -1  176.58   15.20
  10  -4  -1  156.18   17.30
  10  -4  -1  193.08   15.10
 -10   4   1  201.48   13.90
  10   4  -1  175.28   13.90
  10   4  -1  180.08   16.70
 -10   4   1  163.38   14.90
  10   4  -1  196.18   13.30
 -10   4   1  180.08   17.80
 -10   4   1  184.78   12.10
 -10   4   1  187.28   14.60
  10   4  -1  198.88   18.10
 -10   4   1  202.18   16.80
 -10   4   1  185.38   17.60
 -10   4   1  177.38   11.20
  10   4  -1  177.98   15.30
  10   4  -1  176.88   15.70
 -10   4   1  190.38   10.80
   9  -4  -1   82.69   10.10
   9  -4  -1   90.89    8.40
   9  -4  -1   81.79    8.60
  -9  -4   1   84.39   12.90
   9  -4  -1   94.19    7.60
  -9  -4   1  100.59   13.50
  -9  -4   1   83.99   10.50
   9  -4  -1   81.09   12.30
  -9  -4   1   87.89    6.70
   9  -4  -1   71.19   11.00
  -9  -4   1   81.49   12.20
  -9  -4   1   77.29   12.90
  -9  -4   1   84.79   11.70
   9  -4  -1   62.99   11.20
   9   4  -1   64.59   11.20
   9   4  -1   85.39    9.60
  -9   4   1   86.59   10.60
  -9   4   1   78.59   12.50
  -9   4   1   84.79   13.50
  -9   4   1   81.19   12.80
   9   4  -1   83.79   12.60
   9   4  -1   91.39   12.40
   9   4  -1   84.59   11.00
  -9   4   1   72.19    8.20
  -9   4   1   84.09   11.10
  -9   4   1   64.19    8.70
  -9   4   1   80.39   10.90
  -9   4   1   73.89    8.20
   9   4  -1   79.19   10.60
  -9   4   1   80.49    7.50
   8  -4  -1    9.50    5.90
  -8  -4   1    1.00    8.40
  -8  -4   1    4.40    8.00
  -8  -4   1   -6.40    8.50
  -8  -4   1    1.70    7.20
   8  -4  -1   11.10    4.40
  -8  -4   1   10.90    4.30
  -8  -4   1    4.60    6.50
   8  -4  -1    0.00    5.20
   8  -4  -1   11.50    6.00
  -8  -4   1   -2.00    6.40
   8  -4  -1    7.90    4.30
  -8  -4   1   10.70    6.80
   8  -4  -1    4.20    6.10
   8   4  -1   13.20    8.00
   8   4  -1    3.30    7.80
   8   4  -1    7.80    5.60
  -8   4   1    6.90    7.70
  -8   4   1    1.90    3.90
   8   4  -1   -0.70    8.30
   8   4  -1    9.70    6.60
  -8   4   1    7.50    5.00
  -8   4   1    5.50   10.30
   8   4  -1   13.10    7.00
  -8   4   1    6.30    5.90
   8   4  -1    8.30    6.20
  -8   4   1    9.70    9.00
  -8   4   1    5.10    6.20
  -8   4   1   14.20    4.70
   7  -4  -1  362.36   18.80
   7  -4  -1  356.46   14.20
   7  -4  -1  350.86   17.60
  -7  -4   1  337.37   15.50
  -7  -4   1  368.56   18.10
   7  -4  -1  352.96   14.90
   7  -4  -1  379.86   16.20
  -7  -4   1  368.76   17.60
  -7  -4   1  360.96   16.70
  -7  -4   1  361.36   17.80
  -7  -4   1  334.07   16.20
  -7  -4   1  384.46   18.00
   7  -4  -1  354.86   14.50
  -7  -4   1  362.06   17.80
  -7  -4   1  353.86   14.20
  -7   4   1  337.17   17.60
   7   4  -1  352.46   18.70
  -7   4   1  354.56   13.50
   7   4  -1  358.76   17.10
  -7   4   1  366.16   17.70
  -7   4   1  316.97   17.90
   7   4  -1  380.56   17.90
   7   4  -1  354.86   16.60
  -7   4   1  340.27   14.00
   7   4  -1  343.57   16.10
  -7   4   1  344.77   17.20
  -7   4   1  362.36   14.20
  -7   4   1  362.16   16.70
  -7   4   1  356.56   14.00
   7   4  -1  324.37   16.60
  -7   4   1  376.16   15.80
   7   4  -1  334.27   15.30
  -6  -4   1  425.96   18.80
   6  -4  -1  431.86   15.20
  -6  -4   1  453.65   18.70
  -6  -4   1  437.86   18.40
   6  -4  -1  438.06   16.30
  -6  -4   1  414.86   19.70
   6  -4  -1  445.96   18.00
   6  -4  -1  440.46   16.60
  -6  -4   1  439.66   18.70
   6  -4  -1  434.56   20.10
   6  -4  -1  453.65   19.30
   6  -4  -1  384.56   17.00
  -6  -4   1  421.16   16.40
  -6  -4   1  406.46   19.10
   6   4  -1  416.56   19.90
   6   4  -1  388.46   17.00
  -6   4   1  401.06   18.60
   6   4  -1  424.26   19.50
  -6   4   1  424.86   19.60
   6   4  -1  443.56   19.20
  -6   4   1  442.96   19.00
  -6   4   1  428.06   16.70
  -6   4   1  437.36   16.00
  -6   4   1  420.46   19.20
   6   4  -1  436.86   18.20
  -6   4   1  418.66   18.00
   6   4  -1  440.46   20.00
  -6   4   1  397.56   16.30
   6   4  -1  448.16   18.40
  -6   4   1  425.36   20.00
   6   4  -1  425.36   16.90
  -5  -4   1  292.07   13.00
   5  -4  -1  306.07   10.80
   5  -4  -1  312.97   13.00
   5  -4  -1  317.77   15.30
   5  -4  -1  333.47   14.40
  -5  -4   1  297.07   14.40
   5  -4  -1  294.17   13.00
  -5  -4   1  301.37   14.60
  -5  -4   1  311.47   13.90
  -5  -4   1  314.07   15.70
  -5  -4   1  306.67   14.50
   5  -4  -1  306.07   10.90
  -5  -4   1  318.97   15.00
   5  -4  -1  307.77   15.40
  -5  -4   1  310.37   15.20
  -5  -4   1  312.77   10.20
  -5  -4   1  313.37   10.30
   5  -4  -1  302.87   10.90
   5  -4  -1  305.47   12.80
  -5  -4   1  336.17   14.70
   5  -4  -1  308.57   11.00
  -5   4   1  322.77   14.10
  -5   4   1  305.47   12.70
  -5   4   1  307.67   14.70
  -5   4   1  328.57   12.70
  -5   4   1  294.87   15.30
   5   4  -1  314.17   15.60
   5   4  -1  317.97   15.70
  -5   4   1  329.27   15.80
  -5   4   1  333.17   15.90
  -5   4   1  319.27   15.20
   5   4  -1  328.27   14.70
   5   4  -1  319.47   14.20
   5   4  -1  309.57   13.30
  -5   4   1  318.87   12.60
   5   4  -1  337.47   14.70
   5   4  -1  315.17   14.00
   5   4  -1  300.07   13.60
  -4  -4   1 1772.52   57.89
   4  -4  -1 1780.22   56.69
  -4  -4   1 1820.02   57.89
   4  -4  -1 1703.63   53.99
  -4  -4   1 1779.12   58.89
  -4  -4   1 1769.72   58.39
  -4  -4   1 1809.02   58.89
   4  -4  -1 1705.23   58.49
   4  -4  -1 1783.22   56.99
  -4  -4   1 1822.22   59.09
   4  -4  -1 1645.44   54.39
   4  -4  -1 1854.01   56.99
  -4  -4   1 1834.42   57.09
  -4  -4   1 1736.63   54.99
   4  -4  -1 1768.62   53.99
  -4  -4   1 1796.42   58.29
   4  -4  -1 1745.03   54.39
   4  -4  -1 1827.22   58.79
   4  -4  -1 1807.02   58.99
  -4  -4   1 1776.02   57.69
   4  -4  -1 1796.92   58.09
  -4   4   1 1817.92   59.19
   4   4  -1 1749.43   57.49
  -4   4   1 1850.71   59.29
   4   4  -1 1800.72   57.09
   4   4  -1 1790.32   57.69
   4   4  -1 1747.23   54.99
  -4   4   1 1872.01   58.99
   4   4  -1 1771.82   58.89
  -4   4   1 1814.32   57.59
  -4   4   1 1803.52   56.49
   4   4  -1 1786.92   58.89
  -4   4   1 1860.21   56.89
  -4   4   1 1813.82   59.09
   4   4  -1 1802.42   58.19
  -4   4   1 1791.92   59.09
   4   4  -1 1822.12   58.79
   4   4  -1 1639.54   58.69
   4   4  -1 1832.72   58.89
  -3  -4   1 1065.39   35.70
   3  -4  -1 1001.40   32.60
  -3  -4   1 1054.99   35.90
   3  -4  -1 1085.29   36.00
  -3  -4   1 1060.99   36.40
  -3  -4   1 1030.40   36.50
   3  -4  -1  971.00   32.20
   3  -4  -1  997.80   33.20
   3  -4  -1 1070.79   34.60
  -3  -4   1 1066.59   34.80
  -3  -4   1 1057.89   35.90
  -3  -4   1 1069.59   34.90
   3  -4  -1 1083.79   36.10
   3  -4  -1 1049.30   32.10
  -3  -4   1  969.20   35.30
   3  -4  -1 1068.69   34.90
  -3  -4   1 1058.89   35.10
   3  -4  -1 1039.40   35.60
   3  -4  -1  986.20   35.50
   3  -4  -1 1042.00   34.50
   3   4  -1 1047.00   34.60
  -3   4   1 1038.30   34.20
   3   4  -1 1032.60   34.70
  -3   4   1 1064.59   34.00
  -3   4   1 1053.79   36.40
   3   4  -1 1016.10   36.00
  -3   4   1 1011.00   35.70
  -3   4   1 1046.20   34.80
  -3   4   1 1069.29   36.20
  -3   4   1 1060.39   36.10
   3   4  -1 1068.59   36.10
  -3   4   1 1047.20   36.20
   3   4  -1 1030.20   35.10
   3   4  -1 1074.39   35.70
   3   4  -1  987.50   33.90
   3   4  -1 1063.39   36.80
   3   4  -1 1034.40   36.20
  -3   4   1 1025.10   32.60
  -2  -4   1 4479.85  137.19
   2  -4  -1 4277.97  138.29
   2  -4  -1 4279.97  134.69
   2  -4  -1 4400.86  135.49
   2  -4  -1 4513.85  138.69
  -2  -4   1 4562.64  137.79
   2  -4  -1 4566.44  138.49
   2  -4  -1 4559.24  137.69
  -2  -4   1 4570.64  138.99
   2  -4  -1 4136.99  135.19
   2  -4  -1 4650.53  138.59
  -2  -4   1 4622.04  138.29
  -2  -4   1 4425.76  138.09
  -2  -4   1 4454.15  138.69
  -2  -4   1 4685.83  138.19
  -2  -4   1 4662.13  138.19
   2  -4  -1 4114.19  137.49
   2  -4  -1 4755.42  137.89
   2  -4  -1 4277.67  136.89
  -2   4   1 4458.45  137.29
   2   4  -1 4489.75  138.39
   2   4  -1 4654.63  138.09
  -2   4   1 4650.94  137.89
   2   4  -1 4361.36  137.09
   2   4  -1 4462.35  137.99
   2   4  -1 4442.96  138.89
  -2   4   1 4224.98  135.09
   2   4  -1 4407.86  138.19
  -2   4   1 4525.55  138.59
   2   4  -1 4490.35  138.79
  -2   4   1 4526.05  137.59
  -2   4   1 4567.94  139.19
  -2   4   1 4561.24  138.59
   2   4  -1 4517.85  137.99
  -2   4   1 4729.63  139.09
   2   4  -1 4387.16  137.49
  -2   4   1 4249.77  135.49
   1  -4  -1  770.72   27.60
   1  -4  -1  793.12   27.30
  -1  -4   1  759.22   25.90
  -1  -4   1  753.32   26.90
  -1  -4   1  791.42   27.40
   1  -4  -1  826.72   26.80
  -1  -4   1  803.22   27.00
   1  -4  -1  771.02   26.80
   1  -4  -1  773.62   27.00
  -1  -4   1  777.92   27.00
   1  -4  -1  781.02   24.70
  -1  -4   1  792.42   26.60
  -1  -4   1  725.43   28.40
   1  -4  -1  794.72   25.30
   1  -4  -1  785.62   27.00
   1  -4  -1  783.22   27.10
  -1  -4   1  738.53   26.50
   1  -4  -1  763.92   27.00
  -1  -4   1  766.12   27.50
  -1   4   1  764.02   26.50
  -1   4   1  741.13   24.30
  -1   4   1  798.12   26.70
   1   4  -1  770.12   27.00
   1   4  -1  747.83   26.40
  -1   4   1  784.32   27.70
   1   4  -1  781.02   26.00
   1   4  -1  746.63   26.70
   1   4  -1  788.62   27.30
  -1   4   1  785.22   24.80
  -1   4   1  782.22   27.10
   1   4  -1  846.32   26.30
  -1   4   1  781.32   25.80
  -1   4   1  760.52   28.00
   1   4  -1  789.72   28.00
   1   4  -1  774.72   26.80
  -1   4   1  814.22   27.40
   1   4  -1  768.32   27.50
   1   4  -1  794.42   26.30
  -1   4   1  754.72   26.70
  -1   4   1  780.62   28.00
  -1   4   1  773.42   24.30
  -1   4   1  781.92   27.10
   1   4  -1  814.32   27.20
   0  -4  -1 1933.51   61.29
   0  -4   1 1833.82   60.89
   0  -4  -1 1917.91   61.19
   0  -4   1 1965.00   61.09
   0  -4   1 1912.61   61.29
   0  -4  -1 1932.01   60.89
   0  -4   1 1919.11   58.69
   0  -4  -1 1900.91   61.59
   0  -4   1 1881.91   61.09
   0  -4   1 1904.91   61.59
   0  -4  -1 1937.61   59.69
   0  -4   1 1883.21   61.29
   0  -4  -1 1951.90   61.89
   0  -4   1 1900.21   60.39
   0  -4   1 2007.10   61.09
   0  -4  -1 1957.10   61.59
   0  -4   1 1907.61   60.09
   0  -4  -1 1915.41   59.99
   0   4  -1 1878.51   62.79
   0   4   1 1867.11   60.89
   0   4   1 1929.41   59.79
   0   4   1 1934.41   62.39
   0   4  -1 1852.51   60.89
   0   4  -1 1898.61   61.09
   0   4  -1 1922.71   60.09
   0   4  -1 1898.91   61.29
   0   4  -1 1965.90   62.09
   0   4  -1 1964.10   61.39
   0   4  -1 2028.70   60.99
   0   4   1 2021.50   62.29
   0   4   1 1876.01   59.09
   0   4   1 1827.52   60.69
   0   4  -1 1878.91   60.19
   0   4  -1 2005.50   60.99
   0   4  -1 1926.41   61.99
   0   4  -1 1875.01   58.59
   0   4   1 1937.61   59.19
   0   4   1 1947.21   60.99
   0   4   1 1938.31   61.79
   0   4   1 1922.61   60.99
   0   4   1 1944.21   61.29
  -1  -4  -1 1048.80   34.60
   1  -4   1 1064.89   35.50
   1  -4   1  998.00   35.30
  -1  -4  -1 1065.29   35.60
  -1  -4  -1 1104.09   35.40
  -1  -4  -1 1035.00   34.60
   1  -4   1 1083.59   35.30
   1  -4   1  932.21   34.60
   1  -4   1 1050.99   35.40
  -1  -4  -1 1067.09   35.90
  -1  -4  -1 1054.79   35.90
  -1  -4  -1 1044.80   34.40
   1  -4   1 1049.09   34.00
   1  -4   1 1039.60   34.50
   1  -4   1 1058.69   33.90
  -1  -4  -1 1062.49   37.20
   1  -4   1 1027.60   34.70
  -1  -4  -1 1082.09   34.60
  -1   4  -1 1086.19   35.70
   1   4   1 1063.59   35.70
   1   4   1 1072.59   35.60
  -1   4  -1 1020.60   34.60
  -1   4  -1 1099.59   36.30
   1   4   1 1092.69   35.30
  -1   4  -1 1052.19   34.50
  -1   4  -1 1042.30   35.00
   1   4   1 1044.10   34.40
  -1   4  -1 1070.69   35.20
   1   4   1 1047.50   36.50
   1   4   1 1049.59   35.10
  -1   4  -1 1060.89   35.90
  -1   4  -1 1050.59   33.70
  -1   4  -1 1099.19   35.30
  -1   4  -1 1013.60   36.00
   1   4   1 1035.70   34.60
   1   4   1 1060.59   34.50
   2  -4   1 1020.40   33.00
  -2  -4  -1 1049.00   35.30
   2  -4   1 1083.49   35.10
  -2  -4  -1 1022.90   35.10
   2  -4   1 1050.89   34.60
  -2  -4  -1 1051.39   35.10
   2  -4   1 1034.60   35.40
   2  -4   1  960.30   35.40
   2  -4   1 1051.29   33.50
  -2  -4  -1 1004.90   34.20
  -2  -4  -1 1049.30   36.00
  -2  -4  -1 1053.49   35.00
  -2  -4  -1 1042.90   33.80
   2  -4   1 1033.10   33.50
  -2  -4  -1 1050.89   34.40
   2  -4   1 1062.49   34.40
   2  -4   1 1054.89   35.00
  -2  -4  -1 1054.69   35.50
  -2   4  -1 1020.10   34.00
   2   4   1 1036.10   34.90
   2   4   1 1030.80   34.90
  -2   4  -1 1072.19   35.90
   2   4   1 1060.59   34.30
   2   4   1 1059.09   35.50
   2   4   1 1018.00   35.50
  -2   4  -1 1047.10   35.70
  -2   4  -1 1026.50   33.60
  -2   4  -1 1095.39   34.20
   2   4   1 1018.70   35.00
  -2   4  -1 1075.09   35.80
   2   4   1 1034.50   36.30
  -2   4  -1 1095.09   35.10
   2   4   1 1017.50   36.10
  -2   4  -1 1063.49   36.20
  -2   4  -1 1075.09   35.40
   3  -4   1    2.90    3.50
   3  -4   1    5.60    2.10
   3  -4   1   -0.60    2.80
   3  -4   1   -1.00    2.90
  -3  -4  -1    3.90    3.20
   3  -4   1    7.10    3.30
   3  -4   1    4.70    2.90
  -3  -4  -1    3.30    3.60
   3  -4   1    1.70    3.30
  -3  -4  -1    1.50    3.50
   3  -4   1    2.50    1.50
   3  -4   1    1.60    3.10
  -3  -4  -1    3.80    3.50
  -3  -4  -1   -0.90    4.20
  -3  -4  -1    5.10    4.40
  -3  -4  -1    2.30    3.50
  -3  -4  -1   -1.00    4.40
   3   4   1    6.60    2.60
  -3   4  -1    3.00    1.50
  -3   4  -1    2.80    3.20
  -3   4  -1    3.30    4.00
  -3   4  -1   -1.20    3.00
  -3   4  -1   -0.80    4.70
   3   4   1   -3.50    4.40
   3   4   1    6.30    3.60
   3   4   1    1.20    3.50
   3   4   1    3.30    3.40
  -3   4  -1    5.80    3.00
   3   4   1    0.90    3.80
  -3   4  -1   -1.10    3.50
  -3   4  -1    3.10    4.40
   3   4   1    1.10    2.90
   3   4   1   -5.00    3.00
  -3   4  -1   -2.90    2.30
  -3   4  -1   -0.70    4.30
   4  -4   1   74.39    8.30
  -4  -4  -1   66.09    6.40
   4  -4   1   77.39    5.00
   4  -4   1   75.89    6.30
  -4  -4  -1   81.39    8.30
  -4  -4  -1   90.39    4.50
   4  -4   1   90.89    5.80
  -4  -4  -1   74.19    8.30
  -4  -4  -1   90.29    8.10
  -4  -4  -1   75.19    7.10
  -4  -4  -1   64.59    7.00
   4  -4   1   82.69    5.30
  -4  -4  -1   73.29    7.00
   4  -4   1   75.19    6.10
  -4  -4  -1   86.19    7.10
   4  -4   1   80.19    5.10
   4  -4   1   83.29    6.40
   4  -4   1   91.99    4.90
   4  -4   1   71.39    7.50
  -4  -4  -1   78.49    4.30
   4   4   1   85.59    5.60
   4   4   1   85.89    7.40
  -4   4  -1   77.49    7.70
  -4   4  -1   73.89    7.90
  -4   4  -1   84.69    5.30
  -4   4  -1   82.99    4.90
   4   4   1   96.09    8.40
   4   4   1   88.49    6.20
  -4   4  -1   82.69    7.10
  -4   4  -1   69.69    7.70
   4   4   1   80.49    7.20
  -4   4  -1   81.69    6.40
  -4   4  -1   74.69    7.50
   4   4   1   86.59    7.30
  -4   4  -1   80.39    5.70
   4   4   1   74.59    7.10
   4   4   1   90.49    7.80
  -4   4  -1   95.29    7.70
   5  -4   1  596.74   22.50
   5  -4   1  558.94   20.20
  -5  -4  -1  573.24   22.20
   5  -4   1  562.64   19.70
  -5  -4  -1  553.24   23.40
   5  -4   1  576.74   20.10
   5  -4   1  609.44   23.40
   5  -4   1  573.34   21.20
  -5  -4  -1  563.44   23.10
   5  -4   1  583.84   20.00
  -5  -4  -1  583.54   23.70
  -5  -4  -1  580.94   21.50
  -5  -4  -1  580.64   22.80
  -5  -4  -1  579.74   23.00
   5  -4   1  581.34   20.00
   5   4   1  539.05   22.20
   5   4   1  569.84   22.60
  -5   4  -1  576.04   20.10
  -5   4  -1  586.34   22.60
  -5   4  -1  582.54   19.80
  -5   4  -1  571.04   23.10
  -5   4  -1  576.24   21.40
   5   4   1  565.64   21.30
   5   4   1  571.24   23.60
  -5   4  -1  567.54   19.50
   5   4   1  575.44   20.10
  -5   4  -1  601.84   23.50
   5   4   1  591.54   22.40
  -5   4  -1  581.54   22.70
   5   4   1  587.34   22.60
  -5   4  -1  590.34   22.70
   5   4   1  579.54   20.90
  -5   4  -1  594.94   23.90
   5   4   1  569.44   23.80
  -6  -4  -1   36.80    6.70
   6  -4   1   36.30    4.50
  -6  -4  -1   26.80    5.70
  -6  -4  -1   36.70    6.70
   6  -4   1   33.50    4.30
   6  -4   1   44.00    6.40
   6  -4   1   36.80    4.80
   6  -4   1   15.10    7.60
  -6  -4  -1   38.20    7.90
  -6  -4  -1   32.60    7.90
  -6  -4  -1   26.10    5.90
  -6  -4  -1   32.10    5.90
   6  -4   1   28.30    4.60
   6  -4   1   41.60    5.30
  -6  -4  -1   41.00    5.90
   6  -4   1   36.00    5.90
   6  -4   1   33.60    4.50
  -6  -4  -1   27.00    4.80
  -6   4  -1   39.50    6.70
   6   4   1   34.60    4.70
   6   4   1   31.10    5.20
   6   4   1   28.30    6.00
  -6   4  -1   28.90    6.20
  -6   4  -1   34.90    7.40
   6   4   1   38.60    6.70
  -6   4  -1   40.40    6.30
   6   4   1   40.30    6.60
  -6   4  -1   37.80    3.90
  -6   4  -1   39.60    5.90
   6   4   1   38.00    6.10
   6   4   1   21.70    6.00
  -6   4  -1   28.00    4.90
  -6   4  -1   32.00    6.70
  -6   4  -1   32.00    6.70
  -6   4  -1   35.20    4.30
   6   4   1   21.90    7.10
   7  -4   1  359.76   15.50
  -7  -4  -1  346.47   17.10
  -7  -4  -1  371.56   18.30
  -7  -4  -1  349.67   16.50
  -7  -4  -1  371.36   18.30
   7  -4   1  354.56   14.90
   7  -4   1  373.86   14.00
   7  -4   1  366.56   13.90
  -7  -4  -1  375.46   15.40
   7  -4   1  362.16   16.70
  -7  -4  -1  374.76   18.60
   7  -4   1  381.06   17.90
  -7  -4  -1  336.07   15.30
  -7  -4  -1  377.56   19.20
  -7  -4  -1  376.86   19.40
  -7   4  -1  355.86   18.80
  -7   4  -1  354.86   13.10
   7   4   1  348.97   16.60
   7   4   1  362.46   14.50
   7   4   1  369.16   15.80
  -7   4  -1  364.36   13.10
   7   4   1  381.36   16.90
   7   4   1  324.47   16.30
  -7   4  -1  393.66   16.70
   7   4   1  371.56   17.90
  -7   4  -1  385.66   17.50
  -7   4  -1  367.06   17.70
  -7   4  -1  361.26   18.10
   7   4   1  359.46   18.00
   7   4   1  343.47   17.60
  -7   4  -1  368.66   18.90
  -7   4  -1  351.76   15.50
  -7   4  -1  349.57   14.60
  -7   4  -1  350.36   17.60
  -8  -4  -1  534.75   24.50
  -8  -4  -1  532.85   20.60
  -8  -4  -1  589.04   25.20
   8  -4   1  576.94   24.40
   8  -4   1  535.95   25.00
  -8  -4  -1  533.95   24.60
   8  -4   1  546.95   22.40
   8  -4   1  536.25   19.50
   8  -4   1  570.24   21.30
   8  -4   1  559.04   21.40
  -8  -4  -1  497.85   22.00
   8   4   1  528.85   21.70
  -8   4  -1  534.85   18.60
   8   4   1  567.64   25.80
  -8   4  -1  546.55   22.90
   8   4   1  592.34   24.20
  -8   4  -1  547.65   24.90
  -8   4  -1  558.74   18.80
   8   4   1  538.85   20.50
   8   4   1  513.75   25.40
  -8   4  -1  555.34   24.40
  -8   4  -1  521.05   20.80
  -8   4  -1  529.55   21.80
  -8   4  -1  544.45   25.20
  -8   4  -1  528.45   21.60
  -9  -4  -1  245.98   12.60
   9  -4   1  241.58   12.90
  -9  -4  -1  249.18   17.80
  -9  -4  -1  245.58   18.00
  -9  -4  -1  292.87   19.20
   9  -4   1  237.38   11.60
  -9  -4  -1  260.67   19.00
   9  -4   1  274.17   11.60
   9  -4   1  271.57   18.10
   9  -4   1  267.87   14.50
  -9  -4  -1  283.37   15.70
   9  -4   1  257.77   16.80
   9   4   1  262.07   18.60
   9   4   1  230.78   12.90
  -9   4  -1  233.88   10.70
  -9   4  -1  259.37   18.70
   9   4   1  244.58   15.50
  -9   4  -1  261.87   13.60
  -9   4  -1  237.98   15.30
  -9   4  -1  259.17   14.80
   9   4   1  254.97   15.00
  -9   4  -1  234.28   17.90
  -9   4  -1  285.37   16.80
  -9   4  -1  238.78   17.90
   9   4   1  229.38   16.50
   9   4   1  235.88   13.50
  -9   4  -1  246.28   10.40
  -9   4  -1  201.08   16.80
   9   4   1  232.08   18.30
  10  -4   1   -0.10    6.70
 -10  -4  -1   -0.20    7.80
  10  -4   1   -1.90    9.70
 -10  -4  -1    9.40   10.40
  10  -4   1    6.00    6.40
  10  -4   1   -2.80    4.80
 -10  -4  -1   15.70   11.40
 -10  -4  -1    2.50    7.40
 -10  -4  -1    2.90   10.10
 -10  -4  -1    6.70   10.20
  10  -4   1    0.90    4.60
  10  -4   1   17.80    8.80
  10  -4   1   -3.10    9.80
 -10  -4  -1   -4.50    5.50
  10   4   1   14.90    8.30
  10   4   1   -4.50    7.50
 -10   4  -1    1.30    4.30
 -10   4  -1    5.50    6.80
 -10   4  -1    9.10    8.80
 -10   4  -1   -2.20   10.00
  10   4   1    4.40    7.50
  10   4   1    4.10   10.50
 -10   4  -1   -0.70    3.60
 -10   4  -1    2.20    9.70
 -10   4  -1    7.40    9.40
 -10   4  -1    4.20   10.20
 -10   4  -1   14.30    8.10
  10   4   1    8.40    9.00
 -10   4  -1    4.90    8.60
  10   4   1    1.00    5.90
  11  -4   1   49.99   10.80
 -11  -4  -1   56.89   14.30
 -11  -4  -1   48.10   11.00
  11  -4   1   45.00    8.00
 -11  -4  -1   66.59   13.80
  11  -4   1   50.09   12.40
  11  -4   1   46.20    6.80
  11  -4   1   32.10   10.30
  11  -4   1   37.00   11.00
  11  -4   1   38.10    6.40
 -11  -4  -1   52.09   13.40
 -11  -4  -1   62.69   13.30
 -11  -4  -1   57.39   10.40
 -11   4  -1   41.00   10.80
 -11   4  -1   45.50    9.80
  11   4   1   41.30   10.20
 -11   4  -1   59.19    6.90
 -11   4  -1   45.70   11.00
 -11   4  -1   35.10   12.50
 -11   4  -1   52.79   13.70
 -11   4  -1   25.60   12.80
 -11   4  -1   43.70    6.00
  11   4   1   66.79   11.10
  11   4   1   57.89   12.20
  11   4   1   41.10    9.10
 -11   4  -1   44.10   13.30
  11   4   1   57.49    8.30
  11   4   1   33.40   12.80
 -12  -4  -1   93.49   15.70
  12  -4   1   63.29   14.40
 -12  -4  -1   81.59   15.20
 -12  -4  -1   75.89   16.60
 -12  -4  -1   82.39   11.90
  12  -4   1  106.49   15.80
 -12  -4  -1  109.99   16.60
  12  -4   1   75.19    9.80
  12  -4   1   78.79    9.70
  12  -4   1   85.59   11.80
 -12  -4  -1  114.59   17.60
  12  -4   1   98.39   13.00
  12  -4   1  100.29   14.30
 -12   4  -1   82.09   14.10
  12   4   1   87.89   12.00
  12   4   1  100.29   13.00
  12   4   1   83.69   16.20
 -12   4  -1   78.79   13.60
 -12   4  -1   91.29    9.60
 -12   4  -1  102.79   16.70
 -12   4  -1   70.99   11.70
  12   4   1   87.59   14.70
  12   4   1   82.79   15.60
 -12   4  -1  112.59   14.10
 -12   4  -1   96.79   15.30
 -12   4  -1   87.59   16.00
  12   4   1  115.09   11.90
 -12   4  -1   85.69   14.30
  13  -4   1   17.00   10.60
  13  -4   1   29.80   13.90
  13  -4   1   33.20    7.30
 -13  -4  -1   33.40   14.20
 -13  -4  -1   11.50   14.20
 -13  -4  -1   25.30   15.60
 -13  -4  -1   15.20   12.40
 -13  -4  -1   38.40   15.00
  13  -4   1   19.10   11.90
  13  -4   1   11.50   13.70
 -13  -4  -1   10.60   10.70
  13   4   1   27.50   13.10
 -13   4  -1   38.80   15.00
 -13   4  -1   18.00   12.90
  13   4   1   22.80   10.50
 -13   4  -1   28.40   13.00
 -13   4  -1   22.50   13.10
  13   4   1   20.40   11.70
 -13   4  -1   31.30    7.00
 -13   4  -1    4.40   15.30
  13   4   1   17.40   10.60
 -13   4  -1   27.00   14.90
  13   4   1   21.90   15.50
  13   4   1   17.70   10.40
  14  -4   1   22.80   12.50
 -14  -4  -1   20.90   17.70
 -14  -4  -1   17.30   18.00
 -14  -4  -1   68.09   14.80
 -14  -4  -1   27.60   18.50
 -14  -4  -1   37.50   15.50
  14  -4   1   12.00   17.60
  14  -4   1   34.20   15.70
 -14  -4  -1   28.00   12.40
  14  -4   1   66.69   17.10
  14  -4   1   30.20    8.10
  14   4   1   45.20   14.90
 -14   4  -1    9.50   23.10
  14   4   1    3.60   17.90
 -14   4  -1   19.70    7.90
 -14   4  -1    3.80   15.20
  14   4   1   46.80   12.30
 -14   4  -1   18.40   13.00
 -14   4  -1  -11.60   16.40
  14   4   1   51.69   17.70
 -14   4  -1   66.79   18.10
  14   4   1   21.30   14.70
  15  -4   1   37.50   17.20
  15  -4   1   43.00   17.20
  15  -4   1   -1.80   18.10
  15  -4   1   42.60   24.20
 -15  -4  -1   38.50   14.00
 -15  -4  -1   38.30   19.80
 -15  -4  -1    9.90   17.30
 -15  -4  -1   73.69   24.20
 -15  -4  -1   31.70   18.20
  15   4   1   41.80   20.90
 -15   4  -1   27.40   17.40
  15   4   1   69.09   18.50
 -15   4  -1   28.00   10.40
 -15   4  -1   23.00   19.40
 -15   4  -1   49.80   18.60
  15   4   1   36.60   14.60
  15   4   1   34.60   16.30
  16  -4   1   30.00   20.70
 -16  -4  -1   78.29   16.60
  16  -4   1   66.59   18.10
 -16  -4  -1   81.69   22.00
 -16  -4  -1   58.09   20.70
 -16  -4  -1   39.90   21.60
  16  -4   1   37.70   10.10
  16  -4   1   73.59   21.50
  16   4   1   48.50   23.70
  16   4   1   56.49   18.90
 -16   4  -1   56.89   19.10
 -16   4  -1   44.50   20.40
  16   4   1   87.59   22.10
  16   4   1   56.09   15.50
 -16   4  -1   25.00   21.80
 -16   4  -1   49.50   10.70
 -17  -4  -1  -19.40   22.10
 -17  -4  -1   12.30   16.70
 -17  -4  -1   -0.10   21.40
  17  -4   1   21.90   20.60
  17  -4   1    6.50   10.50
 -17  -4  -1  -55.99   22.60
  17  -4   1   37.70   22.40
 -17   4  -1   15.10   22.50
  17   4   1  -17.40   25.10
 -17   4  -1  -20.30   20.50
 -17   4  -1   -6.70   22.70
 -17   4  -1   -3.50   10.70
  17   4   1    1.00   17.50
  17   4   1    2.50   20.20
  17   4   1    5.60   21.70
  16  -5  -1   37.80   12.20
  16  -5  -1   33.30   22.00
  16  -5  -1   -2.80   20.10
  16  -5  -1   11.80   19.90
 -16  -5   1   25.00   20.40
 -16  -5   1   42.00   21.90
 -16  -5   1   74.99   23.00
 -16  -5   1   39.70   16.80
  16   5  -1   70.89   25.10
 -16   5   1   29.20   12.20
 -16   5   1  -14.80   20.40
  16   5  -1   27.70   21.00
 -16   5   1   47.20   20.40
  16   5  -1   19.70   18.50
  16   5  -1   12.60   13.90
 -16   5   1   25.60   16.70
  15  -5  -1   13.60   19.10
  15  -5  -1   42.20   11.10
 -15  -5   1    1.30   14.70
 -15  -5   1   23.40   16.00
 -15  -5   1   33.20   19.40
  15  -5  -1   34.20   18.90
 -15  -5   1   25.50   18.00
  15  -5  -1   29.00   16.40
 -15  -5   1   40.10   21.60
 -15   5   1   14.30   17.00
  15   5  -1   21.10   16.50
 -15   5   1   32.00   20.30
  15   5  -1   21.60   16.50
 -15   5   1   56.39   20.90
  15   5  -1   29.90   21.30
 -15   5   1   27.50   11.20
  14  -5  -1    9.00   16.50
 -14  -5   1   -2.00   18.30
 -14  -5   1   19.00   16.80
 -14  -5   1   -3.20   18.30
  14  -5  -1   -6.70   17.80
 -14  -5   1    4.90   15.50
  14  -5  -1   -6.00   13.80
  14  -5  -1    6.50    9.70
 -14  -5   1  -23.30   17.90
 -14  -5   1   -6.70   13.20
  14   5  -1    0.70   14.80
  14   5  -1    2.20   14.30
  14   5  -1   26.20   18.10
 -14   5   1   18.90    9.70
 -14   5   1   32.90   16.80
  14   5  -1   18.40   17.40
 -14   5   1   -7.60   14.90
 -14   5   1   35.60   18.30
  14   5  -1    2.80   14.50
 -14   5   1    4.60   17.70
 -13  -5   1   96.19   18.50
 -13  -5   1   81.79   17.90
  13  -5  -1  100.39   16.10
  13  -5  -1   92.09   11.30
 -13  -5   1  123.49   18.50
 -13  -5   1  137.69   20.70
  13  -5  -1  104.29   17.90
 -13  -5   1   78.49   16.90
  13  -5  -1   91.69   18.70
  13  -5  -1  107.89   13.50
 -13  -5   1   81.79   14.50
 -13   5   1   43.70   15.90
 -13   5   1   99.69   11.60
 -13   5   1  100.79   17.00
  13   5  -1  109.69   18.30
  13   5  -1  101.59   17.40
  13   5  -1   82.29   18.30
 -13   5   1  111.49   16.80
 -13   5   1   99.49   15.30
  13   5  -1  114.29   18.90
  13   5  -1  100.29   14.70
  13   5  -1   89.29   16.10
 -13   5   1   95.79   16.70
  12  -5  -1   46.80   14.10
 -12  -5   1   70.49   17.40
  12  -5  -1   91.39   13.90
  12  -5  -1   72.79    9.90
 -12  -5   1   76.29   15.80
  12  -5  -1   72.79   15.20
 -12  -5   1   80.09   13.20
 -12  -5   1   75.39   14.90
 -12  -5   1   80.99   16.30
  12  -5  -1   59.89   12.30
 -12  -5   1   43.00   15.30
 -12   5   1   68.39    9.90
 -12   5   1   95.89   17.50
  12   5  -1   76.19   13.50
  12   5  -1   71.89   13.90
 -12   5   1   70.59   16.30
 -12   5   1   42.20   13.60
  12   5  -1   55.19   11.10
 -12   5   1   71.39   14.20
  12   5  -1   77.69   14.40
 -12   5   1   38.10   14.20
  12   5  -1   88.99   16.40
  12   5  -1   73.09   15.20
  12   5  -1   63.39   11.60
  11  -5  -1    5.10   11.70
  11  -5  -1   -5.50    6.80
  11  -5  -1   -6.20   11.50
 -11  -5   1    7.30   12.40
  11  -5  -1    1.90    9.40
  11  -5  -1   -3.20   10.00
 -11  -5   1  -16.70   11.70
 -11  -5   1  -12.90   11.00
 -11  -5   1   -7.60   11.10
 -11  -5   1    0.30    9.80
 -11  -5   1  -12.00   11.90
  11  -5  -1    3.80    9.00
  11   5  -1   -1.20    9.50
  11   5  -1   -2.90    7.90
 -11   5   1  -15.80    8.30
  11   5  -1    1.40   12.10
  11   5  -1    5.90    8.80
  11   5  -1  -16.70    8.30
 -11   5   1   -0.20   10.60
 -11   5   1   -4.80   11.20
 -11   5   1    0.90   11.60
 -11   5   1    7.40    6.70
  11   5  -1   22.90   12.70
 -10  -5   1  147.49   16.50
  10  -5  -1  137.89   17.90
  10  -5  -1  129.79   17.40
 -10  -5   1  172.88   18.50
 -10  -5   1  106.19   16.00
 -10  -5   1  127.59   17.40
 -10  -5   1  140.79   17.10
  10  -5  -1  143.49   10.30
  10  -5  -1  125.39   11.60
  10  -5  -1   97.39   11.10
  10  -5  -1  149.09   12.00
  10  -5  -1  150.58   15.70
 -10  -5   1  140.29   14.60
 -10   5   1  149.49   18.30
 -10   5   1  156.58   16.40
  10   5  -1  148.39   12.40
  10   5  -1  161.18   20.90
  10   5  -1  134.49   16.70
 -10   5   1  143.49   17.90
  10   5  -1  149.69   14.90
 -10   5   1  137.99   14.90
 -10   5   1  124.49   13.70
 -10   5   1  133.49   16.80
  10   5  -1  139.59   13.30
  10   5  -1  146.09   13.30
 -10   5   1  137.99   11.50
  10   5  -1  155.08   18.30
   9  -5  -1   70.99   10.70
   9  -5  -1   42.10    6.70
   9  -5  -1   56.29   11.90
  -9  -5   1   61.09    7.00
  -9  -5   1   67.09   12.00
   9  -5  -1   54.49    7.60
  -9  -5   1   60.39   12.40
  -9  -5   1   59.59   12.40
  -9  -5   1   60.99   10.70
   9  -5  -1   45.70   10.10
   9  -5  -1   59.79    7.90
   9  -5  -1   48.70    6.80
  -9  -5   1   45.90   10.50
  -9  -5   1   49.50   11.70
   9  -5  -1   70.59   12.10
   9  -5  -1   47.50    7.20
  -9   5   1   51.69   11.90
  -9   5   1   42.60   10.50
  -9   5   1   55.49   11.70
   9   5  -1   60.79   12.10
  -9   5   1   56.79    7.30
   9   5  -1   49.40   10.70
  -9   5   1   69.19    8.80
   9   5  -1   59.59   10.40
   9   5  -1   62.39   10.20
   9   5  -1   46.20   11.80
  -9   5   1   28.90   11.70
   9   5  -1   58.19   12.00
  -9   5   1   50.29   11.80
   9   5  -1   62.59    8.30
  -9   5   1   54.49    7.30
   8  -5  -1   68.09    8.10
   8  -5  -1   54.49    6.50
  -8  -5   1   66.89   12.80
   8  -5  -1   78.79    6.30
  -8  -5   1   70.69    7.60
  -8  -5   1   89.89   11.60
   8  -5  -1   74.69    9.10
  -8  -5   1   65.09   11.50
  -8  -5   1   86.19   13.00
   8  -5  -1   63.89   11.50
   8  -5  -1   90.49    9.10
   8  -5  -1   81.69   10.40
   8  -5  -1   80.49    9.60
  -8  -5   1   85.79   12.50
  -8   5   1   86.29   13.00
   8   5  -1   65.69    9.10
  -8   5   1   89.79   11.90
  -8   5   1   91.49   11.40
   8   5  -1   80.89    9.60
   8   5  -1   84.69   10.50
  -8   5   1   68.59   12.10
  -8   5   1   75.59    8.40
   8   5  -1   60.19   11.40
  -8   5   1   53.39   11.70
  -8   5   1   89.19    8.60
   8   5  -1   79.79   12.40
  -8   5   1   73.59    8.90
   8   5  -1   82.59    8.80
   8   5  -1   90.09   12.90
   7  -5  -1    8.50    5.90
   7  -5  -1    6.20    2.80
  -7  -5   1   -2.80    7.80
   7  -5  -1   -5.40    4.50
   7  -5  -1    0.50    5.20
  -7  -5   1   -8.60    6.80
   7  -5  -1    9.90    5.90
  -7  -5   1   -9.20    6.10
  -7  -5   1   -1.50    8.80
  -7  -5   1    9.90    5.10
   7  -5  -1    4.50    3.40
   7  -5  -1    7.20    5.60
  -7  -5   1    7.60    7.10
  -7  -5   1    4.20    7.80
  -7   5   1   16.20    7.40
  -7   5   1    5.10    6.70
  -7   5   1    1.30    5.70
  -7   5   1   -5.30    5.00
   7   5  -1    6.20    6.00
   7   5  -1   -5.10    9.20
  -7   5   1    6.70    4.90
   7   5  -1    6.90    6.50
   7   5  -1    1.90    7.90
   7   5  -1    1.20    4.40
  -7   5   1    5.10    5.50
   7   5  -1   -0.70    4.90
   7   5  -1    6.90    6.50
  -7   5   1   -0.60    7.90
  -7   5   1    9.90    7.40
  -6  -5   1   17.70    8.00
   6  -5  -1    9.40    5.90
   6  -5  -1   14.10    4.70
  -6  -5   1   20.80    5.40
   6  -5  -1   16.90    7.20
   6  -5  -1   18.00    5.60
  -6  -5   1   11.60    6.20
  -6  -5   1    7.80    6.90
   6  -5  -1   21.30    3.00
   6  -5  -1   15.60    2.50
   6  -5  -1   17.40    2.70
  -6  -5   1   10.50    7.40
   6  -5  -1   18.50    2.70
   6  -5  -1   13.80    5.00
  -6  -5   1   20.40    6.30
  -6  -5   1   15.70    5.80
  -6  -5   1   21.60    6.30
   6   5  -1   17.50    6.00
  -6   5   1   13.20    4.30
   6   5  -1    7.60    5.10
   6   5  -1   21.00    7.70
  -6   5   1   28.90    6.40
   6   5  -1   28.30    6.70
  -6   5   1   17.40    4.60
  -6   5   1   22.30    5.80
   6   5  -1   18.70    5.70
  -6   5   1   17.90    5.90
   6   5  -1   17.50    6.00
  -6   5   1   22.80    7.50
   6   5  -1   19.40    5.20
  -6   5   1   20.80    6.40
   6   5  -1    9.80    5.50
  -6   5   1    2.20    7.10
  -6   5   1   20.80    5.10
  -5  -5   1  110.89    6.10
   5  -5  -1  123.59    5.00
  -5  -5   1  120.89   11.10
   5  -5  -1  136.19    9.60
  -5  -5   1  115.99    8.40
  -5  -5   1  113.29   11.10
  -5  -5   1  120.29   10.30
  -5  -5   1  128.29   10.30
  -5  -5   1  113.29   10.50
   5  -5  -1  112.59    5.10
   5  -5  -1   98.49    9.50
   5  -5  -1  141.49    8.80
  -5  -5   1  121.49    5.90
   5  -5  -1  126.69    8.10
   5  -5  -1  115.79    8.90
   5   5  -1  132.09    8.20
  -5   5   1  122.69    6.90
   5   5  -1  127.79   11.40
  -5   5   1  109.39   10.90
   5   5  -1  127.29    9.30
  -5   5   1  117.39    8.50
   5   5  -1  124.69    9.90
   5   5  -1  113.99    9.20
   5   5  -1  150.58    9.50
  -5   5   1  127.49    8.20
  -5   5   1  138.49   11.50
  -5   5   1  132.69    9.90
   5   5  -1  109.59    9.40
  -5   5   1  128.29   10.80
   5   5  -1  124.49    9.20
  -5   5   1  136.09   10.00
  -5   5   1  123.19    8.90
   4  -5  -1   27.40    2.60
   4  -5  -1   12.00    6.70
  -4  -5   1   22.80    5.40
   4  -5  -1   28.80    4.80
   4  -5  -1   22.70    5.40
   4  -5  -1   22.20    3.40
  -4  -5   1   33.70    6.00
  -4  -5   1   18.20    5.20
   4  -5  -1   31.60    3.10
   4  -5  -1   17.30    5.20
  -4  -5   1   34.00    6.90
  -4  -5   1   28.40    6.60
   4  -5  -1   25.60    5.30
  -4  -5   1   29.70    5.60
  -4  -5   1   26.30    5.80
  -4  -5   1   22.40    3.50
  -4  -5   1   41.80    6.60
   4  -5  -1   26.30    5.20
  -4  -5   1   19.90    6.60
  -4   5   1   25.40    6.70
   4   5  -1   27.30    5.80
  -4   5   1   27.10    3.70
   4   5  -1   17.50    4.90
   4   5  -1   22.60    5.00
  -4   5   1   31.60    6.80
  -4   5   1   25.40    5.60
  -4   5   1   22.60    7.00
   4   5  -1   31.90    5.60
  -4   5   1   29.60    4.90
  -4   5   1   21.80    6.40
  -4   5   1   31.50    5.00
   4   5  -1   31.50    6.40
   4   5  -1   25.30    6.40
   4   5  -1   18.40    6.10
   4   5  -1   18.40    6.10
  -3  -5   1  345.97   14.90
   3  -5  -1  303.87   11.20
  -3  -5   1  353.16   15.80
  -3  -5   1  353.46   15.80
   3  -5  -1  359.46   15.90
   3  -5  -1  342.07   16.20
  -3  -5   1  341.97   15.00
  -3  -5   1  337.77   15.80
   3  -5  -1  350.26   17.20
  -3  -5   1  366.06   16.80
   3  -5  -1  309.17   16.10
  -3  -5   1  349.07   15.40
  -3  -5   1  328.17   14.00
   3  -5  -1  327.37   15.80
   3  -5  -1  342.07   14.50
   3  -5  -1  319.97   11.60
  -3  -5   1  342.87   16.80
   3  -5  -1  329.77   14.60
  -3   5   1  348.17   14.40
  -3   5   1  347.27   16.30
  -3   5   1  321.47   14.90
  -3   5   1  339.97   16.00
   3   5  -1  351.46   16.00
  -3   5   1  333.57   11.20
  -3   5   1  350.56   15.70
  -3   5   1  323.67   14.10
   3   5  -1  322.67   16.00
   3   5  -1  334.27   15.60
  -3   5   1  321.07   16.20
   3   5  -1  336.67   14.90
  -3   5   1  355.76   16.00
   3   5  -1  340.27   14.30
   3   5  -1  345.17   15.20
   3   5  -1  363.56   15.80
   3   5  -1  338.87   16.10
   3   5  -1  332.47   14.20
   3   5  -1  347.67   13.20
  -3   5   1  347.57   14.50
  -2  -5   1    9.90    4.50
  -2  -5   1    8.90    4.60
   2  -5  -1    1.00    4.90
  -2  -5   1   -0.20    4.10
  -2  -5   1    4.30    4.50
   2  -5  -1   10.00    4.90
  -2  -5   1    1.40    3.70
   2  -5  -1    5.40    4.10
   2  -5  -1    0.90    3.40
   2  -5  -1    0.10    2.80
  -2  -5   1    0.60    3.10
   2  -5  -1    5.20    4.60
   2  -5  -1   -0.70    5.10
   2  -5  -1    2.20    3.70
  -2  -5   1    7.20    4.40
   2  -5  -1    4.20    3.80
   2  -5  -1    2.40    1.60
  -2  -5   1    1.50    5.00
  -2  -5   1    3.00    4.40
   2   5  -1    4.30    5.10
  -2   5   1    1.60    1.60
  -2   5   1   11.00    5.30
  -2   5   1    7.20    5.20
   2   5  -1   -3.00    2.90
   2   5  -1    6.70    4.40
   2   5  -1   -3.40    4.80
   2   5  -1    3.00    4.60
   2   5  -1    4.10    3.20
  -2   5   1   -2.00    4.70
  -2   5   1    8.10    3.80
  -2   5   1    1.20    5.30
   2   5  -1    0.30    3.50
   2   5  -1    5.70    5.00
  -2   5   1   -3.10    3.40
   2   5  -1    0.40    4.30
   2   5  -1   13.10    4.40
  -2   5   1   -2.70    5.20
  -2   5   1   -0.40    4.40
  -2   5   1    1.90    1.10
   1  -5  -1 2019.90   64.29
   1  -5  -1 1980.10   64.39
   1  -5  -1 2003.70   65.19
  -1  -5   1 2055.59   68.69
  -1  -5   1 2020.10   65.39
  -1  -5   1 2050.69   64.59
   1  -5  -1 2012.80   64.59
   1  -5  -1 2029.00   64.09
  -1  -5   1 1982.70   64.49
   1  -5  -1 1990.80   62.39
  -1  -5   1 1987.10   63.89
   1  -5  -1 2037.70   61.79
   1  -5  -1 2026.00   64.69
  -1  -5   1 2049.79   64.59
   1  -5  -1 1988.50   64.59
   1  -5  -1 2022.80   65.09
  -1  -5   1 1973.50   62.89
   1   5  -1 2110.09   64.49
  -1   5   1 1975.40   63.79
  -1   5   1 1905.41   65.19
   1   5  -1 2002.60   65.29
   1   5  -1 2031.20   63.59
   1   5  -1 1972.20   64.19
   1   5  -1 1963.30   64.89
  -1   5   1 1938.11   64.09
  -1   5   1 2050.59   64.09
  -1   5   1 1974.10   60.89
   1   5  -1 1988.80   63.79
   1   5  -1 1986.80   63.29
   1   5  -1 1924.11   64.29
   1   5  -1 2014.20   65.69
  -1   5   1 1979.80   64.59
  -1   5   1 1980.40   64.59
  -1   5   1 1991.40   65.39
  -1   5   1 1978.30   61.89
  -1   5   1 1916.51   60.89
  -1   5   1 2022.50   65.99
   0  -5   1  917.41   30.30
   0  -5  -1  891.31   31.20
   0  -5   1  934.91   34.50
   0  -5   1  911.51   31.90
   0  -5   1  939.01   32.40
   0  -5  -1  923.31   32.10
   0  -5  -1  908.41   29.80
   0  -5  -1  808.52   31.30
   0  -5   1  879.11   28.30
   0  -5   1  909.21   31.90
   0  -5   1  909.21   31.50
   0  -5  -1  859.81   31.20
   0  -5  -1  889.61   30.10
   0  -5  -1  920.11   32.30
   0  -5  -1  889.31   32.30
   0  -5   1  902.71   31.50
   0  -5  -1  921.81   31.70
   0   5   1  903.41   31.70
   0   5  -1  905.51   32.50
   0   5  -1  910.41   32.60
   0   5   1  912.71   33.00
   0   5  -1  913.91   31.30
   0   5  -1  886.31   28.30
   0   5   1  937.91   31.50
   0   5  -1  891.01   30.30
   0   5   1  890.01   31.30
   0   5   1  930.31   33.30
   0   5  -1  923.01   32.10
   0   5   1  894.31   31.50
   0   5   1  880.71   28.80
   0   5   1  909.01   31.20
   0   5   1  909.21   29.80
   0   5  -1  922.01   31.30
   0   5   1  915.81   32.60
   0   5  -1  905.41   31.80
   0   5   1  911.51   29.00
   0   5  -1  902.61   31.50
  -1  -5  -1  413.96   21.80
  -1  -5  -1  466.05   17.40
   1  -5   1  457.15   18.10
   1  -5   1  456.25   18.80
   1  -5   1  471.65   18.40
  -1  -5  -1  449.06   17.20
  -1  -5  -1  457.65   18.50
  -1  -5  -1  449.95   18.30
   1  -5   1  442.76   16.10
   1  -5   1  417.16   18.10
   1  -5   1  420.76   17.40
   1  -5   1  469.75   18.00
  -1  -5  -1  449.76   18.70
  -1  -5  -1  455.05   16.50
   1  -5   1  471.45   16.90
  -1  -5  -1  472.75   19.20
   1  -5   1  451.55   18.30
  -1  -5  -1  463.85   18.40
   1   5   1  444.56   21.30
  -1   5  -1  455.15   16.40
   1   5   1  484.75   20.10
  -1   5  -1  455.95   18.60
   1   5   1  439.76   21.00
  -1   5  -1  455.45   19.00
  -1   5  -1  450.85   18.90
   1   5   1  446.56   19.70
   1   5   1  468.95   18.00
   1   5   1  460.35   18.50
  -1   5  -1  459.35   18.30
  -1   5  -1  480.25   19.50
   1   5   1  422.06   18.90
  -1   5  -1  442.96   17.50
   1   5   1  447.36   18.90
  -1   5  -1  460.25   18.30
  -1   5  -1  464.55   16.80
   2  -5   1  210.58    8.50
   2  -5   1  217.18   10.70
   2  -5   1  193.58   10.80
   2  -5   1  197.58   11.10
  -2  -5  -1  204.08   11.30
   2  -5   1  196.38   10.80
  -2  -5  -1  208.08   12.10
   2  -5   1  189.68   10.60
  -2  -5  -1  190.88   12.10
  -2  -5  -1  219.48   10.10
  -2  -5  -1  202.78   11.20
   2  -5   1  191.58   11.90
   2  -5   1  210.78    9.90
   2  -5   1  216.58    9.50
  -2  -5  -1  210.58    9.90
  -2  -5  -1  216.08   11.90
  -2  -5  -1  199.68   10.80
  -2   5  -1  212.68   12.20
   2   5   1  211.88   12.80
  -2   5  -1  209.78   11.40
  -2   5  -1  210.38   10.30
   2   5   1  212.88   11.00
  -2   5  -1  206.88   11.50
   2   5   1  200.78   10.70
  -2   5  -1  198.78   11.70
   2   5   1  222.28   11.80
   2   5   1  209.98   10.10
   2   5   1  202.58   11.70
  -2   5  -1  206.28   11.90
  -2   5  -1  212.08   11.40
  -2   5  -1  182.18   10.80
  -2   5  -1  195.38    9.30
  -2   5  -1  210.08   10.30
   2   5   1  213.18   11.60
   2   5   1  207.88   11.00
  -2   5  -1  208.88    8.70
  -3  -5  -1 1301.77   43.60
  -3  -5  -1 1197.18   43.40
   3  -5   1 1299.87   40.90
   3  -5   1 1287.97   43.10
  -3  -5  -1 1254.27   44.60
   3  -5   1 1278.57   42.60
  -3  -5  -1 1283.87   43.40
   3  -5   1 1315.27   42.40
  -3  -5  -1 1247.98   43.40
  -3  -5  -1 1271.47   41.20
  -3  -5  -1 1255.47   44.30
   3  -5   1 1296.47   43.90
   3  -5   1 1332.67   40.30
  -3  -5  -1 1270.17   42.60
  -3  -5  -1 1297.57   43.50
  -3   5  -1 1306.07   43.80
   3   5   1 1304.77   44.00
   3   5   1 1269.57   44.60
  -3   5  -1 1297.07   44.50
   3   5   1 1309.47   45.00
   3   5   1 1300.97   43.60
  -3   5  -1 1223.38   40.80
  -3   5  -1 1308.97   44.50
  -3   5  -1 1280.47   43.40
  -3   5  -1 1272.57   44.50
   3   5   1 1303.37   43.30
  -3   5  -1 1276.97   44.10
   3   5   1 1326.87   43.20
  -3   5  -1 1233.78   41.50
   3   5   1 1251.77   43.60
   3   5   1 1260.87   41.60
  -3   5  -1 1305.87   42.00
   3   5   1 1253.57   43.70
  -4  -5  -1   58.39    7.10
  -4  -5  -1   60.89    8.00
   4  -5   1   77.69    6.60
   4  -5   1   64.19    8.00
   4  -5   1   63.49    4.40
  -4  -5  -1   63.69    7.30
  -4  -5  -1   66.69    9.00
   4  -5   1   58.79    5.10
   4  -5   1   61.09    5.20
  -4  -5  -1   68.29    5.10
  -4  -5  -1   63.39    8.50
  -4  -5  -1   59.99    7.70
   4  -5   1   61.89    6.80
  -4  -5  -1   50.79    6.40
   4  -5   1   61.49    3.60
  -4  -5  -1   63.79    7.50
   4  -5   1   66.49    7.80
  -4   5  -1   58.29    5.70
   4   5   1   58.29    7.40
   4   5   1   70.29    5.80
  -4   5  -1   57.79    7.90
  -4   5  -1   57.29    3.50
   4   5   1   75.99    8.90
  -4   5  -1   62.49    7.70
   4   5   1   64.19    8.00
  -4   5  -1   62.09    7.60
  -4   5  -1   67.59    8.70
  -4   5  -1   52.39    6.80
  -4   5  -1   72.19    8.30
   4   5   1   55.99    7.80
   4   5   1   59.29    7.70
   4   5   1   60.59    8.70
  -4   5  -1   55.89    8.20
   4   5   1   47.60    7.90
  -4   5  -1   51.69    5.70
   5  -5   1  574.54   19.40
  -5  -5  -1  572.84   22.40
  -5  -5  -1  543.95   18.70
   5  -5   1  597.44   22.40
   5  -5   1  546.35   21.20
   5  -5   1  559.84   19.50
  -5  -5  -1  592.24   23.60
   5  -5   1  564.54   23.40
   5  -5   1  567.44   19.90
  -5  -5  -1  556.34   18.80
  -5  -5  -1  582.64   23.10
  -5  -5  -1  574.94   24.30
   5  -5   1  610.74   24.20
  -5  -5  -1  590.14   24.20
   5  -5   1  567.44   23.20
  -5  -5  -1  571.44   24.60
  -5  -5  -1  602.74   22.70
   5  -5   1  588.64   21.20
  -5   5  -1  547.35   23.60
  -5   5  -1  602.14   21.90
  -5   5  -1  592.64   20.80
   5   5   1  582.64   24.20
   5   5   1  568.94   21.60
   5   5   1  596.74   23.40
  -5   5  -1  584.44   23.80
  -5   5  -1  555.84   23.80
   5   5   1  572.44   20.70
  -5   5  -1  571.24   23.60
   5   5   1  613.74   23.40
  -5   5  -1  541.15   21.00
  -5   5  -1  616.84   24.70
  -5   5  -1  579.84   24.70
   5   5   1  525.35   22.10
   5   5   1  590.24   25.00
   5   5   1  594.14   23.60
  -6  -5  -1   57.39    7.40
   6  -5   1   49.10    7.50
  -6  -5  -1   44.30    6.90
   6  -5   1   54.09    7.00
  -6  -5  -1   44.50    9.00
   6  -5   1   48.10    5.70
   6  -5   1   54.29    6.40
   6  -5   1   55.19    6.60
  -6  -5  -1   61.69    9.60
   6  -5   1   49.00    7.50
  -6  -5  -1   44.50    7.10
   6  -5   1   45.70    6.00
   6  -5   1   65.69    5.50
  -6  -5  -1   52.99    8.10
  -6  -5  -1   60.79    8.20
   6   5   1   46.00    6.00
  -6   5  -1   38.90    7.90
  -6   5  -1   45.50    5.60
  -6   5  -1   58.99    6.10
  -6   5  -1   48.90    5.90
  -6   5  -1   49.50    8.60
  -6   5  -1   55.19    9.30
   6   5   1   60.99    8.50
   6   5   1   60.39    8.60
  -6   5  -1   57.09    7.60
   6   5   1   48.00    7.80
  -6   5  -1   42.50    9.10
   6   5   1   51.69    6.50
   6   5   1   52.59    9.60
   6   5   1   45.70    7.50
  -6   5  -1   48.10    9.20
  -6   5  -1   49.90    6.70
   6   5   1   45.50    6.50
  -7  -5  -1   14.10    6.20
  -7  -5  -1   11.30    5.70
   7  -5   1    8.80    4.60
   7  -5   1   13.00    5.70
  -7  -5  -1    6.20    8.70
   7  -5   1   15.30    4.60
  -7  -5  -1   16.10    7.20
   7  -5   1   17.70    5.60
  -7  -5  -1   13.50    7.80
   7  -5   1   16.60    4.40
  -7  -5  -1   23.20   11.10
  -7  -5  -1    6.80    8.20
   7  -5   1   14.30    6.40
  -7   5  -1    6.40    8.70
   7   5   1   12.20    7.40
  -7   5  -1   18.70    4.60
   7   5   1   10.70    4.70
  -7   5  -1    3.10    7.50
   7   5   1    6.50    7.80
   7   5   1   22.80    7.20
  -7   5  -1   21.50    8.50
   7   5   1   14.00    5.80
  -7   5  -1   18.50    6.40
  -7   5  -1   30.20   10.90
   7   5   1    3.60    6.70
   7   5   1   10.00    5.60
  -7   5  -1   20.30    4.80
  -7   5  -1   25.80    7.70
  -8  -5  -1    7.70    9.30
   8  -5   1    0.70    5.20
   8  -5   1   -5.60    5.40
  -8  -5  -1    8.20    9.60
   8  -5   1    0.50    4.70
   8  -5   1    1.00    4.80
  -8  -5  -1    2.90    7.30
   8  -5   1   -0.40    6.00
   8  -5   1   -1.80    4.50
  -8  -5  -1    3.40    5.70
  -8  -5  -1   -2.70    8.70
   8  -5   1   17.40    9.10
  -8  -5  -1    9.10    9.00
  -8  -5  -1   -3.10    6.90
   8  -5   1   -3.20    6.80
  -8   5  -1   -0.70    4.20
   8   5   1   -3.60    6.10
   8   5   1    3.20    9.10
  -8   5  -1   -5.00    7.00
   8   5   1   -8.80    8.80
  -8   5  -1   -2.50    6.90
  -8   5  -1   -2.90    8.70
  -8   5  -1   -2.60    8.00
   8   5   1   13.90    7.90
  -8   5  -1   -0.30    9.00
   8   5   1    4.00    5.00
  -8   5  -1    6.20    6.70
   8   5   1   -9.10    7.90
  -8   5  -1    0.10    4.10
  -8   5  -1   -1.00    5.30
   9  -5   1    5.40    6.60
  -9  -5  -1   13.40    7.70
   9  -5   1    7.50    5.40
  -9  -5  -1   17.40    8.20
  -9  -5  -1    0.60   10.00
   9  -5   1    9.20    9.40
  -9  -5  -1   14.60   10.80
   9  -5   1    0.60    6.10
   9  -5   1   -0.30    5.00
  -9  -5  -1   -8.10    7.30
   9  -5   1    5.90   10.20
   9  -5   1    6.00    5.70
  -9  -5  -1   16.60    6.40
  -9   5  -1    1.60    4.60
   9   5   1   -6.80    7.20
  -9   5  -1    6.80   10.20
  -9   5  -1   23.30   10.80
   9   5   1    2.60    7.00
  -9   5  -1    4.10    6.80
  -9   5  -1   -0.30    9.60
   9   5   1    5.80    8.80
   9   5   1    2.10    9.90
  -9   5  -1    8.10    4.80
   9   5   1    9.70    6.90
   9   5   1    9.00    5.30
   9   5   1   14.00    8.50
  -9   5  -1    1.20    9.40
  -9   5  -1    2.40    9.20
  10  -5   1  344.97   20.40
 -10  -5  -1  314.97   21.50
  10  -5   1  304.87   18.10
 -10  -5  -1  323.27   22.60
 -10  -5  -1  312.67   18.40
  10  -5   1  283.57   14.90
  10  -5   1  280.27   14.30
  10  -5   1  286.47   15.60
 -10  -5  -1  267.57   18.20
  10  -5   1  273.37   15.30
  10  -5   1  315.47   14.90
 -10  -5  -1  303.57   15.10
  10  -5   1  284.67   21.60
 -10  -5  -1  298.17   22.20
 -10  -5  -1  299.37   21.40
  10   5   1  282.87   22.40
 -10   5  -1  294.47   17.40
  10   5   1  284.87   16.80
  10   5   1  281.87   14.20
 -10   5  -1  281.67   20.70
  10   5   1  338.67   21.20
  10   5   1  297.17   22.40
  10   5   1  314.27   20.70
 -10   5  -1  291.67   19.10
 -10   5  -1  276.47   19.60
 -10   5  -1  276.27   13.60
  10   5   1  324.37   19.30
 -10   5  -1  286.97   21.80
 -10   5  -1  295.67   14.00
 -10   5  -1  292.97   21.40
  11  -5   1    1.70    5.90
  11  -5   1  -22.30    8.30
 -11  -5  -1   -2.10   12.00
  11  -5   1    2.50    7.70
 -11  -5  -1   12.70   13.20
  11  -5   1   13.00   12.40
  11  -5   1    6.90    6.20
  11  -5   1    6.30    9.00
 -11  -5  -1    6.50   11.50
  11  -5   1   13.40   10.40
 -11  -5  -1   12.50   10.00
  11  -5   1    6.30    7.80
 -11  -5  -1    8.90    9.50
  11  -5   1   -7.50    8.50
 -11  -5  -1    1.00    9.00
  11   5   1    8.00   11.30
 -11   5  -1   22.10   13.20
 -11   5  -1   12.70   10.80
  11   5   1   -0.30   12.00
 -11   5  -1   11.30   10.70
 -11   5  -1    2.90   11.10
  11   5   1    3.60    7.10
  11   5   1    2.10    8.30
  11   5   1   15.90   12.90
 -11   5  -1    4.60   11.90
 -11   5  -1    9.60   12.20
  11   5   1   10.50   10.90
 -11   5  -1   13.00    5.90
  11   5   1   28.40    9.00
  12  -5   1   -3.80   11.10
 -12  -5  -1   12.00   11.80
 -12  -5  -1   -4.60    9.80
  12  -5   1  -19.10   13.10
  12  -5   1   -8.30    9.00
 -12  -5  -1   11.80   12.70
 -12  -5  -1    7.40   14.00
 -12  -5  -1   14.80   12.50
  12  -5   1    3.60    6.50
 -12  -5  -1  -10.10   13.80
  12  -5   1   -8.20   12.10
  12   5   1    5.70   12.20
  12   5   1    0.60    9.40
 -12   5  -1    2.80    6.10
  12   5   1   41.50   15.50
 -12   5  -1  -10.50   13.40
 -12   5  -1    4.60   12.10
 -12   5  -1    6.60   12.50
  12   5   1   -7.90   11.40
 -12   5  -1    4.80   13.20
 -12   5  -1   17.10   12.30
  12   5   1   -6.30   13.50
 -12   5  -1   -1.60   12.50
  12   5   1   12.70    9.20
 -13  -5  -1   10.70   14.90
 -13  -5  -1   -9.60   15.70
 -13  -5  -1   -1.20   11.90
 -13  -5  -1    9.80   13.80
  13  -5   1    6.90    7.50
 -13  -5  -1    7.60   15.60
  13  -5   1   16.00   12.00
  13  -5   1  -32.80   13.30
  13  -5   1  -17.30   11.30
 -13  -5  -1   11.20   11.50
  13  -5   1   24.60   15.00
  13   5   1   30.60   16.00
 -13   5  -1   21.90   15.90
 -13   5  -1    5.90   10.90
 -13   5  -1   14.10    7.40
 -13   5  -1    0.10   13.80
  13   5   1   18.20   14.10
  13   5   1   -1.20   11.10
 -13   5  -1    6.00   14.50
 -13   5  -1   -5.40   12.90
  13   5   1   20.90   16.50
  13   5   1    6.70    9.90
 -14  -5  -1   26.10   18.60
 -14  -5  -1   25.40   19.90
 -14  -5  -1  -11.90   12.30
 -14  -5  -1    3.20   16.80
  14  -5   1   -0.40   13.30
  14  -5   1    3.30   15.30
  14  -5   1    2.80   17.20
  14  -5   1   11.40    8.50
 -14  -5  -1   16.60   12.40
 -14  -5  -1  -22.10   17.50
  14   5   1    2.90   22.70
 -14   5  -1   -6.60   15.00
 -14   5  -1  -10.30   15.40
  14   5   1    5.10   15.70
  14   5   1   37.20   18.10
 -14   5  -1    3.00   12.80
 -14   5  -1   35.20   18.40
  14   5   1   29.60   15.30
 -14   5  -1   34.00   17.10
  14   5   1    3.20   15.50
 -14   5  -1    3.60    8.40
  15  -5   1   17.90   21.60
 -15  -5  -1    1.20   14.50
  15  -5   1   39.80   16.40
 -15  -5  -1   -7.30   18.10
  15  -5   1   -3.20    9.20
  15  -5   1  -12.70   18.80
 -15  -5  -1   17.90   21.80
 -15  -5  -1  -24.10   19.70
 -15   5  -1    1.50   19.00
  15   5   1  -43.90   19.70
  15   5   1   12.80   17.00
  15   5   1   -7.20   15.70
 -15   5  -1   11.20   19.20
 -15   5  -1    4.50   17.50
 -15   5  -1   -5.10    9.20
  15   5   1  -18.30   18.30
 -15   5  -1    2.20   19.30
 -16  -5  -1   -4.80   15.80
  16  -5   1   -3.00   22.50
  16  -5   1   14.10   20.80
 -16  -5  -1  -12.80   20.60
  16  -5   1   -7.00   19.10
 -16  -5  -1   46.10   21.30
  16  -5   1    0.60    9.70
  16   5   1  -12.80   17.80
 -16   5  -1   11.20   19.60
  16   5   1  -17.90   18.30
 -16   5  -1   -8.90   20.50
  16   5   1   -7.70   17.20
 -16   5  -1   21.20   21.60
 -16   5  -1  -19.30    9.50
  16   5   1   17.50   20.60
  16  -6  -1   -6.40   12.90
 -16  -6   1   13.80   24.10
  16  -6  -1   30.60   21.60
  16  -6  -1   14.30   19.10
 -16  -6   1   46.00   23.10
  16  -6  -1    8.80   23.20
 -16  -6   1   -0.10   17.60
 -16   6   1   21.90   23.60
  16   6  -1  -31.00   21.50
  16   6  -1   29.80   19.20
  16   6  -1    8.00   18.40
 -16   6   1  -15.30   19.00
  16   6  -1   -0.60   19.30
 -16   6   1   57.49   23.90
 -16   6   1    6.60   12.60
 -15  -6   1   48.40   16.10
 -15  -6   1   80.19   23.00
 -15  -6   1   14.40   21.50
  15  -6  -1   22.30   11.70
 -15  -6   1   25.80   16.10
  15  -6  -1   35.40   18.90
  15   6  -1   10.40   23.00
  15   6  -1    8.80   19.90
 -15   6   1   23.70   21.50
 -15   6   1   39.90   21.00
  15   6  -1   57.19   17.80
 -15   6   1   40.90   12.40
  15   6  -1   54.89   18.10
 -15   6   1   12.10   21.70
  14  -6  -1   59.19   12.40
  14  -6  -1   90.99   25.10
 -14  -6   1   64.49   16.90
  14  -6  -1   46.80   16.70
 -14  -6   1   72.19   20.60
 -14  -6   1   73.09   21.60
  14  -6  -1   44.60   22.60
 -14   6   1   54.49   16.50
 -14   6   1   62.49   19.30
 -14   6   1    8.30   17.80
 -14   6   1   66.89   18.50
  14   6  -1   39.80   19.50
  14   6  -1   49.60   22.00
 -13  -6   1  123.79   21.20
  13  -6  -1  145.89   18.90
 -13  -6   1  156.58   19.90
 -13  -6   1  158.28   22.00
  13  -6  -1  127.59   16.10
 -13  -6   1  130.39   18.20
  13  -6  -1  132.89   18.50
  13  -6  -1  119.09   16.90
 -13  -6   1  154.28   19.30
  13  -6  -1  192.58   26.20
 -13   6   1  124.79   21.50
 -13   6   1  137.29   16.60
  13   6  -1  171.58   21.80
  13   6  -1  164.18   21.10
  13   6  -1  112.79   19.50
  13   6  -1  123.09   21.90
 -13   6   1  131.19   21.40
 -13   6   1  113.79   18.80
 -13   6   1  126.49   23.60
  13   6  -1  156.48   21.10
  12  -6  -1   11.00   10.80
  12  -6  -1   13.50   15.50
 -12  -6   1   -1.70   10.20
 -12  -6   1   35.00   16.30
 -12  -6   1   -5.30    9.60
 -12  -6   1   -1.60   15.90
  12  -6  -1    9.20    9.00
 -12  -6   1   22.80   12.30
  12  -6  -1   30.30   13.00
 -12  -6   1    3.60   12.30
  12  -6  -1  -23.20    9.80
 -12   6   1   30.60   22.90
 -12   6   1   24.90   15.90
  12   6  -1   10.00   11.90
  12   6  -1   14.50   12.70
 -12   6   1   16.50   13.90
  12   6  -1   -9.50   10.80
 -12   6   1    3.40    8.50
 -12   6   1    3.50   14.30
  12   6  -1   24.20   14.50
  12   6  -1   13.70   14.30
 -12   6   1    8.10   12.60
  12   6  -1   12.70   10.60
  11  -6  -1   35.10   11.20
 -11  -6   1    9.10   12.70
 -11  -6   1   30.90   12.40
 -11  -6   1   19.10   14.40
  11  -6  -1   21.60   13.50
 -11  -6   1   23.10   14.80
  11  -6  -1   33.30   10.10
 -11  -6   1   39.70   14.70
  11  -6  -1    9.90   10.30
  11  -6  -1   22.00    8.10
 -11   6   1   30.70   11.40
  11   6  -1   23.70   12.60
 -11   6   1   45.00   15.30
 -11   6   1   40.30   13.00
  11   6  -1   36.70   13.90
 -11   6   1   36.60   14.50
 -11   6   1   27.20   14.10
  11   6  -1   38.80   11.60
  11   6  -1   17.60    9.10
  11   6  -1    8.10   13.40
  11   6  -1   15.80   11.40
  11   6  -1   13.30   14.30
 -11   6   1   28.80   12.40
 -11   6   1   34.60    8.40
  10  -6  -1   11.20    7.80
  10  -6  -1   16.30    9.90
 -10  -6   1   26.60   13.20
  10  -6  -1   -1.90    6.70
 -10  -6   1   11.60   12.60
  10  -6  -1   -1.80   12.20
 -10  -6   1   10.00   12.00
  10  -6  -1   20.30   11.30
 -10  -6   1   14.70   12.90
  10  -6  -1   10.70    9.40
 -10  -6   1    9.40   10.20
  10   6  -1   12.20    7.80
 -10   6   1    3.80   11.10
  10   6  -1   11.10    9.90
 -10   6   1   21.50   12.70
  10   6  -1   20.80   12.00
 -10   6   1   -3.50   11.50
  10   6  -1   26.60   10.80
 -10   6   1   -5.90   11.40
 -10   6   1    8.70    7.30
  10   6  -1    7.20    9.90
 -10   6   1   10.60    7.90
  10   6  -1   16.90   11.80
  10   6  -1   21.60   12.30
 -10   6   1    5.80   12.50
   9  -6  -1    6.10    7.00
  -9  -6   1   -7.00   11.00
   9  -6  -1    8.50    8.80
   9  -6  -1    3.80   10.20
  -9  -6   1   13.20   10.80
   9  -6  -1   -1.20   11.10
   9  -6  -1    9.60    6.60
  -9  -6   1   17.00   11.80
  -9  -6   1   -3.70    6.70
  -9  -6   1    2.10    9.50
  -9  -6   1   13.60   11.60
  -9   6   1   18.40    6.80
   9   6  -1   10.70    7.00
   9   6  -1   15.20   10.60
   9   6  -1   10.70    7.80
  -9   6   1   -7.60   10.80
  -9   6   1    8.70   11.30
  -9   6   1   13.00    9.90
  -9   6   1    8.10    8.70
   9   6  -1    1.70    8.40
  -9   6   1   -5.00    7.70
   9   6  -1    4.70    9.90
  -9   6   1    8.70    6.90
   9   6  -1    1.20    9.30
   8  -6  -1   -6.00    8.40
  -8  -6   1   10.50   10.80
  -8  -6   1   22.90   11.20
   8  -6  -1   13.20    8.10
  -8  -6   1   13.00    6.90
   8  -6  -1    7.70    6.90
  -8  -6   1   18.70    8.90
   8  -6  -1   14.50    6.10
   8  -6  -1   12.80    6.80
  -8  -6   1   20.90    9.40
   8  -6  -1    7.40    9.50
  -8  -6   1   14.20    8.30
   8   6  -1   17.00   10.40
  -8   6   1   10.30   10.50
  -8   6   1   16.40    6.40
  -8   6   1   32.80   11.00
  -8   6   1    3.00    7.80
   8   6  -1   12.10    6.70
  -8   6   1   25.40   10.80
   8   6  -1   13.20    7.50
  -8   6   1   25.60   10.20
  -8   6   1   11.00    6.30
   8   6  -1   24.10    9.40
   8   6  -1   15.10   10.70
   8   6  -1    9.20    9.70
   8   6  -1    7.30    7.50
   7  -6  -1  102.09   10.50
  -7  -6   1   94.59   12.60
   7  -6  -1  112.29    9.40
   7  -6  -1  118.29   14.80
   7  -6  -1   87.39   11.30
   7  -6  -1  101.89   10.40
  -7  -6   1  108.09   12.70
  -7  -6   1   97.49   11.60
   7  -6  -1   88.89   13.10
  -7  -6   1  104.29   12.90
  -7  -6   1   95.69   11.40
  -7  -6   1  103.59   10.40
  -7  -6   1  106.29   14.20
  -7   6   1  109.59   10.10
  -7   6   1  104.39   10.80
  -7   6   1  113.29   14.90
  -7   6   1  137.49   10.90
   7   6  -1   85.49    9.80
  -7   6   1   91.69   11.50
  -7   6   1   99.99   12.40
   7   6  -1   92.79   11.60
   7   6  -1  129.89   12.60
  -7   6   1  106.19    8.30
   7   6  -1   99.59    9.40
   7   6  -1  101.99   12.30
  -7   6   1  101.99   12.00
  -7   6   1   82.59   13.30
   7   6  -1  139.29   13.70
   7   6  -1   96.49   11.00
   7   6  -1  131.39   12.60
  -6  -6   1  126.49   16.30
   6  -6  -1  121.19   13.70
   6  -6  -1  117.69    9.80
  -6  -6   1  110.09   10.80
  -6  -6   1  157.28   13.70
  -6  -6   1  130.59   11.90
   6  -6  -1  147.59   10.20
  -6  -6   1  121.79   11.10
  -6  -6   1  123.79    6.10
   6  -6  -1  109.49   10.00
  -6  -6   1  130.49   12.00
   6  -6  -1  118.19   12.60
  -6  -6   1  108.19   13.00
  -6  -6   1  122.59    6.60
  -6   6   1  127.19   11.30
   6   6  -1  133.99   11.00
  -6   6   1  118.09   10.10
  -6   6   1  116.89   14.30
   6   6  -1  129.99   13.60
  -6   6   1  128.79   11.20
  -6   6   1  119.49   12.10
  -6   6   1  135.89   14.00
  -6   6   1  136.29   13.80
  -6   6   1  157.98   13.40
   6   6  -1  119.49    9.70
   6   6  -1  130.19   14.50
  -6   6   1  132.29    7.70
   6   6  -1  123.29   11.80
   6   6  -1  136.09   10.90
   6   6  -1  107.89   11.50
  -5  -6   1   68.89    8.50
  -5  -6   1   68.09    9.20
   5  -6  -1   52.69    7.40
   5  -6  -1   56.09    8.00
   5  -6  -1   53.19    2.80
  -5  -6   1   51.99    8.40
   5  -6  -1   62.19    7.80
  -5  -6   1   71.99    8.60
   5  -6  -1   63.89    9.30
  -5  -6   1   63.59    5.40
   5  -6  -1   50.99    7.10
   5  -6  -1   72.39   11.70
  -5  -6   1   55.69    8.20
  -5  -6   1   59.19    9.50
  -5  -6   1   57.99   10.50
   5   6  -1   50.69    8.00
  -5   6   1   68.59   10.10
  -5   6   1   56.59    8.70
  -5   6   1   63.99    7.70
   5   6  -1   68.69    9.40
  -5   6   1   52.69   10.10
  -5   6   1   47.20    9.60
  -5   6   1   63.59    9.70
   5   6  -1   58.89    7.90
   5   6  -1   64.99    8.60
   5   6  -1   59.19    9.80
   5   6  -1   63.19    7.90
  -5   6   1   59.49    4.80
   5   6  -1   50.89    7.00
  -5   6   1   62.19    9.00
   5   6  -1   60.09    8.00
  -4  -6   1   -3.30    5.80
  -4  -6   1   11.80    6.50
   4  -6  -1    2.40    2.20
   4  -6  -1    6.20    2.80
  -4  -6   1    7.20    6.00
   4  -6  -1    2.90    4.60
   4  -6  -1   13.10    5.70
   4  -6  -1    9.10    5.00
  -4  -6   1    8.90    3.70
  -4  -6   1    4.80    5.10
  -4  -6   1    0.20    6.70
   4  -6  -1   -1.50    4.40
  -4  -6   1    0.40    6.10
  -4  -6   1   -1.80    5.30
  -4  -6   1    7.60    5.10
   4  -6  -1    7.00    1.90
   4  -6  -1    5.30    4.70
  -4   6   1    1.70    5.10
  -4   6   1   -0.70    6.10
   4   6  -1   10.30    4.90
   4   6  -1    7.20    6.60
   4   6  -1    3.20    5.20
  -4   6   1   14.40    7.10
   4   6  -1    7.70    5.90
  -4   6   1    7.20    4.90
   4   6  -1    8.90    6.90
   4   6  -1    0.50    4.10
  -4   6   1    3.20    1.60
  -4   6   1    7.30    6.50
  -4   6   1    3.90    4.50
  -4   6   1   -4.40    5.80
   4   6  -1   -4.40    6.50
  -4   6   1   -0.20    6.40
   4   6  -1   -2.40    5.20
   3  -6  -1  186.68   11.00
  -3  -6   1  209.98   13.40
  -3  -6   1  201.58   12.50
   3  -6  -1  225.68   12.00
  -3  -6   1  228.48   12.80
  -3  -6   1  206.88   10.30
  -3  -6   1  233.88   12.40
   3  -6  -1  229.28   12.00
  -3  -6   1  215.78   12.90
   3  -6  -1  185.28   12.70
   3  -6  -1  200.48   12.00
  -3  -6   1  197.08   12.70
   3  -6  -1  230.48   13.40
  -3  -6   1  210.18   11.00
  -3  -6   1  204.88   12.50
   3   6  -1  223.78   12.70
   3   6  -1  211.18   12.10
   3   6  -1  212.78   12.90
   3   6  -1  196.38   13.70
  -3   6   1  201.58   13.10
  -3   6   1  221.88   13.80
  -3   6   1  207.68   13.90
   3   6  -1  212.28   11.30
   3   6  -1  223.68   12.40
  -3   6   1  222.88   12.00
   3   6  -1  219.58   11.40
  -3   6   1  198.78   13.60
   3   6  -1  221.18   10.40
   3   6  -1  239.48   14.00
  -3   6   1  202.08   13.40
   3   6  -1  207.08   12.90
  -3   6   1  209.58   11.20
  -3   6   1  233.48   14.00
  -3   6   1  199.08   11.80
   2  -6  -1  115.99    5.20
  -2  -6   1  122.49    9.20
   2  -6  -1  116.49    8.80
  -2  -6   1  107.79    9.60
   2  -6  -1  115.19    9.20
  -2  -6   1  104.69    7.40
  -2  -6   1  118.79    9.80
   2  -6  -1  125.09    9.10
   2  -6  -1  105.99    6.60
   2  -6  -1  107.99    9.90
   2  -6  -1   80.99    9.80
  -2  -6   1   85.29    8.60
  -2  -6   1  103.89    7.50
  -2  -6   1   92.39    9.60
  -2  -6   1  119.69    9.50
  -2  -6   1  118.99    9.80
  -2  -6   1  100.79    9.70
   2  -6  -1  111.29    9.50
   2   6  -1  113.19    8.40
   2   6  -1  104.49   10.10
  -2   6   1  111.39    8.60
  -2   6   1  127.69   10.40
   2   6  -1  106.89    7.60
  -2   6   1  111.09   10.80
   2   6  -1  113.79    9.80
  -2   6   1  115.79   10.70
  -2   6   1  101.19   10.70
  -2   6   1  107.39    5.20
   2   6  -1  133.89    9.90
  -2   6   1  104.59    8.20
  -2   6   1   96.39    9.30
   2   6  -1  102.79   10.40
   2   6  -1  104.59    9.30
   2   6  -1  114.99    9.40
   2   6  -1   95.99    8.30
   1  -6  -1  462.15   27.20
   1  -6  -1  455.35   16.30
  -1  -6   1  460.35   21.50
  -1  -6   1  431.16   19.40
   1  -6  -1  443.66   17.10
  -1  -6   1  488.75   19.80
  -1  -6   1  429.06   16.30
   1  -6  -1  474.05   19.80
  -1  -6   1  465.05   20.50
  -1  -6   1  455.25   18.50
   1  -6  -1  456.95   18.90
   1  -6  -1  462.45   19.10
   1  -6  -1  472.05   19.40
  -1  -6   1  451.75   18.20
  -1  -6   1  469.35   19.70
   1  -6  -1  451.85   20.00
  -1  -6   1  468.85   19.10
  -1  -6   1  450.85   18.50
   1   6  -1  471.15   19.20
   1   6  -1  462.05   17.90
  -1   6   1  499.95   19.20
  -1   6   1  440.16   14.70
   1   6  -1  454.85   20.00
   1   6  -1  430.76   19.50
   1   6  -1  453.15   18.30
   1   6  -1  478.05   19.30
  -1   6   1  474.45   18.60
  -1   6   1  447.56   19.00
   1   6  -1  467.45   21.00
  -1   6   1  439.46   14.70
  -1   6   1  462.85   19.50
   1   6  -1  450.35   19.50
   1   6  -1  414.56   20.00
  -1   6   1  465.95   20.80
  -1   6   1  474.85   21.30
  -1   6   1  477.95   16.60
  -1   6   1  455.05   19.70
  -1   6   1  459.25   20.50
   0  -6   1   91.89    8.70
   0  -6   1   96.89    8.50
   0  -6   1   94.29    8.40
   0  -6   1   92.09    7.80
   0  -6  -1   98.29    7.40
   0  -6  -1   91.39    8.70
   0  -6  -1   92.09    6.80
   0  -6  -1   75.99    8.60
   0  -6  -1   80.59    9.20
   0  -6   1   89.89    7.60
   0  -6  -1   83.89    9.30
   0  -6   1   93.99    7.10
   0  -6  -1   74.99    7.80
   0  -6   1   83.49    9.00
   0  -6  -1   83.19    9.20
   0   6   1   87.29    8.70
   0   6  -1   78.59    8.10
   0   6  -1   83.59    7.20
   0   6   1   88.29   13.30
   0   6   1   99.39    9.90
   0   6  -1   95.09    8.50
   0   6   1   97.59    9.60
   0   6   1   85.09    6.50
   0   6   1   82.29    5.30
   0   6  -1   87.79    7.90
   0   6   1   79.49   10.20
   0   6  -1   80.29    8.30
   0   6   1   85.89    8.20
   0   6  -1   81.69    9.00
   0   6  -1  107.79   10.20
   0   6  -1   81.19    8.40
   0   6   1   97.19    8.10
   0   6  -1   77.99    4.50
   0   6  -1   90.29    9.70
   0   6   1   95.29   10.30
  -1  -6  -1    6.10    6.00
  -1  -6  -1   10.50    5.40
  -1  -6  -1    1.00    5.70
   1  -6   1    0.00    3.40
   1  -6   1    6.80    5.70
  -1  -6  -1   11.40    5.30
   1  -6   1    3.60    5.00
   1  -6   1   11.50    4.40
  -1  -6  -1   14.50    5.30
   1  -6   1    8.00    4.70
   1  -6   1    5.80    5.90
   1  -6   1    5.80    6.00
  -1  -6  -1    1.10    4.10
  -1  -6  -1    4.90    5.90
   1  -6   1    0.60    5.40
  -1  -6  -1    9.80    4.60
  -1  -6  -1   11.80    3.60
  -1   6  -1    0.30    5.60
   1   6   1   10.70    6.70
  -1   6  -1    8.80    4.90
   1   6   1    1.50    4.80
   1   6   1   12.00    5.90
   1   6   1   10.10    4.90
   1   6   1   22.70    5.70
   1   6   1    1.30    5.80
  -1   6  -1   -2.80    5.60
   1   6   1   10.10    5.40
   1   6   1    8.90    5.10
  -1   6  -1    5.50    4.70
  -1   6  -1    6.90    4.40
  -1   6  -1    7.10    5.20
  -1   6  -1    9.60    5.90
  -2  -6  -1 1734.53   57.99
  -2  -6  -1 1704.13   58.09
   2  -6   1 1760.72   58.29
   2  -6   1 1709.53   57.79
  -2  -6  -1 1846.32   59.29
  -2  -6  -1 1675.23   58.79
   2  -6   1 1775.12   57.29
   2  -6   1 1744.13   54.59
  -2  -6  -1 1743.23   56.29
  -2  -6  -1 1753.92   55.89
   2  -6   1 1713.13   57.59
  -2  -6  -1 1762.02   57.09
  -2  -6  -1 1694.63   57.19
  -2  -6  -1 1764.82   58.29
   2  -6   1 1697.03   55.99
   2  -6   1 1747.93   55.49
   2  -6   1 1737.33   58.09
   2  -6   1 1741.43   57.89
   2   6   1 1702.53   57.39
  -2   6  -1 1676.33   56.59
   2   6   1 1760.52   57.79
   2   6   1 1694.13   59.39
  -2   6  -1 1755.82   58.09
   2   6   1 1756.92   56.59
  -2   6  -1 1712.63   57.59
   2   6   1 1711.33   58.19
  -2   6  -1 1765.82   56.99
  -2   6  -1 1753.02   58.99
  -2   6  -1 1747.13   58.49
   2   6   1 1746.23   57.09
  -2   6  -1 1763.12   58.69
  -2   6  -1 1845.32   56.49
  -2   6  -1 1737.53   55.79
  -2   6  -1 1756.32   59.19
  -2   6  -1 1751.52   57.99
   2   6   1 1771.92   58.69
   2   6   1 1683.03   59.19
   3  -6   1  263.97   14.40
  -3  -6  -1  279.67   15.80
   3  -6   1  292.07   12.10
   3  -6   1  296.67   13.80
  -3  -6  -1  304.37   14.40
   3  -6   1  292.87   15.60
  -3  -6  -1  287.07   15.40
  -3  -6  -1  303.77   15.60
  -3  -6  -1  304.87   14.80
  -3  -6  -1  295.87   15.00
   3  -6   1  309.37   15.50
   3  -6   1  267.17   14.90
  -3  -6  -1  307.37   13.50
   3  -6   1  278.67   14.60
  -3  -6  -1  281.87   13.70
  -3  -6  -1  293.17   12.70
   3  -6   1  290.17   11.10
   3   6   1  293.87   14.50
  -3   6  -1  292.07   15.80
  -3   6  -1  277.77   14.80
  -3   6  -1  278.27   11.10
   3   6   1  283.67   16.80
  -3   6  -1  293.17   14.80
   3   6   1  314.27   15.70
  -3   6  -1  292.37   14.60
   3   6   1  287.07   15.40
  -3   6  -1  309.77   15.90
  -3   6  -1  290.57   16.10
   3   6   1  304.27   13.30
  -3   6  -1  287.57   13.60
  -3   6  -1  280.77   12.70
   3   6   1  286.27   16.70
   3   6   1  283.07   13.50
   3   6   1  294.97   15.40
  -3   6  -1  300.57   16.30
   3   6   1  296.57   14.60
   4  -6   1  120.89   10.90
   4  -6   1  127.59    8.90
   4  -6   1  113.49    7.10
   4  -6   1  148.39   11.40
  -4  -6  -1  111.69   10.20
  -4  -6  -1   92.29    9.90
  -4  -6  -1  110.99    9.00
   4  -6   1   99.39    9.40
  -4  -6  -1  118.39   10.40
   4  -6   1  123.69   10.70
  -4  -6  -1  121.69   11.00
  -4  -6  -1  110.59   10.20
  -4  -6  -1  101.89   11.80
  -4  -6  -1  125.69    9.90
  -4  -6  -1  115.29    7.50
   4   6   1  117.59    9.50
  -4   6  -1  116.59    8.80
  -4   6  -1  116.39    7.80
   4   6   1  120.89   10.50
  -4   6  -1  105.49    9.50
   4   6   1  109.49    9.50
  -4   6  -1  124.89   11.90
   4   6   1  110.59   10.50
   4   6   1  114.99    8.10
   4   6   1  115.09   10.50
   4   6   1  101.99   12.10
  -4   6  -1  115.39   10.40
  -4   6  -1  100.59   11.60
  -4   6  -1  111.09   10.70
  -4   6  -1   99.39   11.30
   4   6   1  127.19   10.00
   5  -6   1   74.09    8.20
   5  -6   1   77.39    4.10
  -5  -6  -1   87.19    9.30
  -5  -6  -1   88.39   10.20
   5  -6   1   79.89    9.00
  -5  -6  -1   93.79    9.20
  -5  -6  -1   96.99   14.00
   5  -6   1   96.99    6.50
   5  -6   1   81.49    8.80
  -5  -6  -1   90.29   10.90
  -5  -6  -1   87.49   11.10
  -5  -6  -1   83.69    6.20
   5  -6   1   90.69    5.10
  -5   6  -1   77.39    9.50
   5   6   1  102.19   12.30
  -5   6  -1   90.39   10.80
  -5   6  -1   69.09    8.90
  -5   6  -1   76.89   12.90
   5   6   1   87.59   10.40
   5   6   1   86.59    7.30
  -5   6  -1   98.99   13.60
  -5   6  -1   77.99    9.80
   5   6   1   83.49   10.10
   5   6   1   94.49   13.20
   5   6   1   70.99    7.80
  -5   6  -1   79.89    8.20
   5   6   1   89.09    9.60
  -6  -6  -1  105.89   14.10
  -6  -6  -1  119.69   12.70
   6  -6   1   95.99    8.90
  -6  -6  -1   61.29    9.20
  -6  -6  -1   94.99    9.10
  -6  -6  -1   71.39    4.20
  -6  -6  -1   87.79   10.00
   6  -6   1  106.19    9.30
  -6  -6  -1   96.29   12.20
  -6  -6  -1   75.29   12.00
   6  -6   1   83.59   11.70
  -6  -6  -1   85.29   10.50
   6  -6   1   85.09    6.90
   6  -6   1   91.19    5.60
   6   6   1   82.29   11.00
  -6   6  -1   97.69    8.60
  -6   6  -1   87.79   12.20
   6   6   1   86.49   11.30
  -6   6  -1   81.79   11.80
   6   6   1   83.09   11.00
   6   6   1  122.19   10.90
   6   6   1   96.59    9.50
   6   6   1   81.69   11.50
   6   6   1   81.59    7.30
  -6   6  -1   75.39   10.20
  -6   6  -1   72.39   10.00
  -6   6  -1   81.69    9.60
  -6   6  -1   76.69   10.30
  -6   6  -1   80.49   12.30
   6   6   1  100.49   11.10
  -6   6  -1   78.19    8.80
   7  -6   1  480.35   18.20
  -7  -6  -1  496.75   21.70
   7  -6   1  509.55   18.40
  -7  -6  -1  510.15   25.10
  -7  -6  -1  478.65   24.00
   7  -6   1  482.95   24.50
   7  -6   1  500.75   21.40
   7  -6   1  519.25   23.80
  -7  -6  -1  511.45   21.70
   7  -6   1  455.25   20.10
  -7  -6  -1  473.05   24.70
   7  -6   1  506.05   20.60
   7   6   1  478.75   19.30
  -7   6  -1  480.45   18.60
  -7   6  -1  511.95   25.20
   7   6   1  472.45   24.00
  -7   6  -1  498.95   19.80
  -7   6  -1  500.05   23.90
  -7   6  -1  507.25   25.80
   7   6   1  489.65   23.80
   7   6   1  485.15   25.70
   7   6   1  522.05   25.80
  -7   6  -1  505.45   25.60
  -7   6  -1  476.45   20.20
  -7   6  -1  516.95   21.10
   7   6   1  481.15   20.60
   7   6   1  521.45   26.80
  -7   6  -1  487.35   23.30
  -8  -6  -1  237.58   17.10
   8  -6   1  285.87   14.30
   8  -6   1  255.57   17.10
  -8  -6  -1  274.37   18.90
   8  -6   1  251.17   11.90
  -8  -6  -1  258.67   17.50
   8  -6   1  250.97   16.60
  -8  -6  -1  228.88   20.30
   8  -6   1  245.28   14.70
  -8  -6  -1  279.37   15.50
   8  -6   1  240.68   14.00
  -8  -6  -1  279.97   17.70
   8   6   1  271.37   20.60
   8   6   1  281.07   18.40
   8   6   1  255.87   17.80
   8   6   1  239.68   12.90
  -8   6  -1  256.77   17.60
  -8   6  -1  228.88   17.20
   8   6   1  266.47   14.90
  -8   6  -1  249.48   13.30
  -8   6  -1  293.67   14.00
   8   6   1  240.88   16.20
  -8   6  -1  267.27   15.50
  -8   6  -1  267.27   13.60
  -8   6  -1  242.18   17.00
   8   6   1  279.07   18.40
  -8   6  -1  255.97   17.70
  -8   6  -1  271.37   19.60
   9  -6   1  129.89   14.50
  -9  -6  -1  172.38   17.90
   9  -6   1  103.29    9.70
  -9  -6  -1  145.59   17.40
   9  -6   1  131.19   11.40
   9  -6   1  123.99   15.90
  -9  -6  -1  157.08   16.90
  -9  -6  -1  123.89   15.90
   9  -6   1  143.29   17.60
  -9  -6  -1  143.99   18.30
   9  -6   1  108.99   11.90
  -9  -6  -1  139.59   12.30
   9  -6   1  136.29   11.10
  -9   6  -1  119.09   15.70
  -9   6  -1  121.49   14.40
  -9   6  -1  116.99   14.70
  -9   6  -1  110.39   11.00
   9   6   1  108.09   14.20
  -9   6  -1  134.59   10.70
  -9   6  -1  135.39   16.90
  -9   6  -1  119.99   16.10
   9   6   1  114.89   10.00
   9   6   1  176.88   18.60
   9   6   1  101.79   14.50
  -9   6  -1  131.59   17.20
   9   6   1  136.79   15.60
   9   6   1  115.29   12.50
   9   6   1  128.09   16.50
 -10  -6  -1   20.40    8.20
 -10  -6  -1   22.80   10.30
 -10  -6  -1    4.60   11.20
  10  -6   1   15.30    8.40
  10  -6   1   16.10    6.80
 -10  -6  -1   11.50   12.90
  10  -6   1   15.70    7.70
 -10  -6  -1   23.10   10.60
 -10  -6  -1   12.60   10.00
  10  -6   1   15.00   10.00
  10  -6   1  -15.70   11.40
  10   6   1   36.00   12.80
  10   6   1    4.50   12.70
 -10   6  -1   21.70   13.30
  10   6   1   10.90    8.20
  10   6   1   24.30   11.70
 -10   6  -1    8.50    9.30
  10   6   1   22.20   10.70
 -10   6  -1   36.10   11.10
 -10   6  -1   -7.80    8.20
 -10   6  -1    5.60    6.30
  10   6   1   22.50    9.20
 -10   6  -1   26.70   12.30
  11  -6   1   17.80   10.40
  11  -6   1    9.50    9.00
  11  -6   1   -1.60   13.10
 -11  -6  -1   19.40   10.60
 -11  -6  -1   -5.50   13.80
 -11  -6  -1    9.50   13.30
 -11  -6  -1    0.10   12.80
 -11  -6  -1   -9.80   14.30
  11  -6   1   -3.60    6.50
  11  -6   1   22.50   11.80
 -11   6  -1    3.40   12.30
  11   6   1   19.20   14.00
 -11   6  -1   20.90   12.60
 -11   6  -1   12.60    9.70
 -11   6  -1    3.10   13.30
  11   6   1   28.80   12.30
 -11   6  -1    4.60    6.60
 -11   6  -1   -4.20   11.00
  11   6   1    8.60   11.60
  11   6   1    6.90   11.90
  11   6   1   14.30   13.70
 -11   6  -1   -8.60   12.80
  11   6   1   16.80    9.30
  12  -6   1   12.10   12.90
 -12  -6  -1   21.40   15.80
 -12  -6  -1   21.00   12.00
 -12  -6  -1   -2.80   13.30
  12  -6   1    7.80    7.60
  12  -6   1    6.70   12.10
  12  -6   1    1.20   10.40
 -12  -6  -1    0.90   11.60
 -12  -6  -1   15.60   11.90
  12  -6   1  -12.40   14.80
  12   6   1   17.60   13.70
  12   6   1   25.80   13.70
 -12   6  -1   13.20   12.70
 -12   6  -1   15.80   11.50
  12   6   1   -2.70   14.20
  12   6   1    0.80   15.40
 -12   6  -1   11.20    7.50
 -12   6  -1   20.90   13.80
 -12   6  -1    5.80   15.30
 -12   6  -1   -5.70   14.00
  12   6   1    4.10   12.70
 -13  -6  -1   32.70   19.20
 -13  -6  -1   43.30   17.90
  13  -6   1   63.69   18.50
  13  -6   1   43.30    9.90
  13  -6   1   32.90   14.40
  13  -6   1   35.20   16.80
 -13  -6  -1   46.60   20.80
 -13  -6  -1    4.50   18.20
  13  -6   1   14.30   12.60
 -13  -6  -1   25.40   13.70
 -13   6  -1   17.90   17.40
  13   6   1    7.60   12.40
  13   6   1   24.30   14.80
 -13   6  -1   21.60    9.00
  13   6   1   36.20   15.40
 -13   6  -1   40.90   15.20
 -13   6  -1   42.90   16.00
 -13   6  -1   38.50   17.70
  13   6   1   24.80   15.00
  13   6   1   64.09   16.40
  14  -6   1    1.50   14.60
 -14  -6  -1   14.50   16.60
  14  -6   1  -22.20   19.70
 -14  -6  -1   11.40   19.10
  14  -6   1    7.00   15.30
 -14  -6  -1   24.50   18.90
  14  -6   1   23.90   18.20
 -14  -6  -1   32.40   20.20
  14   6   1   -3.40   17.10
 -14   6  -1   19.10   17.80
  14   6   1   -1.10   16.40
 -14   6  -1  -25.80   15.70
  14   6   1   -0.80   19.60
  14   6   1   37.30   18.20
 -14   6  -1   30.10   22.10
 -14   6  -1   16.60   21.80
  15  -6   1   12.50   19.10
 -15  -6  -1   -0.90   15.80
 -15  -6  -1   15.80   20.70
 -15  -6  -1   43.70   22.80
  15  -6   1   27.10   10.80
 -15  -6  -1   -3.70   19.80
 -15   6  -1   56.39   21.50
  15   6   1   48.50   18.30
 -15   6  -1   18.20   10.80
 -15   6  -1   44.80   20.70
  15   6   1    6.80   17.80
  15   6   1   22.00   17.60
  15   6   1  -24.90   20.30
 -16  -6  -1    0.10   23.10
 -16  -6  -1   40.00   28.20
 -16  -6  -1  -22.70   23.30
  16  -6   1   29.00   11.30
  16  -6   1  -53.39   22.80
  16  -6   1    0.40   21.20
 -16  -6  -1  -21.40   17.70
  16  -6   1   30.50   22.20
  16   6   1   -5.00   24.70
  16   6   1   -4.60   18.50
  16   6   1   34.80   22.80
 -16   6  -1  -10.70   10.90
 -16   6  -1   11.10   22.60
 -16   6  -1   36.90   20.40
  16   6   1   19.80   18.50
 -15  -7   1   -4.70   17.10
  15  -7  -1  -17.70   12.70
 -15  -7   1   -5.80   21.50
 -15  -7   1    7.80   23.30
  15  -7  -1   -9.20   15.60
  15  -7  -1   50.79   19.90
 -15  -7   1   29.00   25.50
 -15   7   1    3.00   13.10
 -15   7   1    9.60   20.50
  15   7  -1   29.60   18.00
  15   7  -1   34.70   22.70
  15   7  -1   22.80   18.60
  15   7  -1  -18.70   24.00
 -15   7   1  -34.00   21.80
 -15   7   1  -15.30   22.30
 -14  -7   1   20.50   20.50
 -14  -7   1    0.00   16.60
 -14  -7   1   16.20   22.70
  14  -7  -1    0.50   13.90
  14  -7  -1   21.00   17.60
  14  -7  -1   40.00   13.20
 -14  -7   1    3.00   19.30
 -14   7   1  -18.70   20.40
 -14   7   1  -20.10   19.30
  14   7  -1    5.60   15.90
 -14   7   1   48.10   18.70
  14   7  -1  -29.60   21.40
 -14   7   1   24.20   12.70
  14   7  -1    8.80   18.40
  14   7  -1  -33.20   18.90
 -13  -7   1   -0.80   19.20
  13  -7  -1   -3.90   14.70
  13  -7  -1   -4.10   13.50
 -13  -7   1   -9.80   16.00
  13  -7  -1   -4.30   14.70
  13  -7  -1   -1.90   14.60
 -13  -7   1    1.70   15.80
 -13  -7   1   -4.70   16.50
 -13  -7   1    1.70   13.50
  13  -7  -1   14.20   18.90
  13   7  -1    7.20   18.90
  13   7  -1  -15.10   16.60
  13   7  -1    9.70   15.50
 -13   7   1    3.30   18.20
 -13   7   1  -13.10   16.80
  13   7  -1    7.50   11.30
  13   7  -1  -15.00   22.30
 -13   7   1   23.10   16.90
 -13   7   1   -5.90   20.10
  12  -7  -1   18.40   12.60
 -12  -7   1   31.10   12.20
 -12  -7   1    6.20   14.40
  12  -7  -1   40.00   15.30
 -12  -7   1   32.20   18.00
  12  -7  -1   26.30   14.60
  12  -7  -1    5.80   10.80
 -12  -7   1   79.39   19.40
  12  -7  -1   20.50   16.80
 -12  -7   1   28.60   17.90
  12   7  -1   31.40   14.50
  12   7  -1   -0.90   17.70
 -12   7   1   24.90   16.80
  12   7  -1   15.90   15.50
 -12   7   1   55.19   16.80
 -12   7   1   24.40   15.00
 -12   7   1   22.00   10.50
 -12   7   1   24.60   16.80
  12   7  -1   44.50   15.70
  11  -7  -1   94.69   16.60
 -11  -7   1  108.69   15.90
  11  -7  -1   90.19   15.50
 -11  -7   1   79.99   18.10
 -11  -7   1  116.49   18.80
  11  -7  -1   74.29   14.70
 -11  -7   1   88.39   15.30
  11  -7  -1   87.39   12.60
 -11  -7   1  101.99   16.70
  11  -7  -1   91.79   15.80
  11   7  -1   86.99   17.10
 -11   7   1  114.29   14.60
  11   7  -1   98.99   14.70
  11   7  -1   82.99   16.20
 -11   7   1   99.09   17.30
 -11   7   1  125.79   19.00
 -11   7   1  108.29   18.40
 -11   7   1   61.89   15.70
  11   7  -1  115.19   16.70
  11   7  -1   89.79   15.60
 -11   7   1   96.69   17.40
  11   7  -1  104.99   19.90
  10  -7  -1   11.80   11.00
 -10  -7   1    6.50   12.20
 -10  -7   1   36.40   14.80
  10  -7  -1   11.80    9.40
  10  -7  -1   34.30    9.40
 -10  -7   1   14.60   12.60
 -10  -7   1    9.80   13.10
  10  -7  -1   22.50   14.30
 -10  -7   1   34.00   14.50
  10  -7  -1   10.90   10.40
  10   7  -1   42.60   13.20
 -10   7   1   35.40   14.70
 -10   7   1   25.10   14.40
 -10   7   1   27.20   13.00
 -10   7   1   18.90   11.40
  10   7  -1   40.30   13.50
 -10   7   1   21.00   10.50
  10   7  -1   20.90    9.50
 -10   7   1   17.60    8.50
  10   7  -1   49.80   14.80
  10   7  -1   11.00    9.00
  10   7  -1   32.80   13.80
  10   7  -1   26.60   11.20
  -9  -7   1  329.97   21.90
  -9  -7   1  357.26   22.10
  -9  -7   1  335.77   25.20
   9  -7  -1  321.47   17.80
   9  -7  -1  338.57   24.50
  -9  -7   1  373.46   23.00
  -9  -7   1  388.46   23.80
   9  -7  -1  403.36   24.50
   9  -7  -1  380.66   22.20
  -9  -7   1  384.86   19.50
   9  -7  -1  383.66   20.30
   9   7  -1  417.56   25.70
   9   7  -1  379.06   26.20
   9   7  -1  355.26   23.70
  -9   7   1  377.56   22.00
  -9   7   1  385.76   25.90
  -9   7   1  361.16   22.70
   9   7  -1  334.27   21.40
  -9   7   1  388.26   24.10
   9   7  -1  337.87   18.30
   9   7  -1  360.66   19.90
  -9   7   1  386.66   19.50
  -9   7   1  369.16   25.60
   9   7  -1  383.46   22.70
  -8  -7   1    5.50   10.90
  -8  -7   1   -1.90   10.60
  -8  -7   1    9.00   13.20
  -8  -7   1   -0.90    7.50
  -8  -7   1  -13.90    9.50
   8  -7  -1   -1.20    8.50
   8  -7  -1   -4.80    7.00
   8  -7  -1    8.80    8.00
  -8  -7   1    1.30   11.80
   8  -7  -1   -6.50   10.30
   8  -7  -1    9.80    9.70
  -8   7   1   -1.70   10.30
   8   7  -1    5.50   11.30
   8   7  -1    3.30   10.60
  -8   7   1    7.10    9.80
  -8   7   1    6.80    7.10
   8   7  -1   12.10    8.10
  -8   7   1   19.20   11.80
   8   7  -1   -2.40    6.80
  -8   7   1    7.10    8.70
  -8   7   1    6.10   11.20
  -8   7   1   -6.50   11.40
   8   7  -1   -6.80   10.80
   8   7  -1    9.90   10.30
   8   7  -1    8.30    9.50
   7  -7  -1  235.18   16.80
  -7  -7   1  222.48   21.00
   7  -7  -1  249.08   17.90
   7  -7  -1  244.58   14.10
  -7  -7   1  244.98   18.90
  -7  -7   1  244.68   20.30
  -7  -7   1  246.28   15.70
  -7  -7   1  257.77   17.50
  -7  -7   1  236.18   16.90
   7  -7  -1  265.77   16.30
  -7   7   1  256.87   16.20
   7   7  -1  226.18   19.30
  -7   7   1  253.57   19.80
   7   7  -1  249.18   20.20
   7   7  -1  243.28   18.60
  -7   7   1  276.17   20.40
   7   7  -1  255.37   17.40
   7   7  -1  236.58   15.30
  -7   7   1  238.18   18.40
  -7   7   1  223.38   19.10
  -7   7   1  243.28   17.60
   7   7  -1  250.87   14.50
  -7   7   1  261.07   15.60
   6  -7  -1   28.80   10.00
  -6  -7   1   34.80    9.10
   6  -7  -1   25.00    8.30
   6  -7  -1   22.80    7.40
  -6  -7   1   37.00   10.10
  -6  -7   1   22.70    9.00
  -6  -7   1   27.60    9.30
  -6  -7   1   14.30    7.50
  -6  -7   1   22.50    7.90
  -6  -7   1   28.20    4.60
   6  -7  -1   20.00    6.60
  -6  -7   1   22.00   10.00
  -6   7   1   23.30    9.60
  -6   7   1   28.50   11.40
  -6   7   1   24.50    8.50
   6   7  -1   26.40    8.20
  -6   7   1   19.30    9.90
   6   7  -1   16.00   10.70
   6   7  -1   32.10    6.70
  -6   7   1   17.90    7.90
   6   7  -1   24.50    8.00
  -6   7   1   37.40   11.20
   6   7  -1   23.70   10.10
   6   7  -1   29.70    7.90
   6   7  -1   11.90    9.00
   6   7  -1    8.10    8.00
  -6   7   1   21.90    7.20
   5  -7  -1  733.33   31.70
  -5  -7   1  768.52   29.10
  -5  -7   1  766.72   30.20
   5  -7  -1  712.23   30.90
  -5  -7   1  764.72   32.80
   5  -7  -1  744.43   28.90
  -5  -7   1  734.73   30.70
  -5  -7   1  773.42   30.80
  -5  -7   1  704.63   31.10
   5  -7  -1  778.82   29.90
  -5  -7   1  753.52   29.30
  -5  -7   1  730.73   25.80
   5   7  -1  770.72   32.90
  -5   7   1  770.92   28.60
  -5   7   1  702.73   31.80
  -5   7   1  709.63   32.20
   5   7  -1  767.92   30.90
   5   7  -1  734.63   29.00
   5   7  -1  734.93   31.80
   5   7  -1  744.33   29.10
  -5   7   1  761.52   32.10
   5   7  -1  697.73   27.60
   5   7  -1  718.63   29.40
  -5   7   1  775.62   32.60
  -5   7   1  797.02   31.60
   5   7  -1  696.83   31.20
  -5   7   1  740.83   28.90
  -4  -7   1    0.20    9.30
   4  -7  -1    6.60    6.50
  -4  -7   1   -1.60    6.30
   4  -7  -1    0.30    2.90
  -4  -7   1   -2.20    4.40
  -4  -7   1   14.30    7.10
   4  -7  -1    9.00    8.40
   4  -7  -1    4.30    6.80
   4  -7  -1    1.40    3.70
  -4  -7   1    2.60    5.80
   4  -7  -1   -8.50    6.20
  -4  -7   1    2.60    6.70
  -4  -7   1   -9.90    7.10
   4  -7  -1   -2.60    5.50
  -4  -7   1    8.70    7.00
   4   7  -1    0.80    5.00
  -4   7   1    7.30    5.80
   4   7  -1   11.20    9.70
  -4   7   1   -4.20    6.20
   4   7  -1   -1.20    6.10
   4   7  -1   -7.40    6.10
  -4   7   1    0.70    5.60
  -4   7   1   -1.60    8.40
  -4   7   1    5.50    6.80
   4   7  -1   14.80    7.60
  -4   7   1    6.50    9.40
  -4   7   1    4.20    7.90
   4   7  -1    1.90    7.60
   4   7  -1    9.80    6.70
   4   7  -1    4.20    9.00
  -3  -7   1    0.70    6.00
   3  -7  -1    5.50    7.10
   3  -7  -1    8.70    6.60
  -3  -7   1    9.80    7.10
  -3  -7   1   -4.20    6.60
   3  -7  -1    3.20    6.20
   3  -7  -1    1.10    3.50
  -3  -7   1    0.30    5.70
  -3  -7   1    6.10    4.90
  -3  -7   1    3.10    7.10
   3  -7  -1   14.40    6.50
  -3  -7   1   -1.90    8.80
   3  -7  -1   11.60    7.70
  -3  -7   1    3.20    4.80
   3   7  -1    3.90    6.30
   3   7  -1  -12.50    6.30
  -3   7   1    6.50    5.80
  -3   7   1    2.70    9.30
   3   7  -1    5.30    5.70
   3   7  -1    8.10    6.50
   3   7  -1    0.30    5.30
  -3   7   1   -1.30    6.10
  -3   7   1    2.10    4.90
  -3   7   1    2.80    7.20
   3   7  -1   -2.40    7.20
  -3   7   1    1.60    6.90
  -3   7   1   -4.30    7.10
   3   7  -1    1.70    6.40
  -2  -7   1   98.39    9.20
   2  -7  -1  113.89   10.50
   2  -7  -1  102.69    7.40
   2  -7  -1  106.79    5.50
  -2  -7   1   97.79   11.30
  -2  -7   1   97.09   12.20
  -2  -7   1   91.79    8.90
  -2  -7   1  111.59    7.80
   2  -7  -1  107.49    9.40
  -2  -7   1  101.19    9.60
  -2  -7   1  115.59   10.80
   2  -7  -1   83.39    9.80
  -2  -7   1   91.79    9.60
   2   7  -1   85.49   11.30
   2   7  -1   96.89   10.60
   2   7  -1   93.59   11.90
   2   7  -1  106.59    9.40
   2   7  -1  114.89   10.30
  -2   7   1  109.09   10.80
  -2   7   1  103.89   12.60
  -2   7   1  106.79    9.70
  -2   7   1   92.09   13.20
  -2   7   1  101.59   10.60
  -2   7   1  130.09   11.50
  -2   7   1   99.69   12.20
   2   7  -1   74.99   10.00
   2   7  -1   97.19   10.40
   2   7  -1  101.59   12.70
   2   7  -1  100.39   12.00
  -1  -7   1  789.72   30.20
   1  -7  -1  758.42   28.90
   1  -7  -1  803.32   29.70
  -1  -7   1  773.02   31.10
   1  -7  -1  756.62   25.80
  -1  -7   1  760.12   28.50
   1  -7  -1  764.22   30.20
   1  -7  -1  784.22   29.60
  -1  -7   1  754.42   28.10
   1  -7  -1  778.32   30.10
  -1  -7   1  721.63   25.40
  -1  -7   1  675.03   29.30
   1  -7  -1  733.13   26.60
  -1  -7   1  774.42   29.60
  -1  -7   1  735.53   28.20
  -1   7   1  756.52   30.90
   1   7  -1  742.53   29.40
  -1   7   1  770.22   37.80
   1   7  -1  769.22   31.40
  -1   7   1  769.32   31.30
  -1   7   1  774.82   29.20
   1   7  -1  763.02   29.60
  -1   7   1  779.72   29.50
   1   7  -1  760.82   27.90
   1   7  -1  781.12   30.60
   1   7  -1  755.42   31.40
  -1   7   1  765.32   28.60
   1   7  -1  793.42   29.40
   1   7  -1  740.33   28.20
  -1   7   1  776.22   29.90
  -1   7   1  790.02   32.20
   1   7  -1  745.23   29.00
   0  -7  -1   76.29    8.60
   0  -7   1   73.39    8.90
   0  -7  -1   86.79    8.00
   0  -7  -1   79.29    9.20
   0  -7   1   82.59    9.30
   0  -7   1   81.39    7.70
   0  -7   1   77.19    8.70
   0  -7   1   85.89    9.40
   0  -7  -1   82.39   10.40
   0  -7  -1   97.69    9.90
   0  -7   1   97.09    8.90
   0  -7  -1   82.09   10.70
   0  -7   1   77.69    9.40
   0  -7  -1   65.39    7.60
   0   7  -1   74.29    7.90
   0   7   1   74.29   10.00
   0   7   1   90.79    9.10
   0   7   1   75.89   10.50
   0   7   1   78.59    6.10
   0   7   1   79.79    9.20
   0   7  -1   74.89   10.60
   0   7   1   92.69    9.50
   0   7  -1   75.59    4.10
   0   7  -1   73.99    9.10
   0   7  -1   80.19   10.50
   0   7   1   76.29    9.40
   0   7  -1   99.19   12.20
   0   7  -1   76.79    8.80
   0   7  -1  103.29   11.90
   0   7  -1  106.69   11.10
   0   7   1   91.69    9.90
   0   7  -1   74.79    4.20
  -1  -7  -1  220.38   14.50
  -1  -7  -1  195.58   13.30
   1  -7   1  214.58   12.90
   1  -7   1  213.68   14.10
   1  -7   1  187.98   12.60
  -1  -7  -1  190.58   13.10
  -1  -7  -1  213.28   12.10
   1  -7   1  211.98   12.90
   1  -7   1  201.88   10.50
  -1  -7  -1  209.58   12.20
   1  -7   1  208.28   11.20
   1  -7   1  198.58   12.90
  -1  -7  -1  223.28   12.10
  -1  -7  -1  235.78   13.60
   1   7   1  212.58   12.70
   1   7   1  215.68   13.50
   1   7   1  206.18   13.70
  -1   7  -1  218.68   14.20
   1   7   1  202.38   15.30
  -1   7  -1  180.98   14.60
   1   7   1  215.18   16.20
  -1   7  -1  187.68   14.60
   1   7   1  204.78    9.90
  -1   7  -1  227.08   13.30
  -1   7  -1  229.48   12.90
  -1   7  -1  202.38   13.80
  -1   7  -1  217.48   13.70
   1   7   1  214.68   12.50
   1   7   1  206.78   12.80
  -1   7  -1  203.38   13.80
  -1   7  -1  213.98   11.10
   1   7   1  208.48   14.60
   2  -7   1   50.19    8.60
  -2  -7  -1   66.79    9.10
   2  -7   1   54.09    5.70
  -2  -7  -1   56.79    7.20
   2  -7   1   56.89    6.70
  -2  -7  -1   58.49    8.30
  -2  -7  -1   50.79    9.90
   2  -7   1   53.39    7.40
  -2  -7  -1   54.69    9.00
  -2  -7  -1   54.69    8.50
  -2  -7  -1   56.49    7.00
   2  -7   1   55.59    8.10
   2  -7   1   61.19    8.80
  -2  -7  -1   55.49    8.60
   2  -7   1   56.99    8.60
   2   7   1   57.09    8.20
   2   7   1   45.70    9.20
   2   7   1   42.70   10.10
   2   7   1   55.59   10.00
   2   7   1   71.49    9.00
   2   7   1   69.59    9.40
  -2   7  -1   56.79    7.50
  -2   7  -1   49.40    9.00
  -2   7  -1   52.59    8.70
  -2   7  -1   54.29    7.90
  -2   7  -1   51.59    8.50
   2   7   1   58.69    9.50
  -2   7  -1   60.59    8.30
  -2   7  -1   59.09    9.70
   2   7   1   55.59    7.60
  -2   7  -1   68.09    8.50
   2   7   1   53.39    7.50
  -3  -7  -1   15.10    7.00
  -3  -7  -1   31.60    7.30
   3  -7   1   19.10    8.80
  -3  -7  -1   21.70    7.70
   3  -7   1   12.30    7.40
   3  -7   1   15.60    6.70
   3  -7   1    3.30    7.90
   3  -7   1   25.90    3.60
  -3  -7  -1   16.80    5.30
  -3  -7  -1   18.40    7.10
  -3  -7  -1   18.00    4.80
   3  -7   1   20.00    5.00
  -3  -7  -1   24.30    6.80
  -3  -7  -1   14.70    7.10
  -3   7  -1   17.40    9.70
  -3   7  -1   19.80    9.60
  -3   7  -1   15.30    8.50
   3   7   1   14.60    6.80
  -3   7  -1   19.00    7.80
  -3   7  -1   25.10    8.30
  -3   7  -1   19.50    7.20
  -3   7  -1    8.40    4.90
   3   7   1   21.80    8.90
   3   7   1   10.20    7.30
   3   7   1   23.90    6.90
  -3   7  -1   17.40    8.50
   3   7   1   24.70    8.10
   3   7   1   26.50    6.10
   3   7   1   19.70    6.30
   4  -7   1   48.50    6.50
  -4  -7  -1   33.50    8.20
  -4  -7  -1   44.80    9.20
   4  -7   1   45.70    8.50
  -4  -7  -1   50.39    7.60
  -4  -7  -1   36.50    6.20
   4  -7   1   34.90    7.50
   4  -7   1   30.40    7.50
  -4  -7  -1   43.20    8.70
   4  -7   1   41.70    9.90
  -4  -7  -1   54.79    9.20
  -4  -7  -1   50.39    9.30
   4  -7   1   42.10    3.90
  -4  -7  -1   50.59   10.80
  -4   7  -1   56.79   10.00
  -4   7  -1   40.10    8.60
   4   7   1   56.59   11.30
  -4   7  -1   30.00   10.10
   4   7   1   48.70    8.40
  -4   7  -1   40.80    7.70
   4   7   1   57.99    7.20
  -4   7  -1   48.50   10.10
  -4   7  -1   49.20   10.30
  -4   7  -1   36.00    8.40
  -4   7  -1   41.30   10.60
   4   7   1   52.49    7.50
   4   7   1   32.00   11.10
  -4   7  -1   39.30    6.40
   4   7   1   46.40   10.00
   4   7   1   37.60    7.90
   4   7   1   42.40    9.00
  -5  -7  -1  103.49    8.30
   5  -7   1   86.29   10.00
  -5  -7  -1  115.19   13.30
  -5  -7  -1  132.19   12.90
   5  -7   1  112.79   11.60
  -5  -7  -1  132.69   12.70
  -5  -7  -1  116.59   12.60
   5  -7   1  113.59   11.10
  -5  -7  -1  110.99   14.80
   5  -7   1  118.69    7.70
   5  -7   1   97.99   12.70
  -5  -7  -1  125.49   11.90
  -5  -7  -1   95.69   12.30
   5  -7   1  105.89   11.30
  -5   7  -1  117.49   14.40
  -5   7  -1   96.19   12.20
   5   7   1  124.59   11.30
  -5   7  -1  110.19    9.60
   5   7   1  119.79   15.10
   5   7   1   91.69   11.60
   5   7   1  140.29   15.10
  -5   7  -1   95.19   13.30
   5   7   1  120.69    9.30
  -5   7  -1  116.29   11.20
  -5   7  -1  119.69   14.40
   5   7   1  101.79   11.90
   5   7   1  126.49   12.70
  -5   7  -1  112.59   11.90
   5   7   1  108.39   13.20
  -6  -7  -1   61.09   10.00
  -6  -7  -1   55.09   12.40
   6  -7   1   65.69    9.60
  -6  -7  -1   76.19   12.40
  -6  -7  -1   61.09   11.50
  -6  -7  -1   73.19   11.00
   6  -7   1   55.59    8.70
   6  -7   1   48.00   11.10
  -6  -7  -1   75.39   11.70
   6  -7   1   65.29   10.00
   6  -7   1   80.99   12.00
   6  -7   1   51.19    6.30
   6   7   1   64.79   12.60
   6   7   1   52.69   10.00
   6   7   1   72.89   11.80
  -6   7  -1   45.40    9.60
   6   7   1   59.59    7.30
  -6   7  -1   55.69    8.20
   6   7   1   76.59   12.30
  -6   7  -1   57.99    8.20
  -6   7  -1   61.59   11.80
   6   7   1   36.40   10.50
  -6   7  -1   73.39   13.00
   6   7   1   56.69    8.80
  -6   7  -1   57.69   12.30
  -6   7  -1   56.09   12.10
   6   7   1   81.09   11.40
  -7  -7  -1   70.59   12.80
   7  -7   1   63.49   11.10
  -7  -7  -1   64.19   11.80
  -7  -7  -1   70.59    9.80
  -7  -7  -1   86.59   13.40
  -7  -7  -1   87.19   12.60
   7  -7   1   70.19    9.20
   7  -7   1   59.09    9.60
   7  -7   1   53.79   11.40
   7  -7   1   45.80    8.60
  -7  -7  -1   70.69   13.20
   7   7   1   64.89    7.50
  -7   7  -1   60.59   13.20
   7   7   1   61.19   11.10
   7   7   1   80.19   11.20
  -7   7  -1   75.99    9.60
  -7   7  -1   70.69   11.30
   7   7   1   78.59   13.40
  -7   7  -1   62.59   11.40
   7   7   1   44.70    9.00
  -7   7  -1   77.59   12.10
   7   7   1   76.89   13.30
  -7   7  -1   76.09    9.00
   7   7   1   80.19   13.10
  -8  -7  -1   16.10    9.50
  -8  -7  -1   23.80   12.70
   8  -7   1   29.60    9.00
   8  -7   1   28.90    9.20
   8  -7   1   26.60   10.30
   8  -7   1   27.40    7.80
  -8  -7  -1   18.90   10.60
  -8  -7  -1    5.90    8.60
  -8  -7  -1   23.70   11.10
  -8   7  -1   26.70   10.40
   8   7   1    6.70    9.00
   8   7   1   41.30   13.30
   8   7   1   27.50    8.30
   8   7   1   19.10   11.20
  -8   7  -1   14.90   11.80
  -8   7  -1    0.70   11.30
  -8   7  -1   21.60    8.20
  -8   7  -1   37.10   12.00
   8   7   1   25.80   10.40
   8   7   1   16.80    8.60
  -8   7  -1   20.20    7.20
   8   7   1   12.60    6.30
  -8   7  -1   12.80   11.70
  -9  -7  -1   15.30   11.80
   9  -7   1   28.30    8.20
   9  -7   1   41.70    9.80
  -9  -7  -1   13.70   12.50
  -9  -7  -1   11.40   11.60
  -9  -7  -1   23.30    9.20
  -9  -7  -1   39.70   11.30
  -9  -7  -1   22.00   12.90
   9  -7   1   34.90   11.40
   9  -7   1    9.10   12.20
   9  -7   1   27.70   12.20
  -9   7  -1   17.80   12.00
  -9   7  -1   28.50   13.20
   9   7   1   26.70   11.00
  -9   7  -1   30.90   13.60
   9   7   1   20.60   11.80
   9   7   1   30.80   13.60
  -9   7  -1   57.79   13.90
  -9   7  -1   30.60    7.60
  -9   7  -1   25.10   10.30
  -9   7  -1   13.60   12.20
   9   7   1   23.70   12.80
   9   7   1   25.60    9.20
   9   7   1   28.90   12.00
 -10  -7  -1   18.50   14.80
  10  -7   1   14.30    8.40
  10  -7   1    0.60   10.90
 -10  -7  -1   28.20   11.70
 -10  -7  -1   31.10   15.90
  10  -7   1   24.40   11.30
 -10  -7  -1   15.70   10.50
  10  -7   1   13.60   13.40
 -10  -7  -1    0.60   13.50
  10  -7   1    5.70   11.90
 -10  -7  -1   19.20   12.90
 -10   7  -1   19.10   12.30
  10   7   1   -3.10   12.90
  10   7   1  -12.30   13.90
 -10   7  -1   12.00   12.20
  10   7   1    4.20   11.80
 -10   7  -1   11.50    7.60
 -10   7  -1    3.30   13.30
  10   7   1  -14.80   10.80
 -10   7  -1   -3.30   12.90
  10   7   1   -4.60    8.60
  10   7   1    9.90   12.20
 -10   7  -1   21.50   14.20
  11  -7   1   59.09   10.30
  11  -7   1   36.30   16.10
  11  -7   1   49.80   15.30
 -11  -7  -1   68.69   15.20
 -11  -7  -1   64.59   16.80
 -11  -7  -1   50.69   15.00
 -11  -7  -1   58.29   17.00
 -11  -7  -1   45.70   13.00
  11  -7   1   32.70   14.20
 -11   7  -1   51.99   13.20
 -11   7  -1   48.50    9.50
  11   7   1   57.59   14.80
 -11   7  -1   47.20   14.70
  11   7   1   67.79   16.70
  11   7   1   46.60   13.90
  11   7   1   74.99   14.80
  11   7   1   47.20   17.40
 -11   7  -1   46.60   15.80
 -11   7  -1   41.60   16.60
 -11   7  -1   25.20   16.10
 -12  -7  -1   41.80   17.80
 -12  -7  -1   19.00   15.10
 -12  -7  -1   43.30   14.30
  12  -7   1   14.00   14.80
  12  -7   1   27.30   10.00
 -12  -7  -1   43.30   18.30
  12  -7   1   32.00   14.80
 -12  -7  -1   27.10   18.10
  12  -7   1   35.00   17.60
  12  -7   1    1.40   12.50
  12   7   1    7.20   16.30
 -12   7  -1   37.40   17.10
 -12   7  -1   30.00   17.10
  12   7   1   16.50   13.40
 -12   7  -1   39.30   16.10
 -12   7  -1    5.60    8.90
  12   7   1   24.90   15.40
 -12   7  -1   -5.20   14.70
 -12   7  -1   47.50   18.30
  12   7   1   35.10   15.20
  12   7   1   34.10   14.50
  13  -7   1    2.90   15.40
 -13  -7  -1   52.39   20.90
  13  -7   1   21.50   14.30
 -13  -7  -1   11.30   15.50
 -13  -7  -1   -7.50   17.20
 -13  -7  -1    8.40   18.10
  13  -7   1   38.60   20.30
 -13  -7  -1   32.70   23.00
 -13   7  -1    5.30   15.10
  13   7   1   17.90   15.10
 -13   7  -1   18.00   17.00
  13   7   1   -1.00   20.70
 -13   7  -1   11.00   17.90
  13   7   1   13.40   19.40
  13   7   1   16.10   16.20
  13   7   1   -1.60   16.60
  14  -7   1   30.30   19.60
  14  -7   1   13.30   16.80
 -14  -7  -1    1.70   20.00
  14  -7   1    6.00   11.20
 -14  -7  -1  -14.00   15.90
  14  -7   1   17.30   16.80
 -14  -7  -1   -1.30   24.10
 -14  -7  -1   -3.20   18.30
 -14   7  -1    3.70   17.50
 -14   7  -1   -1.90   19.80
  14   7   1   30.10   17.70
 -14   7  -1    5.50   10.80
  14   7   1   -4.40   22.40
 -14   7  -1  -12.50   20.40
 -14   7  -1    6.30   19.10
  14   7   1    3.50   15.70
 -15  -7  -1   10.60   23.90
 -15  -7  -1  -11.40   20.50
  15  -7   1   -4.20   20.50
 -15  -7  -1  -21.00   21.40
  15  -7   1   24.40   12.10
  15  -7   1   27.30   20.50
 -15  -7  -1  -11.80   16.50
 -15   7  -1   18.80   11.80
  15   7   1  -11.50   17.90
 -15   7  -1   43.30   20.70
 -15   7  -1   55.89   22.70
  15   7   1   12.00   21.70
  15   7   1   31.80   25.70
  15   7   1    7.20   19.10
 -15   7  -1   14.50   22.10
  14  -8  -1  -27.90   14.00
 -14  -8   1   15.20   19.60
 -14  -8   1   33.10   23.70
  14  -8  -1    0.50   20.50
  14  -8  -1   -7.90   18.00
 -14  -8   1  -36.70   19.80
 -14  -8   1   15.90   21.80
 -14   8   1  -27.90   21.90
  14   8  -1   -7.20   20.30
  14   8  -1  -15.30   25.00
  14   8  -1  -13.40   17.40
  14   8  -1    9.00   18.80
 -14   8   1   11.20   22.10
 -14   8   1   -2.00   13.80
 -14   8   1   49.80   22.70
  13  -8  -1   29.70   20.20
 -13  -8   1   44.80   20.40
  13  -8  -1   31.30   16.10
  13  -8  -1   30.40   17.40
  13  -8  -1   57.59   14.60
 -13  -8   1   49.50   20.40
 -13   8   1   29.30   20.70
 -13   8   1   48.50   18.30
 -13   8   1   21.50   21.10
 -13   8   1   28.70   13.30
  13   8  -1   43.00   18.70
  13   8  -1   32.50   20.50
 -13   8   1   35.80   20.10
  13   8  -1   26.30   20.30
  12  -8  -1   59.69   14.20
  12  -8  -1   73.99   16.20
 -12  -8   1   54.39   21.30
 -12  -8   1   71.79   18.90
  12  -8  -1   57.29   22.20
 -12  -8   1   38.60   20.00
 -12  -8   1   67.99   20.80
  12  -8  -1   73.59   20.20
 -12  -8   1   82.19   19.60
  12   8  -1   74.49   19.90
 -12   8   1   57.49   15.70
 -12   8   1   56.39   22.20
  12   8  -1   52.49   17.40
 -12   8   1   82.09   19.00
  12   8  -1   79.09   19.90
 -12   8   1   71.49   21.30
 -12   8   1   48.40   16.50
  12   8  -1   60.19   25.10
  12   8  -1   87.19   20.70
 -12   8   1   46.50   15.70
  11  -8  -1   53.29   15.60
  11  -8  -1   53.29   12.70
 -11  -8   1   73.79   18.10
  11  -8  -1    3.00   12.60
 -11  -8   1   64.49   18.80
  11  -8  -1   19.80   17.50
 -11  -8   1    7.50   15.50
 -11  -8   1   34.20   17.60
 -11  -8   1   40.20   15.40
  11  -8  -1   28.00   14.10
  11   8  -1   53.59   15.00
 -11   8   1   26.40   13.80
 -11   8   1   20.30   17.70
 -11   8   1   26.10   17.00
  11   8  -1   30.40   15.10
 -11   8   1   17.80   14.20
  11   8  -1   36.10   12.90
  11   8  -1   50.19   16.90
 -11   8   1   39.20   11.80
 -11   8   1   53.79   16.90
  10  -8  -1   39.60   14.40
  10  -8  -1   26.00   11.60
 -10  -8   1   25.40   15.40
  10  -8  -1   29.90   12.50
  10  -8  -1   40.20   11.50
 -10  -8   1   55.89   17.70
 -10  -8   1   32.00   16.10
 -10  -8   1   14.50   13.50
 -10  -8   1   36.10   15.50
 -10   8   1   36.10   10.80
 -10   8   1   36.30   13.10
  10   8  -1   31.60   15.20
 -10   8   1   21.80   15.70
 -10   8   1   60.49   14.90
  10   8  -1   20.90   12.50
 -10   8   1   12.20   13.90
  10   8  -1   47.70   16.40
  10   8  -1   13.90   12.20
  10   8  -1   44.80   12.50
 -10   8   1   53.99   13.60
  10   8  -1   35.40   14.30
  -9  -8   1   14.20   14.00
  -9  -8   1   10.30   10.50
  -9  -8   1   -9.50   13.50
   9  -8  -1   -3.90    9.30
   9  -8  -1    2.50   12.50
  -9  -8   1   -2.30   12.90
   9  -8  -1    9.60   13.50
   9  -8  -1    3.90   11.30
   9  -8  -1   10.60    9.90
  -9  -8   1   12.60   10.80
  -9  -8   1  -10.10   11.70
  -9   8   1    4.80   11.90
  -9   8   1   12.70   11.00
  -9   8   1    2.40    9.10
   9   8  -1   -9.10   12.20
   9   8  -1    5.60   11.30
  -9   8   1    3.70   13.20
   9   8  -1   14.40   13.50
   9   8  -1   -5.10    8.50
   9   8  -1    8.70   11.00
   9   8  -1  -10.30   11.80
   9   8  -1    5.10   14.70
  -9   8   1    6.50   10.80
  -9   8   1  -13.80   12.80
  -8  -8   1   68.09   12.80
  -8  -8   1   37.20   13.30
   8  -8  -1   51.99    9.60
   8  -8  -1   60.49   12.60
  -8  -8   1   46.30   12.10
  -8  -8   1   61.09   13.10
   8  -8  -1   57.19   14.30
  -8  -8   1   58.89   15.40
  -8  -8   1   68.39   15.00
   8  -8  -1   69.39   15.30
   8  -8  -1   51.39   10.60
  -8   8   1   42.30    9.60
  -8   8   1   33.70   13.40
  -8   8   1   34.80   11.10
   8   8  -1   27.80   14.00
   8   8  -1   41.20   11.60
  -8   8   1   41.90   14.90
  -8   8   1   31.40   11.30
   8   8  -1   57.09   13.90
  -8   8   1   20.80   12.60
   8   8  -1   35.50   14.40
   8   8  -1   39.20   11.70
   8   8  -1   55.29   10.00
   8   8  -1   51.49   13.70
  -8   8   1   56.49   11.70
  -7  -8   1   15.40   12.60
  -7  -8   1   36.80   12.50
   7  -8  -1   31.70   10.30
   7  -8  -1   24.70    9.80
  -7  -8   1   14.20   12.00
   7  -8  -1    8.30   11.30
  -7  -8   1   30.30   11.80
  -7  -8   1   14.40   10.80
   7  -8  -1   19.30   11.20
   7   8  -1   20.50   13.40
   7   8  -1   17.80    8.20
  -7   8   1   36.20   10.70
  -7   8   1   17.20   11.30
  -7   8   1   14.10    8.50
  -7   8   1    5.50   11.70
  -7   8   1   27.70   10.50
  -7   8   1   17.50   10.90
   7   8  -1   29.40   10.50
  -7   8   1    3.40   11.90
   7   8  -1    7.80   10.10
   7   8  -1   17.40   13.00
   7   8  -1   35.10   12.70
  -6  -8   1   72.99   13.60
   6  -8  -1   58.29   11.00
  -6  -8   1   63.69   10.70
  -6  -8   1   69.09   12.20
  -6  -8   1   65.79   18.60
  -6  -8   1   66.69   12.40
  -6  -8   1   68.29   13.90
   6  -8  -1   72.39   10.80
   6  -8  -1   66.69   11.40
   6  -8  -1   84.19   13.40
   6   8  -1   80.99   14.60
   6   8  -1   60.19   12.40
  -6   8   1   76.69   14.10
  -6   8   1   96.19   13.60
   6   8  -1   68.09   13.10
   6   8  -1   82.29   13.90
  -6   8   1   36.60   13.20
  -6   8   1   98.19   14.40
   6   8  -1   77.29   13.40
   6   8  -1   82.69   10.20
   6   8  -1   67.49   10.40
  -6   8   1   59.49   10.60
  -6   8   1   93.49   15.10
  -6   8   1  100.59   13.00
  -5  -8   1   56.19    9.20
   5  -8  -1   55.89   10.20
  -5  -8   1   49.90   10.60
  -5  -8   1   56.69   11.30
  -5  -8   1   63.19   13.70
  -5  -8   1   62.89   11.10
   5  -8  -1   49.20   11.90
   5  -8  -1   59.69   11.30
   5  -8  -1   62.39   10.50
  -5  -8   1   78.99   12.30
  -5  -8   1   64.19    8.50
  -5   8   1   64.59    9.70
   5   8  -1   68.29    9.40
  -5   8   1   81.99   12.80
  -5   8   1   53.59   11.80
   5   8  -1   74.29   14.20
   5   8  -1   65.49   11.50
  -5   8   1   52.89    9.10
   5   8  -1   76.19   11.20
  -5   8   1   62.19   11.10
  -5   8   1   65.29   13.60
  -5   8   1   62.19   12.40
   5   8  -1   46.00    9.50
   5   8  -1   73.09   12.80
   5   8  -1   58.99   12.10
   5   8  -1   50.69   10.70
  -4  -8   1  117.19   10.00
  -4  -8   1  102.19   13.00
  -4  -8   1  142.39   14.70
  -4  -8   1   98.29   13.20
  -4  -8   1  157.48   15.50
   4  -8  -1  116.49   15.00
   4  -8  -1  114.49   14.30
  -4  -8   1  132.99   13.80
  -4  -8   1  124.49   16.60
   4  -8  -1  113.69   13.50
   4  -8  -1  118.59   13.10
  -4  -8   1  122.19   10.90
   4   8  -1  131.59   12.30
  -4   8   1  136.79   12.90
   4   8  -1  108.99   13.60
   4   8  -1  119.89   13.00
  -4   8   1  123.19   16.80
  -4   8   1  113.29   15.40
   4   8  -1  119.69   12.70
   4   8  -1  109.69   12.20
   4   8  -1  127.79   14.60
  -4   8   1  104.79   11.50
  -4   8   1  135.29   15.90
   4   8  -1  134.29   12.30
   4   8  -1  115.09   14.10
  -4   8   1  122.39   12.30
  -4   8   1  122.89   15.00
  -3  -8   1  262.27   15.90
  -3  -8   1  257.47   16.60
  -3  -8   1  240.68   17.60
   3  -8  -1  262.77   19.70
   3  -8  -1  238.28   17.90
  -3  -8   1  252.17   18.90
  -3  -8   1  257.17   13.50
  -3  -8   1  240.18   13.10
  -3  -8   1  243.18   16.40
   3  -8  -1  262.87   18.30
  -3  -8   1  269.87   18.10
   3  -8  -1  243.68   16.40
   3  -8  -1  215.38   11.10
   3   8  -1  227.38   14.90
  -3   8   1  211.08   19.50
   3   8  -1  231.48   19.60
   3   8  -1  263.47   17.30
   3   8  -1  237.48   14.70
  -3   8   1  272.87   14.80
  -3   8   1  236.78   17.50
  -3   8   1  250.37   17.80
   3   8  -1  288.67   17.10
   3   8  -1  242.18   16.30
  -3   8   1  226.48   16.30
  -3   8   1  241.48   17.90
  -3   8   1  269.67   16.90
   3   8  -1  240.78   15.70
   3   8  -1  265.77   18.20
  -2  -8   1    8.80    7.40
   2  -8  -1   16.50    5.20
  -2  -8   1   12.30    5.80
  -2  -8   1   17.90    9.80
   2  -8  -1    4.50    7.50
  -2  -8   1   13.60    8.30
  -2  -8   1    2.60    4.90
   2  -8  -1   16.50    9.20
  -2  -8   1   -9.30    7.50
  -2  -8   1    6.30    7.50
  -2  -8   1   15.20    9.70
  -2   8   1   -5.40    8.40
  -2   8   1    7.20    4.40
  -2   8   1    1.70    7.90
   2   8  -1    7.10    7.70
  -2   8   1    5.40    7.70
   2   8  -1   -5.10    6.70
   2   8  -1  -10.40    7.70
  -2   8   1   -4.50    6.40
   2   8  -1    6.60    9.40
  -2   8   1    2.40    9.50
  -2   8   1   -0.40    8.20
   2   8  -1    5.80    6.60
   2   8  -1    7.00    6.80
   2   8  -1   -3.30    7.30
  -2   8   1    3.80    9.60
   2   8  -1   -1.90    8.50
   1  -8  -1  934.31   36.80
   1  -8  -1  926.51   36.20
  -1  -8   1  981.50   35.70
  -1  -8   1  893.01   33.00
  -1  -8   1  893.31   35.90
   1  -8  -1  884.61   30.50
  -1  -8   1  933.31   33.80
  -1  -8   1  895.11   33.40
   1  -8  -1  754.52   33.20
  -1  -8   1  844.92   34.80
   1  -8  -1  941.81   35.50
   1  -8  -1  874.51   31.70
  -1  -8   1  901.41   35.40
  -1   8   1  960.20   35.60
   1   8  -1  909.31   32.90
   1   8  -1  962.30   35.50
  -1   8   1  916.91   34.50
  -1   8   1  930.11   36.70
   1   8  -1  825.92   34.70
   1   8  -1  796.42   29.80
   1   8  -1  917.21   35.10
  -1   8   1  913.51   35.20
   1   8  -1  911.51   35.10
   1   8  -1  841.32   34.60
  -1   8   1  921.31   38.20
   1   8  -1  869.01   36.90
   1   8  -1  897.41   36.70
  -1   8   1  916.51   37.30
   1   8  -1  947.01   36.40
  -1   8   1  957.70   35.20
  -1   8   1  955.40   33.90
   0  -8  -1  182.18   14.10
   0  -8  -1  153.28   13.30
   0  -8  -1  146.19   12.30
   0  -8   1  150.48   15.40
   0  -8  -1  160.98   13.10
   0  -8   1  144.19   11.40
   0  -8   1  163.58   13.20
   0  -8  -1  173.28   11.20
   0  -8  -1  152.28   14.00
   0  -8   1  143.79   12.80
   0  -8   1  140.79   13.40
   0  -8   1  184.28   14.40
   0  -8  -1  155.48   13.20
   0  -8   1  159.78   11.00
   0   8  -1  179.48   17.20
   0   8   1  177.78   16.20
   0   8  -1  160.18   14.20
   0   8  -1  176.28   16.30
   0   8   1  194.28   16.30
   0   8   1  162.48   11.90
   0   8   1  142.39    7.50
   0   8  -1  156.08   11.60
   0   8   1  192.78   14.30
   0   8  -1  180.98   14.60
   0   8   1  175.78   13.20
   0   8   1  191.28   17.80
   0   8  -1  183.58   14.00
   0   8  -1  165.88   14.20
   0   8   1  146.29   13.20
   0   8  -1  170.28   15.20
   1  -8   1   78.29   12.10
  -1  -8  -1   75.49    9.90
   1  -8   1   94.69   12.20
  -1  -8  -1   76.69   12.00
  -1  -8  -1  111.49   13.20
  -1  -8  -1   72.39    8.90
   1  -8   1  106.99   13.80
  -1  -8  -1   74.89    9.80
  -1  -8  -1  106.99   12.10
  -1  -8  -1   79.19   10.90
   1  -8   1  102.19    9.30
   1   8   1   87.59   13.80
   1   8   1   80.79    9.70
   1   8   1  102.29   11.30
   1   8   1   74.99   10.20
  -1   8  -1   84.39   11.40
   1   8   1   90.19   12.60
  -1   8  -1   78.49   13.20
  -1   8  -1   88.69   10.30
   1   8   1   83.39   11.20
  -1   8  -1   72.49    8.80
   1   8   1   78.69    7.30
  -1   8  -1   91.89   11.60
   1   8   1   89.69   11.20
   1   8   1   81.69   11.20
  -2  -8  -1   35.10    6.10
   2  -8   1   17.20    9.10
  -2  -8  -1   12.10    8.80
   2  -8   1   13.80    8.50
   2  -8   1   16.00    9.10
  -2  -8  -1    9.10    7.60
  -2  -8  -1   17.50    7.00
  -2  -8  -1   21.60    8.10
  -2  -8  -1   26.80   10.10
  -2  -8  -1    8.00    9.70
   2  -8   1    8.40    4.70
   2  -8   1   13.40    9.40
  -2  -8  -1   26.80    6.50
   2  -8   1    6.90    5.80
   2   8   1   -0.40    9.00
   2   8   1   23.60    8.70
   2   8   1   -4.30   10.30
  -2   8  -1   18.70    8.10
   2   8   1   10.90    7.50
  -2   8  -1    5.20   10.40
   2   8   1   23.50    8.00
   2   8   1   18.40    7.60
  -2   8  -1   27.70    9.80
   2   8   1   10.50    9.10
  -2   8  -1   10.80    9.20
  -2   8  -1   22.30    7.20
  -2   8  -1   35.00    8.30
  -2   8  -1   17.40    6.20
   2   8   1   10.80    5.30
   2   8   1   17.10    6.50
   3  -8   1  -13.70    8.70
  -3  -8  -1    3.30    8.10
   3  -8   1   14.00    8.90
  -3  -8  -1    1.30    9.80
  -3  -8  -1    2.90    8.10
   3  -8   1   12.80    7.90
  -3  -8  -1   -5.50    5.80
  -3  -8  -1   11.20    7.90
  -3  -8  -1   -0.30    8.60
  -3  -8  -1   -5.80    8.80
   3  -8   1   -6.20    9.00
   3  -8   1   16.00    5.30
  -3  -8  -1   -0.20    6.10
   3   8   1   -0.40    6.30
  -3   8  -1    4.00    6.70
  -3   8  -1    0.00    5.40
  -3   8  -1    4.10   10.30
  -3   8  -1    0.30    7.80
   3   8   1    3.20    8.10
   3   8   1    2.30    7.50
  -3   8  -1   12.30    9.40
  -3   8  -1   -3.80    9.70
   3   8   1    4.00    7.20
   3   8   1    0.00    8.40
   3   8   1    2.10    6.80
   3   8   1    2.90    7.00
  -3   8  -1   -5.30    7.20
   3   8   1   12.10    7.30
   4  -8   1   62.09   10.00
   4  -8   1   59.89   11.10
  -4  -8  -1   81.69    9.40
  -4  -8  -1   55.39   12.50
  -4  -8  -1   58.89    7.90
  -4  -8  -1   67.49   12.00
   4  -8   1   62.49    7.60
   4  -8   1   57.29    9.90
  -4  -8  -1   61.19   10.20
  -4  -8  -1   52.99   11.40
  -4  -8  -1   61.89   11.00
   4  -8   1   68.29   11.80
  -4  -8  -1   42.50   10.60
   4   8   1   63.89    8.90
   4   8   1   69.69   11.10
   4   8   1   68.49   11.60
  -4   8  -1   70.09   10.70
   4   8   1   71.39   11.20
  -4   8  -1   63.99   10.50
  -4   8  -1   69.19    8.40
   4   8   1   51.29   11.70
   4   8   1   62.99    9.40
  -4   8  -1   63.99   10.90
   4   8   1   54.79   10.00
  -4   8  -1   65.19    9.50
  -4   8  -1   53.89   12.10
  -4   8  -1   52.89   10.30
   4   8   1   49.80   12.20
   5  -8   1   10.60   10.20
  -5  -8  -1  -12.40    8.90
  -5  -8  -1   17.60   10.70
  -5  -8  -1   10.00    6.80
   5  -8   1   14.40   10.30
  -5  -8  -1    5.70    8.60
  -5  -8  -1   24.20   10.80
   5  -8   1   19.30    9.00
  -5  -8  -1   22.10    9.90
   5  -8   1    5.60    4.90
  -5  -8  -1   13.40   10.00
   5  -8   1    8.80   10.00
  -5  -8  -1   10.40    6.00
   5   8   1   13.00    7.20
   5   8   1    1.50   11.60
   5   8   1    2.80   10.40
  -5   8  -1   11.80   13.10
   5   8   1   24.50    8.80
   5   8   1   11.00    7.70
  -5   8  -1   14.10    6.80
   5   8   1    8.80    6.60
   5   8   1    3.60    9.10
  -5   8  -1   20.50    8.80
  -5   8  -1    9.70   10.50
  -5   8  -1   21.10   11.10
  -5   8  -1   16.30    7.70
  -5   8  -1    9.00   10.20
   5   8   1   13.40    9.80
  -6  -8  -1  124.89   14.80
  -6  -8  -1  114.59   15.60
   6  -8   1  119.39   15.90
   6  -8   1  117.29   15.70
  -6  -8  -1  149.09   16.80
   6  -8   1  148.89   14.30
  -6  -8  -1  165.18   16.70
  -6  -8  -1  150.48   16.30
   6  -8   1  139.99   16.80
  -6   8  -1  147.09   17.90
   6   8   1  124.09   16.30
  -6   8  -1  126.19   17.20
  -6   8  -1  160.88   17.90
   6   8   1  143.59   16.90
   6   8   1  102.69   13.10
   6   8   1  146.49   19.00
  -6   8  -1  142.39   15.60
  -6   8  -1  144.79   12.10
  -6   8  -1  142.49   18.00
   6   8   1  161.18   18.50
   6   8   1  127.19   15.80
   6   8   1  119.99   11.40
  -6   8  -1  131.09   13.30
  -7  -8  -1  297.07   19.90
  -7  -8  -1  327.67   22.30
  -7  -8  -1  301.97   23.80
   7  -8   1  327.27   21.80
   7  -8   1  313.67   17.60
   7  -8   1  315.17   20.40
  -7  -8  -1  327.27   22.90
   7  -8   1  307.37   22.00
  -7  -8  -1  314.47   22.20
  -7   8  -1  303.17   16.90
  -7   8  -1  309.77   20.90
   7   8   1  305.57   24.10
  -7   8  -1  336.07   18.00
   7   8   1  288.77   17.80
  -7   8  -1  311.67   20.70
   7   8   1  279.17   15.80
  -7   8  -1  336.67   21.60
   7   8   1  331.17   23.40
   7   8   1  334.67   22.10
  -7   8  -1  295.37   22.80
  -7   8  -1  316.67   21.00
   7   8   1  312.17   20.60
   7   8   1  347.07   24.00
   8  -8   1   31.10   10.80
   8  -8   1   24.70   11.80
  -8  -8  -1   25.80   11.50
   8  -8   1   20.80   12.30
  -8  -8  -1   38.50   13.30
  -8  -8  -1   27.30   13.90
  -8  -8  -1   30.40   13.70
  -8  -8  -1   22.20   12.10
   8  -8   1   28.30    8.60
  -8  -8  -1   35.20   13.50
  -8   8  -1   19.10   13.10
   8   8   1   25.20   12.30
   8   8   1   22.60   13.80
  -8   8  -1   19.60   10.40
  -8   8  -1    9.60   13.10
   8   8   1   32.90   13.00
  -8   8  -1   18.60   11.80
   8   8   1   17.90   11.00
  -8   8  -1   23.50    8.50
  -8   8  -1   20.30   13.40
   8   8   1    4.60   13.20
   8   8   1   24.70    9.50
  -9  -8  -1   81.99   15.40
   9  -8   1   68.29   15.20
   9  -8   1   46.50   15.20
  -9  -8  -1   66.09   14.80
   9  -8   1   62.69   12.30
  -9  -8  -1   75.19   15.80
   9  -8   1   43.70   13.10
  -9  -8  -1   87.29   15.40
  -9  -8  -1   57.29   17.00
   9  -8   1   53.29   10.70
  -9  -8  -1   41.10   14.50
  -9   8  -1   68.99   15.50
  -9   8  -1   69.19   13.20
  -9   8  -1   42.20   14.70
  -9   8  -1   80.39   14.70
   9   8   1   68.39   15.70
   9   8   1   44.70   11.00
   9   8   1   89.69   16.10
  -9   8  -1   82.19   10.60
   9   8   1   51.19   15.90
  -9   8  -1   70.29   13.60
  -9   8  -1   62.29   16.20
   9   8   1   58.19   14.00
   9   8   1   67.29   15.50
  10  -8   1   -2.30   12.20
 -10  -8  -1    4.90   15.70
 -10  -8  -1   13.20   13.90
  10  -8   1   12.20    9.80
 -10  -8  -1    9.60   13.50
 -10  -8  -1    4.00   14.70
 -10  -8  -1   45.10   16.00
  10  -8   1   -7.20   10.30
  10  -8   1   -3.00   13.10
  10  -8   1  -26.40   11.00
 -10   8  -1  -11.60   13.00
  10   8   1  -11.40   11.00
  10   8   1  -10.50   12.40
  10   8   1   -8.80   13.20
 -10   8  -1   -4.30   14.70
 -10   8  -1  -22.60   14.70
 -10   8  -1   20.60    9.10
 -10   8  -1   -5.70   14.00
  10   8   1   20.40   14.60
 -10   8  -1   -8.30   12.10
  10   8   1  -11.90   13.00
 -10   8  -1    0.10   14.40
  11  -8   1   46.60   13.00
  11  -8   1   37.90   11.60
 -11  -8  -1   57.29   18.50
 -11  -8  -1   40.00   16.40
 -11  -8  -1   39.00   15.30
 -11  -8  -1   56.69   18.10
  11  -8   1   30.50   13.90
  11  -8   1   68.19   18.30
 -11  -8  -1   39.70   17.40
  11   8   1   26.20   15.00
 -11   8  -1   15.50   15.00
 -11   8  -1   40.00   13.50
 -11   8  -1   31.80   17.00
 -11   8  -1   19.10   10.40
  11   8   1   19.20   18.60
 -11   8  -1   35.90   14.30
  11   8   1   17.70   15.00
 -11   8  -1   -5.00   12.50
  11   8   1   34.40   16.30
 -12  -8  -1    1.70   14.30
  12  -8   1   44.20   19.40
 -12  -8  -1   36.20   18.00
 -12  -8  -1    3.30   20.00
 -12  -8  -1   49.10   18.40
  12  -8   1    3.90   20.90
 -12  -8  -1    5.40   20.10
  12  -8   1    9.90   13.60
  12  -8   1   12.80   14.50
  12   8   1   26.90   15.60
 -12   8  -1   27.60   19.90
  12   8   1   38.30   17.80
  12   8   1   16.80   18.30
 -12   8  -1   16.00   18.30
  12   8   1   18.40   17.90
 -12   8  -1    0.80   13.70
  12   8   1   19.10   21.20
 -12   8  -1   23.40   19.40
 -13  -8  -1   63.89   20.10
 -13  -8  -1   86.39   31.30
  13  -8   1   28.20   16.50
 -13  -8  -1   65.59   19.60
  13  -8   1   21.90   16.20
 -13  -8  -1   37.70   20.30
  13  -8   1   45.80   12.90
  13  -8   1   29.60   19.90
  13   8   1   54.29   19.00
 -13   8  -1   53.69   20.30
  13   8   1   50.69   17.60
  13   8   1   72.09   19.90
 -13   8  -1   47.40   20.50
 -13   8  -1   60.29   21.70
 -13   8  -1   49.00   20.90
 -13   8  -1   38.10   21.80
 -13   8  -1   52.59   12.80
  14  -8   1   27.20   21.50
 -14  -8  -1    0.80   19.90
  14  -8   1   10.20   18.60
 -14  -8  -1   21.50   23.90
 -14  -8  -1   -4.00   16.90
  14  -8   1    4.50   16.50
  14  -8   1   24.40   13.50
 -14  -8  -1    3.60   18.10
  14   8   1  -14.70   20.60
 -14   8  -1  -23.20   20.50
  14   8   1   15.30   18.90
  14   8   1   27.60   18.20
 -14   8  -1   -2.20   12.30
  14   8   1  -32.90   24.20
 -14   8  -1   14.50   22.00
 -13  -9   1   -1.40   20.40
  13  -9  -1   10.50   21.20
 -13  -9   1  -33.90   23.00
  13  -9  -1   15.10   16.20
 -13  -9   1   12.30   21.90
 -13  -9   1   65.39   21.90
  13  -9  -1  -37.50   19.20
  13  -9  -1  -15.00   13.70
 -13   9   1   -2.60   14.30
 -13   9   1   35.60   22.20
  13   9  -1    9.60   18.60
  13   9  -1   13.00   21.00
  13   9  -1  -43.30   23.70
 -13   9   1   27.10   22.10
  13   9  -1   15.90   20.90
  12  -9  -1   -2.50   14.60
 -12  -9   1   -4.10   18.00
  12  -9  -1   -4.40   17.50
 -12  -9   1   11.40   15.30
 -12  -9   1   -1.30   21.20
  12  -9  -1  -17.30   15.90
  12  -9  -1   -0.70   14.50
  12   9  -1   18.50   19.20
 -12   9   1    1.80   20.50
 -12   9   1  -43.10   19.60
  12   9  -1    6.90   20.10
  12   9  -1   -3.00   16.10
 -12   9   1    7.00   19.80
 -12   9   1    7.10   16.50
 -12   9   1  -25.40   12.90
 -12   9   1    6.10   21.70
  12   9  -1    6.60   19.00
 -11  -9   1   44.10   20.70
  11  -9  -1   36.80   16.80
  11  -9  -1    4.80   15.70
  11  -9  -1   20.20   13.90
 -11  -9   1    2.50   19.20
 -11  -9   1   44.20   19.30
 -11  -9   1   18.50   18.60
  11  -9  -1  -19.00   13.00
 -11  -9   1   31.20   17.10
 -11   9   1   31.50   15.10
  11   9  -1   61.39   19.50
 -11   9   1   29.20   12.90
 -11   9   1   40.90   18.70
 -11   9   1   17.50   18.30
  11   9  -1   -1.80   15.40
  11   9  -1   16.90   17.80
  11   9  -1   29.10   18.70
  11   9  -1   10.30   20.90
 -11   9   1    2.70   18.40
 -10  -9   1   25.90   16.60
  10  -9  -1  -22.00   16.00
 -10  -9   1    3.70   17.50
  10  -9  -1   32.30   15.70
  10  -9  -1   -7.00   13.10
  10  -9  -1   13.60   12.40
 -10  -9   1   22.50   17.50
 -10  -9   1    7.80   16.80
 -10  -9   1   -3.20   12.80
 -10   9   1    3.10   11.10
 -10   9   1  -22.30   15.70
 -10   9   1   18.10   17.80
 -10   9   1   33.50   15.50
  10   9  -1   14.30   16.60
 -10   9   1    3.90   15.70
  10   9  -1   19.90   18.70
  10   9  -1   24.40   14.10
  10   9  -1    3.40   16.10
  10   9  -1   23.60   17.50
 -10   9   1   -5.40   16.90
  -9  -9   1   27.90   14.70
  -9  -9   1   32.50   15.30
   9  -9  -1   18.30   15.60
  -9  -9   1   19.20   15.20
   9  -9  -1   12.40   11.90
  -9  -9   1   20.60   15.40
  -9  -9   1   19.20   16.10
   9  -9  -1   24.30   14.90
   9  -9  -1   11.60   13.10
   9   9  -1    8.60   12.40
  -9   9   1   10.80   11.60
  -9   9   1    7.80   13.30
  -9   9   1   15.90   11.10
  -9   9   1   14.70   16.40
   9   9  -1    9.50   13.20
   9   9  -1   13.90   16.30
  -9   9   1   28.90   16.20
  -9   9   1  -12.00   14.20
  -9   9   1    3.70   15.70
   9   9  -1   -2.50   10.80
   9   9  -1   24.30   14.80
   9   9  -1   34.30   16.00
  -8  -9   1  -14.40   14.10
   8  -9  -1  -15.00   11.00
   8  -9  -1   11.20   11.60
  -8  -9   1   -1.70   13.30
  -8  -9   1   29.00   14.10
   8  -9  -1   -2.50   10.40
  -8  -9   1    5.40   14.30
   8  -9  -1    3.40   13.30
  -8  -9   1   -2.70   13.00
  -8  -9   1   -0.60   13.70
   8  -9  -1   10.00   12.10
  -8   9   1   44.80   13.90
  -8   9   1  -18.10   14.70
  -8   9   1  -15.50   13.50
  -8   9   1   -7.90   13.30
   8   9  -1  -12.10   13.90
   8   9  -1   -4.70   11.80
  -8   9   1   34.80   11.20
   8   9  -1   14.00   13.20
   8   9  -1   14.70   13.70
  -8   9   1   23.70   11.80
   8   9  -1  -27.50   15.00
  -8   9   1   -9.30    9.90
   8   9  -1  -12.20   12.90
  -7  -9   1   18.60   12.70
  -7  -9   1    6.40   12.50
  -7  -9   1    9.10   10.70
   7  -9  -1   -2.00    9.20
  -7  -9   1   10.60   11.70
   7  -9  -1    6.30   10.80
  -7  -9   1   -3.40   12.00
   7  -9  -1   15.10   10.20
  -7  -9   1   -2.40   13.20
   7  -9  -1   18.10   12.20
   7   9  -1    3.60    9.70
  -7   9   1   13.60   13.70
  -7   9   1   26.90    9.80
   7   9  -1    9.10   10.80
  -7   9   1   17.10   12.60
   7   9  -1   22.60   14.70
   7   9  -1   21.60   15.30
  -7   9   1   34.70   11.20
   7   9  -1   -1.50   12.80
   7   9  -1   24.70   11.80
   7   9  -1    2.10   12.50
  -7   9   1  -15.90   13.00
  -7   9   1   -1.40    9.50
  -7   9   1   13.00   11.40
  -6  -9   1   16.20   11.60
   6  -9  -1    8.30   11.90
  -6  -9   1    1.60   12.80
  -6  -9   1   23.00   12.20
  -6  -9   1   11.80   11.40
   6  -9  -1   15.80   11.10
  -6  -9   1   18.60   15.40
   6  -9  -1    0.00    9.70
  -6   9   1   19.60    9.70
   6   9  -1  -20.30   10.30
   6   9  -1    4.30   11.80
   6   9  -1   -4.10   11.80
  -6   9   1   19.40   11.60
  -6   9   1   18.30   12.60
  -6   9   1    4.50   12.10
   6   9  -1   27.30   14.30
  -6   9   1    9.30    9.50
  -6   9   1   -5.70   13.10
   6   9  -1    2.30    9.70
   6   9  -1   -1.80   13.90
[truncated: 14,286,769 more chars]
