# Supplementary material for: Iso­propyl­ammonium halidometallates. I. [CoX4]2−·X− (X = Cl, Br), ZnCl42−, and [ZnCl3−]n salts
Source: Acta Crystallogr E Crystallogr Commun. 2025 Jul 15;81(Pt 8):684–93. doi: 10.1107/S2056989025006103 (PMC12326503; doi:10.1107/S2056989025006103)
Supplement: Supplementary file 2 [file e-81-00684-Isup2.hkl]

data_I                                                                          
_shelx_title ' TeamJT04_0m_a.res in P2(1)/n'                                    
_shelx_refln_list_code          4                                               
_shelx_F_calc_maximum      214.63                                               
_exptl_crystal_F_000       868.00                                               
_reflns_d_resolution_high  0.7697                                               
                                                                                
loop_                                                                           
 _space_group_symop_operation_xyz                                               
 'x, y, z'                                                                      
 '-x+1/2, y+1/2, -z+1/2'                                                        
 '-x, -y, -z'                                                                   
 'x-1/2, -y-1/2, z-1/2'                                                         
                                                                                
_cell_length_a    12.2051                                                       
_cell_length_b     9.5464                                                       
_cell_length_c    17.4681                                                       
_cell_angle_alpha  90.000                                                       
_cell_angle_beta   91.360                                                       
_cell_angle_gamma  90.000                                                       
                                                                                
_shelx_F_squared_multiplier     1.000                                           
                                                                                
loop_                                                                           
 _refln_index_h                                                                 
 _refln_index_k                                                                 
 _refln_index_l                                                                 
 _refln_F_squared_calc                                                          
 _refln_F_squared_meas                                                          
 _refln_F_squared_sigma                                                         
 _refln_observed_status                                                         
   2   0   0      13825.59      14157.65       219.99 o                         
   4   0   0       2455.32       2648.16        18.97 o                         
   6   0   0        798.92        852.14         9.49 o                         
   8   0   0       6538.54       6803.09        53.82 o                         
  10   0   0        966.28        933.86        12.74 o                         
  12   0   0        251.87        280.23        10.65 o                         
  14   0   0         23.88         15.74        11.17 o                         
   2   1   0        231.21        142.49         1.69 o                         
   3   1   0      10712.20      11188.05        52.19 o                         
   4   1   0          4.43          6.97         1.06 o                         
   5   1   0       1984.50       2197.62        12.59 o                         
   6   1   0       1503.54       1397.87         8.60 o                         
   7   1   0        243.09        248.77         3.61 o                         
   8   1   0       4476.52       4454.71        25.00 o                         
   9   1   0         28.76         42.85         3.17 o                         
  10   1   0          2.97          1.64         3.48 o                         
  11   1   0        663.37        654.80         8.70 o                         
  12   1   0        899.44        889.14        11.57 o                         
  13   1   0        141.41        159.60         7.35 o                         
  14   1   0        173.37        165.52         9.18 o                         
  15   1   0         35.95         34.21         9.28 o                         
   0   2   0      37911.48      33196.77       268.77 o                         
   1   2   0       5319.59       5571.02        24.74 o                         
   2   2   0       2001.55       2295.54        10.61 o                         
   3   2   0        383.16        446.07         3.24 o                         
   4   2   0       7138.94       7547.10        37.40 o                         
   5   2   0          0.51          0.29         1.20 o                         
   6   2   0         24.92         28.93         1.68 o                         
   7   2   0        656.60        655.79         5.88 o                         
   8   2   0       2236.96       2279.34        14.20 o                         
   9   2   0       4687.09       4642.39        29.84 o                         
  10   2   0        842.10        824.68         9.35 o                         
  11   2   0        980.00        963.78        10.60 o                         
  12   2   0         76.25         84.80         5.68 o                         
  13   2   0        106.32        118.96         7.70 o                         
  14   2   0        221.50        224.96         9.56 o                         
  15   2   0         31.61         37.48         9.85 o                         
   1   3   0       9899.83       9885.01        49.56 o                         
   2   3   0       3499.77       3712.88        18.28 o                         
   3   3   0       7001.13       7232.51        34.60 o                         
   4   3   0        382.37        377.58         3.70 o                         
   5   3   0          6.03          2.05         1.80 o                         
   6   3   0         41.37         55.84         2.36 o                         
   7   3   0        345.26        294.92         4.42 o                         
   8   3   0        253.49        250.71         4.66 o                         
   9   3   0        385.74        367.62         6.11 o                         
  10   3   0         80.88         89.63         4.42 o                         
  11   3   0         68.45         83.15         5.31 o                         
  12   3   0          1.87          1.20         5.39 o                         
  13   3   0          1.28         -6.98         6.98 o                         
  14   3   0          0.21          1.22         9.61 o                         
  15   3   0         84.30         82.06        12.53 o                         
   0   4   0          4.28         14.25         2.09 o                         
   1   4   0       9096.99       9239.10        51.21 o                         
   2   4   0       1127.29       1174.91         7.51 o                         
   3   4   0        879.02        899.73         6.21 o                         
   4   4   0          2.62          0.68         1.65 o                         
   5   4   0       4968.59       5055.63        28.33 o                         
   6   4   0        620.91        670.18         6.20 o                         
   7   4   0        533.92        536.55         5.78 o                         
   8   4   0        234.56        201.74         5.10 o                         
   9   4   0       1460.11       1368.13        12.21 o                         
  10   4   0         14.11          8.59         4.32 o                         
  11   4   0        518.43        487.14         9.05 o                         
  12   4   0         31.92         18.39         6.42 o                         
  13   4   0          0.78          1.65         7.69 o                         
  14   4   0         32.11         54.87         9.83 o                         
  15   4   0         61.64         54.42        15.28 o                         
   1   5   0       7691.46       7629.35        38.04 o                         
   2   5   0        761.82        763.29         6.08 o                         
   3   5   0       9048.79       9032.53        49.22 o                         
   4   5   0          3.66          2.04         1.83 o                         
   5   5   0        728.30        689.47         6.32 o                         
   6   5   0        295.60        270.55         5.12 o                         
   7   5   0        388.81        373.40         6.33 o                         
   8   5   0        669.63        604.58         7.82 o                         
   9   5   0         17.44          7.17         4.50 o                         
  10   5   0        304.38        322.53         7.18 o                         
  11   5   0        494.38        481.08         9.94 o                         
  12   5   0        136.09        138.69         8.48 o                         
  13   5   0        124.34        129.44         9.48 o                         
  14   5   0        129.45        130.69        11.37 o                         
   0   6   0       8598.00       8698.60        65.72 o                         
   1   6   0       1366.43       1379.10        10.36 o                         
   2   6   0       1991.95       2033.41        13.22 o                         
   3   6   0       2157.81       2007.53        13.55 o                         
   4   6   0        222.55        207.04         5.02 o                         
   5   6   0         86.40        107.74         3.74 o                         
   6   6   0       1629.50       1571.29        12.12 o                         
   7   6   0        857.96        788.71         9.81 o                         
   8   6   0        949.29       1013.97        11.31 o                         
   9   6   0       1919.00       1886.73        17.49 o                         
  10   6   0        574.24        559.38        11.29 o                         
  11   6   0        290.72        284.29         9.70 o                         
  12   6   0         45.78         48.77         8.50 o                         
  13   6   0          0.51         30.56        10.50 o                         
   1   7   0         12.44         19.58         3.38 o                         
   2   7   0       1829.14       1822.97        13.93 o                         
   3   7   0         87.79        105.37         4.19 o                         
   4   7   0       1337.78       1278.63        12.07 o                         
   5   7   0        479.16        500.95         8.30 o                         
   6   7   0       1067.71        959.50        11.10 o                         
   7   7   0          0.61          0.26         5.68 o                         
   8   7   0        729.58        700.59        12.04 o                         
   9   7   0         52.12         70.53         7.17 o                         
  10   7   0         19.32         -0.07         7.64 o                         
  11   7   0          5.81          9.50         8.65 o                         
  12   7   0        484.63        472.64        14.57 o                         
  13   7   0          0.02         16.65        13.66 o                         
   0   8   0       2485.24       2399.88        25.46 o                         
   1   8   0        178.48        197.61         5.88 o                         
   2   8   0       1017.65       1001.18        10.58 o                         
   3   8   0        692.56        649.84         9.37 o                         
   4   8   0          3.79         10.21         4.97 o                         
   5   8   0        173.35        184.92         6.88 o                         
   6   8   0        124.89        132.99         7.31 o                         
   7   8   0        265.27        244.61         9.24 o                         
   8   8   0          8.30         -2.33         7.26 o                         
   9   8   0        165.24        149.52         9.07 o                         
  10   8   0         17.48         21.27         9.47 o                         
  11   8   0        380.34        388.77        14.33 o                         
  12   8   0         15.03         15.92        12.26 o                         
   1   9   0        328.91        354.10         9.21 o                         
   2   9   0        163.83        200.00         7.14 o                         
   3   9   0        399.08        414.23         9.06 o                         
   4   9   0          1.17         14.97         6.26 o                         
   5   9   0        204.63        219.49         8.63 o                         
   6   9   0          0.75         -1.52         7.43 o                         
   7   9   0          3.39          4.18         7.60 o                         
   8   9   0        155.03        156.57         9.53 o                         
   9   9   0          5.83         -2.95         9.41 o                         
  10   9   0          0.19         19.26        12.80 o                         
   0  10   0         22.47          6.01        10.78 o                         
   1  10   0          3.84          4.49         7.28 o                         
   2  10   0         68.39         85.19         8.17 o                         
   3  10   0        134.80        134.61         8.84 o                         
   4  10   0        264.37        262.94         9.97 o                         
   5  10   0         73.34         76.54         9.26 o                         
   6  10   0         40.32         33.33         9.24 o                         
   7  10   0         11.39         12.99         9.58 o                         
   8  10   0        119.37        117.76        14.68 o                         
   9  10   0         51.77         30.46        15.71 o                         
   1  11   0         67.50         64.88        10.04 o                         
   2  11   0        155.06        178.84        10.49 o                         
   3  11   0        343.23        322.22        12.27 o                         
   4  11   0         22.26         30.33        10.64 o                         
   5  11   0        159.96        164.01        12.15 o                         
   6  11   0          9.93         18.72        11.91 o                         
   7  11   0         37.06         56.05        17.93 o                         
   0  12   0          2.26         20.65        19.48 o                         
   1  12   0        593.80        678.60        18.56 o                         
   2  12   0          6.61          9.48        12.01 o                         
   3  12   0         45.97         41.17        15.41 o                         
   4  12   0         24.22         41.75        15.34 o                         
 -15   0   1        471.58        531.42        23.06 o                         
 -13   0   1        888.82        933.78        18.08 o                         
 -11   0   1         76.63         58.99         5.93 o                         
  -9   0   1        163.96        161.04         6.10 o                         
  -7   0   1       5260.13       5268.69        40.79 o                         
  -5   0   1       2862.51       2774.32        21.99 o                         
  -3   0   1       7686.27       7759.76        48.76 o                         
   3   0   1      11649.57      12019.86        86.77 o                         
   5   0   1       3820.35       4045.72        32.94 o                         
   7   0   1        503.64        471.85         6.47 o                         
   9   0   1       1515.64       1491.12        15.27 o                         
  11   0   1       1388.01       1339.99        16.92 o                         
  13   0   1        309.86        309.80        12.47 o                         
  15   0   1         14.92         12.83        13.18 o                         
 -15   1   1        167.27        181.47        11.10 o                         
 -14   1   1          5.71         29.08         8.95 o                         
 -13   1   1          1.29         -2.23         6.54 o                         
 -12   1   1        129.15        148.15         6.28 o                         
 -11   1   1         41.94         49.68         4.41 o                         
 -10   1   1        164.51        147.52         4.45 o                         
  -9   1   1       2566.68       2589.76        17.08 o                         
  -8   1   1         33.20         34.35         2.50 o                         
  -7   1   1       3617.27       3525.11        19.79 o                         
  -6   1   1       2444.34       2457.26        14.04 o                         
  -5   1   1        436.40        379.59         3.41 o                         
  -4   1   1       7707.69       7874.76        37.38 o                         
  -3   1   1       4179.66       4454.43        20.47 o                         
  -2   1   1       2954.01       3211.82        15.94 o                         
   2   1   1       1917.55       1813.22        19.29 o                         
   3   1   1       1583.60       1939.98        10.39 o                         
   4   1   1       1073.43       1104.17         6.69 o                         
   5   1   1          4.90          7.63         1.52 o                         
   6   1   1       2225.17       2264.27        13.89 o                         
   7   1   1        865.31        835.43         6.96 o                         
   8   1   1        145.23        150.87         3.26 o                         
   9   1   1       1294.40       1316.10        10.19 o                         
  10   1   1          0.80          3.72         3.62 o                         
  11   1   1        850.04        845.55         9.03 o                         
  12   1   1         33.94         44.52         5.36 o                         
  13   1   1         15.88         12.42         6.60 o                         
  14   1   1         26.56         29.45         8.21 o                         
  15   1   1        132.64        136.49        10.25 o                         
 -15   2   1         83.95         72.97        10.26 o                         
 -14   2   1        125.02        133.74        10.03 o                         
 -13   2   1        184.90        182.02         8.50 o                         
 -12   2   1        769.86        784.71        12.46 o                         
 -11   2   1         26.32         19.02         4.60 o                         
 -10   2   1        859.12        868.04         9.14 o                         
  -9   2   1        471.84        472.96         6.30 o                         
  -8   2   1          6.02          6.36         2.32 o                         
  -7   2   1         24.16         22.71         2.11 o                         
  -6   2   1         53.40         57.37         2.11 o                         
  -5   2   1        231.18        222.89         2.75 o                         
  -4   2   1       9693.00      10080.79        47.67 o                         
  -3   2   1       1136.48       1220.37         6.50 o                         
  -2   2   1       6283.99       6395.55        30.63 o                         
  -1   2   1       7643.30       8210.76        36.83 o                         
   0   2   1        666.54        655.21         3.47 o                         
   1   2   1        111.54        165.32         1.56 o                         
   2   2   1      14532.64      15174.79        84.59 o                         
   3   2   1       2972.74       2988.88        14.90 o                         
   4   2   1       2900.47       3124.55        17.22 o                         
   5   2   1         19.00         30.83         1.94 o                         
   6   2   1       2088.43       2129.32        12.49 o                         
   7   2   1       6769.61       6562.47        36.95 o                         
   8   2   1        938.79        854.45         7.16 o                         
   9   2   1       3972.78       3961.52        26.88 o                         
  10   2   1        102.93        131.12         4.76 o                         
  11   2   1         94.98        103.40         4.72 o                         
  12   2   1         79.03         87.61         5.62 o                         
  13   2   1         76.54         56.15         6.50 o                         
  14   2   1          1.91          5.19         7.73 o                         
  15   2   1         20.30         17.07         9.86 o                         
 -15   3   1         19.47         22.16        11.86 o                         
 -14   3   1          0.65          4.21         8.57 o                         
 -13   3   1          8.06         23.62         7.25 o                         
 -12   3   1        185.59        190.86         7.52 o                         
 -11   3   1        516.41        478.05         8.85 o                         
 -10   3   1        217.16        201.78         5.97 o                         
  -9   3   1        329.09        333.79         6.61 o                         
  -8   3   1        931.11        934.14         8.71 o                         
  -7   3   1         16.59         21.13         2.54 o                         
  -6   3   1        765.52        701.77         5.95 o                         
  -5   3   1        126.77        130.36         2.77 o                         
  -4   3   1       5888.69       6074.59        31.00 o                         
  -3   3   1        920.90        998.79         5.96 o                         
  -2   3   1      10427.92      10771.97        53.31 o                         
  -1   3   1        757.96        849.87         4.97 o                         
   0   3   1       1457.35       1310.99         7.00 o                         
   1   3   1      15741.32      15859.91       102.54 o                         
   2   3   1       6239.09       6169.11        30.30 o                         
   3   3   1        503.47        556.30         4.15 o                         
   4   3   1         89.34         93.37         3.23 o                         
   5   3   1        252.74        233.86         3.18 o                         
   6   3   1       5498.51       5606.22        31.37 o                         
   7   3   1       2522.18       2503.62        16.42 o                         
   8   3   1        284.00        272.81         4.55 o                         
   9   3   1         21.31         29.45         3.21 o                         
  10   3   1       4316.76       4240.42        27.22 o                         
  11   3   1        146.63        166.73         5.73 o                         
  12   3   1       1181.74       1115.61        12.16 o                         
  13   3   1          5.66         -4.77         6.58 o                         
  14   3   1         70.08         66.78         8.78 o                         
  15   3   1          0.09         -5.69        11.61 o                         
 -15   4   1         30.51         56.26        14.39 o                         
 -14   4   1         53.97         74.99        10.25 o                         
 -13   4   1          3.48          8.14         8.16 o                         
 -12   4   1        222.13        238.82         8.51 o                         
 -11   4   1          1.89         11.22         5.47 o                         
 -10   4   1        594.11        604.06         9.11 o                         
  -9   4   1        310.62        273.02         6.13 o                         
  -8   4   1         22.30         21.71         3.69 o                         
  -7   4   1       1169.32       1184.43         9.54 o                         
  -6   4   1       1483.19       1430.42        10.85 o                         
  -5   4   1       1056.44       1044.60         7.28 o                         
  -4   4   1       5997.51       6181.70        31.87 o                         
  -3   4   1       3419.37       3547.88        19.34 o                         
  -2   4   1      17168.88      16928.71        85.52 o                         
  -1   4   1       2530.65       2641.38        13.80 o                         
   0   4   1       6664.47       6756.17        33.41 o                         
   1   4   1       3442.55       3602.22        20.00 o                         
   2   4   1       3427.14       3566.94        20.13 o                         
   3   4   1          3.82          6.55         1.66 o                         
   4   4   1        209.84        272.50         3.48 o                         
   5   4   1       1967.84       1939.00        12.55 o                         
   6   4   1        104.58        114.44         3.10 o                         
   7   4   1       1216.07       1210.86         9.36 o                         
   8   4   1       1935.10       1823.26        14.98 o                         
   9   4   1        887.60        835.06         9.96 o                         
  10   4   1          3.39         11.05         4.24 o                         
  11   4   1        161.49        161.44         6.16 o                         
  12   4   1        308.04        301.78         8.39 o                         
  13   4   1         76.80         77.87         7.93 o                         
  14   4   1         84.58        102.48        12.46 o                         
 -14   5   1          6.76         20.78        11.01 o                         
 -13   5   1        293.09        329.07        11.09 o                         
 -12   5   1        233.76        235.39         9.25 o                         
 -11   5   1          1.29         -6.68         6.68 o                         
 -10   5   1        521.36        465.10         9.35 o                         
  -9   5   1        184.73        185.76         5.64 o                         
  -8   5   1        257.08        256.33         5.99 o                         
  -7   5   1          6.79         10.33         3.38 o                         
  -6   5   1         60.58         58.26         2.78 o                         
  -5   5   1        431.57        408.75         4.99 o                         
  -4   5   1         70.10         88.85         2.80 o                         
  -3   5   1       1029.80       1130.43         8.05 o                         
  -2   5   1          3.19          9.15         1.79 o                         
  -1   5   1       6910.26       6955.77        36.72 o                         
   0   5   1       3167.47       3068.11        17.43 o                         
   1   5   1       1672.01       1524.70        10.39 o                         
   2   5   1        753.42        687.82         5.99 o                         
   3   5   1       4378.48       4373.47        25.62 o                         
   4   5   1        223.96        205.32         3.59 o                         
   5   5   1       1936.50       1932.28        12.64 o                         
   6   5   1        171.77        172.49         4.12 o                         
   7   5   1         42.14         47.92         3.88 o                         
   8   5   1         10.31          1.65         3.78 o                         
   9   5   1          7.90         19.36         4.40 o                         
  10   5   1       1001.81        984.96        10.85 o                         
  11   5   1         28.40         21.66         5.62 o                         
  12   5   1          2.50          8.04         7.25 o                         
  13   5   1         16.61         20.38         8.48 o                         
  14   5   1         25.50         27.22        10.22 o                         
 -13   6   1        407.53        466.57        14.70 o                         
 -12   6   1         25.89         29.52         8.31 o                         
 -11   6   1        106.55         88.77         7.99 o                         
 -10   6   1         62.56         36.07         6.68 o                         
  -9   6   1         19.30         20.97         5.86 o                         
  -8   6   1         67.26         45.52         5.34 o                         
  -7   6   1        378.76        351.81         6.92 o                         
  -6   6   1        438.97        420.78         6.52 o                         
  -5   6   1        206.06        195.72         4.34 o                         
  -4   6   1         13.94         14.20         2.45 o                         
  -3   6   1        711.69        709.63         7.05 o                         
  -2   6   1        381.07        365.18         4.91 o                         
  -1   6   1       1538.51       1533.17        10.24 o                         
   0   6   1        313.85        291.44         4.48 o                         
   1   6   1         28.95         23.67         2.95 o                         
   2   6   1       5980.72       5979.09        32.49 o                         
   3   6   1        990.12        971.98         7.97 o                         
   4   6   1        359.04        383.23         5.82 o                         
   5   6   1        308.47        282.08         5.32 o                         
   6   6   1        306.05        289.82         6.17 o                         
   7   6   1       1737.27       1651.86        14.01 o                         
   8   6   1        921.84        865.12        10.04 o                         
   9   6   1        401.73        425.33         9.09 o                         
  10   6   1         43.38         48.99         6.57 o                         
  11   6   1         32.40         26.29         7.44 o                         
  12   6   1          2.25         28.63         8.64 o                         
  13   6   1        125.93        109.34        10.77 o                         
 -13   7   1          4.78         -1.08        12.10 o                         
 -12   7   1         82.89         91.48        11.17 o                         
 -11   7   1        296.52        322.97        11.48 o                         
 -10   7   1         79.79         78.26         8.00 o                         
  -9   7   1       1224.27       1224.50        15.09 o                         
  -8   7   1         16.46          9.14         6.18 o                         
  -7   7   1        823.50        822.34        12.07 o                         
  -6   7   1        102.97         81.95         5.22 o                         
  -5   7   1       2548.55       2498.13        19.54 o                         
  -4   7   1          1.85          6.86         3.63 o                         
  -3   7   1          4.18          8.88         3.79 o                         
  -2   7   1        373.17        341.46         6.07 o                         
  -1   7   1       2506.65       2559.22        17.46 o                         
   0   7   1        271.12        269.37         4.81 o                         
   1   7   1        706.22        698.18         7.62 o                         
   2   7   1        173.08        188.69         4.83 o                         
   3   7   1         64.87         65.09         4.06 o                         
   4   7   1        160.61        148.01         4.76 o                         
   5   7   1        379.39        376.17         7.15 o                         
   6   7   1        238.93        205.57         6.43 o                         
   7   7   1        224.12        228.88         7.28 o                         
   8   7   1         50.79         69.15         6.51 o                         
   9   7   1         83.47         89.88         7.50 o                         
  10   7   1         35.37         29.96         7.95 o                         
  11   7   1        188.49        174.87        10.58 o                         
  12   7   1         62.09         83.01        10.44 o                         
  13   7   1         46.33         46.83        14.25 o                         
 -12   8   1        221.32        218.54        13.93 o                         
 -11   8   1        136.86        123.61        11.67 o                         
 -10   8   1         93.70        114.41         9.86 o                         
  -9   8   1         17.85          8.64         7.71 o                         
  -8   8   1        164.10        165.12         8.19 o                         
  -7   8   1         81.41         67.10         7.71 o                         
  -6   8   1        209.90        248.99         8.50 o                         
  -5   8   1        190.58        207.14         7.13 o                         
  -4   8   1        364.49        405.34         8.52 o                         
  -3   8   1        812.05        825.62        10.24 o                         
  -2   8   1         20.67         14.99         4.55 o                         
  -1   8   1       3105.83       3039.59        22.72 o                         
   0   8   1        548.84        543.72         8.58 o                         
   1   8   1        295.76        286.45         7.12 o                         
   2   8   1         50.43         57.06         4.58 o                         
   3   8   1         28.55          8.41         4.66 o                         
   4   8   1        209.82        208.90         6.42 o                         
   5   8   1         50.66         38.30         5.30 o                         
   6   8   1        472.46        454.46        10.73 o                         
   7   8   1       1117.14       1044.55        14.27 o                         
   8   8   1         71.80         79.00         8.23 o                         
   9   8   1        226.28        220.80         9.51 o                         
  10   8   1          2.48         -1.57         8.89 o                         
  11   8   1        106.43        111.49        11.16 o                         
  12   8   1         72.76         63.02        13.52 o                         
 -10   9   1         18.32         29.91        11.32 o                         
  -9   9   1         34.56         49.49         9.84 o                         
  -8   9   1          6.11          7.61         9.92 o                         
  -7   9   1         27.03         33.64         7.80 o                         
  -6   9   1         45.17         26.19         8.38 o                         
  -5   9   1        512.96        490.45        11.20 o                         
  -4   9   1        140.49        151.99         7.24 o                         
  -3   9   1        325.41        347.45         9.52 o                         
  -2   9   1        316.37        300.25         8.06 o                         
  -1   9   1        256.48        224.44         8.04 o                         
   0   9   1        755.35        736.19        11.10 o                         
   1   9   1        894.64        864.13        11.92 o                         
   2   9   1       1623.32       1509.66        14.70 o                         
   3   9   1        202.36        231.69         7.27 o                         
   4   9   1       1618.67       1543.86        16.00 o                         
   5   9   1        200.41        207.63         8.23 o                         
   6   9   1        250.76        264.38         9.21 o                         
   7   9   1        244.03        252.85        10.05 o                         
   8   9   1          4.68         10.75         9.03 o                         
   9   9   1         57.42         79.79         9.86 o                         
  10   9   1        166.02        170.10        12.95 o                         
  -9  10   1          0.93         41.44        18.17 o                         
  -8  10   1         40.07         49.50        10.80 o                         
  -7  10   1          1.00          2.81         9.83 o                         
  -6  10   1          1.36         -9.12         9.12 o                         
  -5  10   1          1.01          1.67         8.54 o                         
  -4  10   1        366.91        368.39        11.05 o                         
  -3  10   1          0.57          3.96         8.13 o                         
  -2  10   1       1015.50        985.51        15.27 o                         
  -1  10   1          0.06         -6.77         7.33 o                         
   0  10   1        118.66        108.60         7.82 o                         
   1  10   1        324.69        347.26        10.08 o                         
   2  10   1          0.05         -7.25         7.25 o                         
   3  10   1        390.50        435.69        11.93 o                         
   4  10   1         79.56         85.16         9.08 o                         
   5  10   1         90.60         87.06         8.87 o                         
   6  10   1        189.75        195.30        10.46 o                         
   7  10   1         20.08          9.85        10.79 o                         
   8  10   1        162.27        190.67        11.98 o                         
   9  10   1          0.85        -14.46        14.46 o                         
  -7  11   1         37.74         36.12        14.35 o                         
  -6  11   1        121.55        146.92        13.00 o                         
  -5  11   1         84.73        103.28        11.61 o                         
  -4  11   1        208.67        237.92        13.15 o                         
  -3  11   1          1.55          9.77         9.32 o                         
  -2  11   1          4.69         10.19         9.82 o                         
  -1  11   1          5.30         -8.89         8.89 o                         
   0  11   1         56.62         60.92         9.96 o                         
   1  11   1         19.31         35.43         9.47 o                         
   2  11   1         62.14         44.04         9.53 o                         
   3  11   1        210.41        218.41        11.52 o                         
   4  11   1        126.36        114.91        11.12 o                         
   5  11   1         23.22         26.62        11.39 o                         
   6  11   1         12.87         22.83        13.37 o                         
   7  11   1         91.09         94.27        17.08 o                         
  -3  12   1          5.30          1.92        14.08 o                         
  -2  12   1        205.28        212.93        12.95 o                         
  -1  12   1          0.49         25.91        12.40 o                         
   0  12   1          4.65         -8.09        11.64 o                         
   1  12   1          0.27         23.16        12.23 o                         
   2  12   1        153.10        151.31        14.56 o                         
   3  12   1          1.09         -0.54        15.74 o                         
 -14   0   2        477.89        619.31        23.84 o                         
 -12   0   2         32.45         16.30         7.88 o                         
 -10   0   2        328.36        276.77         7.95 o                         
  -8   0   2         87.99        106.45         4.50 o                         
  -6   0   2      11387.72      11546.83        80.33 o                         
  -4   0   2         89.45         90.44         2.36 o                         
  -2   0   2        624.09        645.57         5.08 o                         
   2   0   2      19740.96      18579.86       315.81 o                         
   4   0   2       2585.67       2728.41        21.97 o                         
   6   0   2       8606.20       8680.26        64.64 o                         
   8   0   2       8084.10       8053.60        59.15 o                         
  10   0   2       1186.92       1170.14        16.26 o                         
  12   0   2        722.87        683.89        13.17 o                         
  14   0   2        177.91        213.69        12.99 o                         
 -15   1   2         11.08         56.27        10.81 o                         
 -14   1   2        436.07        464.54        12.26 o                         
 -13   1   2          1.02          6.06         6.80 o                         
 -12   1   2        565.12        519.00        10.00 o                         
 -11   1   2         10.89         -4.26         4.26 o                         
 -10   1   2        121.67        128.97         4.48 o                         
  -9   1   2        206.01        212.84         4.86 o                         
  -8   1   2        516.84        500.52         5.86 o                         
  -7   1   2         34.79         20.70         2.42 o                         
  -6   1   2       1796.44       1889.37        11.53 o                         
  -5   1   2       2567.71       2633.72        14.63 o                         
  -4   1   2        304.65        315.58         2.94 o                         
  -3   1   2       3076.44       3048.36        14.70 o                         
  -2   1   2      18415.66      17834.47        91.64 o                         
  -1   1   2       1982.97       2105.26        22.35 o                         
   1   1   2       1808.75       1892.31        14.15 o                         
   2   1   2       3962.54       4088.89        20.51 o                         
   3   1   2       8728.95       9257.22        48.19 o                         
   4   1   2       3498.52       3719.43        19.86 o                         
   5   1   2       3686.53       3746.48        21.26 o                         
   6   1   2       3438.88       3597.29        21.97 o                         
   7   1   2       1277.45       1238.83         8.95 o                         
   8   1   2       6089.18       6047.93        34.53 o                         
   9   1   2        250.79        247.74         4.02 o                         
  10   1   2        654.40        635.96         7.36 o                         
  11   1   2        191.26        205.62         5.34 o                         
  12   1   2        122.93        110.77         5.37 o                         
  13   1   2          1.49         -6.08         6.08 o                         
  14   1   2          5.30         -7.50         7.50 o                         
  15   1   2          5.42         -5.75         9.16 o                         
 -15   2   2         93.25         95.50        10.77 o                         
 -14   2   2        491.07        551.25        13.48 o                         
 -13   2   2          1.65         17.17         7.05 o                         
 -12   2   2          3.10          7.48         6.12 o                         
 -11   2   2        447.23        392.70         7.82 o                         
 -10   2   2         15.21         19.49         3.89 o                         
  -9   2   2         20.73         19.70         3.93 o                         
  -8   2   2       2100.98       2075.28        15.28 o                         
  -7   2   2        535.87        568.01         6.06 o                         
  -6   2   2      17609.03      17604.65        84.65 o                         
  -5   2   2        759.16        723.40         5.26 o                         
  -4   2   2       1959.24       1846.66        10.11 o                         
  -3   2   2      15562.68      15836.14        73.85 o                         
  -2   2   2         62.26         79.38         1.41 o                         
  -1   2   2       1673.17       1551.85         7.65 o                         
   0   2   2       4518.51       4844.14        21.86 o                         
   1   2   2       5775.48       5838.18        27.05 o                         
   2   2   2      18112.20      17839.98       130.44 o                         
   3   2   2       3151.26       3411.20        17.98 o                         
   4   2   2        186.82        209.55         2.70 o                         
   5   2   2       2820.14       2811.13        16.51 o                         
   6   2   2         28.81         22.78         2.19 o                         
   7   2   2       1263.43       1240.87         9.57 o                         
   8   2   2        214.89        213.02         4.13 o                         
   9   2   2       1455.02       1432.11        11.25 o                         
  10   2   2       2747.87       2717.43        18.95 o                         
  11   2   2        803.38        771.78         9.47 o                         
  12   2   2        398.74        344.31         8.01 o                         
  13   2   2         37.05         20.57         6.03 o                         
  14   2   2          3.68         -5.84         7.63 o                         
  15   2   2         44.36         31.29        11.67 o                         
 -15   3   2          1.19         22.54        12.28 o                         
 -14   3   2         40.40         39.25         9.00 o                         
 -13   3   2        788.85        830.19        14.27 o                         
 -12   3   2          0.53          0.53         6.35 o                         
 -11   3   2       2299.85       2260.53        20.80 o                         
 -10   3   2         97.59         86.83         5.04 o                         
  -9   3   2       3419.53       3234.15        22.79 o                         
  -8   3   2        126.96        116.55         3.75 o                         
  -7   3   2       2148.50       1978.38        12.81 o                         
  -6   3   2        347.75        328.24         4.03 o                         
  -5   3   2       3957.15       3881.86        20.29 o                         
  -4   3   2       3162.80       3106.14        16.61 o                         
  -3   3   2      17697.41      17657.83        95.77 o                         
  -2   3   2       5287.05       5448.17        28.58 o                         
  -1   3   2       6780.74       7058.42        32.94 o                         
   0   3   2       6743.02       7192.60        33.85 o                         
   1   3   2       2601.38       2785.29        14.97 o                         
   2   3   2         56.39         72.97         1.61 o                         
   3   3   2       3725.13       3805.63        18.74 o                         
   4   3   2        224.68        249.02         2.87 o                         
   5   3   2       2092.03       2203.58        12.74 o                         
   6   3   2        168.71        154.58         3.30 o                         
   7   3   2       1551.96       1566.75        11.37 o                         
   8   3   2          2.83          2.71         2.96 o                         
   9   3   2       4134.02       4060.54        26.80 o                         
  10   3   2          0.15          7.81         4.21 o                         
  11   3   2        286.31        289.02         6.37 o                         
  12   3   2        433.37        423.85         8.50 o                         
  13   3   2         87.84         80.11         6.78 o                         
  14   3   2         27.41         27.13         8.24 o                         
  15   3   2          7.33        -11.25        11.25 o                         
 -14   4   2         18.28          7.47         9.52 o                         
 -13   4   2         83.17         92.06         8.82 o                         
 -12   4   2         54.71         66.88         7.35 o                         
 -11   4   2        239.50        236.75         7.83 o                         
 -10   4   2        327.32        299.41         7.35 o                         
  -9   4   2          2.82         -3.14         4.19 o                         
  -8   4   2        952.63        954.03         9.13 o                         
  -7   4   2        596.77        648.82         7.35 o                         
  -6   4   2        656.71        614.90         5.76 o                         
  -5   4   2       1991.09       2009.59        11.93 o                         
  -4   4   2       1084.51       1133.27         8.52 o                         
  -3   4   2       1531.45       1547.70        10.08 o                         
  -2   4   2       2177.97       2183.89        12.82 o                         
  -1   4   2        157.55        165.86         2.67 o                         
   0   4   2       2342.89       2543.10        13.69 o                         
   1   4   2      12078.11      11704.07        58.14 o                         
   2   4   2         42.39         56.96         2.18 o                         
   3   4   2      10069.68      10185.33        53.08 o                         
   4   4   2          0.58          3.55         1.79 o                         
   5   4   2       1344.11       1314.88         9.04 o                         
   6   4   2          1.79         -1.25         2.31 o                         
   7   4   2        596.56        591.78         6.57 o                         
   8   4   2        367.09        350.31         5.54 o                         
   9   4   2       1392.07       1345.69        11.57 o                         
  10   4   2         27.63         35.16         4.09 o                         
  11   4   2        926.28        894.62        10.14 o                         
  12   4   2          4.37          6.42         6.33 o                         
  13   4   2         11.39         13.82         7.32 o                         
  14   4   2         19.60         24.61         8.94 o                         
 -14   5   2          1.48        -10.52        10.52 o                         
 -13   5   2         72.89         86.28         9.26 o                         
 -12   5   2         61.32         63.49         8.03 o                         
 -11   5   2         12.54          5.34         7.39 o                         
 -10   5   2         61.05         52.68         6.39 o                         
  -9   5   2        568.13        504.80         8.68 o                         
  -8   5   2        205.84        188.26         5.47 o                         
  -7   5   2        717.55        666.35         8.13 o                         
  -6   5   2        101.95         93.09         3.54 o                         
  -5   5   2         12.24         17.64         3.13 o                         
  -4   5   2        491.72        479.15         5.85 o                         
  -3   5   2       2043.96       1985.73        11.93 o                         
  -2   5   2      10819.90      10912.55        54.90 o                         
  -1   5   2       2650.09       2789.23        16.19 o                         
   0   5   2       6679.77       6747.24        35.22 o                         
   1   5   2        252.62        229.71         3.69 o                         
   2   5   2       2925.97       2973.47        17.16 o                         
   3   5   2        231.82        249.28         4.20 o                         
   4   5   2         36.10         32.55         2.29 o                         
   5   5   2       1283.68       1219.90         9.52 o                         
   6   5   2        853.17        853.87         8.50 o                         
   7   5   2        321.18        322.43         6.00 o                         
   8   5   2        536.76        515.50         7.31 o                         
   9   5   2       2807.23       2816.46        19.84 o                         
  10   5   2        283.08        272.00         6.94 o                         
  11   5   2        320.16        314.43         8.15 o                         
  12   5   2         84.18         92.97         7.56 o                         
  13   5   2          5.10          5.05         8.57 o                         
  14   5   2         88.90         92.84        11.58 o                         
 -13   6   2         43.81         62.80        10.94 o                         
 -12   6   2         28.74         29.17         8.66 o                         
 -11   6   2        272.79        290.23         9.87 o                         
 -10   6   2        258.26        258.75         8.66 o                         
  -9   6   2          0.46         -5.53         5.53 o                         
  -8   6   2        260.10        280.60         7.79 o                         
  -7   6   2        104.12        132.01         5.47 o                         
  -6   6   2        989.00       1001.26        10.48 o                         
  -5   6   2        611.23        597.69         7.99 o                         
  -4   6   2        942.18        877.29         8.31 o                         
  -3   6   2         72.96        105.09         3.15 o                         
  -2   6   2        605.60        573.73         5.79 o                         
  -1   6   2        661.94        632.46         6.10 o                         
   0   6   2        275.56        279.92         4.48 o                         
   1   6   2        171.32        163.36         4.13 o                         
   2   6   2        201.46        192.04         4.12 o                         
   3   6   2          6.79         12.64         2.94 o                         
   4   6   2         67.18         65.62         3.40 o                         
   5   6   2        419.45        403.73         6.22 o                         
   6   6   2        710.82        623.14         7.10 o                         
   7   6   2        346.29        357.88         6.94 o                         
   8   6   2        648.45        653.97         8.81 o                         
   9   6   2          6.51          8.29         5.00 o                         
  10   6   2          0.74          5.25         6.10 o                         
  11   6   2        239.92        243.01         9.64 o                         
  12   6   2        182.22        192.12        10.18 o                         
  13   6   2         17.01         17.24         9.89 o                         
 -13   7   2          5.27         22.54        14.26 o                         
 -12   7   2        159.26        163.92        11.63 o                         
 -11   7   2         24.24         36.09         9.63 o                         
 -10   7   2         32.31         16.08         9.35 o                         
  -9   7   2         26.09         33.90         6.89 o                         
  -8   7   2        141.58        151.89         7.47 o                         
  -7   7   2         27.68         33.64         6.10 o                         
  -6   7   2        827.31        784.37        10.15 o                         
  -5   7   2          5.70         14.43         3.87 o                         
  -4   7   2        893.35        822.70         9.80 o                         
  -3   7   2        641.21        621.69         7.85 o                         
  -2   7   2        841.20        870.72         8.76 o                         
  -1   7   2       1398.96       1402.80        11.32 o                         
   0   7   2       1185.09       1160.37         9.43 o                         
   1   7   2        920.37        943.76         9.46 o                         
   2   7   2         34.39         29.00         3.54 o                         
   3   7   2         22.39          8.57         3.79 o                         
   4   7   2          0.27         -1.62         3.60 o                         
   5   7   2          0.31          2.89         4.20 o                         
   6   7   2       1604.64       1503.25        13.48 o                         
   7   7   2         99.34        113.22         6.13 o                         
   8   7   2       2290.41       2305.44        22.29 o                         
   9   7   2         77.69         80.81         7.52 o                         
  10   7   2        411.54        445.56        11.58 o                         
  11   7   2         89.66         68.56         9.23 o                         
  12   7   2         24.52         30.75        10.25 o                         
 -12   8   2         49.76         64.51        13.29 o                         
 -11   8   2          0.95         14.72        10.15 o                         
 -10   8   2         63.78         55.37         9.80 o                         
  -9   8   2         59.47         50.45         9.33 o                         
  -8   8   2        278.94        249.27         8.91 o                         
  -7   8   2        160.96        160.56         8.10 o                         
  -6   8   2       1128.80       1089.95        13.99 o                         
  -5   8   2          2.55         -1.88         5.43 o                         
  -4   8   2        548.80        530.56         9.34 o                         
  -3   8   2       1697.16       1730.07        15.50 o                         
  -2   8   2        560.71        538.34         8.38 o                         
  -1   8   2        187.42        213.02         5.88 o                         
   0   8   2       2175.83       2110.84        16.50 o                         
   1   8   2        505.64        437.26         8.03 o                         
   2   8   2        508.27        517.79         7.95 o                         
   3   8   2        297.05        292.97         6.81 o                         
   4   8   2        207.69        200.00         6.35 o                         
   5   8   2       1549.61       1497.75        14.06 o                         
   6   8   2        320.45        304.86         9.37 o                         
   7   8   2         20.04         28.30         7.92 o                         
   8   8   2         56.04         66.16         7.91 o                         
   9   8   2          5.60          3.00         7.95 o                         
  10   8   2        210.76        200.12        10.71 o                         
  11   8   2          0.82        -10.67        10.67 o                         
  12   8   2         92.14         91.46        14.17 o                         
 -10   9   2         42.85         31.93        16.08 o                         
  -9   9   2         29.61         11.91        10.28 o                         
  -8   9   2         28.55         33.94         8.62 o                         
  -7   9   2        156.40        160.89         8.86 o                         
  -6   9   2          8.99         -0.16         7.71 o                         
  -5   9   2        876.72        873.47        12.87 o                         
  -4   9   2        326.07        373.93         9.51 o                         
  -3   9   2       1850.84       1822.27        17.17 o                         
  -2   9   2       1371.10       1292.68        14.63 o                         
  -1   9   2        827.17        808.26        12.08 o                         
   0   9   2        832.48        803.13        11.62 o                         
   1   9   2         35.18         13.69         5.71 o                         
   2   9   2          0.96         -4.69         5.43 o                         
   3   9   2         11.06          7.37         5.71 o                         
   4   9   2         44.76         62.04         6.08 o                         
   5   9   2         76.23         93.65         7.36 o                         
   6   9   2        224.36        212.61         9.22 o                         
   7   9   2          2.46          1.84         8.21 o                         
   8   9   2        102.27         84.82         9.62 o                         
   9   9   2          2.02         -2.03        10.18 o                         
  10   9   2          6.44         14.37        11.02 o                         
  -9  10   2        124.01        105.45        15.51 o                         
  -8  10   2          2.12          4.06        10.53 o                         
  -7  10   2         58.80         51.15         9.90 o                         
  -6  10   2         41.01         44.67         9.50 o                         
  -5  10   2        573.91        597.13        14.73 o                         
  -4  10   2        118.37        112.88         9.14 o                         
  -3  10   2        480.49        483.04        12.72 o                         
  -2  10   2         46.57         54.12         7.99 o                         
  -1  10   2        187.87        211.67         9.04 o                         
   0  10   2          3.14         -7.23         7.23 o                         
   1  10   2        532.18        533.59        12.01 o                         
   2  10   2          7.82          7.10         7.51 o                         
   3  10   2        680.70        643.41        14.27 o                         
   4  10   2         67.49         80.19         8.81 o                         
   5  10   2        471.16        439.82        13.03 o                         
   6  10   2         41.58         26.27        10.16 o                         
   7  10   2         21.20         -3.26        11.00 o                         
   8  10   2          0.05         27.97        11.72 o                         
   9  10   2        223.26        221.00        14.70 o                         
  -7  11   2         37.76         24.89        15.04 o                         
  -6  11   2          8.17         25.89        12.16 o                         
  -5  11   2         34.07         27.64        10.99 o                         
  -4  11   2          4.66          1.85         9.82 o                         
  -3  11   2         63.66         53.68         9.91 o                         
  -2  11   2         55.59         69.05        10.07 o                         
  -1  11   2         15.44          9.30        11.10 o                         
   0  11   2         31.98         28.47         9.63 o                         
   1  11   2         42.24         22.73         9.33 o                         
   2  11   2          1.14          2.41         9.54 o                         
   3  11   2         13.66         13.41        10.60 o                         
   4  11   2         81.97         59.24        11.49 o                         
   5  11   2         31.17         49.53        11.61 o                         
   6  11   2        208.82        291.86        15.51 o                         
   7  11   2        235.24        238.62        19.81 o                         
  -3  12   2         36.59         24.57        14.39 o                         
  -2  12   2          0.84          2.93        11.87 o                         
  -1  12   2          2.92         12.94        11.89 o                         
   0  12   2          7.97         10.53        12.10 o                         
   1  12   2         32.47         39.01        13.01 o                         
   2  12   2          0.38         29.66        13.96 o                         
   3  12   2          9.84         34.86        16.22 o                         
 -15   0   3        236.86        296.58        17.92 o                         
 -13   0   3          1.15         10.13         9.11 o                         
 -11   0   3          6.21          2.27         8.40 o                         
  -9   0   3        339.82        275.04         7.06 o                         
  -7   0   3       9773.62       9399.53        70.07 o                         
  -5   0   3        330.36        286.02         4.32 o                         
  -3   0   3      46066.80      44884.73       513.51 o                         
  -1   0   3       8035.47       8691.39        68.88 o                         
   1   0   3      11481.09      12104.64       119.00 o                         
   3   0   3      22552.45      23256.33       208.63 o                         
   5   0   3          8.26         23.28         2.03 o                         
   7   0   3        103.21         93.68         4.23 o                         
   9   0   3       1682.73       1740.06        16.48 o                         
  11   0   3        380.60        385.18         8.95 o                         
  13   0   3        356.39        354.04        13.55 o                         
  15   0   3          9.22         47.40        13.06 o                         
 -15   1   3        551.91        633.10        16.10 o                         
 -14   1   3         96.20        136.64         9.26 o                         
 -13   1   3        471.97        491.30        11.73 o                         
 -12   1   3        106.64        105.41         6.65 o                         
 -11   1   3         17.03         -0.08         4.42 o                         
 -10   1   3        574.58        551.48         7.35 o                         
  -9   1   3        126.77        123.96         5.05 o                         
  -8   1   3        240.64        246.52         4.77 o                         
  -7   1   3        826.20        803.25         6.96 o                         
  -6   1   3       2580.47       2650.96        15.38 o                         
  -5   1   3       8259.67       7995.98        46.31 o                         
  -4   1   3      12454.45      12851.04        65.16 o                         
  -3   1   3         20.57          8.01         1.01 o                         
  -2   1   3       8882.08       9787.45        46.17 o                         
  -1   1   3      10447.72      10018.91        39.28 o                         
   0   1   3        268.21        309.36         2.27 o                         
   1   1   3       2490.08       2383.38        13.84 o                         
   2   1   3       1785.14       1898.85         9.68 o                         
   3   1   3        546.68        497.10         3.54 o                         
   4   1   3       6877.31       7170.98        38.61 o                         
   5   1   3       5199.26       5185.60        32.40 o                         
   6   1   3       1428.49       1424.88         9.70 o                         
   7   1   3       5255.14       5408.96        32.59 o                         
   8   1   3         35.61         45.70         2.73 o                         
   9   1   3        407.99        398.20         5.70 o                         
  10   1   3        766.06        772.55         8.16 o                         
  11   1   3        679.71        660.73         7.75 o                         
  12   1   3        328.91        336.30         7.36 o                         
  13   1   3        159.98        153.23         6.53 o                         
  14   1   3        101.42         94.72         7.95 o                         
  15   1   3        113.12        126.16        10.31 o                         
 -15   2   3         14.03         26.75        10.52 o                         
 -14   2   3         67.15         91.96         9.47 o                         
 -13   2   3        817.99        872.37        14.21 o                         
 -12   2   3        748.56        714.92        12.31 o                         
 -11   2   3        329.36        332.81         7.89 o                         
 -10   2   3        584.67        577.50         7.82 o                         
  -9   2   3         68.58         58.90         4.31 o                         
  -8   2   3        611.51        595.47         6.43 o                         
  -7   2   3       2723.03       2650.00        16.87 o                         
  -6   2   3       1998.75       1947.13        11.94 o                         
  -5   2   3        251.09        248.34         2.98 o                         
  -4   2   3         21.56         41.60         1.48 o                         
  -3   2   3       2324.62       2256.06        11.70 o                         
  -2   2   3         47.08         69.32         1.48 o                         
  -1   2   3       4102.65       4386.77        20.75 o                         
   0   2   3        876.72       1108.06         6.00 o                         
   1   2   3       5061.82       5353.88        24.71 o                         
   2   2   3        296.08        258.81         2.27 o                         
   3   2   3       2693.85       2986.73        16.20 o                         
   4   2   3       1234.91       1255.80         8.05 o                         
   5   2   3       2433.48       2460.46        14.38 o                         
   6   2   3         20.34         19.83         2.18 o                         
   7   2   3          2.61          4.60         2.49 o                         
   8   2   3       1494.25       1469.78        11.90 o                         
   9   2   3        198.81        211.16         4.71 o                         
  10   2   3       2548.27       2541.18        18.78 o                         
  11   2   3        126.37        139.20         5.55 o                         
  12   2   3        231.86        235.26         6.28 o                         
  13   2   3          0.28         -6.41         6.41 o                         
  14   2   3         46.36         43.65         7.61 o                         
  15   2   3        170.57        191.69        10.80 o                         
 -15   3   3         25.84         59.72        14.65 o                         
 -14   3   3        317.55        348.01        12.40 o                         
 -13   3   3         31.88         37.86         7.93 o                         
 -12   3   3          1.70          1.40         6.44 o                         
 -11   3   3        127.17        142.20         7.11 o                         
 -10   3   3          1.27          7.18         4.83 o                         
  -9   3   3        168.37        161.83         5.12 o                         
  -8   3   3        156.82        165.53         4.24 o                         
  -7   3   3        238.42        253.22         3.83 o                         
  -6   3   3       3956.09       3980.20        22.06 o                         
  -5   3   3       1208.11       1159.85         7.55 o                         
  -4   3   3       9177.15       9028.88        48.04 o                         
  -3   3   3        134.51        142.76         2.63 o                         
  -2   3   3        218.31        225.06         2.70 o                         
  -1   3   3       1161.15       1252.26         7.29 o                         
   0   3   3       3114.91       3286.97        16.66 o                         
   1   3   3       6483.55       6758.43        33.09 o                         
   2   3   3       1312.40       1287.57         7.54 o                         
   3   3   3         19.70         20.66         1.42 o                         
   4   3   3       3580.44       3506.50        19.15 o                         
   5   3   3         74.43         70.78         2.21 o                         
   6   3   3        825.28        854.95         6.96 o                         
   7   3   3        261.92        284.12         4.47 o                         
   8   3   3        183.69        187.10         4.51 o                         
   9   3   3        143.07        143.70         4.74 o                         
  10   3   3        115.30        125.27         4.80 o                         
  11   3   3        280.17        290.32         7.15 o                         
  12   3   3          3.14          0.42         4.93 o                         
  13   3   3         30.00         20.82         6.22 o                         
  14   3   3          7.86          0.80         7.37 o                         
  15   3   3          0.81          4.05        10.71 o                         
 -14   4   3          3.80         16.82         9.81 o                         
 -13   4   3          8.09         11.86         8.24 o                         
 -12   4   3        460.25        458.50        11.45 o                         
 -11   4   3        169.22        159.83         7.84 o                         
 -10   4   3          5.82         -4.33         5.14 o                         
  -9   4   3        201.27        216.02         6.39 o                         
  -8   4   3          6.19          6.40         3.66 o                         
  -7   4   3          1.27         -1.21         2.38 o                         
  -6   4   3          3.83          2.88         2.00 o                         
  -5   4   3          3.74          2.50         2.75 o                         
  -4   4   3       4943.22       4796.19        25.96 o                         
  -3   4   3         26.08         32.92         2.28 o                         
  -2   4   3       2461.39       2428.61        14.50 o                         
  -1   4   3         41.42         57.20         1.94 o                         
   0   4   3       2098.78       2151.58        12.06 o                         
   1   4   3        938.29        930.66         6.25 o                         
   2   4   3       3167.95       3074.65        17.64 o                         
   3   4   3         50.00         75.18         2.18 o                         
   4   4   3       4366.04       4152.37        22.63 o                         
   5   4   3          8.64         15.04         2.07 o                         
   6   4   3       1333.98       1286.53         9.29 o                         
   7   4   3        164.93        159.40         3.70 o                         
   8   4   3         70.26         62.29         3.36 o                         
   9   4   3         12.37         14.81         3.76 o                         
  10   4   3        654.39        620.95         8.21 o                         
  11   4   3          6.20          5.71         4.32 o                         
  12   4   3          1.00          1.61         6.06 o                         
  13   4   3         45.25         26.52         6.88 o                         
  14   4   3          0.34          9.22         8.50 o                         
 -14   5   3        176.26        186.69        12.66 o                         
 -13   5   3         64.02         68.03         9.99 o                         
 -12   5   3         27.89         29.96         8.33 o                         
 -11   5   3          0.97         -1.75         7.09 o                         
 -10   5   3         98.91         83.82         7.17 o                         
  -9   5   3       1047.39        996.81        11.57 o                         
  -8   5   3        975.51        967.17        11.04 o                         
  -7   5   3        408.86        413.47         5.98 o                         
  -6   5   3       1970.08       1988.97        15.51 o                         
  -5   5   3        139.01        125.25         3.84 o                         
  -4   5   3       8166.08       8336.88        46.11 o                         
  -3   5   3        485.50        503.33         5.65 o                         
  -2   5   3       1225.33       1274.61         8.95 o                         
  -1   5   3         35.48         37.32         2.37 o                         
   0   5   3          0.44         -0.67         2.01 o                         
   1   5   3       1102.87       1242.55         8.48 o                         
   2   5   3       1240.95       1210.59         9.39 o                         
   3   5   3       1161.48       1167.08         8.48 o                         
   4   5   3       3126.82       3192.88        19.83 o                         
   5   5   3        258.85        207.00         4.55 o                         
   6   5   3       1643.90       1670.44        12.49 o                         
   7   5   3        110.48        108.62         4.52 o                         
   8   5   3        180.81        184.73         5.32 o                         
   9   5   3          5.86          9.59         4.08 o                         
  10   5   3        174.54        174.29         6.04 o                         
  11   5   3         19.79         16.77         5.77 o                         
  12   5   3        379.75        379.79        10.18 o                         
  13   5   3         16.41         33.70         8.82 o                         
  14   5   3         20.29         12.72        15.73 o                         
 -13   6   3          7.88         16.26        11.88 o                         
 -12   6   3        129.94        135.90         9.54 o                         
 -11   6   3         74.28         74.94         8.42 o                         
 -10   6   3         41.13         23.00         7.48 o                         
  -9   6   3        585.63        568.99        10.74 o                         
  -8   6   3       1375.19       1336.84        13.80 o                         
  -7   6   3       3229.67       3261.35        25.38 o                         
  -6   6   3       3117.11       3047.80        21.35 o                         
  -5   6   3       1744.88       1738.96        14.73 o                         
  -4   6   3          1.51          6.01         3.26 o                         
  -3   6   3        434.55        460.31         6.07 o                         
  -2   6   3         20.36         21.13         3.23 o                         
  -1   6   3       4550.61       4510.80        26.35 o                         
   0   6   3        238.80        258.02         4.40 o                         
   1   6   3       3683.29       3736.68        23.13 o                         
   2   6   3        176.49        159.73         4.11 o                         
   3   6   3       1275.70       1310.48        10.62 o                         
   4   6   3         26.42         34.84         3.39 o                         
   5   6   3         82.41         82.40         3.57 o                         
   6   6   3        453.26        434.94         6.50 o                         
   7   6   3       2018.54       2007.03        16.81 o                         
   8   6   3       1311.36       1310.66        12.55 o                         
   9   6   3       1443.83       1388.02        13.44 o                         
  10   6   3        982.50        950.15        12.35 o                         
  11   6   3        125.50        134.53         8.59 o                         
  12   6   3          3.58          7.34         8.36 o                         
  13   6   3         17.30         11.86         9.42 o                         
 -12   7   3        211.91        218.33        12.21 o                         
 -11   7   3        101.85        106.37         9.79 o                         
 -10   7   3        168.19        178.09         9.42 o                         
  -9   7   3         13.75         -1.43         7.40 o                         
  -8   7   3         43.60         66.00         6.87 o                         
  -7   7   3        252.75        266.39         8.16 o                         
  -6   7   3          0.56         14.29         4.71 o                         
  -5   7   3       1453.83       1398.47        13.48 o                         
  -4   7   3        266.01        271.83         6.35 o                         
  -3   7   3       2170.74       2073.79        15.46 o                         
  -2   7   3        209.42        221.58         5.38 o                         
  -1   7   3         65.97         70.65         3.71 o                         
   0   7   3         17.00         15.60         3.07 o                         
   1   7   3         84.95         98.76         4.31 o                         
   2   7   3          0.50         -3.63         3.63 o                         
   3   7   3        271.59        263.14         5.75 o                         
   4   7   3        646.69        615.23         8.09 o                         
   5   7   3       3189.48       2950.18        20.58 o                         
   6   7   3        277.45        297.39         7.15 o                         
   7   7   3       1958.24       1935.12        21.09 o                         
   8   7   3          0.24         16.42         5.99 o                         
   9   7   3         28.06         36.00         7.28 o                         
  10   7   3          9.21         -7.79         7.79 o                         
  11   7   3        145.89        151.56         9.95 o                         
  12   7   3          6.54          8.38         9.86 o                         
 -11   8   3          1.80          8.14        10.35 o                         
 -10   8   3        393.07        369.65        11.86 o                         
  -9   8   3         20.22          5.52         8.22 o                         
  -8   8   3        148.19        135.52         8.41 o                         
  -7   8   3        113.00        128.53         9.67 o                         
  -6   8   3         27.92         16.27         6.35 o                         
  -5   8   3          8.06          3.21         5.52 o                         
  -4   8   3        589.89        555.15         9.43 o                         
  -3   8   3       1079.79       1105.11        11.75 o                         
  -2   8   3          5.02         12.75         4.89 o                         
  -1   8   3       1962.13       1839.65        16.79 o                         
   0   8   3       1117.76       1091.34        11.18 o                         
   1   8   3        983.61        950.99        10.61 o                         
   2   8   3          1.95         -4.49         4.49 o                         
   3   8   3        296.58        296.83         7.22 o                         
   4   8   3         38.64         34.82         4.88 o                         
   5   8   3         57.23         61.22         5.60 o                         
   6   8   3        175.41        148.98         6.93 o                         
   7   8   3         10.17         11.29         6.91 o                         
   8   8   3        510.06        497.43        12.36 o                         
   9   8   3         16.57         30.44         8.81 o                         
  10   8   3         90.37         79.34         9.36 o                         
  11   8   3         19.60         -7.72        10.07 o                         
 -10   9   3          0.20          8.80        10.34 o                         
  -9   9   3          1.14         19.49         9.80 o                         
  -8   9   3         18.35         19.79         8.91 o                         
  -7   9   3        102.94         97.72         8.76 o                         
  -6   9   3        102.95        110.91         8.06 o                         
  -5   9   3        276.40        298.99         8.89 o                         
  -4   9   3        909.67        959.86        14.27 o                         
  -3   9   3         58.40         66.30         6.55 o                         
  -2   9   3        242.34        267.79         9.08 o                         
  -1   9   3        291.72        279.43         8.48 o                         
   0   9   3         51.14         47.56         6.27 o                         
   1   9   3         16.79         15.75         5.39 o                         
   2   9   3          2.04         -5.37         5.37 o                         
   3   9   3         53.58         39.68         6.17 o                         
   4   9   3        203.15        223.36         7.32 o                         
   5   9   3         68.03         57.90         7.41 o                         
   6   9   3        176.42        215.35         9.81 o                         
   7   9   3        159.56        160.93        10.07 o                         
   8   9   3         11.05          7.62         9.29 o                         
   9   9   3         11.06         15.01        10.05 o                         
  10   9   3          6.35         18.13        10.93 o                         
  -9  10   3          1.27         -5.58        14.51 o                         
  -8  10   3         30.91         18.51        11.69 o                         
  -7  10   3        153.44        144.70        10.34 o                         
  -6  10   3         31.36         17.67         9.43 o                         
  -5  10   3        316.97        265.56        11.43 o                         
  -4  10   3        131.33        156.53         9.58 o                         
  -3  10   3         32.31         32.60         8.38 o                         
  -2  10   3        239.86        234.27         9.76 o                         
  -1  10   3         79.63        118.28         8.74 o                         
   0  10   3         80.12         67.32         7.67 o                         
   1  10   3         73.00         82.14         8.28 o                         
   2  10   3          2.44         -0.71         7.91 o                         
   3  10   3         93.55        101.61         9.37 o                         
   4  10   3        142.42        142.17         9.54 o                         
   5  10   3         59.28         62.10         9.15 o                         
   6  10   3          2.93         18.39         9.53 o                         
   7  10   3         38.80         29.19        10.13 o                         
   8  10   3        121.08        103.65        12.66 o                         
   9  10   3         78.95         96.73        14.34 o                         
  -7  11   3          8.40          3.88        16.53 o                         
  -6  11   3         13.27         36.77        12.98 o                         
  -5  11   3        131.96        160.22        11.90 o                         
  -4  11   3        422.27        405.25        13.70 o                         
  -3  11   3         78.50         87.70        10.16 o                         
  -2  11   3        379.64        373.03        14.08 o                         
  -1  11   3          3.97         10.34         9.33 o                         
   0  11   3         24.51          6.21         9.40 o                         
   1  11   3          0.13         -9.08         9.08 o                         
   2  11   3        160.97        171.50        10.98 o                         
   3  11   3         19.99         37.83        10.49 o                         
   4  11   3        258.03        230.32        14.05 o                         
   5  11   3         56.76         57.32        12.45 o                         
   6  11   3        384.63        384.00        16.82 o                         
  -3  12   3          0.47         38.88        15.86 o                         
  -2  12   3        351.47        369.65        16.50 o                         
  -1  12   3         75.94         86.20        13.12 o                         
   0  12   3        123.73        116.14        14.03 o                         
   1  12   3         21.78         12.40        12.47 o                         
   2  12   3        212.55        214.03        16.88 o                         
   3  12   3          1.44         -0.17        15.31 o                         
 -14   0   4        754.85        795.82        21.39 o                         
 -12   0   4        616.61        615.83        16.43 o                         
 -10   0   4        417.94        389.36        10.09 o                         
  -8   0   4          0.66          1.64         4.32 o                         
  -6   0   4       4446.54       4535.96        31.82 o                         
  -4   0   4      23084.41      22859.54       155.65 o                         
  -2   0   4       1136.70       1302.36        10.12 o                         
   0   0   4       6046.84       5848.39        56.65 o                         
   2   0   4      36538.22      33994.23       402.60 o                         
   4   0   4       1164.27       1172.18        10.57 o                         
   6   0   4       5940.31       6198.35        47.13 o                         
   8   0   4        322.65        335.45         7.14 o                         
  10   0   4         13.27          1.66         4.59 o                         
  12   0   4        920.29        941.52        15.31 o                         
  14   0   4        100.07         90.29        11.87 o                         
 -15   1   4        115.05        146.49        11.04 o                         
 -14   1   4        135.63        166.13         9.54 o                         
 -13   1   4          0.63         12.81         7.83 o                         
 -12   1   4        229.92        245.51         8.43 o                         
 -11   1   4        193.79        175.26         6.60 o                         
 -10   1   4         26.14         15.93         4.64 o                         
  -9   1   4        158.86        167.62         4.94 o                         
  -8   1   4       3956.13       3903.28        23.70 o                         
  -7   1   4          6.25          5.87         2.23 o                         
  -6   1   4      18257.32      18457.14        97.88 o                         
  -5   1   4        119.08        135.77         2.85 o                         
  -4   1   4        405.16        426.91         3.88 o                         
  -3   1   4      10905.95      11475.15        56.06 o                         
  -2   1   4      24388.46      24440.52       157.07 o                         
  -1   1   4       4402.07       4838.13        22.21 o                         
   0   1   4      13263.45      12385.94        64.52 o                         
   1   1   4       5035.23       5384.22        25.03 o                         
   2   1   4       6371.48       6574.62        31.31 o                         
   3   1   4       5749.65       5887.78        30.41 o                         
   4   1   4        358.58        345.72         3.52 o                         
   5   1   4        724.15        697.17         5.87 o                         
   6   1   4       2624.38       2691.94        16.08 o                         
   7   1   4        942.78        940.12         8.03 o                         
   8   1   4        711.12        736.55         7.51 o                         
   9   1   4         40.70         44.62         3.25 o                         
  10   1   4        225.75        242.55         5.41 o                         
  11   1   4          0.56         -3.50         3.50 o                         
  12   1   4        294.26        263.77         6.46 o                         
  13   1   4         65.17         72.52         6.16 o                         
  14   1   4         52.03         45.83         7.60 o                         
  15   1   4         25.40         39.72         9.49 o                         
 -15   2   4         90.36        111.33        12.16 o                         
 -14   2   4        117.01        103.90         9.78 o                         
 -13   2   4        437.79        484.68        12.15 o                         
 -12   2   4        152.16        166.34         8.16 o                         
 -11   2   4        310.46        299.36         8.17 o                         
 -10   2   4          0.57         -4.38         4.38 o                         
  -9   2   4       1217.71       1167.91        10.58 o                         
  -8   2   4       3424.83       3371.42        21.59 o                         
  -7   2   4        198.13        171.00         3.96 o                         
  -6   2   4       2109.45       2167.68        13.95 o                         
  -5   2   4       8383.87       8351.41        40.85 o                         
  -4   2   4       2338.30       2270.27        12.09 o                         
  -3   2   4       3899.95       3984.91        19.33 o                         
  -2   2   4       2102.08       2310.20        12.77 o                         
  -1   2   4        710.40        766.40         4.76 o                         
   0   2   4       6285.07       6389.11        31.99 o                         
   1   2   4       1136.26       1181.02         6.38 o                         
   2   2   4      14983.44      15463.69        82.69 o                         
   3   2   4       5060.85       5211.22        30.04 o                         
   4   2   4       4824.20       4868.54        30.99 o                         
   5   2   4        872.71        856.97         6.88 o                         
   6   2   4       7342.43       7328.55        42.26 o                         
   7   2   4        970.54        970.04         8.15 o                         
   8   2   4       3587.38       3597.31        24.21 o                         
   9   2   4        220.47        233.02         5.84 o                         
  10   2   4       1232.63       1224.66        11.75 o                         
  11   2   4        149.21        142.19         5.78 o                         
  12   2   4         44.82         46.85         4.44 o                         
  13   2   4         14.41         17.11         5.94 o                         
  14   2   4         19.27         28.81         8.23 o                         
  15   2   4         22.02          1.96        11.16 o                         
 -15   3   4         81.75         59.88        17.31 o                         
 -14   3   4         32.19         24.93         9.77 o                         
 -13   3   4         28.53         19.69         8.35 o                         
 -12   3   4          0.00         -2.16         6.74 o                         
 -11   3   4        277.71        282.06         8.23 o                         
 -10   3   4        114.44        128.45         6.31 o                         
  -9   3   4        111.00        108.97         4.91 o                         
  -8   3   4         56.98         67.85         4.27 o                         
  -7   3   4       1553.51       1526.32        11.61 o                         
  -6   3   4        714.64        689.14         5.87 o                         
  -5   3   4       7269.44       7211.55        37.46 o                         
  -4   3   4       1460.08       1515.95         9.51 o                         
  -3   3   4         17.39         18.69         1.78 o                         
  -2   3   4       3144.73       3326.37        18.44 o                         
  -1   3   4       2959.50       3199.59        17.23 o                         
   0   3   4         98.15        107.61         2.28 o                         
   1   3   4         89.93        111.11         2.17 o                         
   2   3   4        545.50        505.07         3.83 o                         
   3   3   4      19662.51      19055.00        95.98 o                         
   4   3   4       2578.41       2501.77        14.15 o                         
   5   3   4       9583.89       9723.75        53.44 o                         
   6   3   4        252.66        250.72         3.59 o                         
   7   3   4       1020.06        975.69         8.24 o                         
   8   3   4          2.23         11.26         3.86 o                         
   9   3   4       1805.28       1733.49        14.42 o                         
  10   3   4          1.15         -2.53         3.92 o                         
  11   3   4       1692.77       1732.23        15.33 o                         
  12   3   4         67.92         62.77         6.30 o                         
  13   3   4        322.83        303.38         8.40 o                         
  14   3   4          4.27         -0.66         6.82 o                         
  15   3   4         14.16         -3.98         9.96 o                         
 -14   4   4          0.32         -0.48         9.93 o                         
 -13   4   4        121.35        113.69         9.27 o                         
 -12   4   4          3.85         10.77         7.59 o                         
 -11   4   4          5.34         -3.38         6.40 o                         
 -10   4   4         34.16         17.16         5.94 o                         
  -9   4   4        540.91        514.41         9.08 o                         
  -8   4   4        104.97        107.23         3.96 o                         
  -7   4   4        720.94        641.77         7.48 o                         
  -6   4   4        230.62        240.05         4.64 o                         
  -5   4   4      10553.15      10482.30        60.57 o                         
  -4   4   4       1982.71       2024.23        12.90 o                         
  -3   4   4      14315.10      14392.20        73.64 o                         
  -2   4   4        214.35        249.47         3.22 o                         
  -1   4   4        971.46        995.61         6.79 o                         
   0   4   4         20.00         37.73         1.82 o                         
   1   4   4       4417.05       4352.70        22.66 o                         
   2   4   4        634.75        587.54         4.54 o                         
   3   4   4          3.14          8.69         1.81 o                         
   4   4   4       1338.34       1444.41         9.31 o                         
   5   4   4        849.52        886.34         7.10 o                         
   6   4   4       1726.36       1669.08        11.16 o                         
   7   4   4        120.59        123.37         3.22 o                         
   8   4   4        882.18        841.64         9.41 o                         
   9   4   4        151.08        148.75         5.49 o                         
  10   4   4        211.65        218.50         6.56 o                         
  11   4   4          8.04         -5.20         5.20 o                         
  12   4   4         71.04         53.47         6.26 o                         
  13   4   4         77.77         78.51         6.53 o                         
  14   4   4         25.81         27.14         7.76 o                         
 -14   5   4         37.91         75.02        13.54 o                         
 -13   5   4         41.79         39.06         9.68 o                         
 -12   5   4        106.01        109.90         8.92 o                         
 -11   5   4        471.91        450.89        12.08 o                         
 -10   5   4        145.40        128.90         7.77 o                         
  -9   5   4        337.79        330.22         8.70 o                         
  -8   5   4        374.90        360.86         7.44 o                         
  -7   5   4       2077.97       1998.78        15.49 o                         
  -6   5   4        276.17        285.86         5.95 o                         
  -5   5   4         84.37         79.16         3.63 o                         
  -4   5   4        116.20        136.80         3.68 o                         
  -3   5   4       2502.96       2475.39        16.34 o                         
  -2   5   4        501.89        470.70         4.78 o                         
  -1   5   4       1399.78       1414.24         9.57 o                         
   0   5   4       4692.53       4760.42        26.78 o                         
   1   5   4        173.34        204.45         3.50 o                         
   2   5   4       3320.31       3506.81        20.58 o                         
   3   5   4       3182.10       3146.67        20.55 o                         
   4   5   4        869.39        800.53         7.28 o                         
   5   5   4        489.93        507.06         5.87 o                         
   6   5   4        787.49        733.92         7.33 o                         
   7   5   4       1087.36       1019.50        10.25 o                         
   8   5   4          7.83          0.28         3.97 o                         
   9   5   4        892.32        832.01        10.28 o                         
  10   5   4          6.68         -1.60         5.10 o                         
  11   5   4        114.09        122.93         6.24 o                         
  12   5   4         22.61         24.88         6.63 o                         
  13   5   4          1.64         19.98         8.61 o                         
  14   5   4        127.61        144.88        11.87 o                         
 -13   6   4        195.41        228.59        12.72 o                         
 -12   6   4        300.32        306.92        11.45 o                         
 -11   6   4         43.97         24.60         7.72 o                         
 -10   6   4         17.19         18.04         7.48 o                         
  -9   6   4        232.29        213.01         8.62 o                         
  -8   6   4        246.69        231.50         7.22 o                         
  -7   6   4        882.38        839.45        10.24 o                         
  -6   6   4         69.44         73.70         4.70 o                         
  -5   6   4       1516.51       1492.45        13.19 o                         
  -4   6   4       1476.51       1397.51        11.37 o                         
  -3   6   4        458.68        430.36         6.27 o                         
  -2   6   4        313.86        279.87         4.61 o                         
  -1   6   4       2215.28       2215.49        14.80 o                         
   0   6   4         12.06         18.05         2.71 o                         
   1   6   4         20.62         16.31         2.55 o                         
   2   6   4        142.84        138.07         3.97 o                         
   3   6   4        618.79        574.02         6.75 o                         
   4   6   4        766.31        706.87         8.15 o                         
   5   6   4       2429.60       2391.53        17.19 o                         
   6   6   4       3239.18       3108.73        22.65 o                         
   7   6   4         52.54         51.11         4.30 o                         
   8   6   4        225.66        257.21         7.40 o                         
   9   6   4        122.07        127.15         5.86 o                         
  10   6   4          3.98          3.08         5.72 o                         
  11   6   4          0.93         -4.11         7.59 o                         
  12   6   4         39.61         36.17         8.60 o                         
  13   6   4          0.62         15.36         9.77 o                         
 -12   7   4         23.35         45.90        10.83 o                         
 -11   7   4         40.15         50.09         9.44 o                         
 -10   7   4        227.16        253.40        10.40 o                         
  -9   7   4        219.34        213.07         9.11 o                         
  -8   7   4       2096.41       2108.78        19.95 o                         
  -7   7   4         96.81         90.60         6.53 o                         
  -6   7   4       2659.91       2568.28        20.05 o                         
  -5   7   4         13.64         16.32         4.55 o                         
  -4   7   4          1.07          9.97         4.41 o                         
  -3   7   4         35.54         32.77         4.39 o                         
  -2   7   4       1135.05       1100.57        10.17 o                         
  -1   7   4         95.93        101.60         4.14 o                         
   0   7   4       1203.51       1202.84        10.34 o                         
   1   7   4          8.85          7.85         3.98 o                         
   2   7   4         32.20         48.89         4.48 o                         
   3   7   4        536.55        519.06         7.30 o                         
   4   7   4          5.13         10.05         4.03 o                         
   5   7   4         32.09         39.64         4.67 o                         
   6   7   4         11.06         18.77         4.89 o                         
   7   7   4         26.13         34.81         5.94 o                         
   8   7   4        487.32        505.05        10.13 o                         
   9   7   4          8.15          0.94         6.94 o                         
  10   7   4         37.78         26.74         8.02 o                         
  11   7   4          1.24          4.68         8.72 o                         
  12   7   4         61.65         53.76        10.41 o                         
 -11   8   4        184.00        202.17        12.35 o                         
 -10   8   4          0.79          5.84         9.92 o                         
  -9   8   4         36.16         30.83         8.63 o                         
  -8   8   4          4.75          9.14         7.74 o                         
  -7   8   4        227.37        247.29         9.40 o                         
  -6   8   4         19.61         20.72         6.56 o                         
  -5   8   4         33.92         37.76         5.83 o                         
  -4   8   4       1563.30       1583.03        15.62 o                         
  -3   8   4        367.46        364.66         8.17 o                         
  -2   8   4        768.87        715.89         9.80 o                         
  -1   8   4        130.29        141.07         5.21 o                         
   0   8   4       1052.63       1013.53        11.29 o                         
   1   8   4       1519.29       1494.70        13.12 o                         
   2   8   4       1363.15       1292.35        12.59 o                         
   3   8   4       1188.54       1239.18        12.46 o                         
   4   8   4         92.79         91.97         5.30 o                         
   5   8   4         61.33         51.21         5.81 o                         
   6   8   4        951.54        853.72        12.67 o                         
   7   8   4         13.89          2.56         6.64 o                         
   8   8   4        195.30        204.25         9.49 o                         
   9   8   4         19.46         21.49         8.69 o                         
  10   8   4         13.03         28.25         9.34 o                         
  11   8   4         39.81         45.79        10.67 o                         
 -10   9   4         43.65         49.94        12.01 o                         
  -9   9   4         13.75          5.14         9.79 o                         
  -8   9   4          0.45         -8.90         8.90 o                         
  -7   9   4          6.22         10.02         8.39 o                         
  -6   9   4        405.01        406.90        11.08 o                         
  -5   9   4         20.38         15.84         6.56 o                         
  -4   9   4         31.92         23.52         6.65 o                         
  -3   9   4          2.31         -2.73         6.12 o                         
  -2   9   4         52.68         51.84         7.41 o                         
  -1   9   4         33.38         28.58         6.54 o                         
   0   9   4          6.16         -6.47         6.47 o                         
   1   9   4        252.06        233.60         7.41 o                         
   2   9   4        145.03        156.69         6.83 o                         
   3   9   4        853.93        847.18        11.59 o                         
   4   9   4        884.99        873.97        13.02 o                         
   5   9   4       1228.69       1211.85        17.34 o                         
   6   9   4        170.48        172.75         9.59 o                         
   7   9   4         70.93         76.93         9.01 o                         
   8   9   4         30.73         21.41         9.43 o                         
   9   9   4         78.18         71.69        10.91 o                         
  10   9   4         59.75         65.02        14.87 o                         
  -9  10   4        148.11        137.08        16.67 o                         
  -8  10   4         99.26        114.07        12.39 o                         
  -7  10   4         25.98         35.08        10.63 o                         
  -6  10   4          6.76         16.74         9.33 o                         
  -5  10   4         69.81         69.73         9.82 o                         
  -4  10   4         37.36         43.41         9.96 o                         
  -3  10   4        692.22        652.36        14.26 o                         
  -2  10   4         68.77         76.94         8.54 o                         
  -1  10   4        512.22        515.73        12.49 o                         
   0  10   4        224.09        223.01         9.37 o                         
   1  10   4         27.71         30.49         8.42 o                         
   2  10   4         91.94        108.51         8.20 o                         
   3  10   4          4.91         10.74         7.72 o                         
   4  10   4        215.51        234.89        10.50 o                         
   5  10   4        154.44        172.59        10.62 o                         
   6  10   4        107.16         97.00        10.29 o                         
   7  10   4        267.20        280.37        12.80 o                         
   8  10   4         18.64         22.65        12.09 o                         
  -6  11   4          2.53          4.24        12.17 o                         
  -5  11   4         82.23         77.37        11.46 o                         
  -4  11   4         74.02         74.81        12.23 o                         
  -3  11   4         14.32         30.69        10.17 o                         
  -2  11   4         96.37        103.68         9.98 o                         
  -1  11   4         20.37         -0.65        11.46 o                         
   0  11   4         13.08         23.86        10.23 o                         
   1  11   4         26.26         19.36        10.79 o                         
   2  11   4         14.10          6.24        10.22 o                         
   3  11   4        100.54        106.69        12.15 o                         
   4  11   4          3.54         25.49        12.06 o                         
   5  11   4         10.31        -12.42        13.24 o                         
   6  11   4         35.74         42.75        16.33 o                         
  -2  12   4          6.90         -4.82        12.30 o                         
  -1  12   4          4.85          9.71        13.46 o                         
   0  12   4          5.50        -13.01        13.01 o                         
   1  12   4          4.05          9.93        14.28 o                         
   2  12   4         19.76          7.98        14.98 o                         
 -15   0   5        125.96        146.26        15.28 o                         
 -13   0   5        478.67        448.27        17.31 o                         
 -11   0   5         95.47         94.92         9.98 o                         
  -9   0   5       1174.11       1054.55        15.76 o                         
  -7   0   5        669.79        640.04         8.49 o                         
  -5   0   5       2902.47       2924.85        21.34 o                         
  -3   0   5       5376.86       5772.59        39.04 o                         
  -1   0   5      10617.16      10921.96        73.31 o                         
   1   0   5      36823.93      33686.80       332.11 o                         
   3   0   5       5925.73       6092.13        40.91 o                         
   5   0   5       5479.37       5532.77        42.14 o                         
   7   0   5         18.46         25.95         3.72 o                         
   9   0   5        650.86        632.79         9.73 o                         
  11   0   5         88.31         62.46         5.58 o                         
  13   0   5        884.44        918.78        16.91 o                         
  15   0   5        145.85        168.13        15.12 o                         
 -15   1   5         10.80         15.02        10.55 o                         
 -14   1   5          1.11          3.88         8.80 o                         
 -13   1   5        302.66        329.42        10.89 o                         
 -12   1   5          0.78          9.52         6.68 o                         
 -11   1   5          2.68         -5.66         5.66 o                         
 -10   1   5        232.64        210.10         6.25 o                         
  -9   1   5        264.17        275.07         6.70 o                         
  -8   1   5        189.44        183.44         4.94 o                         
  -7   1   5       5035.81       5085.61        30.33 o                         
  -6   1   5       1712.40       1679.69        10.98 o                         
  -5   1   5        193.07        214.97         3.33 o                         
  -4   1   5       1144.25       1160.91         7.61 o                         
  -3   1   5       3035.44       3069.52        15.81 o                         
  -2   1   5       1503.45       1562.20         9.40 o                         
  -1   1   5        606.80        719.12         4.57 o                         
   0   1   5        871.54        881.25         5.17 o                         
   1   1   5      12267.60      12551.42        65.57 o                         
   2   1   5       4724.42       4778.95        24.01 o                         
   3   1   5       1342.86       1415.34         8.16 o                         
   4   1   5       4324.55       4309.13        23.60 o                         
   5   1   5       5389.10       5314.42        29.31 o                         
   6   1   5        577.65        592.38         5.73 o                         
   7   1   5       2850.77       2757.50        17.60 o                         
   8   1   5        211.10        226.47         4.85 o                         
   9   1   5        380.36        384.49         5.73 o                         
  10   1   5         24.49          2.85         3.67 o                         
  11   1   5        305.98        304.24         6.50 o                         
  12   1   5        106.30        109.53         5.01 o                         
  13   1   5          5.11         14.20         7.47 o                         
  14   1   5          0.13          9.47         7.68 o                         
  15   1   5         26.37         35.65         9.48 o                         
 -15   2   5         98.33         85.13        15.33 o                         
 -14   2   5         10.46         13.56         9.27 o                         
 -13   2   5        537.75        503.89        12.91 o                         
 -12   2   5          0.50         12.64         6.97 o                         
 -11   2   5          3.13          1.71         6.00 o                         
 -10   2   5          9.66          5.41         4.59 o                         
  -9   2   5        506.96        466.26         7.08 o                         
  -8   2   5         10.35         15.87         3.38 o                         
  -7   2   5       2895.31       2809.16        18.56 o                         
  -6   2   5       3935.44       3845.01        23.05 o                         
  -5   2   5      10753.58      10921.40        55.56 o                         
  -4   2   5       1873.90       1763.98        10.36 o                         
  -3   2   5         24.28         50.29         2.22 o                         
  -2   2   5        163.83        136.27         2.27 o                         
  -1   2   5       5248.07       5509.39        27.33 o                         
   0   2   5       1892.64       1997.65        10.79 o                         
   1   2   5         76.03         81.45         1.65 o                         
   2   2   5        567.52        506.01         3.84 o                         
   3   2   5       8053.66       8248.92        43.07 o                         
   4   2   5       9470.51       9444.42        50.81 o                         
   5   2   5       3560.28       3661.88        20.89 o                         
   6   2   5        247.50        297.96         4.25 o                         
   7   2   5       1346.90       1309.59        10.26 o                         
   8   2   5          8.25          6.82         3.29 o                         
   9   2   5        123.86        131.68         4.67 o                         
  10   2   5          1.10         -1.15         4.50 o                         
  11   2   5        106.95        111.23         5.28 o                         
  12   2   5        373.98        367.07         8.46 o                         
  13   2   5        346.35        319.35         8.49 o                         
  14   2   5         91.02         79.38         7.08 o                         
  15   2   5          0.96         13.64        16.40 o                         
 -15   3   5         43.92         44.77        14.12 o                         
 -14   3   5         38.77         41.89        10.35 o                         
 -13   3   5         13.02         24.93         8.64 o                         
 -12   3   5       1514.53       1524.87        17.71 o                         
 -11   3   5          0.11          6.34         5.90 o                         
 -10   3   5       2086.65       2070.49        18.58 o                         
  -9   3   5        395.42        362.85         7.56 o                         
  -8   3   5       3091.58       3059.78        22.37 o                         
  -7   3   5          4.76          8.74         3.13 o                         
  -6   3   5        112.41        123.51         3.35 o                         
  -5   3   5       2196.50       2240.31        13.50 o                         
  -4   3   5       5945.62       6022.86        31.18 o                         
  -3   3   5       2503.28       2355.66        13.94 o                         
  -2   3   5       3452.05       3646.98        20.93 o                         
  -1   3   5        276.11        332.36         3.62 o                         
   0   3   5        199.34        202.72         2.82 o                         
   1   3   5       2693.56       2797.37        15.84 o                         
   2   3   5       1389.02       1318.02         7.75 o                         
   3   3   5       4397.37       4534.96        24.52 o                         
   4   3   5       1754.56       1865.55        11.44 o                         
   5   3   5        428.20        418.73         4.63 o                         
   6   3   5       8043.52       8039.45        47.17 o                         
   7   3   5        145.78        145.99         3.72 o                         
   8   3   5       1738.50       1652.60        13.84 o                         
   9   3   5        244.16        243.37         5.90 o                         
  10   3   5        172.71        172.28         6.87 o                         
  11   3   5         25.64         14.26         4.99 o                         
  12   3   5        184.33        193.72         6.77 o                         
  13   3   5         40.86         44.47         6.39 o                         
  14   3   5         40.15         41.34         6.69 o                         
 -14   4   5         97.24         97.34        11.65 o                         
 -13   4   5         33.74         36.83         9.20 o                         
 -12   4   5         25.57         23.39         8.58 o                         
 -11   4   5          3.67          0.07         6.94 o                         
 -10   4   5         66.98         73.98         6.47 o                         
  -9   4   5        619.50        626.15         9.92 o                         
  -8   4   5          3.42          2.54         3.61 o                         
  -7   4   5       1100.30       1080.87        11.22 o                         
  -6   4   5       4242.89       4142.62        24.90 o                         
  -5   4   5         12.17         16.75         2.67 o                         
  -4   4   5       5282.15       5399.01        30.63 o                         
  -3   4   5        145.76        150.74         3.20 o                         
  -2   4   5          7.41          0.23         1.95 o                         
  -1   4   5        320.44        286.05         3.45 o                         
   0   4   5          4.04          0.26         1.74 o                         
   1   4   5        785.52        793.24         6.24 o                         
   2   4   5       4520.84       4337.35        23.63 o                         
   3   4   5        866.98        936.70         6.75 o                         
   4   4   5      13819.36      13805.94        74.94 o                         
   5   4   5          4.33          7.74         2.58 o                         
   6   4   5        196.45        221.83         4.20 o                         
   7   4   5        118.62        128.33         4.16 o                         
   8   4   5        619.64        552.24         7.96 o                         
   9   4   5        239.89        202.62         5.62 o                         
  10   4   5         92.67        100.33         5.42 o                         
  11   4   5         11.48         -0.48         4.97 o                         
  12   4   5        282.39        302.39         8.40 o                         
  13   4   5          1.01          2.18         6.31 o                         
  14   4   5         92.98         85.40         8.21 o                         
 -14   5   5          6.72         13.77        13.54 o                         
 -13   5   5          8.28         13.93        12.74 o                         
 -12   5   5        180.93        209.69        10.19 o                         
 -11   5   5          6.39          9.71         7.45 o                         
 -10   5   5         93.04         95.66         7.78 o                         
  -9   5   5        381.79        363.25         9.69 o                         
  -8   5   5        154.40        160.55         6.10 o                         
  -7   5   5         50.36         67.28         3.73 o                         
  -6   5   5         75.61         69.99         4.37 o                         
  -5   5   5        683.42        697.93         7.43 o                         
  -4   5   5       3962.29       3924.63        24.71 o                         
  -3   5   5       5090.77       5054.13        31.13 o                         
  -2   5   5        225.23        228.53         3.79 o                         
  -1   5   5      10181.66      10208.25        53.83 o                         
   0   5   5       1486.96       1503.45        10.93 o                         
   1   5   5       5979.39       5807.66        33.24 o                         
   2   5   5       2667.34       2564.74        16.84 o                         
   3   5   5        230.50        215.86         3.81 o                         
   4   5   5        148.78        147.94         3.37 o                         
   5   5   5         85.68         89.26         3.34 o                         
   6   5   5        281.44        306.40         5.47 o                         
   7   5   5        747.16        711.46         7.78 o                         
   8   5   5          8.60          4.23         3.80 o                         
   9   5   5         30.61         30.35         4.73 o                         
  10   5   5        199.29        179.74         6.80 o                         
  11   5   5         95.19        103.06         6.52 o                         
  12   5   5        207.64        235.85         8.15 o                         
  13   5   5        103.59        120.95         7.78 o                         
 -13   6   5         32.61         41.51        11.88 o                         
 -12   6   5         12.22         24.28         9.61 o                         
 -11   6   5          0.37         12.23         8.08 o                         
 -10   6   5         15.89         17.99         7.83 o                         
  -9   6   5        208.48        253.37         9.00 o                         
  -8   6   5         48.37         43.48         6.15 o                         
  -7   6   5        973.19        979.44        11.15 o                         
  -6   6   5         11.13         19.11         4.41 o                         
  -5   6   5        187.91        189.94         5.73 o                         
  -4   6   5        674.25        653.22         7.96 o                         
  -3   6   5          0.58         -2.74         3.27 o                         
  -2   6   5          7.74          8.93         2.84 o                         
  -1   6   5          7.92          3.39         2.71 o                         
   0   6   5       1221.85       1125.67         9.07 o                         
   1   6   5         47.58         43.98         3.10 o                         
   2   6   5         66.79         70.33         2.98 o                         
   3   6   5        202.21        219.87         4.29 o                         
   4   6   5       2266.62       2171.21        16.25 o                         
   5   6   5        662.11        636.63         7.97 o                         
   6   6   5         21.07         41.19         4.07 o                         
   7   6   5        306.41        316.69         7.10 o                         
   8   6   5         83.37         66.24         5.34 o                         
   9   6   5         18.41         21.10         5.46 o                         
  10   6   5        108.76        134.60         6.52 o                         
  11   6   5          3.14         -5.11         7.04 o                         
  12   6   5          0.94          5.08         8.36 o                         
  13   6   5        174.06        193.50        11.50 o                         
 -12   7   5         14.60         23.60        10.76 o                         
 -11   7   5         80.07         80.62         9.49 o                         
 -10   7   5         24.44         22.27         8.34 o                         
  -9   7   5        264.32        269.56        10.40 o                         
  -8   7   5         65.72         59.97         7.35 o                         
  -7   7   5        484.83        497.24        10.37 o                         
  -6   7   5          1.93         23.58         5.02 o                         
  -5   7   5         14.70         10.15         4.69 o                         
  -4   7   5       2105.08       1997.78        16.21 o                         
  -3   7   5         19.84          9.56         4.37 o                         
  -2   7   5         46.79         53.45         4.35 o                         
  -1   7   5         13.27          7.19         3.68 o                         
   0   7   5         15.32         11.41         3.48 o                         
   1   7   5        306.66        320.52         4.76 o                         
   2   7   5        238.39        231.98         4.88 o                         
   3   7   5         74.96         71.50         4.36 o                         
   4   7   5         13.29         13.58         4.17 o                         
   5   7   5       1149.65       1092.18        11.36 o                         
   6   7   5         46.13         66.72         5.42 o                         
   7   7   5       1243.43       1197.48        14.00 o                         
   8   7   5         31.03         31.10         6.38 o                         
   9   7   5        305.73        320.04         9.71 o                         
  10   7   5         23.44         39.17         8.01 o                         
  11   7   5        119.76        143.01         9.66 o                         
  12   7   5        118.46        133.60        11.16 o                         
 -11   8   5        108.92        104.62        11.51 o                         
 -10   8   5         24.03         32.71        10.00 o                         
  -9   8   5          8.51          9.56         8.92 o                         
  -8   8   5         17.13         17.58         8.24 o                         
  -7   8   5       1077.44       1051.39        15.27 o                         
  -6   8   5         67.46         68.60         6.52 o                         
  -5   8   5       1393.34       1306.17        14.22 o                         
  -4   8   5          3.58          2.66         5.52 o                         
  -3   8   5          4.30         10.14         5.09 o                         
  -2   8   5        316.96        314.12         7.48 o                         
  -1   8   5         78.11         72.60         4.90 o                         
   0   8   5         54.13         34.30         5.21 o                         
   1   8   5        179.61        185.41         6.20 o                         
   2   8   5        275.22        257.99         6.96 o                         
   3   8   5       1254.81       1255.85        12.91 o                         
   4   8   5         61.41         37.88         5.57 o                         
   5   8   5       1273.46       1211.83        14.61 o                         
   6   8   5        221.16        247.78         8.43 o                         
   7   8   5          1.20         -5.15         7.43 o                         
   8   8   5        110.74        119.29         8.86 o                         
   9   8   5         28.54         15.78         8.95 o                         
  10   8   5         37.36         37.07         9.55 o                         
  11   8   5        132.06        159.22        12.44 o                         
 -10   9   5        236.30        244.79        16.38 o                         
  -9   9   5         66.66         98.77        11.53 o                         
  -8   9   5          0.77          5.75         9.30 o                         
  -7   9   5         16.79          7.32         8.73 o                         
  -6   9   5        370.39        416.45        11.43 o                         
  -5   9   5        230.34        246.18         8.82 o                         
  -4   9   5        562.27        576.74        11.89 o                         
  -3   9   5        610.51        603.29        12.44 o                         
  -2   9   5       1344.28       1283.45        16.20 o                         
  -1   9   5        541.44        502.34        11.09 o                         
   0   9   5        749.57        730.89        11.96 o                         
   1   9   5        281.92        257.32         8.01 o                         
   2   9   5        471.55        446.90         9.87 o                         
   3   9   5         20.49         29.76         6.41 o                         
   4   9   5        130.03        116.99         7.84 o                         
   5   9   5        524.05        503.39        12.52 o                         
   6   9   5          1.72         -8.02         8.02 o                         
   7   9   5        295.90        322.10        11.02 o                         
   8   9   5         40.89         19.52         9.93 o                         
   9   9   5         42.44         27.78        10.65 o                         
  10   9   5         17.99         31.64        15.14 o                         
  -8  10   5        120.11        105.87        13.37 o                         
  -7  10   5         12.24         21.63        11.31 o                         
  -6  10   5        513.79        548.47        15.03 o                         
  -5  10   5        170.27        180.48        11.03 o                         
  -4  10   5        459.79        451.55        13.52 o                         
  -3  10   5         19.82         31.06         8.92 o                         
  -2  10   5         71.42         49.80        10.19 o                         
  -1  10   5         12.74         15.70         8.15 o                         
   0  10   5        198.10        179.17         9.26 o                         
   1  10   5        219.53        236.81        10.31 o                         
   2  10   5       1228.81       1166.82        16.07 o                         
   3  10   5         23.39         38.01         8.79 o                         
   4  10   5        636.14        651.39        16.11 o                         
   5  10   5        107.98        124.87        10.82 o                         
   6  10   5         32.53         35.68         9.74 o                         
   7  10   5          0.00         -6.22        10.78 o                         
   8  10   5        160.23        196.18        15.29 o                         
  -6  11   5         13.13         28.91        14.16 o                         
  -5  11   5          0.81         -7.01        12.04 o                         
  -4  11   5         19.36         45.72        11.26 o                         
  -3  11   5         58.61         54.68        10.53 o                         
  -2  11   5          5.37          3.10        10.08 o                         
  -1  11   5        150.81        152.39        12.14 o                         
   0  11   5          1.64         -9.59         9.59 o                         
   1  11   5         23.41         11.65         9.85 o                         
   2  11   5         10.44          1.47        10.87 o                         
   3  11   5         30.61         54.30        12.21 o                         
   4  11   5         10.96         27.85        12.43 o                         
   5  11   5         31.54         46.57        14.80 o                         
   6  11   5        119.08        110.34        18.53 o                         
  -2  12   5          0.06          6.12        14.38 o                         
  -1  12   5          0.90          2.69        13.89 o                         
   0  12   5         15.07        -11.53        14.04 o                         
   1  12   5         52.02         69.80        16.39 o                         
 -14   0   6        317.43        329.99        17.40 o                         
 -12   0   6        182.21        225.47        12.30 o                         
 -10   0   6        613.16        512.64        13.54 o                         
  -8   0   6       1081.59       1037.82        12.83 o                         
  -6   0   6       4781.65       4911.81        35.67 o                         
  -4   0   6        247.06        231.12         4.61 o                         
  -2   0   6      11207.52      11493.72        81.71 o                         
   0   0   6      36403.29      33566.05       222.01 o                         
   2   0   6      31008.66      29416.12       271.45 o                         
   4   0   6       7420.56       7648.89        57.04 o                         
   6   0   6       5892.99       5854.14        41.30 o                         
   8   0   6        335.83        317.90         5.92 o                         
  10   0   6         16.04          8.51         4.48 o                         
  12   0   6        756.03        737.04        16.47 o                         
  14   0   6          0.01         57.74        18.47 o                         
 -15   1   6          7.52         12.03        15.92 o                         
 -14   1   6        179.97        188.90        10.18 o                         
 -13   1   6          5.46         12.53         8.04 o                         
 -12   1   6       1046.30       1021.04        13.99 o                         
 -11   1   6        248.13        238.80         7.98 o                         
 -10   1   6          6.49          2.56         5.17 o                         
  -9   1   6        287.63        276.09         6.82 o                         
  -8   1   6        261.94        258.61         5.74 o                         
  -7   1   6          3.10          4.96         2.90 o                         
  -6   1   6       3212.84       3362.04        20.84 o                         
  -5   1   6       2610.06       2581.15        15.20 o                         
  -4   1   6       3009.87       3094.26        16.34 o                         
  -3   1   6      11892.15      12243.03        62.48 o                         
  -2   1   6        590.43        702.28         5.25 o                         
  -1   1   6       6529.56       6832.91        32.80 o                         
   0   1   6       1342.63       1298.63         7.87 o                         
   1   1   6        972.53       1113.89         7.18 o                         
   2   1   6       1236.74       1341.43         7.83 o                         
   3   1   6       2066.54       2138.16        11.44 o                         
   4   1   6      13849.59      13898.84        67.02 o                         
   5   1   6       3511.37       3518.33        20.42 o                         
   6   1   6       4390.24       4400.30        25.21 o                         
   7   1   6         27.40         29.57         2.13 o                         
   8   1   6         49.51         55.15         3.16 o                         
   9   1   6         40.81         38.74         3.20 o                         
  10   1   6        157.71        146.47         4.59 o                         
  11   1   6        105.77        107.69         4.91 o                         
  12   1   6        202.06        222.05         6.61 o                         
  13   1   6        263.11        291.01         8.04 o                         
  14   1   6        562.78        567.55        13.07 o                         
  15   1   6        143.69        182.13        11.49 o                         
 -15   2   6         14.69          5.64        16.14 o                         
 -14   2   6          3.49          8.25         9.99 o                         
 -13   2   6         62.10         49.21         8.91 o                         
 -12   2   6        274.95        281.92         9.59 o                         
 -11   2   6        960.07        962.98        13.12 o                         
 -10   2   6       1105.69       1070.41        11.90 o                         
  -9   2   6       2169.64       2077.26        17.40 o                         
  -8   2   6        572.92        560.02         8.02 o                         
  -7   2   6       1312.74       1308.34        11.13 o                         
  -6   2   6       1876.15       1790.36        12.44 o                         
  -5   2   6         57.77         74.72         2.69 o                         
  -4   2   6          2.37         -0.72         1.77 o                         
  -3   2   6        756.11        831.34         6.00 o                         
  -2   2   6       1921.41       2049.26        12.60 o                         
  -1   2   6        347.28        324.06         3.25 o                         
   0   2   6        947.00        968.66         6.30 o                         
   1   2   6          5.21          5.47         1.19 o                         
   2   2   6        225.87        251.89         2.58 o                         
   3   2   6       6019.52       6056.01        33.18 o                         
   4   2   6        290.91        305.81         3.64 o                         
   5   2   6        356.23        329.95         3.60 o                         
   6   2   6       6027.18       6006.88        34.69 o                         
   7   2   6       1049.12       1063.64         9.03 o                         
   8   2   6          1.59         -0.57         3.53 o                         
   9   2   6       1029.87       1054.99        10.51 o                         
  10   2   6         11.13          2.51         4.64 o                         
  11   2   6        973.66        960.45        11.18 o                         
  12   2   6        423.21        449.62        10.58 o                         
  13   2   6        247.62        227.66         9.00 o                         
  14   2   6         32.99         30.25         6.70 o                         
 -14   3   6         21.03         21.26        11.87 o                         
 -13   3   6         86.02         88.12         9.71 o                         
 -12   3   6        119.05        111.46         8.33 o                         
 -11   3   6        220.64        239.66         8.23 o                         
 -10   3   6         43.05         46.29         5.73 o                         
  -9   3   6          0.51         -4.86         4.86 o                         
  -8   3   6        625.81        589.41         8.53 o                         
  -7   3   6        489.14        479.03         6.86 o                         
  -6   3   6        495.67        462.17         5.65 o                         
  -5   3   6       2190.86       2161.17        14.11 o                         
  -4   3   6        418.72        403.99         4.43 o                         
  -3   3   6       1930.67       1937.76        11.88 o                         
  -2   3   6          0.76          2.97         1.80 o                         
  -1   3   6        145.95        186.64         2.75 o                         
   0   3   6          1.58         -1.25         1.60 o                         
   1   3   6       1292.13       1310.66         8.66 o                         
   2   3   6        408.67        415.79         3.78 o                         
   3   3   6       6314.23       6609.16        34.49 o                         
   4   3   6        292.94        279.78         3.82 o                         
   5   3   6       4485.23       4476.86        26.58 o                         
   6   3   6         14.62         19.50         2.42 o                         
   7   3   6        255.88        267.56         4.96 o                         
   8   3   6        980.08        962.64         9.58 o                         
   9   3   6         14.00          5.81         4.39 o                         
  10   3   6         10.94          3.62         6.27 o                         
  11   3   6        317.87        350.72         9.74 o                         
  12   3   6          0.97         11.36         7.00 o                         
  13   3   6          0.88         16.77         5.59 o                         
  14   3   6         54.74         61.86         6.29 o                         
 -14   4   6        121.90        118.27        12.33 o                         
 -13   4   6          4.33         -4.37         9.34 o                         
 -12   4   6         35.93         45.81         8.34 o                         
 -11   4   6        784.67        796.37        13.35 o                         
 -10   4   6        203.12        187.05         7.70 o                         
  -9   4   6        695.37        630.67         9.73 o                         
  -8   4   6        186.78        175.31         5.76 o                         
  -7   4   6         36.20         24.93         3.60 o                         
  -6   4   6        380.49        381.86         5.54 o                         
  -5   4   6       1398.71       1414.12        10.65 o                         
  -4   4   6        211.20        213.77         4.25 o                         
  -3   4   6       8716.18       8767.53        47.86 o                         
  -2   4   6        244.62        260.27         3.87 o                         
  -1   4   6        979.47       1020.61         7.32 o                         
   0   4   6       1676.65       1661.85        10.92 o                         
   1   4   6       1627.32       1579.45        10.20 o                         
   2   4   6       2918.72       2990.83        17.73 o                         
   3   4   6      11199.16      11181.77        57.56 o                         
   4   4   6       1078.62       1089.44         8.93 o                         
   5   4   6          9.03         16.99         2.61 o                         
   6   4   6         11.60          7.61         2.68 o                         
   7   4   6        340.80        328.16         4.60 o                         
   8   4   6         21.26         18.20         4.14 o                         
   9   4   6          3.71         -0.48         4.56 o                         
  10   4   6        116.95        133.38         6.58 o                         
  11   4   6        389.39        391.20         8.37 o                         
  12   4   6         55.73         52.02         6.81 o                         
  13   4   6         30.49         40.58         8.64 o                         
  14   4   6         42.25         51.57         7.36 o                         
 -13   5   6         65.55         70.88        10.15 o                         
 -12   5   6          2.05         -9.10         9.10 o                         
 -11   5   6        331.41        351.44        10.94 o                         
 -10   5   6        108.60        143.39         8.60 o                         
  -9   5   6        203.66        192.88         7.97 o                         
  -8   5   6        354.46        355.34         8.08 o                         
  -7   5   6         45.23         45.97         4.51 o                         
  -6   5   6       1878.83       1846.56        15.67 o                         
  -5   5   6       1858.58       1822.41        13.56 o                         
  -4   5   6          3.81          4.88         3.28 o                         
  -3   5   6       1981.72       1919.02        13.41 o                         
  -2   5   6         15.85         15.86         2.78 o                         
  -1   5   6       1823.85       1913.26        12.31 o                         
   0   5   6       1078.60       1123.76         8.53 o                         
   1   5   6        164.72        153.57         3.50 o                         
   2   5   6        325.99        318.76         4.67 o                         
   3   5   6       2020.53       2079.34        13.83 o                         
   4   5   6         19.71         27.31         2.88 o                         
   5   5   6       4059.11       4018.04        25.29 o                         
   6   5   6          2.32          2.04         3.84 o                         
   7   5   6         29.50         41.47         3.67 o                         
   8   5   6        509.79        473.63         7.73 o                         
   9   5   6          5.63         -2.23         4.17 o                         
  10   5   6          3.12         -4.65         4.65 o                         
  11   5   6         69.44         69.63         6.10 o                         
  12   5   6         91.51         91.76         7.08 o                         
  13   5   6        173.31        190.52         9.19 o                         
 -13   6   6         42.21         59.67        13.47 o                         
 -12   6   6         15.54          5.46         9.63 o                         
 -11   6   6        358.95        360.86        11.59 o                         
 -10   6   6        294.71        321.27        10.58 o                         
  -9   6   6        668.70        655.69        13.89 o                         
  -8   6   6       1697.73       1671.00        17.67 o                         
  -7   6   6       1065.23       1039.98        11.80 o                         
  -6   6   6       1236.31       1162.56        12.33 o                         
  -5   6   6       1382.77       1362.65        12.88 o                         
  -4   6   6        297.12        299.12         6.45 o                         
  -3   6   6          5.45          0.30         3.53 o                         
  -2   6   6        861.51        842.28         8.26 o                         
  -1   6   6         20.00         17.23         2.67 o                         
   0   6   6       5008.79       5153.90        31.44 o                         
   1   6   6        307.86        292.27         5.35 o                         
   2   6   6       2240.57       2365.79        17.49 o                         
   3   6   6       1552.33       1503.50        13.52 o                         
   4   6   6          5.88         10.98         3.18 o                         
   5   6   6        715.64        672.32         7.99 o                         
   6   6   6       1402.79       1397.11        12.66 o                         
   7   6   6       2587.92       2589.72        20.73 o                         
   8   6   6        592.01        612.57        11.21 o                         
   9   6   6        239.78        235.32         7.65 o                         
  10   6   6        163.17        157.88         7.47 o                         
  11   6   6        362.63        369.91        10.16 o                         
  12   6   6        141.68        145.15         9.72 o                         
  13   6   6         12.64         20.15        13.30 o                         
 -12   7   6        150.59        131.74        12.01 o                         
 -11   7   6         41.53         27.43         9.50 o                         
 -10   7   6        128.23        131.16         9.36 o                         
  -9   7   6        105.13        122.43         8.62 o                         
  -8   7   6         61.17         53.56         7.71 o                         
  -7   7   6          7.70         22.82         5.88 o                         
  -6   7   6       1033.69        983.41        12.05 o                         
  -5   7   6         10.62          3.94         4.85 o                         
  -4   7   6         27.43         22.67         4.57 o                         
  -3   7   6        255.41        239.75         6.12 o                         
  -2   7   6         74.46         74.21         4.09 o                         
  -1   7   6        611.20        589.03         7.37 o                         
   0   7   6        682.82        633.89         8.31 o                         
   1   7   6        372.68        343.24         7.21 o                         
   2   7   6         79.11         74.06         4.21 o                         
   3   7   6        302.40        309.22         7.03 o                         
   4   7   6       2112.90       2033.75        16.23 o                         
   5   7   6         72.42         76.61         5.47 o                         
   6   7   6       2018.28       1981.49        18.34 o                         
   7   7   6        328.11        294.39         9.05 o                         
   8   7   6        786.65        754.11        12.75 o                         
   9   7   6          8.95          6.31         7.30 o                         
  10   7   6         18.49         28.67         8.02 o                         
  11   7   6         88.45         88.32         9.18 o                         
  12   7   6         95.51        103.84        11.33 o                         
 -11   8   6          4.22         10.78        12.96 o                         
 -10   8   6         29.91         45.62        10.32 o                         
  -9   8   6         62.09         75.48         9.78 o                         
  -8   8   6        191.81        197.06        10.25 o                         
  -7   8   6        236.33        232.67         9.61 o                         
  -6   8   6          0.85          3.60         6.28 o                         
  -5   8   6         37.85         37.12         6.12 o                         
  -4   8   6        216.84        200.44         7.05 o                         
  -3   8   6        195.64        178.97         6.42 o                         
  -2   8   6       1402.48       1360.33        14.98 o                         
  -1   8   6         30.76         48.20         5.01 o                         
   0   8   6       1056.39       1062.07        12.39 o                         
   1   8   6         43.56         52.21         5.48 o                         
   2   8   6       1541.86       1559.93        14.52 o                         
   3   8   6         15.94         22.71         5.42 o                         
   4   8   6         38.11         26.78         5.96 o                         
   5   8   6         75.61         75.44         6.74 o                         
   6   8   6        293.91        297.42         9.40 o                         
   7   8   6         31.02         33.07         7.40 o                         
   8   8   6          3.06          5.23         7.98 o                         
   9   8   6        429.45        450.58        13.01 o                         
  10   8   6         17.72         10.93         9.93 o                         
  11   8   6        235.81        279.05        14.41 o                         
 -10   9   6          0.29          5.35        14.12 o                         
  -9   9   6          0.05          4.77        11.26 o                         
  -8   9   6        225.68        248.62        11.39 o                         
  -7   9   6        343.70        357.40        12.23 o                         
  -6   9   6        291.21        314.38        10.99 o                         
  -5   9   6        498.17        542.22        12.15 o                         
  -4   9   6          4.25          7.88         7.60 o                         
  -3   9   6        344.01        330.10         9.66 o                         
  -2   9   6         65.26         61.95         7.40 o                         
  -1   9   6        361.64        381.33        10.61 o                         
   0   9   6         22.12         20.20         6.34 o                         
   1   9   6        194.31        164.96         7.04 o                         
   2   9   6          0.19         12.67         6.31 o                         
   3   9   6        278.80        302.00         8.79 o                         
   4   9   6         72.05         71.70         8.04 o                         
   5   9   6         18.29         26.40         8.21 o                         
   6   9   6          2.08          0.98         8.27 o                         
   7   9   6          3.74          3.61         8.86 o                         
   8   9   6         59.60         58.46        10.14 o                         
   9   9   6         32.76         36.08        10.72 o                         
  -8  10   6        135.55        106.44        14.57 o                         
  -7  10   6          2.70         11.44        11.83 o                         
  -6  10   6        114.83         97.67        11.49 o                         
  -5  10   6        190.65        188.68        11.26 o                         
  -4  10   6         57.65         52.03         9.07 o                         
  -3  10   6         23.13          3.90         8.51 o                         
  -2  10   6         51.24         46.11         8.95 o                         
  -1  10   6          2.53         -7.79         8.35 o                         
   0  10   6        104.84        104.11         9.23 o                         
   1  10   6        109.54        148.35         9.31 o                         
   2  10   6         14.14         19.71         9.05 o                         
   3  10   6         38.17         55.80         9.89 o                         
   4  10   6          0.33          1.91         9.40 o                         
   5  10   6         19.65         15.69        10.72 o                         
   6  10   6        143.74        158.57        11.21 o                         
   7  10   6          1.46          3.58        10.89 o                         
   8  10   6         56.36         75.76        13.72 o                         
  -6  11   6         13.69         20.17        14.82 o                         
  -5  11   6        236.55        249.05        14.97 o                         
  -4  11   6         10.96         18.50        11.44 o                         
  -3  11   6         70.18         60.30        10.40 o                         
  -2  11   6         33.35         33.61         9.90 o                         
  -1  11   6          9.87         -4.13        10.13 o                         
   0  11   6         68.45         38.06        10.18 o                         
   1  11   6         59.53         49.21        11.24 o                         
   2  11   6          0.72         -0.79        11.29 o                         
   3  11   6        437.20        462.54        16.27 o                         
   4  11   6         65.09         94.57        13.30 o                         
   5  11   6        197.37        230.07        16.06 o                         
 -15   0   7         55.06         79.07        22.86 o                         
 -13   0   7        212.09        215.42        14.82 o                         
 -11   0   7       1252.32       1206.83        20.77 o                         
  -9   0   7        223.15        224.68         8.23 o                         
  -7   0   7       4845.18       4726.32        37.48 o                         
  -5   0   7       1451.21       1411.87        13.49 o                         
  -3   0   7      14000.84      14359.29       107.94 o                         
  -1   0   7      16983.68      16809.28       118.53 o                         
   1   0   7        898.19        988.24         8.33 o                         
   3   0   7        317.30        336.35         5.19 o                         
   5   0   7       7781.13       8125.62        59.14 o                         
   7   0   7        138.76        141.61         4.84 o                         
   9   0   7        820.93        784.08        11.34 o                         
  11   0   7          4.88          4.76         7.30 o                         
  13   0   7        354.27        365.44        18.04 o                         
 -15   1   7          4.66         -6.74        15.78 o                         
 -14   1   7         17.40          6.44         8.91 o                         
 -13   1   7        461.75        462.24        12.24 o                         
 -12   1   7          0.83         29.08         7.92 o                         
 -11   1   7        112.79        109.13         7.45 o                         
 -10   1   7        168.15        177.73         6.76 o                         
  -9   1   7       2048.31       2039.04        17.74 o                         
  -8   1   7        369.60        352.20         6.71 o                         
  -7   1   7       1464.70       1467.49        11.67 o                         
  -6   1   7          0.72         -0.14         2.44 o                         
  -5   1   7       1655.23       1685.45        11.27 o                         
  -4   1   7        283.75        263.28         3.81 o                         
  -3   1   7        281.22        330.32         3.91 o                         
  -2   1   7        509.13        548.08         4.86 o                         
  -1   1   7        438.24        433.59         3.97 o                         
   0   1   7       5295.42       5535.20        28.74 o                         
   1   1   7        256.17        256.72         3.06 o                         
   2   1   7       3973.26       4135.79        22.20 o                         
   3   1   7       2845.27       2863.01        15.23 o                         
   4   1   7        242.98        234.45         3.11 o                         
   5   1   7        119.51        111.13         2.81 o                         
   6   1   7         25.86         25.15         2.43 o                         
   7   1   7        287.30        273.60         4.44 o                         
   8   1   7        230.52        243.39         4.60 o                         
   9   1   7        191.81        199.93         4.85 o                         
  10   1   7         25.68         20.10         4.22 o                         
  11   1   7        349.34        394.01         8.12 o                         
  12   1   7          6.17          8.00         4.90 o                         
  13   1   7        506.52        546.67        10.11 o                         
  14   1   7          1.66          8.62         7.76 o                         
 -14   2   7         21.33         11.50        10.98 o                         
 -13   2   7         15.95         19.94         8.77 o                         
 -12   2   7       1006.44       1023.37        15.35 o                         
 -11   2   7        750.70        743.55        11.80 o                         
 -10   2   7       2007.53       1991.36        17.26 o                         
  -9   2   7         27.52         38.16         4.91 o                         
  -8   2   7         66.50         53.23         4.58 o                         
  -7   2   7          0.39          1.81         3.18 o                         
  -6   2   7        319.00        331.67         4.68 o                         
  -5   2   7       3106.79       3035.83        20.23 o                         
  -4   2   7       4452.22       4470.85        24.60 o                         
  -3   2   7          5.44          5.05         2.09 o                         
  -2   2   7         95.78         97.11         2.68 o                         
  -1   2   7       1086.15       1070.67         7.10 o                         
   0   2   7         24.35         21.85         1.60 o                         
   1   2   7        256.05        260.14         3.15 o                         
   2   2   7        956.82        928.05         6.13 o                         
   3   2   7         11.35          8.72         1.59 o                         
   4   2   7       4079.40       3976.81        21.31 o                         
   5   2   7       5201.28       5226.00        30.45 o                         
   6   2   7       2210.69       2181.87        14.04 o                         
   7   2   7       2673.82       2583.97        16.75 o                         
   8   2   7          6.52         -2.87         2.87 o                         
   9   2   7        172.47        164.56         5.43 o                         
  10   2   7        444.49        434.57         8.76 o                         
  11   2   7        823.51        820.74        10.58 o                         
  12   2   7         50.53         61.27         5.43 o                         
  13   2   7          0.81         11.33         6.49 o                         
  14   2   7         41.73         51.18         8.57 o                         
 -14   3   7          5.30         20.48        11.13 o                         
 -13   3   7        147.49        153.45        10.32 o                         
 -12   3   7          0.04         10.98         7.92 o                         
 -11   3   7          6.55         21.56         7.01 o                         
 -10   3   7        226.46        248.60         7.61 o                         
  -9   3   7         22.13         24.74         5.21 o                         
  -8   3   7        163.99        164.68         5.97 o                         
  -7   3   7        569.19        552.36         7.67 o                         
  -6   3   7        149.87        165.20         4.37 o                         
  -5   3   7        175.97        184.07         3.69 o                         
  -4   3   7       2750.88       2757.06        17.04 o                         
  -3   3   7          3.95          5.68         2.17 o                         
  -2   3   7       6355.75       6256.93        34.79 o                         
  -1   3   7          0.61          2.02         1.64 o                         
   0   3   7          2.82          4.12         1.69 o                         
   1   3   7         10.18         22.47         1.74 o                         
   2   3   7       6367.47       6340.46        31.38 o                         
   3   3   7       1274.59       1266.86         9.20 o                         
   4   3   7       4462.72       4191.87        23.64 o                         
   5   3   7        138.43        144.74         3.53 o                         
   6   3   7        523.91        528.95         6.56 o                         
   7   3   7        102.38        105.04         3.32 o                         
   8   3   7         36.14         33.66         3.65 o                         
   9   3   7        355.04        336.54         7.82 o                         
  10   3   7        332.32        325.85         9.31 o                         
  11   3   7          6.69         28.24         7.70 o                         
  12   3   7        975.00        971.23        15.83 o                         
  13   3   7        120.69        158.67         9.86 o                         
  14   3   7        260.44        283.96         8.71 o                         
 -14   4   7         39.68         57.14        14.57 o                         
 -13   4   7          0.96         -1.60        10.01 o                         
 -12   4   7        222.61        206.67        10.08 o                         
 -11   4   7        210.12        240.45         9.35 o                         
 -10   4   7        861.39        854.86        13.57 o                         
  -9   4   7        205.50        186.78         7.48 o                         
  -8   4   7        340.50        309.60         7.87 o                         
  -7   4   7        474.05        448.81         7.17 o                         
  -6   4   7       1507.88       1536.90        11.63 o                         
  -5   4   7        264.80        239.30         4.32 o                         
  -4   4   7       3709.76       3679.57        22.62 o                         
  -3   4   7        647.03        665.44         6.28 o                         
  -2   4   7       4890.18       5007.70        30.58 o                         
  -1   4   7        534.03        504.50         5.18 o                         
   0   4   7       2251.21       2254.75        14.31 o                         
   1   4   7       1189.75       1176.41         8.79 o                         
   2   4   7        876.98        774.31         6.60 o                         
   3   4   7         21.32         17.05         2.36 o                         
   4   4   7         20.76         15.76         2.75 o                         
   5   4   7         74.44         89.46         3.39 o                         
   6   4   7        507.03        511.62         6.61 o                         
   7   4   7        128.45        130.09         4.32 o                         
   8   4   7         64.62         51.61         4.24 o                         
   9   4   7       1521.50       1431.93        14.38 o                         
  10   4   7        222.37        265.26         8.46 o                         
  11   4   7         50.93         44.82         5.57 o                         
  12   4   7         28.11         36.60         7.82 o                         
  13   4   7          4.25          2.85         8.97 o                         
  14   4   7        331.13        351.30        13.20 o                         
 -13   5   7         47.10         53.39        10.72 o                         
 -12   5   7          0.44          4.99         8.94 o                         
 -11   5   7         49.52         64.43         9.10 o                         
 -10   5   7        978.41        981.11        15.10 o                         
  -9   5   7        189.60        192.74         8.46 o                         
  -8   5   7        478.06        473.91         9.89 o                         
  -7   5   7        672.17        641.11         9.21 o                         
  -6   5   7        123.22        133.19         4.84 o                         
  -5   5   7          3.37         -0.20         3.49 o                         
  -4   5   7        115.35        123.95         4.31 o                         
  -3   5   7        240.73        249.20         4.53 o                         
  -2   5   7         43.54         44.42         3.31 o                         
  -1   5   7        273.95        277.03         4.62 o                         
   0   5   7        708.90        709.16         7.08 o                         
   1   5   7       2000.50       2032.34        13.19 o                         
   2   5   7       4004.40       3851.55        23.67 o                         
   3   5   7       1391.12       1425.42        10.70 o                         
   4   5   7       1016.01        951.53         8.86 o                         
   5   5   7        536.95        550.84         7.74 o                         
   6   5   7       1068.54        994.42        10.37 o                         
   7   5   7         60.37         57.67         4.42 o                         
   8   5   7        390.13        375.80         7.59 o                         
   9   5   7          0.33         -4.50         4.50 o                         
  10   5   7         44.96         36.93         5.47 o                         
  11   5   7        148.61        146.02         6.39 o                         
  12   5   7        116.61        128.08         6.06 o                         
  13   5   7         39.75         51.23         8.79 o                         
 -13   6   7        152.64        145.69        13.64 o                         
 -12   6   7        150.94        170.18        10.92 o                         
 -11   6   7        117.18        127.43         9.81 o                         
 -10   6   7        505.69        524.88        13.22 o                         
  -9   6   7        161.65        191.98         8.65 o                         
  -8   6   7          3.60         32.78         6.71 o                         
  -7   6   7        216.80        207.30         6.74 o                         
  -6   6   7          2.30         -1.01         4.77 o                         
  -5   6   7        391.98        377.69         7.57 o                         
  -4   6   7         93.68        101.10         5.17 o                         
  -3   6   7        179.47        193.40         4.30 o                         
  -2   6   7        337.10        354.46         6.02 o                         
  -1   6   7       2003.01       1995.39        14.53 o                         
   0   6   7        763.66        733.25         8.58 o                         
   1   6   7        153.30        157.99         4.55 o                         
   2   6   7        779.82        820.41         9.06 o                         
   3   6   7       1519.21       1464.09        12.89 o                         
   4   6   7        971.87        933.12         9.10 o                         
   5   6   7       1103.56       1060.13        11.35 o                         
   6   6   7        777.51        784.93         9.37 o                         
   7   6   7        663.46        672.16         9.64 o                         
   8   6   7          1.30          7.23         5.38 o                         
   9   6   7        204.17        199.99         7.58 o                         
  10   6   7         63.88         66.38         7.55 o                         
  11   6   7          1.14         12.53         8.04 o                         
  12   6   7        133.78        143.66         8.91 o                         
 -12   7   7         59.56         49.47        13.67 o                         
 -11   7   7         14.70         20.89        10.33 o                         
 -10   7   7         22.09         26.26         8.78 o                         
  -9   7   7       1358.10       1452.54        18.47 o                         
  -8   7   7         66.37         77.37         8.05 o                         
  -7   7   7       2018.92       1910.53        19.02 o                         
  -6   7   7         51.20         56.67         5.82 o                         
  -5   7   7        615.05        603.53         9.68 o                         
  -4   7   7          0.59         -4.54         4.54 o                         
  -3   7   7         98.39        113.42         5.28 o                         
  -2   7   7          8.42          2.72         3.62 o                         
  -1   7   7        431.77        421.30         7.34 o                         
   0   7   7        210.64        193.99         5.60 o                         
   1   7   7       1865.89       1922.75        14.86 o                         
   2   7   7          9.02         -4.38         4.38 o                         
   3   7   7        574.50        574.54         8.63 o                         
   4   7   7        342.04        328.29         7.93 o                         
   5   7   7        265.42        290.72         8.52 o                         
   6   7   7         19.64         14.46         5.76 o                         
   7   7   7        185.38        193.71         8.19 o                         
   8   7   7         15.37          5.16         7.13 o                         
   9   7   7         21.06         20.71         7.78 o                         
  10   7   7         82.91         81.13         9.11 o                         
  11   7   7        115.40        100.86        10.05 o                         
  12   7   7          0.18         20.98        12.01 o                         
 -11   8   7         51.88         36.11        14.41 o                         
 -10   8   7        165.34        157.85        11.72 o                         
  -9   8   7          3.19         -1.70         9.39 o                         
  -8   8   7         80.97         78.00         9.58 o                         
  -7   8   7        193.29        210.49         9.43 o                         
  -6   8   7        446.20        466.45        10.52 o                         
  -5   8   7         91.36         91.38         7.07 o                         
  -4   8   7        749.24        754.70        12.28 o                         
  -3   8   7        175.41        210.45         7.64 o                         
  -2   8   7         28.36         28.95         6.47 o                         
  -1   8   7       1677.14       1643.20        14.24 o                         
   0   8   7         22.94         40.62         4.97 o                         
   1   8   7       1452.62       1396.01        13.72 o                         
   2   8   7        794.73        751.72        10.66 o                         
   3   8   7         25.21         28.70         5.54 o                         
   4   8   7        557.08        564.89        11.43 o                         
   5   8   7        211.50        211.05         8.55 o                         
   6   8   7         55.54         37.69         7.57 o                         
   7   8   7        133.36        123.19         9.25 o                         
   8   8   7         78.98         68.00         9.60 o                         
   9   8   7         15.41          9.24         9.42 o                         
  10   8   7          4.37         -5.82        10.33 o                         
  -9   9   7          0.84        -12.51        12.51 o                         
  -8   9   7         20.75         20.82        10.96 o                         
  -7   9   7         69.07         61.74        10.43 o                         
  -6   9   7          5.54          5.08         8.87 o                         
  -5   9   7         35.27         32.60         8.58 o                         
  -4   9   7          2.82          6.11         7.74 o                         
  -3   9   7        137.01        155.89         8.23 o                         
  -2   9   7         99.54        108.48         8.26 o                         
  -1   9   7         21.45         16.61         7.10 o                         
   0   9   7        258.98        251.63         8.17 o                         
   1   9   7        248.96        273.17         7.93 o                         
   2   9   7        854.93        872.91        12.30 o                         
   3   9   7        282.78        290.95         9.46 o                         
   4   9   7        354.69        365.37        10.55 o                         
   5   9   7         36.34         40.15         8.63 o                         
   6   9   7        191.57        202.09        10.48 o                         
   7   9   7         62.35         38.01        10.09 o                         
   8   9   7          7.30         16.44        10.64 o                         
   9   9   7          0.17          8.83        12.76 o                         
  -8  10   7         90.86        108.40        14.79 o                         
  -7  10   7          8.76         -0.47        13.82 o                         
  -6  10   7         81.05         87.04        12.75 o                         
  -5  10   7          9.33         17.85        10.99 o                         
  -4  10   7        150.85        162.95        10.40 o                         
  -3  10   7         35.49         28.70         9.07 o                         
  -2  10   7        217.39        227.83        10.61 o                         
  -1  10   7         70.61         48.68         8.72 o                         
   0  10   7        382.89        394.65        11.32 o                         
   1  10   7         40.15         58.49         8.59 o                         
   2  10   7         18.71         16.97        10.26 o                         
   3  10   7        219.81        233.44        11.74 o                         
   4  10   7         73.19         95.67         9.90 o                         
   5  10   7        485.16        518.23        15.74 o                         
   6  10   7         20.77         13.69        10.91 o                         
   7  10   7         12.64         -2.51        11.99 o                         
  -5  11   7         12.05          2.23        14.36 o                         
  -4  11   7          4.05         -6.28        12.07 o                         
  -3  11   7          6.12          1.24        10.94 o                         
  -2  11   7         45.72         27.51        10.64 o                         
  -1  11   7          9.03         -4.68        10.22 o                         
   0  11   7         54.43         47.96        11.49 o                         
   1  11   7          9.52          4.81        12.79 o                         
   2  11   7        271.21        277.18        14.81 o                         
   3  11   7          2.68         11.57        12.37 o                         
   4  11   7         47.73         36.06        12.69 o                         
   5  11   7         19.98         -7.65        18.12 o                         
 -14   0   8         46.70         69.34        17.94 o                         
 -12   0   8        308.23        289.51        14.35 o                         
 -10   0   8        399.57        351.87        13.12 o                         
  -8   0   8       4821.82       4701.15        50.28 o                         
  -6   0   8          9.52          5.09         3.52 o                         
  -4   0   8        283.84        272.51         6.14 o                         
  -2   0   8        509.28        485.42         6.78 o                         
   0   0   8       3356.47       3147.28        22.56 o                         
   2   0   8        611.29        671.00         6.58 o                         
   4   0   8        962.03        979.29        10.18 o                         
   6   0   8        503.29        481.83         7.25 o                         
   8   0   8        368.47        353.59         9.60 o                         
  10   0   8        203.03        177.69         6.93 o                         
  12   0   8        304.71        334.92        10.63 o                         
  14   0   8        442.53        539.02        24.65 o                         
 -14   1   8          8.73         20.97        10.02 o                         
 -13   1   8          0.73          4.65         8.66 o                         
 -12   1   8        267.81        279.75         9.63 o                         
 -11   1   8         22.58         16.23         7.09 o                         
 -10   1   8       2308.43       2270.44        21.78 o                         
  -9   1   8        159.13        171.75         6.43 o                         
  -8   1   8          1.15          2.27         4.28 o                         
  -7   1   8       1485.09       1438.64        11.83 o                         
  -6   1   8        440.00        422.28         6.05 o                         
  -5   1   8       1838.70       1832.04        12.50 o                         
  -4   1   8       1725.22       1675.80        11.05 o                         
  -3   1   8        673.13        662.39         5.82 o                         
  -2   1   8       8535.25       8584.22        46.70 o                         
  -1   1   8        309.61        318.01         3.70 o                         
   0   1   8       7691.28       7547.59        39.41 o                         
   1   1   8        587.65        603.47         5.16 o                         
   2   1   8       2562.20       2520.00        13.87 o                         
   3   1   8        916.49        870.78         6.21 o                         
   4   1   8        893.95        871.65         6.68 o                         
   5   1   8       2571.48       2541.52        15.70 o                         
   6   1   8       3729.69       3760.34        21.53 o                         
   7   1   8       1213.55       1149.70         9.06 o                         
   8   1   8       1512.37       1398.14        11.62 o                         
   9   1   8         11.17          6.74         4.63 o                         
  10   1   8        215.77        206.71         5.06 o                         
  11   1   8        142.39        137.36         5.73 o                         
  12   1   8        182.33        206.40         6.84 o                         
  13   1   8          3.43         29.43         6.03 o                         
  14   1   8         42.13         74.95         8.96 o                         
 -14   2   8         88.55         79.08        16.49 o                         
 -13   2   8        105.21         97.29         9.80 o                         
 -12   2   8        829.19        878.48        14.53 o                         
 -11   2   8         23.81         39.10         6.82 o                         
 -10   2   8         77.29         83.41         6.02 o                         
  -9   2   8        348.47        352.83         8.09 o                         
  -8   2   8       2239.81       2189.06        18.58 o                         
  -7   2   8        283.15        280.45         5.89 o                         
  -6   2   8        359.08        377.40         5.58 o                         
  -5   2   8         72.27         66.13         3.18 o                         
  -4   2   8       2093.75       2003.68        13.18 o                         
  -3   2   8       6616.25       6510.04        35.79 o                         
  -2   2   8        481.76        441.88         4.81 o                         
  -1   2   8        202.41        198.21         3.17 o                         
   0   2   8       4030.95       3991.00        21.35 o                         
   1   2   8       4816.92       4696.15        25.78 o                         
   2   2   8       2794.56       2862.88        16.45 o                         
   3   2   8       4715.36       4636.29        24.09 o                         
   4   2   8       1416.53       1369.56         9.21 o                         
   5   2   8       1734.75       1731.63        11.62 o                         
   6   2   8        676.16        653.22         5.67 o                         
   7   2   8          1.12          9.40         2.80 o                         
   8   2   8          2.39         -3.36         3.36 o                         
   9   2   8        167.63        148.29         4.59 o                         
  10   2   8         40.54         39.08         4.26 o                         
  11   2   8         23.98         26.74         5.63 o                         
  12   2   8        368.96        386.16         9.02 o                         
  13   2   8        131.01        130.97         7.35 o                         
  14   2   8        137.18        139.27         8.20 o                         
 -14   3   8         69.10         54.89        12.67 o                         
 -13   3   8         64.55         60.25        10.18 o                         
 -12   3   8          7.14         24.53         8.74 o                         
 -11   3   8       2274.85       2207.30        22.10 o                         
 -10   3   8        212.39        225.36         7.45 o                         
  -9   3   8       3076.55       3036.36        23.37 o                         
  -8   3   8         79.60         74.47         5.33 o                         
  -7   3   8         96.54         92.51         4.04 o                         
  -6   3   8         62.05         45.20         3.78 o                         
  -5   3   8        128.32        134.28         3.45 o                         
  -4   3   8         19.15         11.88         2.85 o                         
  -3   3   8       1186.26       1236.09         9.51 o                         
  -2   3   8       5634.27       5639.30        31.40 o                         
  -1   3   8       5441.89       5504.32        30.11 o                         
   0   3   8       7152.31       7256.69        37.34 o                         
   1   3   8        963.58        991.87         7.06 o                         
   2   3   8         95.11        100.85         2.54 o                         
   3   3   8        994.40        963.00         7.12 o                         
   4   3   8        167.49        167.49         3.84 o                         
   5   3   8        570.25        558.14         6.22 o                         
   6   3   8        221.20        230.84         4.65 o                         
   7   3   8       1192.63       1212.83        11.14 o                         
   8   3   8          0.40         -3.71         3.71 o                         
   9   3   8       1927.35       1904.84        17.24 o                         
  10   3   8        126.92        111.59         5.46 o                         
  11   3   8        925.98        915.73        13.41 o                         
  12   3   8          3.19          5.50         8.49 o                         
  13   3   8          1.49         -3.26         8.46 o                         
  14   3   8         54.05         52.32        13.29 o                         
 -14   4   8         69.54         74.74        12.96 o                         
 -13   4   8        219.11        227.21        12.44 o                         
 -12   4   8          1.55         21.55         9.30 o                         
 -11   4   8        117.44        141.70         8.83 o                         
 -10   4   8        138.43        137.79         7.79 o                         
  -9   4   8        887.18        877.66        12.46 o                         
  -8   4   8        177.15        168.28         6.85 o                         
  -7   4   8        484.54        461.50         7.85 o                         
  -6   4   8       1589.56       1558.87        12.58 o                         
  -5   4   8        698.10        701.99         7.38 o                         
  -4   4   8        284.63        295.79         5.42 o                         
  -3   4   8       7261.81       7390.92        44.68 o                         
  -2   4   8         21.34         26.29         2.74 o                         
  -1   4   8         39.86         57.36         2.48 o                         
   0   4   8        140.75        157.71         3.85 o                         
   1   4   8       4394.18       4350.26        26.13 o                         
   2   4   8       2879.46       2848.40        18.92 o                         
   3   4   8       5918.98       6025.98        33.79 o                         
   4   4   8        123.11        136.51         3.98 o                         
   5   4   8       1421.20       1450.95        11.51 o                         
   6   4   8        121.72        129.55         4.74 o                         
   7   4   8         97.47         93.80         4.46 o                         
   8   4   8          9.67          4.22         4.42 o                         
   9   4   8        375.13        391.40         8.40 o                         
  10   4   8        119.57        141.37         6.33 o                         
  11   4   8        222.83        218.44         8.08 o                         
  12   4   8         53.46         49.72         5.39 o                         
  13   4   8        301.12        343.95        11.74 o                         
 -13   5   8          0.22         -8.36        11.06 o                         
 -12   5   8          2.49         11.22         9.67 o                         
 -11   5   8        499.12        485.62        13.25 o                         
 -10   5   8          0.72          8.10         7.94 o                         
  -9   5   8        449.35        468.80        10.70 o                         
  -8   5   8          6.12         -3.52         6.27 o                         
  -7   5   8        443.81        417.06         8.34 o                         
  -6   5   8         62.34         52.88         4.58 o                         
  -5   5   8          1.42         -0.25         3.95 o                         
  -4   5   8        758.00        747.11         7.67 o                         
  -3   5   8         30.62         30.87         3.50 o                         
  -2   5   8       2423.21       2359.29        15.38 o                         
  -1   5   8       1656.60       1627.99        12.17 o                         
   0   5   8       4844.78       4791.23        30.44 o                         
   1   5   8        199.18        196.68         4.79 o                         
   2   5   8       3728.56       3845.24        23.51 o                         
   3   5   8          2.44          4.05         3.16 o                         
   4   5   8         64.15         54.45         3.68 o                         
   5   5   8         81.23         84.85         4.46 o                         
   6   5   8         19.25         16.39         4.22 o                         
   7   5   8         21.42         15.50         4.38 o                         
   8   5   8         90.36        101.56         5.54 o                         
   9   5   8        184.60        202.09         6.80 o                         
  10   5   8         18.91         18.10         5.84 o                         
  11   5   8        265.16        281.98         8.25 o                         
  12   5   8         71.22         81.50         6.58 o                         
  13   5   8         37.99         42.52        11.46 o                         
 -12   6   8         18.04         22.44        10.46 o                         
 -11   6   8          0.60         -4.41         9.07 o                         
 -10   6   8         35.66         43.22         8.73 o                         
  -9   6   8        483.00        501.51        12.28 o                         
  -8   6   8        962.78        938.81        14.86 o                         
  -7   6   8         20.52         26.67         5.78 o                         
  -6   6   8        525.31        506.48         9.19 o                         
  -5   6   8        113.88        124.05         5.41 o                         
  -4   6   8         13.55          4.39         3.60 o                         
  -3   6   8        194.24        222.92         5.34 o                         
  -2   6   8          7.72          3.10         3.29 o                         
  -1   6   8         28.41         26.52         4.08 o                         
   0   6   8         68.10         91.10         4.06 o                         
   1   6   8        545.60        580.15         7.67 o                         
   2   6   8        391.53        408.91         6.42 o                         
   3   6   8         24.28         29.41         3.72 o                         
   4   6   8          4.70          2.81         4.10 o                         
   5   6   8          0.95         -0.86         4.62 o                         
   6   6   8        152.95        148.22         5.45 o                         
   7   6   8          1.51         -4.63         5.12 o                         
   8   6   8        483.92        451.96         9.31 o                         
   9   6   8         82.18         84.81         6.66 o                         
  10   6   8          5.31          9.13         6.77 o                         
  11   6   8         22.01         41.54         8.23 o                         
  12   6   8        145.18        153.96        11.28 o                         
 -11   7   8         46.32         36.77        10.95 o                         
 -10   7   8        180.74        179.24        10.97 o                         
  -9   7   8         28.92         58.43         9.21 o                         
  -8   7   8        102.09        112.95         8.42 o                         
  -7   7   8         66.27         74.26         7.01 o                         
  -6   7   8        107.50        109.59         6.37 o                         
  -5   7   8        110.71         99.72         6.14 o                         
  -4   7   8        291.00        288.37         7.37 o                         
  -3   7   8        178.81        166.25         5.64 o                         
  -2   7   8         13.83          9.12         4.55 o                         
  -1   7   8       1223.61       1213.84        12.31 o                         
   0   7   8       1226.98       1178.95        11.68 o                         
   1   7   8        394.55        389.62         7.17 o                         
   2   7   8         13.34         14.44         4.45 o                         
   3   7   8        307.10        281.68         7.01 o                         
   4   7   8        786.97        700.23        12.10 o                         
   5   7   8         58.87         58.90         6.66 o                         
   6   7   8        335.07        325.28         9.65 o                         
   7   7   8        145.37        149.52         8.47 o                         
   8   7   8        226.99        254.44        10.37 o                         
   9   7   8          9.94         19.31         9.06 o                         
  10   7   8        285.40        280.46        11.18 o                         
  11   7   8         28.48         50.53        12.71 o                         
 -10   8   8          9.26         -1.35        10.86 o                         
  -9   8   8         11.65          4.89         9.90 o                         
  -8   8   8        666.57        695.22        15.71 o                         
  -7   8   8         10.41         18.26         8.18 o                         
  -6   8   8        444.89        401.78        10.49 o                         
  -5   8   8          6.85         14.24         7.04 o                         
  -4   8   8        179.08        201.94         8.09 o                         
  -3   8   8         14.38          8.51         6.50 o                         
  -2   8   8        252.52        266.67         8.66 o                         
  -1   8   8         50.02         55.91         5.65 o                         
   0   8   8        221.21        255.44         7.16 o                         
   1   8   8        132.46        148.36         6.40 o                         
   2   8   8        649.00        709.21        10.47 o                         
   3   8   8        227.58        269.21         9.28 o                         
   4   8   8        328.42        336.33         9.84 o                         
   5   8   8        120.67        120.57         8.46 o                         
   6   8   8        154.22        159.02         8.89 o                         
   7   8   8        108.43        100.13         9.07 o                         
   8   8   8         33.71         32.23         8.95 o                         
   9   8   8         17.36         17.90         9.65 o                         
  10   8   8         79.60         67.18        10.99 o                         
  -9   9   8         82.76         59.00        15.11 o                         
  -8   9   8         28.08         39.79        11.88 o                         
  -7   9   8          3.23         10.23        10.83 o                         
  -6   9   8          0.06          3.80        10.05 o                         
  -5   9   8        569.31        564.56        14.99 o                         
  -4   9   8         56.21         66.91         8.65 o                         
  -3   9   8        691.26        719.51        13.94 o                         
  -2   9   8        575.66        578.20        13.23 o                         
  -1   9   8        741.73        743.93        13.80 o                         
   0   9   8       1409.08       1374.13        16.51 o                         
   1   9   8        711.87        669.61        11.73 o                         
   2   9   8         61.42         61.30         7.48 o                         
   3   9   8          6.33          7.17         7.77 o                         
   4   9   8        238.41        216.21         9.52 o                         
   5   9   8         33.73         23.34        11.19 o                         
   6   9   8         93.29         86.02         9.75 o                         
   7   9   8          7.07          2.38         9.46 o                         
   8   9   8          9.72         -3.16        10.97 o                         
   9   9   8         98.95         78.93        14.99 o                         
  -7  10   8        142.10        167.02        17.08 o                         
  -6  10   8         35.92         36.10        12.81 o                         
  -5  10   8        269.24        278.53        13.13 o                         
  -4  10   8          2.40         31.33        10.06 o                         
  -3  10   8        247.93        282.54        11.82 o                         
  -2  10   8         91.47         98.36        10.21 o                         
  -1  10   8         78.23         55.17         9.67 o                         
   0  10   8         27.23         37.05         9.46 o                         
   1  10   8        339.61        372.33        13.34 o                         
   2  10   8         23.73         15.26         9.89 o                         
   3  10   8        792.11        822.06        17.55 o                         
   4  10   8         18.80         20.23         9.78 o                         
   5  10   8        109.21        109.71        11.37 o                         
   6  10   8          4.71         16.98        11.25 o                         
   7  10   8          4.58         -3.57        15.06 o                         
  -4  11   8          4.53         -9.52        14.85 o                         
  -3  11   8          5.09          3.01        11.68 o                         
  -2  11   8         46.22         35.48        11.29 o                         
  -1  11   8          4.22         -5.75        12.49 o                         
   0  11   8         39.37         65.81        13.14 o                         
   1  11   8         15.92         -2.34        12.62 o                         
   2  11   8         24.25         61.29        12.68 o                         
   3  11   8         39.00         37.81        13.56 o                         
   4  11   8          4.66        -14.17        14.17 o                         
 -13   0   9        479.79        508.44        21.31 o                         
 -11   0   9         51.52         65.20        10.14 o                         
  -9   0   9       1061.09       1027.51        18.28 o                         
  -7   0   9        648.40        624.11        10.20 o                         
  -5   0   9       1585.68       1618.88        17.46 o                         
  -3   0   9        332.00        373.41         6.56 o                         
  -1   0   9      25925.44      25589.32       196.07 o                         
   1   0   9      16631.76      15881.13       111.65 o                         
   3   0   9        568.30        619.02         7.65 o                         
   5   0   9       1766.25       1767.01        17.37 o                         
   7   0   9          2.64          5.95         4.74 o                         
   9   0   9       1655.50       1534.57        16.94 o                         
  11   0   9        271.20        280.31         9.47 o                         
  13   0   9         78.28        138.92        12.81 o                         
 -14   1   9          2.68        -10.34        10.34 o                         
 -13   1   9        265.74        255.70        10.58 o                         
 -12   1   9         45.55         40.53         7.94 o                         
 -11   1   9        629.68        625.17        12.73 o                         
 -10   1   9        151.58        168.33         7.89 o                         
  -9   1   9       1461.33       1407.37        14.74 o                         
  -8   1   9          5.84          9.51         4.74 o                         
  -7   1   9        639.66        650.62         8.04 o                         
  -6   1   9        472.71        475.44         6.36 o                         
  -5   1   9        745.16        738.25         7.00 o                         
  -4   1   9       1892.47       1929.85        12.92 o                         
  -3   1   9       2503.59       2511.02        15.78 o                         
  -2   1   9       6843.88       6846.29        37.42 o                         
  -1   1   9       2553.61       2482.88        14.83 o                         
   0   1   9       1601.41       1624.35        10.17 o                         
   1   1   9       2144.72       2134.44        12.44 o                         
   2   1   9         48.17         48.36         1.90 o                         
   3   1   9        124.03        124.74         3.06 o                         
   4   1   9         47.28         41.27         2.56 o                         
   5   1   9       1009.41       1033.16         7.83 o                         
   6   1   9        198.87        213.60         4.15 o                         
   7   1   9       2189.21       2179.75        15.31 o                         
   8   1   9        439.22        438.96         6.17 o                         
   9   1   9        360.06        321.18         5.90 o                         
  10   1   9         37.93         36.39         4.40 o                         
  11   1   9         16.53          6.13         5.45 o                         
  12   1   9        196.80        204.44         8.16 o                         
  13   1   9        175.17        212.51         8.62 o                         
  14   1   9        177.60        231.77        14.56 o                         
 -14   2   9          8.15         -3.31        11.61 o                         
 -13   2   9         10.12          8.77         9.99 o                         
 -12   2   9        112.63        102.99         8.56 o                         
 -11   2   9        264.18        280.92         9.14 o                         
 -10   2   9       1023.48       1022.74        13.43 o                         
  -9   2   9       1897.90       1847.62        16.77 o                         
  -8   2   9        234.21        239.60         6.85 o                         
  -7   2   9         44.40         33.85         3.62 o                         
  -6   2   9          4.92         -1.16         3.14 o                         
  -5   2   9         48.40         49.31         2.78 o                         
  -4   2   9       3305.53       3187.86        20.84 o                         
  -3   2   9        775.20        757.68         6.89 o                         
  -2   2   9          1.28         -0.58         2.32 o                         
  -1   2   9       5157.82       5295.53        28.68 o                         
   0   2   9       3235.43       3146.88        17.00 o                         
   1   2   9         29.17         25.86         1.78 o                         
   2   2   9        307.65        316.79         4.25 o                         
   3   2   9       4271.16       4415.35        24.55 o                         
   4   2   9        216.80        186.58         3.33 o                         
   5   2   9         35.99         41.19         2.51 o                         
   6   2   9          4.21         -0.65         2.47 o                         
   7   2   9        154.84        148.41         3.57 o                         
   8   2   9        878.52        908.29         9.05 o                         
   9   2   9        318.97        308.28         6.72 o                         
  10   2   9        833.72        795.26        11.17 o                         
  11   2   9          2.35          9.61         5.45 o                         
  12   2   9        192.89        219.96         8.22 o                         
  13   2   9         54.76         69.81         5.96 o                         
  14   2   9         12.00          4.10        10.39 o                         
 -14   3   9         91.88         73.99        14.84 o                         
 -13   3   9          7.09         13.23        10.07 o                         
 -12   3   9        544.45        588.13        14.65 o                         
 -11   3   9         40.44         49.50         8.08 o                         
 -10   3   9        188.20        196.34         7.49 o                         
  -9   3   9        469.83        492.36         9.93 o                         
  -8   3   9        494.70        492.24         9.17 o                         
  -7   3   9        340.26        336.64         7.55 o                         
  -6   3   9       1031.53        995.44        10.07 o                         
  -5   3   9          4.63          3.30         2.87 o                         
  -4   3   9       1965.82       1994.76        14.04 o                         
  -3   3   9       1771.96       1739.93        12.14 o                         
  -2   3   9       2104.35       2074.63        13.88 o                         
  -1   3   9        114.26        123.80         3.13 o                         
   0   3   9       3439.59       3465.39        19.29 o                         
   1   3   9        102.36         87.48         2.85 o                         
   2   3   9       6194.92       5990.42        33.58 o                         
   3   3   9         29.05         23.97         2.11 o                         
   4   3   9        880.68        856.53         7.71 o                         
   5   3   9        195.78        183.96         4.56 o                         
   6   3   9         34.86         37.68         3.74 o                         
   7   3   9        115.82        130.82         4.60 o                         
   8   3   9        525.75        544.43         7.94 o                         
   9   3   9         24.27         27.67         4.82 o                         
  10   3   9          0.66          5.52         5.10 o                         
  11   3   9         55.44         64.24         6.13 o                         
  12   3   9         19.37         16.87         5.74 o                         
  13   3   9         23.06         22.49         9.70 o                         
 -13   4   9         22.87          0.75        10.90 o                         
 -12   4   9         48.37         48.53        10.02 o                         
 -11   4   9        206.18        210.95         9.88 o                         
 -10   4   9        960.02        962.32        13.89 o                         
  -9   4   9         14.06         27.32         6.82 o                         
  -8   4   9          8.67         -0.04         5.74 o                         
  -7   4   9        706.40        685.20         8.99 o                         
  -6   4   9       1940.23       1837.91        15.94 o                         
  -5   4   9         41.29         47.58         3.76 o                         
  -4   4   9         87.46         81.17         3.81 o                         
  -3   4   9       1663.92       1722.49        12.96 o                         
  -2   4   9        488.59        496.06         5.83 o                         
  -1   4   9         22.21         42.81         2.94 o                         
   0   4   9       7450.17       7499.86        45.45 o                         
   1   4   9         15.33         13.57         2.88 o                         
   2   4   9        275.95        269.32         5.23 o                         
   3   4   9         10.94          8.02         2.40 o                         
   4   4   9        640.23        600.37         6.71 o                         
   5   4   9       1562.78       1524.10        12.90 o                         
   6   4   9        814.54        754.02         8.76 o                         
   7   4   9          2.62         -3.85         3.85 o                         
   8   4   9        240.89        239.83         6.01 o                         
   9   4   9          2.73          7.15         4.20 o                         
  10   4   9        170.03        152.76         6.07 o                         
  11   4   9          1.38          7.01         8.26 o                         
  12   4   9         24.92         26.92         7.14 o                         
  13   4   9         48.70         36.60        11.37 o                         
 -13   5   9         62.75         65.72        15.20 o                         
 -12   5   9        303.43        321.96        12.48 o                         
 -11   5   9         19.72         21.03         8.89 o                         
 -10   5   9        224.84        227.32        10.16 o                         
  -9   5   9        409.66        409.07        10.75 o                         
  -8   5   9          0.27         -6.86         6.86 o                         
  -7   5   9        613.27        602.14         9.70 o                         
  -6   5   9         36.72         27.38         4.89 o                         
  -5   5   9        534.55        534.77         7.31 o                         
  -4   5   9       2244.30       2164.55        17.36 o                         
  -3   5   9        338.39        392.05         6.44 o                         
  -2   5   9       6206.76       6114.64        35.07 o                         
  -1   5   9        731.02        692.80         7.64 o                         
   0   5   9         32.57         35.18         3.90 o                         
   1   5   9         50.03         58.85         4.09 o                         
   2   5   9       1560.90       1539.71        13.04 o                         
   3   5   9         26.95         18.26         3.41 o                         
   4   5   9        563.18        515.80         7.40 o                         
   5   5   9          3.10         -3.88         3.88 o                         
   6   5   9        481.77        461.33         8.09 o                         
   7   5   9         21.98         18.93         4.50 o                         
   8   5   9        490.49        509.25         9.04 o                         
   9   5   9          0.40          1.99         5.26 o                         
  10   5   9         10.89         11.06         6.78 o                         
  11   5   9         46.52         46.43         6.18 o                         
  12   5   9        177.74        186.50         8.23 o                         
 -12   6   9          0.33          0.39        12.57 o                         
 -11   6   9         41.31         45.40        10.08 o                         
 -10   6   9        315.71        320.54        11.59 o                         
  -9   6   9        378.57        412.51        11.69 o                         
  -8   6   9        285.25        306.00         9.67 o                         
  -7   6   9       1457.72       1452.14        15.50 o                         
  -6   6   9          2.43         -5.30         5.30 o                         
  -5   6   9        344.54        358.53         7.36 o                         
  -4   6   9       1224.70       1206.25        11.82 o                         
  -3   6   9          0.40         -3.98         3.98 o                         
  -2   6   9        420.20        388.89         6.42 o                         
  -1   6   9       1318.35       1383.63        12.44 o                         
   0   6   9        481.53        487.58         8.37 o                         
   1   6   9       2248.28       2169.51        16.42 o                         
   2   6   9        194.88        183.35         5.42 o                         
   3   6   9        160.95        175.91         5.57 o                         
   4   6   9          2.38         -4.68         4.68 o                         
   5   6   9         31.88         23.17         4.92 o                         
   6   6   9         91.59        100.61         6.13 o                         
   7   6   9          2.33          1.89         5.80 o                         
   8   6   9        486.82        489.69        11.33 o                         
   9   6   9        569.27        547.28        12.39 o                         
  10   6   9        242.89        262.68         9.92 o                         
  11   6   9        352.23        339.61        13.12 o                         
  12   6   9         57.79         86.81        12.38 o                         
 -11   7   9        145.65        165.64        12.58 o                         
 -10   7   9         52.49         53.83        10.28 o                         
  -9   7   9          1.11          7.23         9.17 o                         
  -8   7   9        251.48        296.30        10.88 o                         
  -7   7   9          3.95          7.19         6.60 o                         
  -6   7   9        129.71        124.17         6.97 o                         
  -5   7   9          5.18         -1.25         5.86 o                         
  -4   7   9          1.87         -5.78         5.78 o                         
  -3   7   9        935.58        928.84        12.39 o                         
  -2   7   9        299.64        279.90         7.30 o                         
  -1   7   9        817.34        770.07         9.87 o                         
   0   7   9         49.74         58.73         4.85 o                         
   1   7   9         19.06         31.52         5.27 o                         
   2   7   9        107.31        133.40         5.77 o                         
   3   7   9       1149.48       1115.37        12.89 o                         
   4   7   9        187.68        196.43         7.38 o                         
   5   7   9       1474.69       1442.76        16.40 o                         
   6   7   9         52.04         56.84         7.07 o                         
   7   7   9       1311.54       1347.31        18.05 o                         
   8   7   9         98.21        101.81         8.59 o                         
   9   7   9        374.35        389.31        12.33 o                         
  10   7   9          4.32         13.00         9.96 o                         
  11   7   9         85.26        113.34        11.38 o                         
 -10   8   9         35.74         15.10        13.46 o                         
  -9   8   9        110.66        129.26        11.54 o                         
  -8   8   9         46.43         60.46         9.80 o                         
  -7   8   9          0.97          7.31         9.55 o                         
  -6   8   9        295.12        311.61        10.86 o                         
  -5   8   9         23.95          7.18         7.22 o                         
  -4   8   9         61.26         61.38         7.52 o                         
  -3   8   9        111.04        118.30         7.62 o                         
  -2   8   9         31.49         36.92         7.08 o                         
  -1   8   9       1711.96       1736.04        18.04 o                         
   0   8   9          8.01         24.68         5.89 o                         
   1   8   9        876.21        848.42        11.81 o                         
   2   8   9        598.58        587.32        11.14 o                         
   3   8   9         49.92         46.31         7.27 o                         
   4   8   9        210.43        229.45         9.03 o                         
   5   8   9          1.41         -0.10         7.38 o                         
   6   8   9         29.88         29.89         8.78 o                         
   7   8   9         46.91         33.29         8.83 o                         
   8   8   9         96.09        106.40        10.05 o                         
   9   8   9          3.60          5.51        10.56 o                         
  10   8   9        246.09        282.98        17.31 o                         
  -9   9   9         32.00         45.30        13.85 o                         
  -8   9   9          5.94         25.33        12.32 o                         
  -7   9   9        218.20        243.58        13.33 o                         
  -6   9   9        568.41        567.85        17.57 o                         
  -5   9   9         76.41         99.55         9.68 o                         
  -4   9   9        612.40        662.78        14.62 o                         
  -3   9   9        180.63        203.44        10.02 o                         
  -2   9   9        148.35        176.82         9.90 o                         
  -1   9   9         49.18         57.05         8.23 o                         
   0   9   9         39.25         48.86         8.42 o                         
   1   9   9         71.88         83.12         8.57 o                         
   2   9   9         97.74        118.80         8.89 o                         
   3   9   9        107.05         98.54         8.64 o                         
   4   9   9         61.23         64.06         8.77 o                         
   5   9   9          0.41          2.58         8.78 o                         
   6   9   9         19.97          5.38        10.05 o                         
   7   9   9         10.33          9.23        10.18 o                         
   8   9   9          0.37        -12.73        12.73 o                         
  -7  10   9          1.36          4.19        14.58 o                         
  -6  10   9          0.28        -12.82        12.82 o                         
  -5  10   9        186.52        205.15        13.82 o                         
  -4  10   9         79.79         76.98        10.69 o                         
  -3  10   9        283.83        313.82        12.37 o                         
  -2  10   9        132.36        160.92        10.93 o                         
  -1  10   9          0.63          7.18         9.70 o                         
   0  10   9        123.88         84.58        11.31 o                         
   1  10   9          2.63          8.11        10.01 o                         
   2  10   9         83.04         83.54        10.73 o                         
   3  10   9        128.02        147.24        11.39 o                         
   4  10   9          1.34         -5.93        10.73 o                         
   5  10   9          7.32          4.32        10.91 o                         
   6  10   9          7.34        -14.59        14.59 o                         
  -3  11   9         24.78         64.37        13.52 o                         
  -2  11   9        103.83        109.56        13.85 o                         
  -1  11   9         48.40         35.40        13.27 o                         
   0  11   9          0.02        -10.17        13.32 o                         
   1  11   9          0.54        -12.23        12.23 o                         
   2  11   9        284.47        337.31        18.29 o                         
   3  11   9          0.10        -17.41        20.26 o                         
 -14   0  10        129.70         89.71        17.16 o                         
 -12   0  10        188.35        186.24        13.66 o                         
 -10   0  10        211.59        210.16        12.58 o                         
  -8   0  10        341.90        343.38        11.60 o                         
  -6   0  10       1269.61       1344.26        15.59 o                         
  -4   0  10       2067.23       2115.46        20.57 o                         
  -2   0  10      18134.00      17773.36       130.04 o                         
   0   0  10       9601.78       9500.85        71.11 o                         
   2   0  10        793.04        743.11         9.58 o                         
   4   0  10          3.48         -3.09         3.09 o                         
   6   0  10       1128.77       1123.43        14.43 o                         
   8   0  10       1638.48       1574.22        17.11 o                         
  10   0  10        243.90        253.10         8.86 o                         
  12   0  10        777.39        797.38        22.16 o                         
  14   0  10         78.92         65.71        14.94 o                         
 -14   1  10         27.54         35.57        12.58 o                         
 -13   1  10         17.50         13.43        11.85 o                         
 -12   1  10         73.89        100.11         8.88 o                         
 -11   1  10         46.95         36.87         7.68 o                         
 -10   1  10        401.27        410.28        10.60 o                         
  -9   1  10        490.05        524.95        11.02 o                         
  -8   1  10       3164.89       3034.57        23.65 o                         
  -7   1  10        126.85        133.71         4.95 o                         
  -6   1  10        623.65        594.76         6.88 o                         
  -5   1  10        308.74        275.86         5.33 o                         
  -4   1  10       2001.75       2086.75        14.08 o                         
  -3   1  10        157.94        175.88         4.06 o                         
  -2   1  10        150.51        168.91         3.86 o                         
  -1   1  10       1387.40       1473.82        10.34 o                         
   0   1  10      15872.37      16028.48        81.76 o                         
   1   1  10       2555.16       2538.09        15.73 o                         
   2   1  10        113.19        102.60         3.20 o                         
   3   1  10        738.52        754.13         6.81 o                         
   4   1  10        132.37        104.06         3.26 o                         
   5   1  10         49.13         57.61         2.66 o                         
   6   1  10       1101.40       1171.95        11.00 o                         
   7   1  10        119.87        140.10         4.24 o                         
   8   1  10         80.02         78.64         3.88 o                         
   9   1  10        404.40        407.45         6.74 o                         
  10   1  10        805.12        768.30         9.44 o                         
  11   1  10        150.70        141.11         6.10 o                         
  12   1  10         61.42         83.32         7.24 o                         
  13   1  10         20.81         24.50         7.64 o                         
  14   1  10         67.77         67.57        12.14 o                         
 -14   2  10         64.80         64.61        13.73 o                         
 -13   2  10        146.42        132.42        10.70 o                         
 -12   2  10         51.76         50.10         8.76 o                         
 -11   2  10        729.00        719.27        13.19 o                         
 -10   2  10        178.86        200.47         8.26 o                         
  -9   2  10        765.33        775.00        11.26 o                         
  -8   2  10          1.20         -3.93         5.09 o                         
  -7   2  10          3.02         -4.44         4.44 o                         
  -6   2  10        618.57        585.43         7.72 o                         
  -5   2  10        149.83        149.82         4.04 o                         
  -4   2  10       1845.69       1913.61        13.42 o                         
  -3   2  10       2180.58       2229.72        14.77 o                         
  -2   2  10        467.64        438.07         5.74 o                         
  -1   2  10       3946.66       4054.93        23.37 o                         
   0   2  10        572.70        550.27         5.38 o                         
   1   2  10       2871.19       2715.41        16.63 o                         
   2   2  10        553.22        496.49         5.50 o                         
   3   2  10       2333.24       2302.51        13.96 o                         
   4   2  10         44.22         46.57         3.41 o                         
   5   2  10         43.29         42.64         2.80 o                         
   6   2  10        534.74        526.21         6.72 o                         
   7   2  10       1541.88       1515.44        12.16 o                         
   8   2  10       2626.39       2541.00        18.49 o                         
   9   2  10        583.11        598.02         8.49 o                         
  10   2  10        336.96        317.57         7.04 o                         
  11   2  10          1.38          1.16         4.86 o                         
  12   2  10          8.33          6.73         6.24 o                         
  13   2  10          5.75          5.66         7.70 o                         
 -13   3  10         19.39         17.17        10.98 o                         
 -12   3  10         79.40         93.00         9.96 o                         
 -11   3  10        107.71        106.69         8.85 o                         
 -10   3  10         49.04         57.31         7.13 o                         
  -9   3  10        400.33        394.94         9.40 o                         
  -8   3  10        100.33        103.08         6.02 o                         
  -7   3  10          2.69         -4.26         4.26 o                         
  -6   3  10         46.68         34.98         4.23 o                         
  -5   3  10        620.36        542.94         7.39 o                         
  -4   3  10        372.32        369.03         5.97 o                         
  -3   3  10       1492.30       1434.52        11.13 o                         
  -2   3  10        135.80        137.11         3.74 o                         
  -1   3  10         10.58         13.12         2.65 o                         
   0   3  10       1955.40       2036.34        14.14 o                         
   1   3  10       1537.08       1499.75        10.96 o                         
   2   3  10          7.15          5.86         2.33 o                         
   3   3  10        527.02        507.34         5.96 o                         
   4   3  10          0.10          1.15         2.22 o                         
   5   3  10       2106.44       2089.66        16.65 o                         
   6   3  10       1196.72       1178.02        10.89 o                         
   7   3  10        496.53        465.98         7.31 o                         
   8   3  10         48.30         47.56         4.41 o                         
   9   3  10        475.56        493.84         7.94 o                         
  10   3  10        146.27        176.07         6.59 o                         
  11   3  10        616.20        608.56        11.69 o                         
  12   3  10          8.36         13.13         8.12 o                         
  13   3  10         26.28         16.36         7.81 o                         
 -13   4  10         15.64         27.45        11.98 o                         
 -12   4  10          3.83         21.21         9.91 o                         
 -11   4  10        224.74        240.09        10.92 o                         
 -10   4  10         64.70         68.40         7.58 o                         
  -9   4  10         60.57         61.83         6.78 o                         
  -8   4  10        198.55        179.07         7.68 o                         
  -7   4  10        350.71        332.81         7.55 o                         
  -6   4  10        366.02        356.31         7.50 o                         
  -5   4  10        664.44        657.70         7.97 o                         
  -4   4  10         54.33         49.73         3.92 o                         
  -3   4  10       4501.67       4606.50        28.38 o                         
  -2   4  10        331.68        345.17         5.57 o                         
  -1   4  10       7639.67       7671.68        44.31 o                         
   0   4  10        109.85        104.70         3.68 o                         
   1   4  10          2.40          3.52         2.85 o                         
   2   4  10       1014.82        955.16         8.59 o                         
   3   4  10          9.78          5.17         3.36 o                         
   4   4  10         26.02         28.14         3.57 o                         
   5   4  10        917.67        918.65         9.61 o                         
   6   4  10        408.91        393.86         7.19 o                         
   7   4  10        421.46        403.52         7.34 o                         
   8   4  10        220.10        215.63         6.36 o                         
   9   4  10        532.95        507.72         9.00 o                         
  10   4  10        264.28        247.40         7.67 o                         
  11   4  10          6.33         11.58         6.38 o                         
  12   4  10          8.54         -1.52         5.39 o                         
  13   4  10         25.15         10.40         8.84 o                         
 -12   5  10          2.48        -10.46        10.46 o                         
 -11   5  10         52.48         46.71         9.66 o                         
 -10   5  10         85.63         89.22         9.36 o                         
  -9   5  10        616.10        591.90        12.79 o                         
  -8   5  10         53.30         42.54         7.59 o                         
  -7   5  10        396.75        379.90         8.98 o                         
  -6   5  10        137.99        131.85         6.16 o                         
  -5   5  10        155.64        152.91         5.88 o                         
  -4   5  10          4.61          4.82         4.09 o                         
  -3   5  10        872.85        865.12         9.15 o                         
  -2   5  10        274.79        287.55         6.22 o                         
  -1   5  10       2199.05       2096.32        17.39 o                         
   0   5  10        472.09        512.44         7.66 o                         
   1   5  10       4143.25       4149.44        29.32 o                         
   2   5  10        158.07        167.56         4.85 o                         
   3   5  10         27.79         31.52         4.06 o                         
   4   5  10         50.42         65.08         5.01 o                         
   5   5  10        102.23        106.64         5.06 o                         
   6   5  10         24.49         18.31         4.50 o                         
   7   5  10         34.05         32.28         5.03 o                         
   8   5  10        212.20        224.05         7.03 o                         
   9   5  10       1082.94       1063.77        17.48 o                         
  10   5  10          0.52         -7.15         7.48 o                         
  11   5  10        171.99        170.79         8.30 o                         
  12   5  10         53.03         53.74         7.61 o                         
 -12   6  10        238.72        271.54        16.69 o                         
 -11   6  10        311.07        308.95        12.30 o                         
 -10   6  10         49.35         53.67         9.38 o                         
  -9   6  10        333.87        401.36        11.86 o                         
  -8   6  10         11.49         23.04         7.55 o                         
  -7   6  10         21.19         15.27         6.67 o                         
  -6   6  10          0.58         -5.88         5.88 o                         
  -5   6  10          5.51         -5.02         5.02 o                         
  -4   6  10        658.23        654.47         9.13 o                         
  -3   6  10        132.82        129.60         5.12 o                         
  -2   6  10        815.99        780.17         9.05 o                         
  -1   6  10        158.53        164.83         5.75 o                         
   0   6  10        576.48        554.51         8.41 o                         
   1   6  10       1105.68       1133.00        11.98 o                         
   2   6  10          4.98          3.28         4.67 o                         
   3   6  10        965.32        943.01        11.86 o                         
   4   6  10        580.29        523.26         9.78 o                         
   5   6  10         49.46         41.78         6.37 o                         
   6   6  10       1288.71       1292.02        15.56 o                         
   7   6  10        657.60        695.88        12.30 o                         
   8   6  10        790.54        793.07        14.20 o                         
   9   6  10        359.74        388.85        10.98 o                         
  10   6  10         22.72         32.84         8.34 o                         
  11   6  10          4.02         21.77         9.23 o                         
 -11   7  10         16.53         -3.85        12.34 o                         
 -10   7  10        280.58        282.94        12.51 o                         
  -9   7  10          0.85         28.90         9.44 o                         
  -8   7  10        767.61        759.34        15.29 o                         
  -7   7  10         43.51         49.73         8.11 o                         
  -6   7  10        911.87        886.95        12.54 o                         
  -5   7  10        161.73        163.26         7.26 o                         
  -4   7  10        370.91        379.75         9.82 o                         
  -3   7  10        411.08        391.62         9.74 o                         
  -2   7  10        465.74        459.74         9.17 o                         
  -1   7  10        155.81        120.98         6.34 o                         
   0   7  10       2391.08       2407.18        19.88 o                         
   1   7  10         91.45        103.12         6.20 o                         
   2   7  10        405.27        399.22         8.35 o                         
   3   7  10        269.89        240.84         8.16 o                         
   4   7  10          8.94          5.65         5.91 o                         
   5   7  10          0.24          8.69         6.75 o                         
   6   7  10          1.65          8.20         7.07 o                         
   7   7  10         84.15         96.11         8.42 o                         
   8   7  10         30.84         35.30        10.38 o                         
   9   7  10          0.43          0.02         8.99 o                         
  10   7  10        124.68        126.18        11.87 o                         
 -10   8  10          5.91        -13.99        13.99 o                         
  -9   8  10         19.33         11.86        12.05 o                         
  -8   8  10         32.74         44.94        11.34 o                         
  -7   8  10          0.25          4.39        10.39 o                         
  -6   8  10         14.88         20.06         8.65 o                         
  -5   8  10        214.23        213.17         9.32 o                         
  -4   8  10        132.79        143.13        10.24 o                         
  -3   8  10        153.21        180.06         8.56 o                         
  -2   8  10        979.24        974.58        14.44 o                         
  -1   8  10         36.24         38.93         6.53 o                         
   0   8  10        845.34        819.23        12.20 o                         
   1   8  10        170.37        180.63         7.61 o                         
   2   8  10         54.89         48.39         7.52 o                         
   3   8  10        364.15        392.22        10.54 o                         
   4   8  10         63.43         72.36         8.55 o                         
   5   8  10        451.46        477.95        12.45 o                         
   6   8  10          4.58         -1.95         9.22 o                         
   7   8  10          2.44          0.24        10.16 o                         
   8   8  10        289.33        319.72        13.83 o                         
   9   8  10          1.19          6.18        10.93 o                         
  -8   9  10          1.32         42.29        14.72 o                         
  -7   9  10          4.28         20.48        11.82 o                         
  -6   9  10         19.37          0.01        10.50 o                         
  -5   9  10        120.05        130.82        10.49 o                         
  -4   9  10        107.47        141.03        10.34 o                         
  -3   9  10         11.67         32.69         8.97 o                         
  -2   9  10          0.58          3.28         8.35 o                         
  -1   9  10          5.59         12.24         8.72 o                         
   0   9  10         45.55         46.45         9.24 o                         
   1   9  10         73.98         52.85         9.25 o                         
   2   9  10          9.92         17.44         8.43 o                         
   3   9  10        577.41        584.66        13.83 o                         
   4   9  10         22.78          2.00         8.59 o                         
   5   9  10        282.63        303.22        11.76 o                         
   6   9  10        138.74        163.32        11.68 o                         
   7   9  10         13.23        -11.42        11.42 o                         
   8   9  10         15.96         26.96        14.87 o                         
  -6  10  10         18.19          4.05        15.34 o                         
  -5  10  10         78.47         76.06        13.44 o                         
  -4  10  10         54.92         67.35        11.23 o                         
  -3  10  10        120.45        111.43        11.21 o                         
  -2  10  10         50.30         57.26        10.66 o                         
  -1  10  10         43.84         49.23        10.66 o                         
   0  10  10         18.48         35.81        11.06 o                         
   1  10  10          2.14         17.05        11.18 o                         
   2  10  10        503.57        541.09        17.30 o                         
   3  10  10          7.82         22.80        10.96 o                         
   4  10  10         72.59         61.23        11.88 o                         
   5  10  10          3.04         -4.20        12.79 o                         
   6  10  10         22.40         13.99        14.02 o                         
  -2  11  10         32.08         37.29        15.21 o                         
  -1  11  10         39.17         43.10        14.48 o                         
   0  11  10         17.79         -2.06        14.85 o                         
   1  11  10        142.46        123.83        16.52 o                         
   2  11  10          0.40          0.44        15.02 o                         
 -13   0  11          8.89          8.14        14.02 o                         
 -11   0  11         67.00         33.54        10.81 o                         
  -9   0  11        355.69        360.61        14.14 o                         
  -7   0  11       1781.68       1747.68        21.99 o                         
  -5   0  11        437.80        428.73         8.71 o                         
  -3   0  11        220.36        239.53         6.47 o                         
  -1   0  11          4.67         13.47         3.96 o                         
   1   0  11         20.43         25.01         3.09 o                         
   3   0  11        346.65        335.82         7.84 o                         
   5   0  11         63.47         83.30         4.69 o                         
   7   0  11       2954.43       2945.24        28.75 o                         
   9   0  11        124.87        114.14         7.22 o                         
  11   0  11        401.24        397.89        14.84 o                         
  13   0  11          3.37         -4.58        12.11 o                         
 -13   1  11        112.35        129.20        11.16 o                         
 -12   1  11         49.36         45.69         8.74 o                         
 -11   1  11          9.17         -0.63         7.91 o                         
 -10   1  11          5.08         -7.07         7.45 o                         
  -9   1  11        869.50        794.53        12.89 o                         
  -8   1  11        355.86        336.52         8.45 o                         
  -7   1  11        215.41        189.43         5.93 o                         
  -6   1  11       1287.74       1250.28        11.23 o                         
  -5   1  11        115.64        131.82         4.21 o                         
  -4   1  11        931.56        939.76         8.50 o                         
  -3   1  11        602.41        561.36         6.48 o                         
  -2   1  11        546.83        540.07         6.12 o                         
  -1   1  11       5681.06       5687.92        32.28 o                         
   0   1  11         66.62         91.93         3.26 o                         
   1   1  11         63.00         84.47         3.27 o                         
   2   1  11         19.58         17.89         2.84 o                         
   3   1  11       1202.75       1272.18        10.34 o                         
   4   1  11        974.89        982.07         8.77 o                         
   5   1  11         56.84         50.69         4.43 o                         
   6   1  11        624.82        603.19         6.94 o                         
   7   1  11       1018.05        980.64         9.97 o                         
   8   1  11         45.25         57.15         4.18 o                         
   9   1  11        699.25        650.15         9.17 o                         
  10   1  11         30.58         24.44         5.58 o                         
  11   1  11          0.73          5.24         6.19 o                         
  12   1  11          0.54         10.48         7.22 o                         
  13   1  11          0.12         11.19         8.65 o                         
 -13   2  11         53.05         58.62        11.09 o                         
 -12   2  11          3.26          2.37         8.79 o                         
 -11   2  11        168.30        188.86         9.39 o                         
 -10   2  11         72.45         57.70         7.78 o                         
  -9   2  11         49.26         52.86         6.41 o                         
  -8   2  11          3.82         -3.93         5.86 o                         
  -7   2  11       1005.46        968.97        11.08 o                         
  -6   2  11        784.84        715.63         8.07 o                         
  -5   2  11        703.55        679.92         8.06 o                         
  -4   2  11       1509.92       1466.15        11.57 o                         
  -3   2  11        965.97        977.11         8.69 o                         
  -2   2  11        615.43        589.14         6.75 o                         
  -1   2  11        123.40        129.08         3.40 o                         
   0   2  11        844.45        833.58         7.30 o                         
   1   2  11       2636.58       2516.90        16.01 o                         
   2   2  11       2328.35       2358.13        15.61 o                         
   3   2  11        679.80        627.71         6.47 o                         
   4   2  11        185.76        173.44         3.77 o                         
   5   2  11       1465.82       1484.12        12.80 o                         
   6   2  11       1329.04       1235.32        10.95 o                         
   7   2  11       2976.03       2935.63        21.07 o                         
   8   2  11        147.25        152.68         5.53 o                         
   9   2  11        236.87        252.35         6.90 o                         
  10   2  11        217.43        207.12         6.80 o                         
  11   2  11        527.65        540.68        10.31 o                         
  12   2  11         36.00          8.84         7.84 o                         
  13   2  11          9.22         -7.96         7.96 o                         
 -13   3  11          8.40          6.53        12.43 o                         
 -12   3  11        502.77        524.41        14.55 o                         
 -11   3  11         23.73         34.04         8.84 o                         
 -10   3  11       1130.52       1153.03        16.25 o                         
  -9   3  11          1.31         -3.09         6.35 o                         
  -8   3  11        903.14        861.86        12.11 o                         
  -7   3  11         75.27         70.14         5.15 o                         
  -6   3  11         81.20         83.80         4.75 o                         
  -5   3  11        129.70        132.16         4.51 o                         
  -4   3  11        152.16        190.63         5.12 o                         
  -3   3  11        369.29        359.10         5.57 o                         
  -2   3  11       2243.73       2304.23        15.07 o                         
  -1   3  11       1747.18       1717.65        12.20 o                         
   0   3  11        615.09        614.36         7.34 o                         
   1   3  11        269.85        267.93         5.04 o                         
   2   3  11         12.46         21.76         3.25 o                         
   3   3  11         38.40         29.22         3.77 o                         
   4   3  11         74.82         81.47         3.43 o                         
   5   3  11        148.56        150.50         5.06 o                         
   6   3  11        660.68        641.51         8.54 o                         
   7   3  11          5.04          4.59         4.31 o                         
   8   3  11       2790.88       2824.96        21.42 o                         
   9   3  11          9.56         19.46         5.11 o                         
  10   3  11        587.80        620.15        11.25 o                         
  11   3  11         71.62         69.47         6.10 o                         
  12   3  11          1.45          6.62         5.94 o                         
  13   3  11         31.74         13.11         8.68 o                         
 -13   4  11        136.86        130.37        14.42 o                         
 -12   4  11         11.74          6.96        11.84 o                         
 -11   4  11          1.72         -1.77         9.77 o                         
 -10   4  11        142.36        148.34         8.70 o                         
  -9   4  11         97.40        105.75         7.65 o                         
  -8   4  11         57.22         56.73         6.82 o                         
  -7   4  11          7.34         -3.79         5.12 o                         
  -6   4  11       1672.94       1629.54        15.26 o                         
  -5   4  11        464.37        465.94         7.59 o                         
  -4   4  11       3023.16       2974.79        20.50 o                         
  -3   4  11         93.59        115.46         4.46 o                         
  -2   4  11       2658.57       2572.40        17.30 o                         
  -1   4  11        227.66        255.50         6.13 o                         
   0   4  11        657.94        645.33         6.88 o                         
   1   4  11        170.63        155.51         4.92 o                         
   2   4  11       2585.70       2569.72        19.50 o                         
   3   4  11       1382.70       1359.03        12.44 o                         
   4   4  11         68.21         66.11         4.70 o                         
   5   4  11        678.13        666.90         9.10 o                         
   6   4  11       1141.80       1073.61        11.38 o                         
   7   4  11         31.08         21.94         5.04 o                         
   8   4  11          4.82          6.50         5.01 o                         
   9   4  11          8.81         20.03         5.72 o                         
  10   4  11        931.27        920.97        17.75 o                         
  11   4  11          5.44         -4.40         6.21 o                         
  12   4  11         88.18         64.57         8.71 o                         
 -12   5  11         58.17         61.66        13.64 o                         
 -11   5  11          1.38          0.65        10.62 o                         
 -10   5  11        150.54        157.16        10.00 o                         
  -9   5  11         44.99         61.70         8.02 o                         
  -8   5  11         14.20         11.51         7.36 o                         
  -7   5  11        207.34        203.17         7.68 o                         
  -6   5  11         56.59         32.97         5.87 o                         
  -5   5  11          1.27          3.66         4.78 o                         
  -4   5  11        181.22        211.82         5.90 o                         
  -3   5  11       2532.13       2506.03        18.14 o                         
  -2   5  11        489.10        477.62         7.85 o                         
  -1   5  11       3582.95       3533.49        24.46 o                         
   0   5  11          2.14         18.21         4.57 o                         
   1   5  11       2236.40       2214.17        17.46 o                         
   2   5  11         99.58         95.03         4.91 o                         
   3   5  11        358.84        344.21         7.39 o                         
   4   5  11        236.16        219.86         6.93 o                         
   5   5  11          1.88         -4.66         4.66 o                         
   6   5  11         83.93         71.01         5.71 o                         
   7   5  11        324.29        299.21         8.12 o                         
   8   5  11        430.60        486.44        11.16 o                         
   9   5  11         66.97         81.03         7.70 o                         
  10   5  11        143.79        166.64         9.15 o                         
  11   5  11          0.26          3.94         8.93 o                         
  12   5  11          3.17         -3.29        12.22 o                         
 -11   6  11         54.99         27.04        10.99 o                         
 -10   6  11          8.02          5.89         9.63 o                         
  -9   6  11        326.63        331.64        11.60 o                         
  -8   6  11          8.82         13.48         7.81 o                         
  -7   6  11        152.12        149.06         8.51 o                         
  -6   6  11          4.86          6.72         6.22 o                         
  -5   6  11        234.62        237.92         7.54 o                         
  -4   6  11         31.94         22.68         6.08 o                         
  -3   6  11         11.80          5.28         4.82 o                         
  -2   6  11         11.40          9.88         5.03 o                         
  -1   6  11        268.52        294.12         6.98 o                         
   0   6  11        431.18        399.56         7.97 o                         
   1   6  11          2.02         -1.23         4.77 o                         
   2   6  11        192.14        198.30         6.60 o                         
   3   6  11         28.66         22.14         5.97 o                         
   4   6  11        109.11        114.98         6.77 o                         
   5   6  11        240.19        243.71         8.27 o                         
   6   6  11        190.63        198.84         9.01 o                         
   7   6  11        159.21        184.41         9.46 o                         
   8   6  11        125.52        178.52         9.98 o                         
   9   6  11          4.71         39.27         8.47 o                         
  10   6  11         41.05         52.35        10.82 o                         
  11   6  11          7.12          0.03        10.54 o                         
 -10   7  11          0.83         14.64        10.68 o                         
  -9   7  11         65.54         63.32        10.34 o                         
  -8   7  11         45.37         72.03        11.32 o                         
  -7   7  11        392.18        424.72        13.34 o                         
  -6   7  11          4.63          9.12         7.90 o                         
  -5   7  11        213.40        198.95         8.86 o                         
  -4   7  11          0.38         -6.29         7.24 o                         
  -3   7  11        260.99        276.20         9.47 o                         
  -2   7  11        235.70        218.88         7.61 o                         
  -1   7  11        382.94        380.26         9.08 o                         
   0   7  11        612.38        605.51        10.38 o                         
   1   7  11          2.82         -5.33         5.33 o                         
   2   7  11          0.23         -5.78         5.78 o                         
   3   7  11         36.62         23.02         6.37 o                         
   4   7  11         78.20         67.65         7.19 o                         
   5   7  11         67.83         72.90         8.11 o                         
   6   7  11         50.06         79.10         8.35 o                         
   7   7  11        362.64        386.91        12.17 o                         
   8   7  11        101.33        123.16        10.12 o                         
   9   7  11        269.70        292.99        12.15 o                         
  10   7  11          4.74         -8.27        11.44 o                         
  -9   8  11         30.42         14.05        14.17 o                         
  -8   8  11          0.90         15.92        11.32 o                         
  -7   8  11        330.22        364.87        14.17 o                         
  -6   8  11          0.37         16.63         9.69 o                         
  -5   8  11        801.02        864.17        15.40 o                         
  -4   8  11         62.73         88.12         8.66 o                         
  -3   8  11        250.84        250.81         9.61 o                         
  -2   8  11         18.16         25.78         7.67 o                         
  -1   8  11          0.03         -2.63         7.53 o                         
   0   8  11         23.39         40.77         6.56 o                         
   1   8  11        149.66        168.19         8.69 o                         
   2   8  11         27.84         29.59         8.57 o                         
   3   8  11         82.09         74.46         8.87 o                         
   4   8  11        135.31        129.63         9.56 o                         
   5   8  11        293.56        294.11        11.76 o                         
   6   8  11         33.19         34.72         9.65 o                         
   7   8  11        203.92        232.60        12.37 o                         
   8   8  11          0.10          6.66        12.10 o                         
   9   8  11         42.37         57.37        14.99 o                         
  -7   9  11         72.34         85.14        12.88 o                         
  -6   9  11          8.69          4.55        14.30 o                         
  -5   9  11         22.69         31.43        10.12 o                         
  -4   9  11        428.47        410.86        15.14 o                         
  -3   9  11        179.84        192.95        10.72 o                         
  -2   9  11        533.24        598.81        14.76 o                         
  -1   9  11        684.97        661.12        16.13 o                         
   0   9  11        219.91        239.87        12.16 o                         
   1   9  11        110.17        102.14        10.47 o                         
   2   9  11        518.30        515.51        14.37 o                         
   3   9  11         31.64         37.07         9.74 o                         
   4   9  11         83.08         72.71        10.72 o                         
   5   9  11          3.60         14.28        10.07 o                         
   6   9  11          9.71         10.27        10.78 o                         
   7   9  11        149.47        165.68        16.60 o                         
  -5  10  11         26.75         19.88        15.16 o                         
  -4  10  11        685.74        758.52        20.07 o                         
  -3  10  11          0.17          6.93        11.49 o                         
  -2  10  11         85.28         81.17        12.21 o                         
  -1  10  11         23.91         26.27        11.93 o                         
   0  10  11         61.73         90.22        12.23 o                         
   1  10  11         85.27         80.72        12.22 o                         
   2  10  11        201.79        173.60        13.57 o                         
   3  10  11          2.60          5.07        12.79 o                         
   4  10  11        426.31        433.57        17.31 o                         
   5  10  11          0.84          4.19        15.32 o                         
 -12   0  12         12.00         -4.28        14.32 o                         
 -10   0  12         13.98         -4.53        10.77 o                         
  -8   0  12       1305.30       1236.49        21.01 o                         
  -6   0  12       1821.99       1796.40        21.16 o                         
  -4   0  12        175.79        177.88         6.99 o                         
  -2   0  12       1848.65       1858.91        19.07 o                         
   0   0  12       4929.52       4787.30        39.28 o                         
   2   0  12       4195.53       3998.08        34.75 o                         
   4   0  12       1296.49       1295.62        20.33 o                         
   6   0  12        139.82        172.00         7.15 o                         
   8   0  12        751.85        681.17        12.88 o                         
  10   0  12        429.60        442.83        15.38 o                         
  12   0  12         16.23          7.18        12.31 o                         
 -13   1  12          0.51         17.29        10.87 o                         
 -12   1  12          2.04          0.17         9.13 o                         
 -11   1  12          0.14          3.18         8.56 o                         
 -10   1  12        116.89        123.12         8.20 o                         
  -9   1  12         58.83         65.90         7.47 o                         
  -8   1  12        162.84        152.82         7.17 o                         
  -7   1  12          8.76         10.70         4.78 o                         
  -6   1  12       1530.64       1460.03        12.35 o                         
  -5   1  12        857.10        831.05         8.82 o                         
  -4   1  12        282.92        287.62         5.71 o                         
  -3   1  12       2735.91       2793.75        18.61 o                         
  -2   1  12        283.68        299.04         5.38 o                         
  -1   1  12       1514.56       1488.81        11.40 o                         
   0   1  12        259.65        257.93         4.93 o                         
   1   1  12        777.60        792.57         7.89 o                         
   2   1  12        135.65        141.94         4.59 o                         
   3   1  12         60.69         56.64         3.95 o                         
   4   1  12        215.38        217.76         5.63 o                         
   5   1  12        127.61        100.18         4.27 o                         
   6   1  12       2215.23       2209.99        15.92 o                         
   7   1  12        114.02        108.25         4.71 o                         
   8   1  12       1854.49       1793.92        16.20 o                         
   9   1  12          1.16          6.02         5.66 o                         
  10   1  12        147.60        187.44         7.65 o                         
  11   1  12         35.00         40.01         7.91 o                         
  12   1  12         73.51         62.46         9.11 o                         
  13   1  12         39.19         18.85        11.08 o                         
 -13   2  12        153.59        164.56        13.67 o                         
 -12   2  12        137.41        140.02        10.75 o                         
 -11   2  12         86.91         80.77         9.14 o                         
 -10   2  12        168.52        164.80         9.20 o                         
  -9   2  12        171.70        172.64         7.84 o                         
  -8   2  12       1588.09       1502.38        16.34 o                         
  -7   2  12       1093.14       1070.84        11.83 o                         
  -6   2  12        768.38        746.67         8.91 o                         
  -5   2  12          8.36          6.56         3.73 o                         
  -4   2  12        631.22        601.14         7.80 o                         
  -3   2  12          5.47          3.77         3.31 o                         
  -2   2  12       1328.60       1353.37        11.40 o                         
  -1   2  12         28.49         24.27         3.13 o                         
   0   2  12        693.50        673.70         7.08 o                         
   1   2  12        255.64        257.24         4.86 o                         
   2   2  12          7.89          3.65         3.18 o                         
   3   2  12        943.70        942.27         9.67 o                         
   4   2  12        661.72        623.19         7.25 o                         
   5   2  12        464.15        440.84         7.54 o                         
   6   2  12        349.48        345.84         7.26 o                         
   7   2  12         38.05         58.20         5.08 o                         
   8   2  12        357.94        373.98         8.28 o                         
   9   2  12       1382.30       1426.69        14.39 o                         
  10   2  12         77.23         92.62         6.96 o                         
  11   2  12        215.41        222.43         8.52 o                         
  12   2  12         57.56         57.14         8.99 o                         
  13   2  12         29.59         26.10        11.54 o                         
 -13   3  12        199.72        221.98        13.67 o                         
 -12   3  12         74.08         90.38        11.12 o                         
 -11   3  12         99.56        111.05        10.02 o                         
 -10   3  12         10.69         15.00         8.39 o                         
  -9   3  12        216.69        218.97         8.25 o                         
  -8   3  12         27.25         14.50         6.37 o                         
  -7   3  12        360.58        332.77         8.06 o                         
  -6   3  12        962.88        940.87        10.40 o                         
  -5   3  12       2539.95       2456.15        17.91 o                         
  -4   3  12         37.99         34.74         4.15 o                         
  -3   3  12       1477.19       1470.47        11.52 o                         
  -2   3  12        367.60        346.21         5.95 o                         
  -1   3  12        237.79        240.61         5.70 o                         
   0   3  12        253.87        261.54         6.33 o                         
   1   3  12       2335.38       2307.77        17.00 o                         
   2   3  12          1.26         -1.31         3.83 o                         
   3   3  12       1759.53       1773.72        14.12 o                         
   4   3  12        390.76        382.02         7.73 o                         
   5   3  12        995.86        969.32        11.05 o                         
   6   3  12          5.97          1.45         5.17 o                         
   7   3  12        265.95        251.78         6.99 o                         
   8   3  12         11.18         12.93         5.72 o                         
   9   3  12         68.77         67.77         6.08 o                         
  10   3  12        260.07        274.27        10.14 o                         
  11   3  12         16.43         21.13         7.08 o                         
  12   3  12         22.96          8.46         8.01 o                         
 -12   4  12         45.11         32.04        11.19 o                         
 -11   4  12         94.19        118.96        11.31 o                         
 -10   4  12        259.35        276.98        11.96 o                         
  -9   4  12        112.74        108.91         8.89 o                         
  -8   4  12          0.14         -3.68         7.23 o                         
  -7   4  12        622.32        609.19        10.58 o                         
  -6   4  12          3.81          5.21         5.05 o                         
  -5   4  12        124.35        130.99         5.48 o                         
  -4   4  12          0.05         15.56         4.23 o                         
  -3   4  12       1525.16       1494.64        12.41 o                         
  -2   4  12        362.13        343.31         6.75 o                         
  -1   4  12        872.49        797.69         8.72 o                         
   0   4  12         47.40         32.87         4.53 o                         
   1   4  12       1206.14       1151.52        11.21 o                         
   2   4  12        103.35         99.96         4.28 o                         
   3   4  12       1191.69       1212.51        13.17 o                         
   4   4  12          2.48          6.17         5.00 o                         
   5   4  12        323.17        320.79         7.98 o                         
   6   4  12        183.61        164.68         6.43 o                         
   7   4  12         27.42         31.14         5.62 o                         
   8   4  12         30.99         14.28         5.90 o                         
   9   4  12        830.75        875.10        13.42 o                         
  10   4  12         98.25        124.27         7.97 o                         
  11   4  12         33.23         30.47         8.25 o                         
  12   4  12          1.26         -8.48        10.34 o                         
 -12   5  12         36.38         50.17        12.87 o                         
 -11   5  12          3.32        -10.90        10.90 o                         
 -10   5  12        148.56        162.20        10.43 o                         
  -9   5  12        508.39        537.71        13.29 o                         
  -8   5  12        272.67        289.62        10.23 o                         
  -7   5  12         11.62          1.76         7.29 o                         
  -6   5  12        688.81        706.10        11.57 o                         
  -5   5  12        856.34        863.72        11.69 o                         
  -4   5  12       1072.53       1076.61        10.96 o                         
  -3   5  12        574.57        595.10         8.53 o                         
  -2   5  12        118.20        137.00         5.98 o                         
  -1   5  12        419.31        456.25         8.68 o                         
   0   5  12          4.86          0.78         4.19 o                         
   1   5  12         11.62          2.08         4.80 o                         
   2   5  12        276.48        261.20         6.84 o                         
   3   5  12          2.20         -5.56         5.56 o                         
   4   5  12         20.42         15.11         6.45 o                         
   5   5  12        195.36        209.62         8.18 o                         
   6   5  12          5.35          6.11         6.77 o                         
   7   5  12        900.46        934.81        15.04 o                         
   8   5  12         11.17         11.55         7.58 o                         
   9   5  12         31.16         45.33         8.02 o                         
  10   5  12         29.92         26.65         8.63 o                         
  11   5  12         25.80         32.67        10.57 o                         
 -11   6  12          7.65         -1.04        13.77 o                         
 -10   6  12         41.02         48.67        10.56 o                         
  -9   6  12         71.35         64.00        10.13 o                         
  -8   6  12        169.79        186.66        10.01 o                         
  -7   6  12        563.47        594.76        12.63 o                         
  -6   6  12       1071.97       1020.32        13.71 o                         
  -5   6  12        263.06        220.92         7.64 o                         
  -4   6  12        225.99        235.75         8.59 o                         
  -3   6  12          1.33         -0.36         5.87 o                         
  -2   6  12        529.06        483.15         9.37 o                         
  -1   6  12         17.31         27.49         5.52 o                         
   0   6  12        401.65        404.98         8.62 o                         
   1   6  12        296.61        281.70         7.81 o                         
   2   6  12        552.39        533.79        10.94 o                         
   3   6  12        148.49        140.36         7.56 o                         
   4   6  12        402.09        373.63        10.52 o                         
   5   6  12         12.78          1.49         6.84 o                         
   6   6  12         33.95         27.16         7.85 o                         
   7   6  12        156.04        189.95         9.82 o                         
   8   6  12        210.73        212.10        10.90 o                         
   9   6  12        458.77        468.11        14.01 o                         
  10   6  12        100.38         95.43        10.69 o                         
 -10   7  12         17.10         25.47        14.82 o                         
  -9   7  12         18.32          8.10        11.68 o                         
  -8   7  12         16.64         41.06        10.77 o                         
  -7   7  12        103.85        114.18        10.08 o                         
  -6   7  12         33.80         33.40         8.69 o                         
  -5   7  12        137.13        156.50         9.25 o                         
  -4   7  12        140.93        147.40         8.15 o                         
  -3   7  12         64.23         46.29         7.72 o                         
  -2   7  12         36.67         38.46         7.18 o                         
  -1   7  12          0.47         -6.13         6.13 o                         
   0   7  12          0.93         -5.90         5.90 o                         
   1   7  12         30.27         10.68         6.53 o                         
   2   7  12         13.78         -6.71         6.71 o                         
   3   7  12         62.23         46.80         7.16 o                         
   4   7  12        458.71        489.57        11.93 o                         
   5   7  12        302.47        283.34        10.58 o                         
   6   7  12       1620.30       1656.94        20.18 o                         
   7   7  12          0.46         24.11         8.87 o                         
   8   7  12        445.97        494.66        13.89 o                         
   9   7  12          8.80          8.65        10.32 o                         
  -8   8  12        132.71        146.84        13.54 o                         
  -7   8  12          2.85         12.71        11.31 o                         
  -6   8  12        242.82        249.78        12.20 o                         
  -5   8  12        106.96        118.84         9.75 o                         
  -4   8  12        149.59        200.30         9.96 o                         
  -3   8  12         75.90         93.94         8.66 o                         
  -2   8  12       1022.59        946.92        15.77 o                         
  -1   8  12          9.42          5.56         8.07 o                         
   0   8  12        395.50        378.77        11.31 o                         
   1   8  12          0.80          1.05         8.54 o                         
   2   8  12        189.37        180.32        10.38 o                         
   3   8  12        203.19        192.67        10.96 o                         
   4   8  12         26.99         27.02        10.14 o                         
   5   8  12         86.47         85.75        12.56 o                         
   6   8  12          4.63         21.78        10.90 o                         
   7   8  12          2.40         -7.01        11.04 o                         
   8   8  12         56.43         60.35        17.44 o                         
  -7   9  12         63.98         71.18        14.99 o                         
  -6   9  12        125.81        137.32        13.62 o                         
  -5   9  12        349.44        366.75        13.82 o                         
  -4   9  12        218.32        252.27        12.45 o                         
  -3   9  12        705.83        795.02        16.97 o                         
  -2   9  12          6.45         25.54         9.96 o                         
  -1   9  12         23.12         32.69        10.08 o                         
   0   9  12         24.12         23.36        10.16 o                         
   1   9  12          0.31         -3.46        10.38 o                         
   2   9  12          0.30         -0.83         9.84 o                         
   3   9  12          6.29         -8.43         9.81 o                         
   4   9  12         18.73         33.12        10.41 o                         
   5   9  12        126.25        139.26        12.38 o                         
   6   9  12         63.46         89.44        14.65 o                         
  -4  10  12          0.05         29.39        14.43 o                         
  -3  10  12        137.28        136.53        13.92 o                         
  -2  10  12          2.13         -2.11        12.96 o                         
  -1  10  12         95.87        100.62        13.92 o                         
   0  10  12         16.14          9.20        12.33 o                         
   1  10  12         28.42          0.27        12.80 o                         
   2  10  12         14.67          7.25        13.28 o                         
   3  10  12         23.58        -10.43        14.49 o                         
   4  10  12          0.01          7.43        19.12 o                         
 -13   0  13        232.35        251.11        19.65 o                         
 -11   0  13         40.89         50.76        12.60 o                         
  -9   0  13        132.08         73.37        11.56 o                         
  -7   0  13         47.09         42.28         7.66 o                         
  -5   0  13       4473.84       4395.59        39.57 o                         
  -3   0  13       2978.00       2923.58        26.77 o                         
  -1   0  13       2984.84       3050.20        28.25 o                         
   1   0  13       4008.67       3848.54        32.50 o                         
   3   0  13          0.56         -2.52         6.12 o                         
   5   0  13       1607.02       1601.86        18.17 o                         
   7   0  13        372.12        352.74        11.72 o                         
   9   0  13         52.62         44.87        10.26 o                         
  11   0  13        280.92        337.15        16.82 o                         
 -13   1  13          0.12         -8.25        12.23 o                         
 -12   1  13          0.14         -1.04         9.38 o                         
 -11   1  13          5.10         -8.85         8.85 o                         
 -10   1  13          0.34         -7.79         8.09 o                         
  -9   1  13         68.40         47.45         7.72 o                         
  -8   1  13        238.87        255.54         8.41 o                         
  -7   1  13       4092.41       4102.96        30.19 o                         
  -6   1  13        788.75        792.45         9.74 o                         
  -5   1  13        627.23        673.90         8.52 o                         
  -4   1  13        241.16        250.72         5.81 o                         
  -3   1  13       1342.38       1336.96        11.59 o                         
  -2   1  13          8.21         10.43         3.71 o                         
  -1   1  13         47.59         52.50         3.16 o                         
   0   1  13        949.29        977.49         9.31 o                         
   1   1  13        453.27        420.59         6.85 o                         
   2   1  13       1222.90       1241.26        12.02 o                         
   3   1  13       1259.71       1200.05        11.14 o                         
   4   1  13        545.53        511.38         7.03 o                         
   5   1  13        421.58        428.66         7.51 o                         
   6   1  13         37.29         36.68         4.37 o                         
   7   1  13         11.20          0.78         5.07 o                         
   8   1  13        507.76        499.22         9.95 o                         
   9   1  13        154.70        156.95         7.81 o                         
  10   1  13        160.46        150.78         8.75 o                         
  11   1  13         96.15        112.87         9.01 o                         
  12   1  13          7.26          0.82         9.07 o                         
 -12   2  13        280.96        288.45        12.39 o                         
 -11   2  13         78.21         96.48         9.98 o                         
 -10   2  13        336.15        352.18        11.21 o                         
  -9   2  13        182.96        165.86         8.75 o                         
  -8   2  13        472.07        454.04        10.40 o                         
  -7   2  13        566.17        551.04         9.72 o                         
  -6   2  13        300.16        305.03         7.23 o                         
  -5   2  13         55.91         50.19         4.48 o                         
  -4   2  13       2714.65       2621.91        18.64 o                         
  -3   2  13        524.09        541.68         7.50 o                         
  -2   2  13        162.67        156.80         4.74 o                         
  -1   2  13        150.17        136.14         4.88 o                         
   0   2  13         26.17         15.51         3.26 o                         
   1   2  13        450.38        406.92         7.11 o                         
   2   2  13          9.92         13.59         3.79 o                         
   3   2  13         54.05         66.57         4.38 o                         
   4   2  13        726.44        695.41         8.68 o                         
   5   2  13        334.73        343.38         7.03 o                         
   6   2  13        634.27        593.69         9.36 o                         
   7   2  13        366.93        340.60         8.52 o                         
   8   2  13        323.60        372.35         9.79 o                         
   9   2  13        430.38        431.80        10.49 o                         
  10   2  13        128.89        144.32         8.52 o                         
  11   2  13         30.00          6.46         8.42 o                         
  12   2  13          0.59         -8.42         9.69 o                         
 -12   3  13         69.43         63.44        11.79 o                         
 -11   3  13         14.25          4.88        10.17 o                         
 -10   3  13         29.03         40.54         8.91 o                         
  -9   3  13         25.49         40.55         7.62 o                         
  -8   3  13         18.06         12.98         6.64 o                         
  -7   3  13        232.06        227.27         7.26 o                         
  -6   3  13        614.90        616.26        10.18 o                         
  -5   3  13          0.31          3.58         4.58 o                         
  -4   3  13        185.49        205.18         5.76 o                         
  -3   3  13        244.36        251.51         5.88 o                         
  -2   3  13        230.73        208.43         5.21 o                         
  -1   3  13        168.97        157.76         5.25 o                         
   0   3  13          1.97         -1.20         4.43 o                         
   1   3  13         71.25         77.23         4.90 o                         
   2   3  13        832.54        819.36        10.54 o                         
   3   3  13         89.47         97.40         4.97 o                         
   4   3  13       2298.27       2152.18        18.89 o                         
   5   3  13         16.49         16.34         5.72 o                         
   6   3  13        312.38        263.50         8.21 o                         
   7   3  13         36.68         33.05         6.08 o                         
   8   3  13         50.17         64.23         6.76 o                         
   9   3  13          1.54         -1.41         7.18 o                         
  10   3  13         35.34         38.65         8.46 o                         
  11   3  13         12.21         12.90         8.81 o                         
  12   3  13         30.43         24.22        10.95 o                         
 -12   4  13         27.90         28.10        12.81 o                         
 -11   4  13         26.80         36.23        11.04 o                         
 -10   4  13          9.97          7.85         9.69 o                         
  -9   4  13         44.22         58.18         9.27 o                         
  -8   4  13        233.92        240.87         9.69 o                         
  -7   4  13          1.57         -6.95         6.95 o                         
  -6   4  13       1338.69       1381.71        14.54 o                         
  -5   4  13        476.24        489.81         9.17 o                         
  -4   4  13       4065.13       4020.44        26.68 o                         
  -3   4  13          4.65          3.38         4.23 o                         
  -2   4  13        102.27         93.37         5.15 o                         
  -1   4  13          1.64         -0.34         4.45 o                         
   0   4  13        587.30        565.04         8.26 o                         
   1   4  13         37.44         31.76         4.77 o                         
   2   4  13        921.17        901.30        11.81 o                         
   3   4  13        328.62        337.33         8.22 o                         
   4   4  13          6.74         11.46         5.61 o                         
   5   4  13         18.46         -1.47         5.88 o                         
   6   4  13         24.58          4.93         6.24 o                         
   7   4  13         20.78         12.03         6.39 o                         
   8   4  13         72.22         88.74         7.52 o                         
   9   4  13         25.85         31.78         7.93 o                         
  10   4  13         10.66         12.18         8.61 o                         
  11   4  13        122.35        113.79        11.20 o                         
 -11   5  13         19.47         14.99        11.93 o                         
 -10   5  13          1.69         29.57        11.13 o                         
  -9   5  13         90.88         86.90         9.52 o                         
  -8   5  13        220.86        224.43         9.86 o                         
  -7   5  13        133.03        135.87         8.85 o                         
  -6   5  13       1188.05       1190.48        14.48 o                         
  -5   5  13        158.31        174.36         6.75 o                         
  -4   5  13         19.24         29.97         5.20 o                         
  -3   5  13         42.54         40.53         5.52 o                         
  -2   5  13         34.31         26.00         5.11 o                         
  -1   5  13         71.51         76.37         5.71 o                         
   0   5  13         30.79         36.04         5.58 o                         
   1   5  13          0.84          1.35         4.90 o                         
   2   5  13       1149.12       1184.07        14.41 o                         
   3   5  13         82.66         86.95         7.28 o                         
   4   5  13       1082.89       1088.68        14.79 o                         
   5   5  13        262.59        261.52         9.52 o                         
   6   5  13          0.76          6.13         7.72 o                         
   7   5  13          3.14          6.33         8.06 o                         
   8   5  13        326.02        328.38        11.48 o                         
   9   5  13          0.27          6.17         8.40 o                         
  10   5  13        171.51        150.67        10.37 o                         
  11   5  13         26.34         28.31        11.11 o                         
 -10   6  13         88.40         75.79        11.17 o                         
  -9   6  13         88.47         75.36        10.84 o                         
  -8   6  13        750.71        744.64        16.22 o                         
  -7   6  13         57.47         69.35         9.35 o                         
  -6   6  13         32.00         43.60         7.96 o                         
  -5   6  13         89.09        109.26         8.47 o                         
  -4   6  13        241.04        242.52         9.44 o                         
  -3   6  13       1048.35       1003.13        13.18 o                         
  -2   6  13         30.20         38.07         6.35 o                         
  -1   6  13        661.70        636.54        11.32 o                         
   0   6  13         27.78         26.40         6.03 o                         
   1   6  13         72.84         68.25         6.67 o                         
   2   6  13        145.38        126.09         7.85 o                         
   3   6  13         42.94         60.75         7.47 o                         
   4   6  13        797.67        812.54        14.19 o                         
   5   6  13       1478.39       1493.74        18.84 o                         
   6   6  13        385.03        419.76        11.92 o                         
   7   6  13        688.25        707.08        14.97 o                         
   8   6  13        162.77        193.44        11.09 o                         
   9   6  13          3.73         13.02        10.62 o                         
  10   6  13          0.05         -9.73        12.11 o                         
  -9   7  13        164.57        162.63        14.06 o                         
  -8   7  13          2.24          9.01        11.43 o                         
  -7   7  13        823.92        875.46        21.35 o                         
  -6   7  13          5.01         22.91         9.48 o                         
  -5   7  13        509.97        517.34        13.55 o                         
  -4   7  13        174.06        153.57         9.09 o                         
  -3   7  13        178.84        189.98         9.49 o                         
  -2   7  13          2.47         -1.75         7.79 o                         
  -1   7  13        350.92        339.97         8.92 o                         
   0   7  13        356.61        365.90         9.59 o                         
   1   7  13        151.92        164.91         8.50 o                         
   2   7  13         19.29          4.28         7.42 o                         
   3   7  13        492.99        483.14        12.96 o                         
   4   7  13          0.90          4.40         8.46 o                         
   5   7  13        233.31        242.88        11.08 o                         
   6   7  13         28.26         30.90         9.62 o                         
   7   7  13          8.64         19.44        10.06 o                         
   8   7  13         15.89         24.71        10.70 o                         
   9   7  13         60.03         68.71        14.83 o                         
  -8   8  13          0.73         -6.22        14.76 o                         
  -7   8  13          0.42          4.14        13.46 o                         
  -6   8  13          0.05         -1.48        11.12 o                         
  -5   8  13        248.90        279.01        11.93 o                         
  -4   8  13         65.23         60.10         9.95 o                         
  -3   8  13        471.95        469.13        13.67 o                         
  -2   8  13        160.18        192.42        10.43 o                         
  -1   8  13        151.64        148.42        10.63 o                         
   0   8  13          8.43          7.91         9.48 o                         
   1   8  13        473.12        525.27        16.00 o                         
   2   8  13        102.98        111.32        11.26 o                         
   3   8  13        106.59         84.66         9.66 o                         
   4   8  13         76.85         64.76        10.25 o                         
   5   8  13        164.48        160.00        10.79 o                         
   6   8  13        214.85        217.94        12.32 o                         
   7   8  13         71.20         54.41        12.52 o                         
  -6   9  13         19.64         30.31        15.47 o                         
  -5   9  13         32.08         12.31        12.09 o                         
  -4   9  13         69.21         84.73        11.99 o                         
  -3   9  13          0.01          6.35        10.76 o                         
  -2   9  13          1.29         22.98        11.18 o                         
  -1   9  13          5.28         27.76        11.37 o                         
   0   9  13         41.55         41.27        11.35 o                         
   1   9  13         26.23         37.94        11.40 o                         
   2   9  13         53.68         53.28        11.39 o                         
   3   9  13         11.22         25.60        11.33 o                         
   4   9  13        159.58        194.61        12.49 o                         
   5   9  13        107.07        111.21        15.82 o                         
  -2  10  13        100.23        108.28        17.20 o                         
  -1  10  13        154.96        160.37        16.91 o                         
   0  10  13          5.18         28.64        15.42 o                         
   1  10  13          1.22        -14.87        14.87 o                         
   2  10  13         61.08         78.08        15.49 o                         
 -12   0  14         21.55         17.06        15.14 o                         
 -10   0  14         87.54         84.69        12.91 o                         
  -8   0  14       1094.51       1041.17        20.88 o                         
  -6   0  14       3102.61       3079.97        31.53 o                         
  -4   0  14         18.75         19.48         6.28 o                         
  -2   0  14       1066.05       1027.01        14.02 o                         
   0   0  14        606.06        644.24        11.73 o                         
   2   0  14          6.27          4.04         5.82 o                         
   4   0  14        414.36        406.76        10.65 o                         
   6   0  14         62.13         43.42         7.69 o                         
   8   0  14         63.60         63.02         9.12 o                         
  10   0  14         25.95         -4.44        11.90 o                         
  12   0  14         79.70         98.70        19.66 o                         
 -12   1  14        145.51        129.95        11.42 o                         
 -11   1  14          4.74         -9.45         9.45 o                         
 -10   1  14          2.36         -1.81         8.26 o                         
  -9   1  14          6.54         -2.60         7.90 o                         
  -8   1  14       1478.81       1493.44        17.05 o                         
  -7   1  14         90.89        106.48         6.91 o                         
  -6   1  14        455.54        483.32         8.52 o                         
  -5   1  14       1040.89       1016.67        10.72 o                         
  -4   1  14       1370.48       1320.69        11.70 o                         
  -3   1  14        752.73        737.25         8.93 o                         
  -2   1  14         10.68         20.79         4.10 o                         
  -1   1  14         23.80         23.89         4.04 o                         
   0   1  14       1070.37       1062.30        10.20 o                         
   1   1  14        201.59        214.35         6.43 o                         
   2   1  14       3200.74       3079.83        23.81 o                         
   3   1  14         78.23         81.56         4.99 o                         
   4   1  14        603.34        631.49         9.66 o                         
   5   1  14         31.99         37.09         5.28 o                         
   6   1  14       1142.61       1099.74        12.97 o                         
   7   1  14         69.43         66.98         6.74 o                         
   8   1  14        206.39        186.56         8.22 o                         
   9   1  14         66.06         52.23         8.03 o                         
  10   1  14        127.96        123.48         9.12 o                         
  11   1  14          0.30         -4.44        10.56 o                         
  12   1  14         19.83         32.08        13.20 o                         
 -12   2  14         52.54         68.03        12.47 o                         
 -11   2  14          1.70          0.17        10.09 o                         
 -10   2  14        101.45        106.88         9.75 o                         
  -9   2  14          8.07         12.48         8.26 o                         
  -8   2  14          1.59         -6.96         6.96 o                         
  -7   2  14        290.16        272.18         8.23 o                         
  -6   2  14       1279.86       1284.58        14.07 o                         
  -5   2  14        842.65        812.61         9.88 o                         
  -4   2  14        198.62        202.31         5.85 o                         
  -3   2  14         20.77         20.67         4.44 o                         
  -2   2  14        247.07        241.90         6.00 o                         
  -1   2  14          5.98          4.42         4.11 o                         
   0   2  14        219.91        228.41         6.04 o                         
   1   2  14          9.11          6.21         4.77 o                         
   2   2  14        695.17        666.56         9.75 o                         
   3   2  14       2013.92       1954.09        16.91 o                         
   4   2  14       3367.19       3351.50        24.05 o                         
   5   2  14        900.07        824.11        11.49 o                         
   6   2  14        305.51        332.58         9.33 o                         
   7   2  14         20.86         24.51         6.61 o                         
   8   2  14         13.46         -1.77         6.82 o                         
   9   2  14          1.17          6.32         7.49 o                         
  10   2  14          0.12         12.44         8.56 o                         
  11   2  14          0.90         -3.94         9.45 o                         
 -12   3  14          0.34         17.96        12.60 o                         
 -11   3  14        174.21        189.23        12.89 o                         
 -10   3  14         99.41        109.04         9.68 o                         
  -9   3  14        812.85        823.23        14.95 o                         
  -8   3  14        128.62        144.09         7.69 o                         
  -7   3  14       1121.83       1115.07        13.47 o                         
  -6   3  14          6.52         13.85         5.93 o                         
  -5   3  14        189.30        198.48         6.58 o                         
  -4   3  14        670.13        620.25         8.81 o                         
  -3   3  14        354.28        381.51         7.26 o                         
  -2   3  14          2.07         -3.81         3.81 o                         
  -1   3  14         81.47         82.97         5.25 o                         
   0   3  14        719.57        745.08         9.60 o                         
   1   3  14       2078.01       2128.60        18.90 o                         
   2   3  14        809.55        832.03        10.40 o                         
   3   3  14        362.27        388.31         8.09 o                         
   4   3  14          0.49         14.20         5.40 o                         
   5   3  14        363.73        347.32         9.59 o                         
   6   3  14          3.94         -5.17         6.36 o                         
   7   3  14        938.28        952.03        14.21 o                         
   8   3  14          0.28          8.37         7.64 o                         
   9   3  14        500.92        547.58        13.23 o                         
  10   3  14          3.35         13.55         8.80 o                         
  11   3  14        287.28        285.98        12.26 o                         
 -11   4  14          0.86        -11.39        11.39 o                         
 -10   4  14          9.48         15.00        10.32 o                         
  -9   4  14         15.84         24.39         9.26 o                         
  -8   4  14         43.95         51.35         8.34 o                         
  -7   4  14        514.91        462.21        11.16 o                         
  -6   4  14         24.80         21.79         6.30 o                         
  -5   4  14       2692.05       2756.42        21.58 o                         
  -4   4  14         81.85        111.95         5.62 o                         
  -3   4  14        275.84        290.26         7.82 o                         
  -2   4  14        236.61        272.51         7.51 o                         
  -1   4  14        211.23        199.93         6.49 o                         
   0   4  14        108.48         99.49         5.48 o                         
   1   4  14        173.15        164.48         6.65 o                         
   2   4  14         88.70        111.06         5.81 o                         
   3   4  14       2415.58       2490.74        22.54 o                         
   4   4  14          1.46         13.70         6.75 o                         
   5   4  14        754.74        688.85        12.65 o                         
   6   4  14        491.49        481.27        11.71 o                         
   7   4  14        200.28        208.34         8.97 o                         
   8   4  14         68.59         60.11         8.72 o                         
   9   4  14         38.09         18.44         8.50 o                         
  10   4  14          2.06        -10.28        10.28 o                         
  11   4  14         68.90         43.91        12.87 o                         
 -10   5  14         52.66         56.02        11.94 o                         
  -9   5  14        178.90        195.66        10.75 o                         
  -8   5  14         26.06         31.02         9.14 o                         
  -7   5  14         94.12         87.89         9.12 o                         
  -6   5  14         16.54         24.18         7.42 o                         
  -5   5  14       1066.56       1035.90        13.75 o                         
  -4   5  14        126.43        132.06         7.32 o                         
  -3   5  14        274.22        289.32         8.51 o                         
  -2   5  14       1236.57       1187.85        13.62 o                         
  -1   5  14         94.97        101.52         6.80 o                         
   0   5  14       1129.85       1056.33        12.72 o                         
   1   5  14        298.79        307.61         9.56 o                         
   2   5  14       1210.45       1141.56        15.46 o                         
   3   5  14         78.12         81.43         7.97 o                         
   4   5  14         98.85         95.66         8.00 o                         
   5   5  14        153.21        160.68         8.95 o                         
   6   5  14        310.81        313.68        10.71 o                         
   7   5  14         90.57         82.54         8.86 o                         
   8   5  14         85.39         67.21         9.31 o                         
   9   5  14         15.32         -1.33         9.68 o                         
  10   5  14          0.35        -10.64        10.64 o                         
 -10   6  14         37.38         13.87        14.54 o                         
  -9   6  14         25.62         43.83        12.07 o                         
  -8   6  14        244.48        259.90        12.42 o                         
  -7   6  14          5.60          0.80         9.88 o                         
  -6   6  14        174.62        199.16        10.11 o                         
  -5   6  14         94.14        110.73         9.43 o                         
  -4   6  14         22.73          8.98         7.72 o                         
  -3   6  14        303.17        278.18         9.13 o                         
  -2   6  14        118.71        113.53         7.19 o                         
  -1   6  14        102.27        100.14         7.16 o                         
   0   6  14         37.62         26.86         6.90 o                         
   1   6  14          4.22         -0.50         7.37 o                         
   2   6  14         30.76         29.55         7.75 o                         
   3   6  14        509.17        550.98        13.13 o                         
   4   6  14         97.57        100.08         8.99 o                         
   5   6  14         49.15         48.27         8.59 o                         
   6   6  14         60.56         74.02         8.74 o                         
   7   6  14         26.81         26.91         9.36 o                         
   8   6  14          6.96         32.83         9.99 o                         
   9   6  14         41.95         57.09        12.25 o                         
  -8   7  14        221.26        254.13        14.20 o                         
  -7   7  14        130.76        137.44        12.46 o                         
  -6   7  14         22.68         51.21        14.04 o                         
  -5   7  14        112.63        121.90        10.25 o                         
  -4   7  14        103.00         99.56         9.50 o                         
  -3   7  14         56.80         47.02         9.46 o                         
  -2   7  14         46.00         39.58         8.21 o                         
  -1   7  14          1.16         -1.46         8.08 o                         
   0   7  14         41.37         47.96         8.20 o                         
   1   7  14        443.85        476.05        12.22 o                         
   2   7  14         58.88         51.37         8.72 o                         
   3   7  14        202.44        215.05        10.32 o                         
   4   7  14         48.24         52.25         9.51 o                         
   5   7  14         67.95         90.82        10.59 o                         
   6   7  14        437.24        472.94        14.75 o                         
   7   7  14         12.21         21.17        10.34 o                         
   8   7  14         61.72         47.57        15.64 o                         
  -7   8  14          5.33         32.13        14.72 o                         
  -6   8  14        392.12        474.95        16.08 o                         
  -5   8  14          1.48         22.71        10.62 o                         
  -4   8  14        207.02        217.75        11.94 o                         
  -3   8  14          6.69         10.34         9.08 o                         
  -2   8  14         16.67         25.31         9.83 o                         
  -1   8  14         42.57         40.47        10.86 o                         
   0   8  14        104.58        116.12        11.58 o                         
   1   8  14        115.37        115.28        10.93 o                         
   2   8  14          9.97         24.00         9.58 o                         
   3   8  14         54.30         36.89         9.65 o                         
   4   8  14        504.44        540.39        14.68 o                         
   5   8  14         30.28         33.85        11.15 o                         
   6   8  14         64.55         51.90        18.38 o                         
  -5   9  14         10.54         11.82        15.33 o                         
  -4   9  14         75.50         80.33        13.16 o                         
  -3   9  14        102.82        121.26        14.36 o                         
  -2   9  14         94.77        102.11        13.54 o                         
  -1   9  14        292.12        320.99        15.42 o                         
   0   9  14        189.63        199.54        13.92 o                         
   1   9  14         74.28         64.75        12.20 o                         
   2   9  14        194.89        207.99        14.48 o                         
   3   9  14        156.03        151.52        13.42 o                         
   4   9  14          0.36          1.37        18.08 o                         
 -11   0  15         17.27         -2.64        15.80 o                         
  -9   0  15         21.01          3.68        11.80 o                         
  -7   0  15       1100.51       1064.54        23.01 o                         
  -5   0  15         59.53         59.51         7.46 o                         
  -3   0  15        619.65        588.92        11.99 o                         
  -1   0  15         17.29          9.30         5.96 o                         
   1   0  15       1309.59       1287.16        19.99 o                         
   3   0  15       2787.97       2579.59        29.63 o                         
   5   0  15         66.45         51.06         8.79 o                         
   7   0  15         44.70         77.61        10.15 o                         
   9   0  15         24.68         10.73        11.73 o                         
  11   0  15        414.61        442.94        24.35 o                         
 -12   1  15          2.81        -10.22        12.38 o                         
 -11   1  15         25.13         14.64         9.99 o                         
 -10   1  15          7.99         11.72         9.21 o                         
  -9   1  15          1.27          1.23         8.55 o                         
  -8   1  15          3.94         -6.37         7.76 o                         
  -7   1  15         20.12         19.86         6.84 o                         
  -6   1  15        307.55        318.11         8.44 o                         
  -5   1  15        648.22        662.50         9.54 o                         
  -4   1  15        382.09        379.29         7.81 o                         
  -3   1  15         10.92          6.18         4.56 o                         
  -2   1  15        755.49        722.98         9.63 o                         
  -1   1  15        186.43        188.35         6.11 o                         
   0   1  15       1098.19       1058.47        11.81 o                         
   1   1  15       1173.24       1129.03        12.06 o                         
   2   1  15        362.18        372.87         9.20 o                         
   3   1  15       1394.55       1441.12        15.03 o                         
   4   1  15          0.64         -5.72         5.72 o                         
   5   1  15       2308.65       2323.09        19.89 o                         
   6   1  15          1.43         -6.05         6.05 o                         
   7   1  15         57.74         59.84         7.22 o                         
   8   1  15         25.93         14.54         7.47 o                         
   9   1  15         35.28         22.27         8.77 o                         
  10   1  15         12.31         21.03         9.28 o                         
  11   1  15         19.90         17.46        10.81 o                         
 -11   2  15        161.93        139.55        12.15 o                         
 -10   2  15        178.60        187.90        10.96 o                         
  -9   2  15        148.84        131.89         9.87 o                         
  -8   2  15         78.98        101.78         8.55 o                         
  -7   2  15        827.83        817.80        12.85 o                         
  -6   2  15        106.30        118.25         6.74 o                         
  -5   2  15          1.28          5.75         5.47 o                         
  -4   2  15          1.35         -3.09         4.69 o                         
  -3   2  15        775.84        779.70         9.78 o                         
  -2   2  15          4.12         -4.92         4.92 o                         
  -1   2  15          6.67         -4.69         4.69 o                         
   0   2  15         20.12          3.93         5.14 o                         
   1   2  15        294.14        268.67         7.53 o                         
   2   2  15       1791.39       1851.06        17.24 o                         
   3   2  15        229.01        213.13         7.20 o                         
   4   2  15        322.21        310.47         8.87 o                         
   5   2  15        853.33        870.17        13.32 o                         
   6   2  15        250.93        293.17         9.17 o                         
   7   2  15         98.59         80.75         8.09 o                         
   8   2  15         16.04          9.40         8.07 o                         
   9   2  15         24.72         36.00         8.77 o                         
  10   2  15         63.28         52.08         9.81 o                         
  11   2  15         43.28         62.65        13.04 o                         
 -11   3  15          6.24         -3.51        11.70 o                         
 -10   3  15        257.75        252.11        12.34 o                         
  -9   3  15         18.84         46.06         9.45 o                         
  -8   3  15         11.83         27.66         8.04 o                         
  -7   3  15        127.85        144.05         7.99 o                         
  -6   3  15       1371.30       1340.19        15.21 o                         
  -5   3  15        844.39        803.36        11.41 o                         
  -4   3  15        979.95        940.75        11.43 o                         
  -3   3  15         46.96         33.78         5.87 o                         
  -2   3  15         17.69         -5.15         5.15 o                         
  -1   3  15          8.38          1.64         4.91 o                         
   0   3  15         21.17         20.94         5.64 o                         
   1   3  15        451.47        455.82         9.58 o                         
   2   3  15        981.57       1013.63        12.45 o                         
   3   3  15         88.10        110.92         6.56 o                         
   4   3  15       2322.02       2209.27        20.54 o                         
   5   3  15         43.39         29.44         6.91 o                         
   6   3  15        123.83         93.91         7.77 o                         
   7   3  15        286.09        290.66        10.04 o                         
   8   3  15          2.21         11.50         8.59 o                         
   9   3  15         35.39         39.38         8.85 o                         
  10   3  15         23.72         22.75        10.18 o                         
  11   3  15         18.41         26.20        13.32 o                         
 -10   4  15        174.57        202.00        12.89 o                         
  -9   4  15        353.75        364.45        12.65 o                         
  -8   4  15        113.13        129.17         9.85 o                         
  -7   4  15         79.83         57.51         8.70 o                         
  -6   4  15         46.73         58.70         7.26 o                         
  -5   4  15         27.59         37.10         6.99 o                         
  -4   4  15        234.45        239.50         7.93 o                         
  -3   4  15        122.86        126.49         6.61 o                         
  -2   4  15        108.54        119.07         6.53 o                         
  -1   4  15        734.58        673.02        11.84 o                         
   0   4  15         90.60        104.33         6.97 o                         
   1   4  15         49.49         59.97         6.92 o                         
   2   4  15       2413.64       2515.90        23.04 o                         
   3   4  15        160.70        167.15         7.95 o                         
   4   4  15        267.02        285.58         9.53 o                         
   5   4  15         58.71         65.24         7.72 o                         
   6   4  15        452.66        485.63        12.12 o                         
   7   4  15         38.32         27.16         8.24 o                         
   8   4  15         11.69         16.10         8.79 o                         
   9   4  15         29.93         12.20         9.92 o                         
  10   4  15         15.67          7.26        11.96 o                         
 -10   5  15         43.61         58.38        13.98 o                         
  -9   5  15        113.27        115.75        11.84 o                         
  -8   5  15         49.91         63.01        10.35 o                         
  -7   5  15        271.70        278.33        11.60 o                         
  -6   5  15        167.47        162.90         8.99 o                         
  -5   5  15        145.73        157.32         9.68 o                         
  -4   5  15        382.26        418.90        10.77 o                         
  -3   5  15        463.47        461.93        10.18 o                         
  -2   5  15          7.49          6.04         6.20 o                         
  -1   5  15        513.35        505.45        11.50 o                         
   0   5  15        524.04        485.56        12.00 o                         
   1   5  15        132.37        128.84         8.33 o                         
   2   5  15         22.31         32.11         7.76 o                         
   3   5  15          0.31          1.17         7.59 o                         
   4   5  15        646.52        631.28        13.63 o                         
   5   5  15         27.88         44.76         8.34 o                         
   6   5  15         52.49         50.09         8.92 o                         
   7   5  15          4.45          9.50         9.21 o                         
   8   5  15         15.52         18.18         9.94 o                         
   9   5  15         23.24         21.37        11.01 o                         
  -9   6  15        274.98        288.78        15.97 o                         
  -8   6  15         28.24         41.90        11.39 o                         
  -7   6  15        384.74        428.29        14.42 o                         
  -6   6  15        148.65        157.13        11.57 o                         
  -5   6  15         40.40         18.00         9.64 o                         
  -4   6  15          0.00         -2.86         8.59 o                         
  -3   6  15          0.11         -7.69         7.69 o                         
  -2   6  15        113.50         95.88         7.77 o                         
  -1   6  15        238.30        238.65         9.34 o                         
   0   6  15         62.48         69.62         8.78 o                         
   1   6  15        334.93        345.98        10.99 o                         
   2   6  15        508.43        522.83        12.60 o                         
   3   6  15        167.33        174.74         9.79 o                         
   4   6  15        104.41        131.08         9.50 o                         
   5   6  15          4.71         14.73         8.69 o                         
   6   6  15        115.72        165.17        10.55 o                         
   7   6  15         14.48         14.49         9.85 o                         
   8   6  15          0.15          0.76        11.79 o                         
  -8   7  15          5.72         14.97        13.88 o                         
  -7   7  15          2.69         26.28        12.25 o                         
  -6   7  15         34.77         52.98        11.61 o                         
  -5   7  15          1.80         -4.72         9.83 o                         
  -4   7  15         59.40         69.32        11.24 o                         
  -3   7  15          2.36          2.89         9.03 o                         
  -2   7  15         42.02         28.61         9.61 o                         
  -1   7  15        115.70        114.42        10.40 o                         
   0   7  15         41.68         19.74         8.97 o                         
   1   7  15        129.89        145.16         9.87 o                         
   2   7  15         11.80          0.44         9.42 o                         
   3   7  15        308.17        344.93        12.69 o                         
   4   7  15         36.40         37.36        10.22 o                         
   5   7  15        679.29        711.33        17.22 o                         
   6   7  15         25.23         27.48        11.70 o                         
   7   7  15        231.54        242.64        17.14 o                         
  -6   8  15          1.28         15.30        16.84 o                         
  -5   8  15          2.58          5.61        12.12 o                         
  -4   8  15        128.57        125.29        12.25 o                         
  -3   8  15        101.44        116.06        12.63 o                         
  -2   8  15         15.28         11.96        11.45 o                         
  -1   8  15        229.75        259.39        13.46 o                         
   0   8  15         52.21         54.89        12.15 o                         
   1   8  15        274.21        303.35        12.85 o                         
   2   8  15         14.53          8.44        10.83 o                         
   3   8  15        188.15        211.31        11.80 o                         
   4   8  15         99.02         94.42        11.46 o                         
   5   8  15         18.65         38.40        15.42 o                         
  -3   9  15         15.36         67.84        18.36 o                         
  -2   9  15        217.51        194.70        16.43 o                         
  -1   9  15         22.44          8.12        15.18 o                         
   0   9  15         16.54         13.83        15.00 o                         
   1   9  15          0.58         -7.71        15.33 o                         
   2   9  15         34.45         14.24        15.32 o                         
 -10   0  16        135.84        146.52        15.68 o                         
  -8   0  16          4.82          1.24        12.86 o                         
  -6   0  16         89.71         70.31         9.23 o                         
  -4   0  16       1496.27       1477.18        19.98 o                         
  -2   0  16       3101.78       3085.49        34.08 o                         
   0   0  16       3311.42       3328.08        38.03 o                         
   2   0  16        833.30        779.93        17.02 o                         
   4   0  16        904.53        947.84        18.46 o                         
   6   0  16        975.08        922.87        20.47 o                         
   8   0  16          1.19         -9.74        11.66 o                         
  10   0  16         51.46         33.31        14.42 o                         
 -11   1  16          1.91         15.63        11.87 o                         
 -10   1  16        379.54        358.84        12.41 o                         
  -9   1  16         66.07         51.61         9.35 o                         
  -8   1  16        157.10        165.02         9.75 o                         
  -7   1  16        237.77        234.58         9.11 o                         
  -6   1  16        588.98        576.83        11.06 o                         
  -5   1  16        476.96        447.38         9.32 o                         
  -4   1  16         25.03          9.66         5.19 o                         
  -3   1  16         52.03         48.12         5.60 o                         
  -2   1  16        172.79        183.16         6.72 o                         
  -1   1  16          1.11          2.32         5.12 o                         
   0   1  16         62.83         58.26         5.80 o                         
   1   1  16        450.67        462.85         9.90 o                         
   2   1  16       1314.88       1239.94        15.14 o                         
   3   1  16        775.18        793.41        12.26 o                         
   4   1  16        427.93        416.07        10.13 o                         
   5   1  16          0.73          0.14         6.96 o                         
   6   1  16        216.27        186.44         8.62 o                         
   7   1  16         83.63         78.10         8.63 o                         
   8   1  16         72.55         69.74         9.17 o                         
   9   1  16         98.52        120.08        11.19 o                         
  10   1  16          1.89         13.79        11.26 o                         
 -11   2  16        448.54        539.87        20.54 o                         
 -10   2  16         33.54         56.60        11.18 o                         
  -9   2  16        150.15        167.83        10.89 o                         
  -8   2  16          4.20         -5.35         8.64 o                         
  -7   2  16          5.66         -5.46         7.72 o                         
  -6   2  16        137.12        138.91         7.29 o                         
  -5   2  16         45.65         44.22         6.30 o                         
  -4   2  16         10.66          0.81         5.75 o                         
  -3   2  16        292.83        300.24         7.94 o                         
  -2   2  16          4.94         -5.42         5.42 o                         
  -1   2  16        322.90        312.57         8.72 o                         
   0   2  16          6.20          1.78         5.87 o                         
   1   2  16          1.54          1.93         5.70 o                         
   2   2  16         97.06         90.85         6.68 o                         
   3   2  16        184.97        178.85         7.64 o                         
   4   2  16        411.06        437.52        10.61 o                         
   5   2  16        690.70        675.51        12.67 o                         
   6   2  16        289.43        271.20         9.38 o                         
   7   2  16         71.88         69.11         8.15 o                         
   8   2  16          0.35         -1.46         8.62 o                         
   9   2  16         68.12         73.63        10.25 o                         
  10   2  16        232.76        256.67        12.74 o                         
 -10   3  16         47.55         38.10        11.95 o                         
  -9   3  16         59.22         57.73        10.77 o                         
  -8   3  16          4.58         -8.71         8.71 o                         
  -7   3  16         40.58         43.97         8.19 o                         
  -6   3  16         52.42         61.74         7.67 o                         
  -5   3  16         88.22         68.58         7.14 o                         
  -4   3  16          0.57         -6.43         6.43 o                         
  -3   3  16          1.30         -5.98         5.98 o                         
  -2   3  16         16.22         14.03         6.21 o                         
  -1   3  16        107.15         94.57         7.00 o                         
   0   3  16        176.87        159.54         7.18 o                         
   1   3  16        380.39        400.22         9.48 o                         
   2   3  16         49.09         52.23         6.74 o                         
   3   3  16       1309.12       1308.81        15.53 o                         
   4   3  16          1.83          8.29         6.92 o                         
   5   3  16         21.99          0.88         7.34 o                         
   6   3  16         87.75         97.52         8.34 o                         
   7   3  16         11.41          8.75         8.37 o                         
   8   3  16          9.75         19.04         9.25 o                         
   9   3  16         33.95         53.10        10.48 o                         
  10   3  16          4.08         21.41        16.59 o                         
 -10   4  16          0.31         -1.01        14.78 o                         
  -9   4  16          0.70          6.33        12.34 o                         
  -8   4  16          0.96         -8.56        10.07 o                         
  -7   4  16        165.90        148.36        10.25 o                         
  -6   4  16         20.22         35.61         8.43 o                         
  -5   4  16        322.27        301.65        10.62 o                         
  -4   4  16        127.03        111.36         7.49 o                         
  -3   4  16        815.04        857.48        13.68 o                         
  -2   4  16        106.19        112.91         7.56 o                         
  -1   4  16        601.80        588.08        12.08 o                         
   0   4  16          0.84          3.30         6.70 o                         
   1   4  16        484.23        463.84        11.57 o                         
   2   4  16         43.58         50.71         7.62 o                         
   3   4  16        100.31        136.53         8.58 o                         
   4   4  16         59.92         51.06         7.93 o                         
   5   4  16        109.60         98.11         8.88 o                         
   6   4  16         30.01         24.73         8.39 o                         
   7   4  16         31.33         11.36         8.81 o                         
   8   4  16         58.46         43.06         9.71 o                         
   9   4  16         15.08         14.27        10.98 o                         
  -9   5  16         88.73         88.34        13.62 o                         
  -8   5  16        232.67        245.92        13.86 o                         
  -7   5  16        207.67        220.39        12.08 o                         
  -6   5  16         13.65         23.10         9.97 o                         
  -5   5  16        302.86        282.94        11.66 o                         
  -4   5  16         14.93         11.86         8.52 o                         
  -3   5  16         31.89         45.92         7.84 o                         
  -2   5  16         53.72         56.34         8.24 o                         
  -1   5  16          7.94          8.58         7.57 o                         
   0   5  16        127.75        134.99         8.43 o                         
   1   5  16        827.73        839.06        18.12 o                         
   2   5  16          3.42          5.75         8.52 o                         
   3   5  16       1220.68       1225.55        16.93 o                         
   4   5  16          0.96         -8.23         8.23 o                         
   5   5  16          9.04         15.19         8.62 o                         
   6   5  16         14.52          7.50         8.87 o                         
   7   5  16        157.49        155.76        10.84 o                         
   8   5  16          6.69          2.16        14.19 o                         
  -8   6  16         33.03         36.44        14.24 o                         
  -7   6  16         62.72         63.42        12.11 o                         
  -6   6  16         16.36         12.77        10.61 o                         
  -5   6  16          8.48          9.73         9.68 o                         
  -4   6  16         49.58         56.29         9.27 o                         
  -3   6  16         28.64         42.63        10.11 o                         
  -2   6  16        299.08        303.88        12.02 o                         
  -1   6  16          1.33         -2.61         9.00 o                         
   0   6  16        536.49        528.98        13.37 o                         
   1   6  16         18.10          7.43         8.54 o                         
   2   6  16          0.89          3.79         8.78 o                         
   3   6  16         64.11         56.56         9.20 o                         
   4   6  16        333.22        376.82        12.42 o                         
   5   6  16        486.53        513.98        13.91 o                         
   6   6  16        276.52        299.13        12.46 o                         
   7   6  16         72.53         91.09        12.29 o                         
  -7   7  16         18.53          1.20        13.10 o                         
  -6   7  16        170.76        169.57        13.77 o                         
  -5   7  16          0.02         -2.49        10.77 o                         
  -4   7  16         39.16         21.05        11.80 o                         
  -3   7  16         24.94          4.68        12.88 o                         
  -2   7  16          4.26          3.96        11.09 o                         
  -1   7  16          0.06          5.53        10.36 o                         
   0   7  16        471.50        495.52        14.17 o                         
   1   7  16         21.66         33.15        11.59 o                         
   2   7  16        623.18        632.11        18.70 o                         
   3   7  16          6.05         17.04        10.05 o                         
   4   7  16        139.59        135.16        12.47 o                         
   5   7  16        113.77        123.83        12.16 o                         
   6   7  16          1.84          5.38        16.05 o                         
  -4   8  16         20.28         31.54        14.56 o                         
  -3   8  16         34.13         52.59        13.07 o                         
  -2   8  16        185.63        214.47        14.04 o                         
  -1   8  16         55.97         65.05        14.67 o                         
   0   8  16        333.11        362.90        15.51 o                         
   1   8  16         24.45         40.11        11.84 o                         
   2   8  16         64.10         63.86        11.86 o                         
   3   8  16        126.64        131.23        13.73 o                         
   4   8  16         19.66          9.96        14.23 o                         
  -9   0  17       1037.60       1033.08        24.86 o                         
  -7   0  17        230.75        266.93        14.02 o                         
  -5   0  17        395.02        369.46        12.22 o                         
  -3   0  17        384.74        401.69        14.05 o                         
  -1   0  17          0.05         13.38         9.35 o                         
   1   0  17          1.84          3.24         8.84 o                         
   3   0  17        146.99        149.56        10.91 o                         
   5   0  17          8.24          3.79        10.15 o                         
   7   0  17         57.63         56.79        13.55 o                         
   9   0  17         10.16        -14.85        14.85 o                         
 -10   1  17         38.48         60.98        10.98 o                         
  -9   1  17        105.44         97.88        10.21 o                         
  -8   1  17         73.37         64.16         9.29 o                         
  -7   1  17         13.23         -8.34         8.34 o                         
  -6   1  17        272.38        259.87         8.96 o                         
  -5   1  17        354.34        361.00         9.05 o                         
  -4   1  17        244.44        244.70         7.93 o                         
  -3   1  17        283.63        276.84         8.57 o                         
  -2   1  17        134.80        128.64         7.69 o                         
  -1   1  17       1210.47       1170.82        14.01 o                         
   0   1  17         50.06         59.98         7.16 o                         
   1   1  17        233.72        215.17         8.65 o                         
   2   1  17          1.50          9.36         6.78 o                         
   3   1  17         13.64         29.24         6.80 o                         
   4   1  17          1.67         -2.68         6.77 o                         
   5   1  17        166.98        169.66         9.11 o                         
   6   1  17         20.97         13.50         8.40 o                         
   7   1  17         40.99         12.52         8.47 o                         
   8   1  17         28.82         14.22         9.38 o                         
   9   1  17         22.00          8.25        10.36 o                         
  10   1  17          0.11         12.62        14.53 o                         
 -10   2  17          0.59         17.89        12.88 o                         
  -9   2  17         53.67         56.03        11.03 o                         
  -8   2  17         37.92         29.74        10.24 o                         
  -7   2  17         37.32         11.14         9.10 o                         
  -6   2  17         28.92         22.53         8.37 o                         
  -5   2  17         36.60         31.06         7.48 o                         
  -4   2  17        563.10        544.05        10.87 o                         
  -3   2  17        262.76        251.24         8.25 o                         
  -2   2  17        206.18        198.82         8.18 o                         
  -1   2  17          9.55         11.94         6.36 o                         
   0   2  17        351.55        363.57         9.58 o                         
   1   2  17         59.40         53.29         6.62 o                         
   2   2  17       1045.14       1013.32        14.14 o                         
   3   2  17        640.92        647.98        12.93 o                         
   4   2  17        322.51        294.64        10.45 o                         
   5   2  17        705.95        754.52        14.35 o                         
   6   2  17         51.52         37.20         9.10 o                         
   7   2  17        170.13        174.80        10.33 o                         
   8   2  17         12.56         13.45        10.09 o                         
   9   2  17         87.08        117.19        11.60 o                         
 -10   3  17        372.92        368.61        17.41 o                         
  -9   3  17         35.40         29.06        13.98 o                         
  -8   3  17         18.05          8.54        11.11 o                         
  -7   3  17          2.49         -4.33         9.52 o                         
  -6   3  17         49.46         55.21         9.08 o                         
  -5   3  17         75.61         67.52         8.57 o                         
  -4   3  17         43.05         29.24         7.75 o                         
  -3   3  17        162.27        160.62         8.48 o                         
  -2   3  17         88.24         88.59         7.86 o                         
  -1   3  17        204.93        210.81         8.52 o                         
   0   3  17        450.21        444.74        10.39 o                         
   1   3  17        116.72        123.07         7.60 o                         
   2   3  17        400.05        416.18        10.81 o                         
   3   3  17        136.55        127.54         8.79 o                         
   4   3  17         16.73         17.80         7.72 o                         
   5   3  17         25.13         20.38         9.90 o                         
   6   3  17         52.35         66.47         9.22 o                         
   7   3  17          2.97          5.80         9.57 o                         
   8   3  17        163.48        195.70        12.33 o                         
   9   3  17          4.15         17.26        16.03 o                         
  -9   4  17         34.70         29.58        13.21 o                         
  -8   4  17        127.59        153.62        12.44 o                         
  -7   4  17         21.10         15.83        10.29 o                         
  -6   4  17        143.53        155.84        10.71 o                         
  -5   4  17          2.93         -0.41         8.53 o                         
  -4   4  17       1388.65       1430.10        19.03 o                         
  -3   4  17         15.60         26.60         8.07 o                         
  -2   4  17       1180.33       1160.11        16.08 o                         
  -1   4  17        105.04        115.63         9.06 o                         
   0   4  17         16.79         31.66         7.73 o                         
   1   4  17          7.08          3.82         8.07 o                         
   2   4  17        425.20        433.57        12.09 o                         
   3   4  17        114.96        105.83         9.46 o                         
   4   4  17        207.96        188.85        10.40 o                         
   5   4  17        121.43        129.44         9.98 o                         
   6   4  17         25.28          9.17         9.30 o                         
   7   4  17        157.06        163.13        11.02 o                         
   8   4  17          0.48        -10.81        10.81 o                         
  -8   5  17         26.98         29.49        15.33 o                         
  -7   5  17          7.52         16.91        11.67 o                         
  -6   5  17          7.16          0.36        10.88 o                         
  -5   5  17          3.26          2.55         9.72 o                         
  -4   5  17         11.92          3.21         9.60 o                         
  -3   5  17         70.82         77.29         9.73 o                         
  -2   5  17        178.99        198.35         9.61 o                         
  -1   5  17        791.47        787.92        15.13 o                         
   0   5  17         57.59         59.93         8.77 o                         
   1   5  17        623.93        623.82        14.32 o                         
   2   5  17          6.17          4.04         8.55 o                         
   3   5  17          5.09          7.48         8.98 o                         
   4   5  17         69.08         59.02         9.41 o                         
   5   5  17         16.97         -7.17         9.69 o                         
   6   5  17         17.21        -10.14        10.26 o                         
   7   5  17         11.40         16.12        11.10 o                         
   8   5  17          1.47         -6.21        13.73 o                         
  -7   6  17        220.31        224.24        15.94 o                         
  -6   6  17         25.52         38.25        12.21 o                         
  -5   6  17          7.66        -10.27        10.27 o                         
  -4   6  17         10.13          4.38        10.90 o                         
  -3   6  17          7.39         -6.81        10.93 o                         
  -2   6  17          7.03          3.48        10.63 o                         
  -1   6  17          5.79         -1.76         8.88 o                         
   0   6  17        209.80        238.18        11.10 o                         
   1   6  17        174.44        179.71        10.50 o                         
   2   6  17        119.05        127.97        10.47 o                         
   3   6  17         87.80         89.71         9.99 o                         
   4   6  17        105.23        123.27        10.80 o                         
   5   6  17         39.51         37.93        10.93 o                         
   6   6  17          0.91          5.92        12.14 o                         
  -5   7  17          4.57        -13.34        16.35 o                         
  -4   7  17         31.94         39.81        14.74 o                         
  -3   7  17         34.53         27.24        14.42 o                         
  -2   7  17         44.78         69.17        11.51 o                         
  -1   7  17        296.58        326.69        14.09 o                         
   0   7  17         29.97         27.48        12.30 o                         
   1   7  17         81.70        100.02        11.75 o                         
   2   7  17         28.40         35.05        11.35 o                         
   3   7  17        127.40        125.05        12.69 o                         
   4   7  17          5.47          1.84        13.83 o                         
   5   7  17         92.68         71.92        14.13 o                         
  -2   8  17          1.60          6.38        14.74 o                         
  -1   8  17        146.10        129.95        16.81 o                         
   0   8  17         71.84         62.93        16.20 o                         
   1   8  17         24.77         25.80        14.80 o                         
   2   8  17         85.94         94.72        14.60 o                         
  -8   0  18         41.48         70.13        14.40 o                         
  -6   0  18         59.19         69.07        13.64 o                         
  -4   0  18        794.37        777.74        19.74 o                         
  -2   0  18        415.20        444.57        15.45 o                         
   0   0  18       1468.67       1421.07        23.81 o                         
   2   0  18         48.73          8.74         9.92 o                         
   4   0  18        139.24        166.33        14.37 o                         
   6   0  18         84.39        104.64        14.72 o                         
   8   0  18         83.70         95.48        16.47 o                         
  -9   1  18         52.00         50.65        11.60 o                         
  -8   1  18        119.20        119.03        11.43 o                         
  -7   1  18         16.02         -3.04         8.99 o                         
  -6   1  18        127.41        130.37        10.09 o                         
  -5   1  18         34.80         26.10         7.94 o                         
  -4   1  18        218.71        193.95         8.61 o                         
  -3   1  18        394.65        406.35        11.93 o                         
  -2   1  18        626.46        669.43        13.28 o                         
  -1   1  18        226.89        225.33         9.28 o                         
   0   1  18         26.15         23.07         7.56 o                         
   1   1  18        214.59        217.40         9.29 o                         
   2   1  18         27.36         36.89         7.99 o                         
   3   1  18        126.20        124.58         8.57 o                         
   4   1  18         64.12         91.15         8.51 o                         
   5   1  18         39.69         57.12         9.06 o                         
   6   1  18        196.44        183.51        10.84 o                         
   7   1  18          3.85         -7.44        10.11 o                         
   8   1  18        264.23        237.05        12.78 o                         
   9   1  18         25.25         26.13        15.86 o                         
  -9   2  18        120.55        125.33        14.61 o                         
  -8   2  18        117.77        124.59        13.96 o                         
  -7   2  18          5.56         -9.62         9.62 o                         
  -6   2  18         57.00         51.32         9.71 o                         
  -5   2  18         81.92         87.86         9.80 o                         
  -4   2  18        179.96        180.82         8.56 o                         
  -3   2  18        187.87        181.19         8.87 o                         
  -2   2  18        772.62        785.19        13.64 o                         
  -1   2  18        542.51        573.32        12.91 o                         
   0   2  18       1163.88       1141.37        16.13 o                         
   1   2  18        318.91        339.25        10.39 o                         
   2   2  18          1.86         -7.81         7.81 o                         
   3   2  18         18.83         18.87         8.12 o                         
   4   2  18          2.72         -8.16         8.16 o                         
   5   2  18        134.44        129.87         9.98 o                         
   6   2  18         36.50         27.24         9.66 o                         
   7   2  18          0.15          8.97        10.31 o                         
   8   2  18        116.88        112.83        12.16 o                         
   9   2  18        152.85        154.02        14.29 o                         
  -9   3  18          9.15          7.14        14.78 o                         
  -8   3  18        112.23        122.75        12.86 o                         
  -7   3  18         27.30         32.22        10.95 o                         
  -6   3  18          5.09         19.28         9.95 o                         
  -5   3  18        158.31        173.84        10.18 o                         
  -4   3  18        283.77        289.31        11.52 o                         
  -3   3  18       1074.35       1061.17        16.25 o                         
  -2   3  18        353.95        373.74        10.76 o                         
  -1   3  18          4.39          0.12         7.53 o                         
   0   3  18          0.31         -8.68         8.68 o                         
   1   3  18        522.35        560.36        15.82 o                         
   2   3  18         10.98         13.72         8.39 o                         
   3   3  18        588.05        546.66        13.96 o                         
   4   3  18          3.14         -2.22         9.10 o                         
   5   3  18        209.56        200.32        10.92 o                         
   6   3  18          2.05          6.48         9.86 o                         
   7   3  18        112.36        119.38        10.95 o                         
   8   3  18         34.59         62.83        14.67 o                         
  -8   4  18         90.35         93.70        13.93 o                         
  -7   4  18          0.88         -7.84        12.14 o                         
  -6   4  18         25.90         -2.37        11.78 o                         
  -5   4  18         77.40         98.27        10.55 o                         
  -4   4  18         57.95         78.48         9.74 o                         
  -3   4  18         27.41         43.74         9.29 o                         
  -2   4  18         36.06         60.30         8.87 o                         
  -1   4  18       1078.15       1121.19        17.15 o                         
   0   4  18         83.28         78.46         9.36 o                         
   1   4  18        445.20        493.84        13.47 o                         
   2   4  18        103.32         88.84         9.80 o                         
   3   4  18          5.53         -1.59         9.40 o                         
   4   4  18         29.77         32.74         9.62 o                         
   5   4  18         44.96         41.42        10.18 o                         
   6   4  18         30.83         20.02        10.38 o                         
   7   4  18         21.75         18.11        11.20 o                         
  -7   5  18          9.11         13.51        14.95 o                         
  -6   5  18        305.37        330.16        15.98 o                         
  -5   5  18          0.73         13.57        11.57 o                         
  -4   5  18        134.02        171.69        12.10 o                         
  -3   5  18        555.71        582.81        15.64 o                         
  -2   5  18        342.61        375.14        12.56 o                         
  -1   5  18        116.83        139.68        10.17 o                         
   0   5  18        140.93        129.58        10.02 o                         
   1   5  18         24.10         39.62         9.46 o                         
   2   5  18         14.55          2.29         9.56 o                         
   3   5  18          0.28         -8.89        10.06 o                         
   4   5  18          4.99        -10.34        10.34 o                         
   5   5  18          6.71         -1.29        10.19 o                         
   6   5  18          0.39        -11.70        11.70 o                         
  -6   6  18         43.68         33.38        14.97 o                         
  -5   6  18         53.32         49.63        14.45 o                         
  -4   6  18         23.49         17.25        11.78 o                         
  -3   6  18         56.16         74.59        12.43 o                         
  -2   6  18         18.20         24.67        11.44 o                         
  -1   6  18        117.95        132.17        11.65 o                         
   0   6  18        161.32        158.46        11.20 o                         
   1   6  18         22.36         29.85        10.16 o                         
   2   6  18         89.51         81.21        10.99 o                         
   3   6  18          0.41        -10.45        10.45 o                         
   4   6  18          4.82         -7.29        10.97 o                         
   5   6  18         37.55         16.36        14.09 o                         
  -3   7  18        134.77        135.71        15.10 o                         
  -2   7  18        183.74        222.28        15.36 o                         
  -1   7  18          4.87          5.65        12.76 o                         
   0   7  18         11.85          8.24        12.52 o                         
   1   7  18          7.75         -5.60        12.03 o                         
   2   7  18         82.24         68.80        13.38 o                         
   3   7  18          7.56          1.33        14.61 o                         
  -7   0  19          0.06         12.88        15.90 o                         
  -5   0  19         18.95         16.12        13.63 o                         
  -3   0  19       1884.69       1955.45        31.25 o                         
  -1   0  19       2520.24       2630.51        35.46 o                         
   1   0  19         14.08          5.97        12.10 o                         
   3   0  19         17.13        -12.77        12.77 o                         
   5   0  19         27.13         50.98        15.03 o                         
   7   0  19        415.39        441.16        23.86 o                         
  -8   1  19         52.19         60.47        13.72 o                         
  -7   1  19         60.27         37.03        11.93 o                         
  -6   1  19        113.09        106.45        11.53 o                         
  -5   1  19        143.63        127.78        10.46 o                         
  -4   1  19        476.81        497.05        14.68 o                         
  -3   1  19        304.90        331.89        11.04 o                         
  -2   1  19         85.11         96.36         8.98 o                         
  -1   1  19        648.93        624.53        13.89 o                         
   0   1  19        175.23        212.98         9.55 o                         
   1   1  19        278.68        227.41         9.90 o                         
   2   1  19         67.83         70.32         8.71 o                         
   3   1  19          6.39         -0.70         8.17 o                         
   4   1  19         76.18         76.94        10.23 o                         
   5   1  19        445.25        487.20        14.65 o                         
   6   1  19         11.50         25.01        10.42 o                         
   7   1  19        118.15        150.67        12.62 o                         
   8   1  19         62.38         82.58        17.98 o                         
  -8   2  19         16.18         23.82        14.11 o                         
  -7   2  19          1.72         -9.66        11.76 o                         
  -6   2  19          0.13         -8.29        12.74 o                         
  -5   2  19        173.42        168.04        10.74 o                         
  -4   2  19         87.39         74.59         9.85 o                         
  -3   2  19         65.29         60.38         9.04 o                         
  -2   2  19        343.00        334.34        11.15 o                         
  -1   2  19         44.62         62.91         9.09 o                         
   0   2  19          5.88          7.78         8.65 o                         
   1   2  19        402.66        437.63        12.17 o                         
   2   2  19        100.40         82.26         9.01 o                         
   3   2  19         16.57          8.84         9.63 o                         
   4   2  19          0.95         -0.95         9.23 o                         
   5   2  19          5.83         11.64        10.08 o                         
   6   2  19         80.53        102.28        11.33 o                         
   7   2  19         96.97        108.78        13.22 o                         
  -8   3  19         13.80         10.46        17.79 o                         
  -7   3  19         10.11         -6.77        12.33 o                         
  -6   3  19          2.77          8.27        11.12 o                         
  -5   3  19         31.46         23.49        11.53 o                         
  -4   3  19        359.07        389.84        16.82 o                         
  -3   3  19        217.77        217.14        10.69 o                         
  -2   3  19          0.16         16.10         8.94 o                         
  -1   3  19         51.65         50.64         9.92 o                         
   0   3  19        640.72        667.79        15.59 o                         
   1   3  19          3.85         14.42         9.18 o                         
   2   3  19         19.27         29.10        10.99 o                         
   3   3  19         64.91         53.07        10.04 o                         
   4   3  19         90.96         84.24        10.52 o                         
   5   3  19         31.60         21.54        10.27 o                         
   6   3  19        175.17        131.80        11.69 o                         
   7   3  19          1.30         -5.17        16.45 o                         
  -7   4  19         13.20          6.16        19.36 o                         
  -6   4  19         84.00         99.96        14.23 o                         
  -5   4  19          2.78         31.28        11.23 o                         
  -4   4  19        198.17        210.80        11.65 o                         
  -3   4  19         31.42         37.11         9.83 o                         
  -2   4  19        818.67        808.55        18.55 o                         
  -1   4  19          1.70          7.35         9.19 o                         
   0   4  19         59.24         62.27        10.05 o                         
   1   4  19         23.89          9.75        10.16 o                         
   2   4  19         21.95         21.75        10.28 o                         
   3   4  19          0.15         -6.04        10.21 o                         
   4   4  19        193.85        216.78        12.36 o                         
   5   4  19          8.82          9.72        11.26 o                         
   6   4  19          1.27        -14.85        14.85 o                         
  -6   5  19         35.86         18.73        15.05 o                         
  -5   5  19         24.85         37.63        12.97 o                         
  -4   5  19        624.36        661.53        18.93 o                         
  -3   5  19         15.29         28.47        12.05 o                         
  -2   5  19         18.06         28.69        10.59 o                         
  -1   5  19          0.05         20.33        10.20 o                         
   0   5  19        457.57        485.57        14.38 o                         
   1   5  19          0.32         11.49        10.53 o                         
   2   5  19         88.53         96.75        11.15 o                         
   3   5  19          5.28        -10.91        10.91 o                         
   4   5  19        100.94         88.17        11.93 o                         
   5   5  19          3.01         -7.67        16.34 o                         
  -4   6  19          3.55        -13.74        13.74 o                         
  -3   6  19        151.31        157.23        16.63 o                         
  -2   6  19        191.44        227.63        15.92 o                         
  -1   6  19        480.64        550.37        21.13 o                         
   0   6  19          7.84         34.91        11.92 o                         
   1   6  19         42.69         22.68        11.61 o                         
   2   6  19        134.24        174.62        13.52 o                         
   3   6  19         20.26         36.91        14.44 o                         
  -6   0  20        186.71        211.59        19.19 o                         
  -4   0  20        311.98        314.70        16.98 o                         
  -2   0  20        245.87        278.42        16.48 o                         
   0   0  20        242.09        210.59        15.06 o                         
   2   0  20          0.68        -13.32        13.32 o                         
   4   0  20        105.84         88.33        15.57 o                         
   6   0  20        256.27        296.29        20.41 o                         
  -7   1  20         16.46         33.41        15.01 o                         
  -6   1  20         59.41         58.93        12.47 o                         
  -5   1  20         40.33         18.08        12.40 o                         
  -4   1  20          0.71         -9.78         9.78 o                         
  -3   1  20        211.98        221.69        10.88 o                         
  -2   1  20        915.96        948.64        16.79 o                         
  -1   1  20        159.58        185.02        10.57 o                         
   0   1  20        222.11        234.71        10.90 o                         
   1   1  20          0.96         12.51         9.45 o                         
   2   1  20         21.10          4.62         9.55 o                         
   3   1  20          2.74         -9.88         9.88 o                         
   4   1  20         65.52         77.54        13.51 o                         
   5   1  20          1.78         16.02        11.32 o                         
   6   1  20         45.29         40.37        12.59 o                         
   7   1  20         10.91         35.85        13.81 o                         
  -7   2  20         45.99         44.18        17.24 o                         
  -6   2  20          8.69          9.19        13.45 o                         
  -5   2  20        111.04         68.41        12.35 o                         
  -4   2  20         31.52         25.53        10.90 o                         
  -3   2  20         78.63         72.09        11.43 o                         
  -2   2  20        129.49        164.44        10.59 o                         
  -1   2  20         22.94         19.59         9.73 o                         
   0   2  20         98.67         64.25         9.91 o                         
   1   2  20        274.01        279.01        11.57 o                         
   2   2  20         22.06         32.59        10.43 o                         
   3   2  20         34.52         15.38         9.76 o                         
   4   2  20         32.90         22.94        11.49 o                         
   5   2  20        165.12        155.02        13.14 o                         
   6   2  20        649.57        715.24        24.36 o                         
  -6   3  20          0.01         14.07        15.04 o                         
  -5   3  20        102.84        101.55        13.09 o                         
  -4   3  20         18.18         44.42        11.76 o                         
  -3   3  20         54.04         57.32        11.44 o                         
  -2   3  20        220.31        272.63        12.35 o                         
  -1   3  20        408.80        404.87        13.63 o                         
   0   3  20         66.94         89.91        10.50 o                         
   1   3  20         35.67         35.57        10.92 o                         
   2   3  20         10.43          7.58        10.44 o                         
   3   3  20        126.52        144.47        11.91 o                         
   4   3  20         89.56        105.95        12.08 o                         
   5   3  20        106.61        114.70        12.52 o                         
   6   3  20          2.12        -13.79        13.79 o                         
  -5   4  20        315.18        323.55        17.66 o                         
  -4   4  20         11.39         40.11        13.34 o                         
  -3   4  20        489.76        542.97        17.80 o                         
  -2   4  20          0.26         -5.85        12.47 o                         
  -1   4  20         41.70         42.97        11.04 o                         
   0   4  20         28.58         48.17        11.13 o                         
   1   4  20         58.46         63.60        11.01 o                         
   2   4  20          2.77         -5.08        11.13 o                         
   3   4  20          5.85        -10.86        10.86 o                         
   4   4  20         68.63         56.73        13.59 o                         
   5   4  20         62.22         40.65        13.80 o                         
  -4   5  20         51.52         66.25        14.88 o                         
  -3   5  20        120.89        137.49        15.70 o                         
  -2   5  20         43.41         73.99        14.05 o                         
  -1   5  20        317.49        331.05        20.82 o                         
   0   5  20        149.53        150.82        12.98 o                         
   1   5  20         13.18         17.84        12.63 o                         
   2   5  20        180.73        157.31        14.20 o                         
   3   5  20          1.21         13.84        14.31 o                         
  -5   0  21         21.81         27.85        19.66 o                         
  -3   0  21          7.06          0.78        14.81 o                         
  -1   0  21         82.77         64.51        14.70 o                         
   1   0  21          3.02          4.87        15.32 o                         
   3   0  21         10.48          5.83        15.36 o                         
   5   0  21        215.32        216.84        20.67 o                         
  -6   1  21         69.77         43.82        16.01 o                         
  -5   1  21         35.61         22.16        13.81 o                         
  -4   1  21         59.33         45.91        11.82 o                         
  -3   1  21         88.46         84.49        11.22 o                         
  -2   1  21         98.61         94.88        11.06 o                         
  -1   1  21         98.40         84.72        10.97 o                         
   0   1  21         31.63         10.14        10.13 o                         
   1   1  21         10.02         17.91        10.67 o                         
   2   1  21         58.02         59.42        11.61 o                         
   3   1  21          1.98         14.29        11.16 o                         
   4   1  21         73.62         69.57        14.35 o                         
   5   1  21        185.90        221.80        20.39 o                         
  -5   2  21         11.11          0.77        14.28 o                         
  -4   2  21          1.45          8.04        11.90 o                         
  -3   2  21         36.25         19.13        11.80 o                         
  -2   2  21         10.29          9.27        11.40 o                         
  -1   2  21        299.28        293.05        13.35 o                         
   0   2  21          8.47         -8.60        11.16 o                         
   1   2  21         96.93         77.50        12.46 o                         
   2   2  21        132.41        134.17        12.65 o                         
   3   2  21          6.83         20.11        12.09 o                         
   4   2  21        157.52        120.06        14.88 o                         
   5   2  21         38.31         44.09        16.46 o                         
  -4   3  21        295.09        296.67        16.23 o                         
  -3   3  21         46.60         19.27        12.84 o                         
  -2   3  21        161.02        143.53        12.30 o                         
  -1   3  21         83.60         66.51        11.45 o                         
   0   3  21         70.54         73.21        12.28 o                         
   1   3  21          2.65         -1.80        12.30 o                         
   2   3  21        167.41        177.11        14.00 o                         
   3   3  21         15.94          7.53        14.65 o                         
   4   3  21         96.89         79.50        16.91 o                         
  -3   4  21         50.32         20.09        18.93 o                         
  -2   4  21         29.15         31.77        14.45 o                         
  -1   4  21         31.27         11.89        12.94 o                         
   0   4  21         80.51        107.88        13.62 o                         
   1   4  21         47.65         27.34        13.91 o                         
   2   4  21        108.33        125.83        14.18 o                         
  -4   0  22        195.14        195.49        22.69 o                         
  -2   0  22        165.88        157.50        18.84 o                         
   0   0  22        643.83        637.01        23.82 o                         
   2   0  22        212.77        171.20        20.38 o                         
  -4   1  22          2.80         -6.76        14.41 o                         
  -3   1  22         62.43         49.89        14.61 o                         
  -2   1  22          4.20        -11.63        12.48 o                         
  -1   1  22         20.60         13.90        11.78 o                         
   0   1  22         45.17         20.03        12.47 o                         
   1   1  22         11.28         -1.17        11.47 o                         
   2   1  22        106.30         94.29        14.28 o                         
   3   1  22         78.04         45.67        14.90 o                         
  -3   2  22         25.32         -2.83        14.77 o                         
  -2   2  22         15.60         -5.50        13.84 o                         
  -1   2  22         11.16         28.92        13.45 o                         
   0   2  22         12.69         17.61        13.69 o                         
   1   2  22         36.49         23.62        17.59 o                         
   2   2  22          0.18         -2.87        13.97 o                         
  -1   3  22         14.96          5.86        14.70 o                         
   0   3  22          0.46         -8.55        13.87 o                         
                                                                                
