# Supplementary material for: Iso­propyl­ammonium halidometallates. I. [CoX4]2−·X− (X = Cl, Br), ZnCl42−, and [ZnCl3−]n salts
Source: Acta Crystallogr E Crystallogr Commun. 2025 Jul 15;81(Pt 8):684–93. doi: 10.1107/S2056989025006103 (PMC12326503; doi:10.1107/S2056989025006103)
Supplement: Supplementary file 3 [file e-81-00684-IIsup3.hkl]

data_II                                                                         
_shelx_title ' rivers1d_0m_a.res in P2(1)/n'                                    
_shelx_refln_list_code          4                                               
_shelx_F_calc_maximum      368.67                                               
_exptl_crystal_F_000      1228.00                                               
_reflns_d_resolution_high  0.7697                                               
                                                                                
loop_                                                                           
 _space_group_symop_operation_xyz                                               
 'x, y, z'                                                                      
 '-x+1/2, y+1/2, -z+1/2'                                                        
 '-x, -y, -z'                                                                   
 'x-1/2, -y-1/2, z-1/2'                                                         
                                                                                
_cell_length_a    12.7504                                                       
_cell_length_b     9.7339                                                       
_cell_length_c    17.8111                                                       
_cell_angle_alpha  90.000                                                       
_cell_angle_beta   92.355                                                       
_cell_angle_gamma  90.000                                                       
                                                                                
_shelx_F_squared_multiplier     1.000                                           
                                                                                
loop_                                                                           
 _refln_index_h                                                                 
 _refln_index_k                                                                 
 _refln_index_l                                                                 
 _refln_F_squared_calc                                                          
 _refln_F_squared_meas                                                          
 _refln_F_squared_sigma                                                         
 _refln_observed_status                                                         
   2   0   0      41486.57      40783.52      1045.24 o                         
   4   0   0       4446.97       4991.65        57.10 o                         
   6   0   0        739.26        802.86        27.45 o                         
   8   0   0      23336.02      23386.18       287.27 o                         
  10   0   0       4310.48       4330.63       138.41 o                         
  12   0   0       5808.07       6253.38       182.79 o                         
  14   0   0        437.66        465.76       143.54 o                         
  16   0   0        363.32        665.64       179.83 o                         
   2   1   0       3753.81       4218.63        35.63 o                         
   3   1   0      33521.49      34265.55       205.10 o                         
   4   1   0      15794.35      15730.39       104.77 o                         
   5   1   0       5324.37       5592.74        45.61 o                         
   6   1   0        990.28       1074.25        26.79 o                         
   7   1   0       1188.73       1158.74        33.68 o                         
   8   1   0      21745.26      21145.49       175.12 o                         
   9   1   0       2496.87       2723.80        52.58 o                         
  10   1   0        445.42        518.56        45.60 o                         
  11   1   0       7361.22       7453.98       112.55 o                         
  12   1   0        931.13        725.48        69.30 o                         
  13   1   0       1186.11       1223.06        99.80 o                         
  14   1   0          7.19         14.24       101.49 o                         
  15   1   0        168.32          6.60       112.33 o                         
  16   1   0        208.89        230.96       122.74 o                         
   0   2   0      37978.08      37474.11       333.31 o                         
   1   2   0        746.58        821.48        14.08 o                         
   2   2   0      32553.02      34097.40       201.16 o                         
   3   2   0      21978.55      22803.80       137.94 o                         
   4   2   0      29075.23      30817.71       190.78 o                         
   5   2   0        477.99        413.27        15.72 o                         
   6   2   0       2256.18       2314.22        34.67 o                         
   7   2   0         65.22         78.28        18.86 o                         
   8   2   0       5541.69       5556.02        70.13 o                         
   9   2   0      12272.23      12186.38       117.55 o                         
  10   2   0       1682.84       1613.40        47.92 o                         
  11   2   0       1487.06       1501.00        52.37 o                         
  12   2   0        636.91        559.55        81.73 o                         
  13   2   0        115.76         64.52        97.69 o                         
  14   2   0        407.28        458.48        95.89 o                         
  15   2   0         28.94       -107.87       109.52 o                         
  16   2   0        113.10        255.71       117.71 o                         
   1   3   0      37470.18      36200.79       224.16 o                         
   2   3   0      12079.97      12378.59        81.15 o                         
   3   3   0      12065.54      12333.29        82.01 o                         
   4   3   0       7094.26       7066.85        53.92 o                         
   5   3   0       3463.95       3223.90        39.61 o                         
   6   3   0        859.38        808.90        25.57 o                         
   7   3   0       2444.38       2416.90        44.83 o                         
   8   3   0        500.31        456.15        26.75 o                         
   9   3   0         57.56         69.98        30.85 o                         
  10   3   0       1850.12       2015.66        63.01 o                         
  11   3   0       1253.87       1250.45        67.30 o                         
  12   3   0        176.77        250.94        78.53 o                         
  13   3   0        715.39        833.62        97.92 o                         
  14   3   0          1.51          3.57       114.70 o                         
  15   3   0        139.88         73.26       117.92 o                         
  16   3   0         98.80        233.83       133.84 o                         
   0   4   0        830.75        999.92        28.66 o                         
   1   4   0      20822.20      21338.81       135.37 o                         
   2   4   0       1413.40       1435.88        22.95 o                         
   3   4   0        373.03        342.99        16.69 o                         
   4   4   0        645.37        552.40        21.27 o                         
   5   4   0      25732.34      25265.31       179.50 o                         
   6   4   0       3800.53       4029.43        52.65 o                         
   7   4   0      11167.64      11402.95       110.38 o                         
   8   4   0        715.57        595.58        33.15 o                         
   9   4   0       2902.14       2657.49        66.86 o                         
  10   4   0        399.07        405.36        47.87 o                         
  11   4   0          1.59        -14.23        68.26 o                         
  12   4   0          1.87         41.87        97.58 o                         
  13   4   0        273.92        264.26        93.76 o                         
  14   4   0          9.17         80.34       112.72 o                         
  15   4   0          1.61        193.46       113.73 o                         
   1   5   0      27322.77      26894.23       198.07 o                         
   2   5   0       6658.29       6524.14        63.46 o                         
   3   5   0      14777.20      14480.35       115.77 o                         
   4   5   0       5096.27       5095.77        57.40 o                         
   5   5   0         35.99         49.88        23.93 o                         
   6   5   0        682.57        810.58        33.45 o                         
   7   5   0       3861.88       3802.37        67.92 o                         
   8   5   0        656.07        627.67        35.93 o                         
   9   5   0         57.71         86.62        49.96 o                         
  10   5   0        315.92        378.70        58.16 o                         
  11   5   0       2931.29       3024.39       107.21 o                         
  12   5   0        291.60        290.57        83.59 o                         
  13   5   0         19.29        -24.35       115.76 o                         
  14   5   0        291.31        412.21       113.82 o                         
  15   5   0         39.12        118.84       145.67 o                         
   0   6   0      27459.15      27194.76       298.14 o                         
   1   6   0       5340.14       5436.29        59.33 o                         
   2   6   0       2409.10       2531.03        48.69 o                         
   3   6   0      12148.75      11806.24       106.91 o                         
   4   6   0       3203.70       3136.08        55.73 o                         
   5   6   0       1117.18       1255.15        38.00 o                         
   6   6   0       5748.67       5680.92        80.08 o                         
   7   6   0       3784.05       3890.83        74.26 o                         
   8   6   0       4729.08       4855.64        87.37 o                         
   9   6   0      10336.52      10591.21       150.46 o                         
  10   6   0       1938.71       1894.95        87.26 o                         
  11   6   0        298.27        307.34        85.38 o                         
  12   6   0         15.61         20.86        94.64 o                         
  13   6   0        126.90        458.75       132.69 o                         
  14   6   0         67.45        224.51       136.02 o                         
   1   7   0          5.39          2.49        27.04 o                         
   2   7   0       6418.91       6639.51        79.81 o                         
   3   7   0       3958.10       4112.69        69.55 o                         
   4   7   0       1588.55       1524.94        49.35 o                         
   5   7   0       6208.65       6485.11       105.23 o                         
   6   7   0       3010.35       2942.34        70.49 o                         
   7   7   0         58.07         54.64        42.08 o                         
   8   7   0       3379.63       3412.17        86.64 o                         
   9   7   0        221.53        270.32        73.84 o                         
  10   7   0        111.03        132.75        82.25 o                         
  11   7   0          6.05        -91.39        91.39 o                         
  12   7   0        754.54        823.28       115.69 o                         
  13   7   0         63.21        -56.43       166.42 o                         
   0   8   0       7099.94       6666.80       116.77 o                         
   1   8   0       1130.85       1098.73        35.85 o                         
   2   8   0        449.93        456.09        45.14 o                         
   3   8   0       1175.33       1053.35        59.75 o                         
   4   8   0          8.41         55.65        47.11 o                         
   5   8   0        347.32        321.82        54.69 o                         
   6   8   0       2892.67       2985.97        87.35 o                         
   7   8   0        437.37        422.78        72.08 o                         
   8   8   0        499.91        360.54        98.21 o                         
   9   8   0        270.98        200.77        86.94 o                         
  10   8   0         23.06         -2.73        93.67 o                         
  11   8   0        970.02       1039.04       131.97 o                         
  12   8   0        172.04        386.71       143.12 o                         
   1   9   0        365.96        400.04        60.98 o                         
   2   9   0        928.69        948.75        69.65 o                         
   3   9   0        439.17        444.27        73.04 o                         
   4   9   0        206.11        296.29        77.63 o                         
   5   9   0          1.33        -40.65        77.86 o                         
   6   9   0         50.24        -30.95        84.08 o                         
   7   9   0        539.72        349.54        91.38 o                         
   8   9   0         84.52        180.41        98.16 o                         
   9   9   0        283.35        191.38       100.37 o                         
  10   9   0        265.62        188.39       138.72 o                         
  11   9   0         77.88        292.23       168.29 o                         
   0  10   0         80.98        -98.82       144.24 o                         
   1  10   0         52.21        -46.25        94.98 o                         
   2  10   0       1100.16       1278.57       110.51 o                         
   3  10   0          3.97         13.33       112.62 o                         
   4  10   0        711.84        792.55        92.08 o                         
   5  10   0         25.81        -91.03        91.03 o                         
   6  10   0         20.77         66.11        95.96 o                         
   7  10   0         15.51         11.61        95.41 o                         
   8  10   0        318.94        160.33       111.49 o                         
   9  10   0        171.51        185.16       123.02 o                         
  10  10   0        458.73        333.88       153.50 o                         
   1  11   0        161.37          0.88        97.51 o                         
   2  11   0        889.13        890.65       119.19 o                         
   3  11   0        317.24        188.04       110.59 o                         
   4  11   0        193.24        126.29       115.40 o                         
   5  11   0         72.78       -120.22       120.22 o                         
   6  11   0          1.37         -9.16       122.58 o                         
   7  11   0        130.91         61.22       131.55 o                         
   8  11   0         30.38         23.84       193.54 o                         
   0  12   0          0.30       -154.26       154.26 o                         
   1  12   0       2148.23       2270.62       141.21 o                         
   2  12   0          1.95        -79.95       125.96 o                         
   3  12   0        178.49       -124.66       124.66 o                         
   4  12   0        162.66        -38.84       128.20 o                         
   5  12   0          2.96       -131.03       131.03 o                         
 -15   0   1        745.34        857.15       166.03 o                         
 -13   0   1        320.09        340.12       133.53 o                         
 -11   0   1        171.43        174.90        64.76 o                         
  -9   0   1       1408.86       1331.76        61.21 o                         
  -7   0   1      17764.18      17509.54       193.20 o                         
  -5   0   1       1071.92       1207.36        29.86 o                         
  -3   0   1        457.01        486.96        16.60 o                         
   3   0   1       8376.01       8465.63        78.88 o                         
   5   0   1      50399.27      50970.33       472.26 o                         
   7   0   1         13.08         16.89        40.39 o                         
   9   0   1        440.59        433.73        55.22 o                         
  11   0   1      11867.62      12103.77       193.70 o                         
  13   0   1       1059.57        606.49       119.76 o                         
  15   0   1         26.00        190.83       157.06 o                         
 -16   1   1         94.50        335.18       112.64 o                         
 -15   1   1        149.97        242.21       102.22 o                         
 -14   1   1          0.03       -106.39       106.39 o                         
 -13   1   1        212.94        111.17        96.70 o                         
 -12   1   1          5.00        -58.89        58.89 o                         
 -11   1   1        162.41        134.81        48.95 o                         
 -10   1   1         20.95         69.86        32.60 o                         
  -9   1   1      11933.09      12144.42       115.68 o                         
  -8   1   1       1837.81       1873.73        41.89 o                         
  -7   1   1      12151.65      11627.84       106.89 o                         
  -6   1   1      28524.42      28593.54       192.22 o                         
  -5   1   1         69.94        116.33        12.93 o                         
  -4   1   1      31340.86      30901.56       190.28 o                         
  -3   1   1      16995.98      18111.70       115.41 o                         
  -2   1   1       8643.38       9136.38        64.06 o                         
   2   1   1        676.59        728.46        13.70 o                         
   3   1   1      22686.77      24465.46       146.35 o                         
   4   1   1       2902.94       2748.19        26.01 o                         
   5   1   1       2840.28       3014.09        33.07 o                         
   6   1   1       5574.83       5562.80        58.51 o                         
   7   1   1       2086.78       2100.11        40.99 o                         
   8   1   1        121.11        133.78        25.23 o                         
   9   1   1       9033.14       9128.59       102.86 o                         
  10   1   1        108.62         93.55        38.66 o                         
  11   1   1        250.97        271.34        53.90 o                         
  12   1   1        453.40        616.03        70.05 o                         
  13   1   1       1405.44       1304.68       101.30 o                         
  14   1   1        117.70         38.16        93.35 o                         
  15   1   1        308.08        473.65       135.01 o                         
  16   1   1          0.05        -41.30       137.54 o                         
 -16   2   1         29.74         27.07       129.23 o                         
 -15   2   1          7.02        188.41       131.90 o                         
 -14   2   1         15.45        -93.91        93.91 o                         
 -13   2   1         16.50         90.62        93.73 o                         
 -12   2   1       1625.94       1622.17        87.15 o                         
 -11   2   1        267.37        299.80        49.14 o                         
 -10   2   1       3788.98       3888.22        78.39 o                         
  -9   2   1       3073.93       3112.52        58.55 o                         
  -8   2   1        275.72        349.19        21.42 o                         
  -7   2   1         40.27         49.45        24.65 o                         
  -6   2   1       1270.14       1273.67        29.15 o                         
  -5   2   1       6587.84       6481.63        54.36 o                         
  -4   2   1       8482.12       8649.48        63.30 o                         
  -3   2   1       6018.52       5834.53        44.68 o                         
  -2   2   1      14073.67      14135.47        91.42 o                         
  -1   2   1      36717.40      37329.74       219.64 o                         
   0   2   1        840.90        958.08        15.97 o                         
   1   2   1        316.64        466.47        10.58 o                         
   2   2   1      82147.27      83770.41       512.15 o                         
   3   2   1       9217.70       9151.82        61.60 o                         
   4   2   1       7763.37       8065.49        57.53 o                         
   5   2   1        661.63        687.78        17.40 o                         
   6   2   1       2174.14       2156.50        34.19 o                         
   7   2   1      27727.93      27424.88       212.30 o                         
   8   2   1       1799.84       1670.87        41.88 o                         
   9   2   1      18790.14      18337.26       163.89 o                         
  10   2   1        447.00        530.79        40.99 o                         
  11   2   1        124.79        145.35        41.61 o                         
  12   2   1        281.90        206.60        74.53 o                         
  13   2   1         14.21        -37.49        89.07 o                         
  14   2   1        699.40        714.63        98.76 o                         
  15   2   1         12.36       -100.04       100.04 o                         
  16   2   1         16.25        157.56       126.75 o                         
 -16   3   1          9.58        217.03       160.09 o                         
 -15   3   1         57.39        186.30       112.68 o                         
 -14   3   1          1.44          5.45        96.53 o                         
 -13   3   1        149.73        146.95        91.63 o                         
 -12   3   1         49.48        203.44        78.59 o                         
 -11   3   1       3790.24       3958.23       105.45 o                         
 -10   3   1         70.15         23.49        49.34 o                         
  -9   3   1       1930.33       1933.67        51.04 o                         
  -8   3   1       2033.45       2030.51        49.01 o                         
  -7   3   1       1035.49       1097.04        35.31 o                         
  -6   3   1        112.12        100.59        23.83 o                         
  -5   3   1       2781.36       2850.91        37.58 o                         
  -4   3   1      32963.48      33912.44       205.53 o                         
  -3   3   1       2168.27       2372.77        28.54 o                         
  -2   3   1      71826.97      69756.95       501.82 o                         
  -1   3   1        275.57        331.49        14.58 o                         
   0   3   1        639.19        508.44        13.39 o                         
   1   3   1      39316.41      39720.11       238.33 o                         
   2   3   1       3497.77       3555.83        30.29 o                         
   3   3   1       2016.97       2033.81        27.37 o                         
   4   3   1        243.42        247.54        17.08 o                         
   5   3   1       3344.95       3110.33        40.05 o                         
   6   3   1      33877.84      33916.51       241.85 o                         
   7   3   1      11518.21      11559.97        99.02 o                         
   8   3   1        121.88        145.67        26.79 o                         
   9   3   1        392.36        455.24        35.17 o                         
  10   3   1      12997.83      13062.11       142.21 o                         
  11   3   1        452.55        481.54        49.19 o                         
  12   3   1       1053.89       1022.99        86.07 o                         
  13   3   1        106.98         67.53        84.54 o                         
  14   3   1        151.55        145.94        98.98 o                         
  15   3   1        103.01         73.61       111.29 o                         
  16   3   1         26.15        -90.49       141.75 o                         
 -15   4   1        188.01        132.31       120.39 o                         
 -14   4   1          8.06        154.25       101.03 o                         
 -13   4   1         70.84        255.95       100.47 o                         
 -12   4   1        733.20        691.15        99.60 o                         
 -11   4   1          7.43        150.92        71.80 o                         
 -10   4   1       5109.70       5445.02       110.16 o                         
  -9   4   1        103.33         53.49        41.79 o                         
  -8   4   1         89.44         69.41        36.20 o                         
  -7   4   1       6190.02       6116.54        76.55 o                         
  -6   4   1       1974.08       1874.74        39.30 o                         
  -5   4   1       7949.58       7943.79        73.79 o                         
  -4   4   1       3185.47       3317.04        40.69 o                         
  -3   4   1       3892.41       4035.37        43.96 o                         
  -2   4   1      45635.57      45077.91       281.23 o                         
  -1   4   1       4804.01       4887.01        43.91 o                         
   0   4   1      24208.70      23911.45       154.27 o                         
   1   4   1      14693.71      14727.24        97.63 o                         
   2   4   1      10118.59      10290.83        73.70 o                         
   3   4   1       6105.86       5896.45        48.36 o                         
   4   4   1       2107.26       1892.88        33.23 o                         
   5   4   1       3832.69       3781.77        47.59 o                         
   6   4   1       1299.40       1323.14        34.80 o                         
   7   4   1       7274.01       7134.85        78.37 o                         
   8   4   1       2376.98       2376.58        52.61 o                         
   9   4   1       3679.77       3731.60        65.21 o                         
  10   4   1       2230.58       1879.99        54.30 o                         
  11   4   1       1527.91       1495.25        78.14 o                         
  12   4   1       2292.12       2363.59       123.24 o                         
  13   4   1         27.60         51.76        93.46 o                         
  14   4   1          1.51        124.05       102.56 o                         
  15   4   1        327.63        546.20       126.48 o                         
 -15   5   1        437.08        572.32       136.74 o                         
 -14   5   1         33.21         62.05       120.66 o                         
 -13   5   1       2609.04       2718.66       119.81 o                         
 -12   5   1        239.28        213.17        85.07 o                         
 -11   5   1        374.63        322.45        77.56 o                         
 -10   5   1       1142.95       1134.59        68.74 o                         
  -9   5   1         46.48         15.77        49.17 o                         
  -8   5   1       1355.19       1415.69        53.58 o                         
  -7   5   1        169.05        154.05        31.46 o                         
  -6   5   1       3236.35       3151.63        52.81 o                         
  -5   5   1        743.37        739.36        28.37 o                         
  -4   5   1        355.61        323.88        27.18 o                         
  -3   5   1       2950.18       3195.08        45.93 o                         
  -2   5   1        382.95        398.95        21.83 o                         
  -1   5   1      34734.61      34231.24       264.18 o                         
   0   5   1      12171.44      12159.22        99.70 o                         
   1   5   1       9543.79       8925.26        77.38 o                         
   2   5   1          1.33          8.48        19.40 o                         
   3   5   1       5469.45       5428.44        57.71 o                         
   4   5   1      11862.53      11917.25       100.78 o                         
   5   5   1       3065.94       3077.15        52.01 o                         
   6   5   1        405.90        377.92        31.80 o                         
   7   5   1        210.08        229.96        33.71 o                         
   8   5   1        568.96        475.85        38.16 o                         
   9   5   1          6.10         -3.59        43.30 o                         
  10   5   1       3464.91       3526.00       102.67 o                         
  11   5   1         29.53        121.88        70.99 o                         
  12   5   1        512.22        625.08        87.18 o                         
  13   5   1          1.97         11.79       101.23 o                         
  14   5   1        244.27        206.27       123.68 o                         
  15   5   1          4.37         89.87       136.35 o                         
 -14   6   1          6.61        -62.96       157.15 o                         
 -13   6   1        248.71        306.94       113.52 o                         
 -12   6   1         74.55       -102.05       102.05 o                         
 -11   6   1         63.53         68.15        83.20 o                         
 -10   6   1         10.20         65.82        76.00 o                         
  -9   6   1        868.57        837.64        68.28 o                         
  -8   6   1        114.99        116.52        40.64 o                         
  -7   6   1       1059.94       1000.78        41.78 o                         
  -6   6   1        801.30        730.84        34.89 o                         
  -5   6   1       1196.00       1189.06        42.15 o                         
  -4   6   1       3884.87       3780.86        59.86 o                         
  -3   6   1          5.56         66.19        24.86 o                         
  -2   6   1        118.98        168.84        31.75 o                         
  -1   6   1        381.05        414.12        29.06 o                         
   0   6   1        262.40        274.65        23.81 o                         
   1   6   1       2514.41       2463.55        42.21 o                         
   2   6   1      16490.54      16134.13       134.84 o                         
   3   6   1        831.92        945.16        29.95 o                         
   4   6   1        377.55        470.64        28.13 o                         
   5   6   1         91.78         82.56        29.01 o                         
   6   6   1        185.27        172.81        34.93 o                         
   7   6   1       4838.90       4600.66        82.07 o                         
   8   6   1       5475.93       5527.18        90.07 o                         
   9   6   1        410.52        639.86        56.99 o                         
  10   6   1        159.23        171.57        61.54 o                         
  11   6   1        454.84        445.28        84.09 o                         
  12   6   1          0.13        -55.11       103.21 o                         
  13   6   1        122.19         83.76       118.71 o                         
  14   6   1        297.37        397.14       137.48 o                         
 -13   7   1         48.57        -11.91       137.02 o                         
 -12   7   1        695.76        625.59       118.27 o                         
 -11   7   1        566.11        574.10       101.52 o                         
 -10   7   1        547.55        544.38        79.89 o                         
  -9   7   1       3363.51       3372.75       106.40 o                         
  -8   7   1        326.47        257.79        75.24 o                         
  -7   7   1        791.37        758.67        58.97 o                         
  -6   7   1         63.33         45.40        44.05 o                         
  -5   7   1       3230.80       3265.62        69.64 o                         
  -4   7   1        395.23        389.63        34.17 o                         
  -3   7   1       1081.17       1082.96        49.47 o                         
  -2   7   1        105.60        113.65        36.34 o                         
  -1   7   1       3555.34       3459.74        60.28 o                         
   0   7   1       5840.85       5778.30        68.23 o                         
   1   7   1        233.84        210.75        26.59 o                         
   2   7   1       3105.29       3233.54        53.87 o                         
   3   7   1       5021.14       5055.63        78.73 o                         
   4   7   1         59.74         46.41        39.31 o                         
   5   7   1       1484.97       1532.13        56.61 o                         
   6   7   1        990.34        875.96        44.06 o                         
   7   7   1        353.71        373.73        48.61 o                         
   8   7   1        328.45        440.08        56.32 o                         
   9   7   1        353.04        496.00        73.95 o                         
  10   7   1         92.18         -6.99        82.25 o                         
  11   7   1          5.26        -84.45       101.43 o                         
  12   7   1        425.87        556.76       115.66 o                         
  13   7   1         83.64          3.36       143.07 o                         
 -12   8   1        363.08        500.19       131.96 o                         
 -11   8   1        782.58        948.38       124.49 o                         
 -10   8   1         78.64        -64.73        96.50 o                         
  -9   8   1         30.70        -70.05        81.95 o                         
  -8   8   1        556.32        596.46       102.90 o                         
  -7   8   1        240.30        171.62        77.33 o                         
  -6   8   1        378.36        402.04        73.02 o                         
  -5   8   1         75.86         56.00        64.09 o                         
  -4   8   1       2292.68       2272.21        74.12 o                         
  -3   8   1       3197.11       3229.54        88.18 o                         
  -2   8   1         11.72          9.72        44.53 o                         
  -1   8   1       8997.80       8764.01       123.86 o                         
   0   8   1       6252.79       6202.96        87.59 o                         
   1   8   1        177.25        158.73        27.72 o                         
   2   8   1       2423.85       2421.73        57.59 o                         
   3   8   1         23.26        -40.04        40.04 o                         
   4   8   1        985.78        940.01        58.63 o                         
   5   8   1        500.07        487.59        58.96 o                         
   6   8   1        703.29        680.92        68.21 o                         
   7   8   1       1114.23       1106.47        74.28 o                         
   8   8   1        896.94        906.37        85.95 o                         
   9   8   1         22.55        -62.94        83.27 o                         
  10   8   1        127.28        219.71       108.15 o                         
  11   8   1       1032.87       1181.52       135.01 o                         
  12   8   1        173.65        203.48       133.04 o                         
 -11   9   1        244.31         85.62       137.15 o                         
 -10   9   1          5.84        -87.72       115.25 o                         
  -9   9   1        101.00         29.56       102.71 o                         
  -8   9   1        655.26        616.37       102.21 o                         
  -7   9   1        109.15         93.84        88.30 o                         
  -6   9   1        261.13        163.36        87.84 o                         
  -5   9   1        332.37        390.08        81.23 o                         
  -4   9   1        288.32        398.93        77.89 o                         
  -3   9   1       3026.16       3243.91       105.36 o                         
  -2   9   1        915.14       1074.63        75.55 o                         
  -1   9   1         59.33         82.98        63.41 o                         
   0   9   1       1562.19       1735.32        71.33 o                         
   1   9   1       1281.06       1282.38        85.86 o                         
   2   9   1       2089.97       1777.73        76.01 o                         
   3   9   1        255.01        240.54        69.02 o                         
   4   9   1       4957.25       5017.34       137.53 o                         
   5   9   1       1665.41       1654.20        92.76 o                         
   6   9   1       1202.41       1202.19        92.27 o                         
   7   9   1       1126.21       1055.11        92.57 o                         
   8   9   1         54.57        170.80        91.31 o                         
   9   9   1        465.26        611.04       137.86 o                         
  10   9   1        191.63        313.67       135.48 o                         
  11   9   1        520.53        556.51       169.49 o                         
 -10  10   1        426.03        466.46       161.27 o                         
  -9  10   1          3.67       -113.36       125.87 o                         
  -8  10   1        218.01        396.01       164.79 o                         
  -7  10   1         73.79       -102.04       102.04 o                         
  -6  10   1        555.31        564.32        96.36 o                         
  -5  10   1         58.50         93.51        90.60 o                         
  -4  10   1        164.57        -43.61        88.86 o                         
  -3  10   1          2.85        -89.76        89.76 o                         
  -2  10   1       2380.61       2354.42       113.55 o                         
  -1  10   1         40.37        -86.92        93.25 o                         
   0  10   1        139.29         25.56       107.34 o                         
   1  10   1       2660.50       2653.13       126.94 o                         
   2  10   1          9.05         39.90        85.82 o                         
   3  10   1       2658.91       2950.19       118.41 o                         
   4  10   1         27.33        -18.82        85.06 o                         
   5  10   1        175.77         31.73        93.37 o                         
   6  10   1        427.33        336.20        98.65 o                         
   7  10   1         64.36         16.32       110.74 o                         
   8  10   1        425.52        432.75       126.59 o                         
   9  10   1          4.38        -58.93       137.19 o                         
  10  10   1         60.23         11.45       159.18 o                         
  -8  11   1        360.59        255.17       142.93 o                         
  -7  11   1        316.07        253.88       139.90 o                         
  -6  11   1        232.29        340.75       135.56 o                         
  -5  11   1        975.96        816.10       129.86 o                         
  -4  11   1        823.29        768.91       109.02 o                         
  -3  11   1         96.93         39.76       107.21 o                         
  -2  11   1          0.37        -51.28       107.68 o                         
  -1  11   1          3.46         82.76        99.98 o                         
   0  11   1        202.83        149.66       115.03 o                         
   1  11   1          3.71       -102.27       102.27 o                         
   2  11   1         37.56        -71.24       112.86 o                         
   3  11   1        141.01        167.34       111.70 o                         
   4  11   1         11.86       -107.34       107.34 o                         
   5  11   1          0.65         70.90       146.68 o                         
   6  11   1        107.25         79.55       124.82 o                         
   7  11   1        249.92        178.34       141.90 o                         
   8  11   1        639.29        557.20       143.67 o                         
  -5  12   1          7.78         27.30       152.48 o                         
  -4  12   1         22.59        -10.65       160.40 o                         
  -3  12   1         13.49        -70.43       121.39 o                         
  -2  12   1        211.05        274.32       134.97 o                         
  -1  12   1         22.74         37.07       131.72 o                         
   0  12   1          3.89       -107.18       115.42 o                         
   1  12   1         41.54         64.81       125.04 o                         
   2  12   1         36.89        -17.83       120.32 o                         
   3  12   1         23.12       -128.20       128.20 o                         
   4  12   1         96.53       -115.38       130.68 o                         
   5  12   1        311.56        360.37       133.87 o                         
 -16   0   2        282.62        128.09       160.13 o                         
 -14   0   2       1943.98       2388.13       202.62 o                         
 -12   0   2        306.79        273.02        91.25 o                         
 -10   0   2       1848.66       1677.06        77.75 o                         
  -8   0   2       1019.95        838.71        41.14 o                         
  -6   0   2       2279.01       2386.20        46.58 o                         
  -4   0   2       4325.41       4641.65        54.54 o                         
  -2   0   2       5123.02       5157.03        53.90 o                         
   2   0   2       7336.81       6601.20       106.46 o                         
   4   0   2      22867.74      23193.09       196.42 o                         
   6   0   2       6176.89       6108.09        98.60 o                         
   8   0   2      10075.92      10095.32       150.62 o                         
  10   0   2       1251.11       1301.31        74.85 o                         
  12   0   2         28.45        240.29       105.43 o                         
  14   0   2        120.24        241.60       132.99 o                         
  16   0   2       1061.02       1512.34       208.17 o                         
 -16   1   2         95.85        403.60       123.22 o                         
 -15   1   2        150.17         73.43       145.40 o                         
 -14   1   2         93.29        129.44       100.04 o                         
 -13   1   2        116.18         81.06        85.08 o                         
 -12   1   2        276.78        157.45        68.97 o                         
 -11   1   2        157.37         67.58        43.52 o                         
 -10   1   2         21.05         80.85        33.59 o                         
  -9   1   2       1615.12       1581.74        39.37 o                         
  -8   1   2       2115.36       2024.26        40.43 o                         
  -7   1   2        779.44        692.66        25.97 o                         
  -6   1   2       9221.06       9704.12        80.06 o                         
  -5   1   2       3107.94       3051.39        33.60 o                         
  -4   1   2       7713.20       7577.03        55.67 o                         
  -3   1   2       4241.96       4198.32        34.52 o                         
  -2   1   2      10338.98      10983.85        69.47 o                         
  -1   1   2       3684.72       3747.03        48.39 o                         
   0   1   2      14396.29      14556.69       286.58 o                         
   1   1   2       3747.03       3886.93        38.49 o                         
   2   1   2       5107.72       5251.45        40.03 o                         
   3   1   2      28533.25      29709.15       178.97 o                         
   4   1   2       3554.90       3633.25        32.21 o                         
   5   1   2      28836.38      29280.84       180.27 o                         
   6   1   2       6201.52       6441.72        63.84 o                         
   7   1   2      12218.29      11817.23       101.89 o                         
   8   1   2      18642.09      18510.70       155.85 o                         
   9   1   2        655.66        671.95        32.04 o                         
  10   1   2       1256.63       1119.48        51.69 o                         
  11   1   2         20.28         50.61        51.41 o                         
  12   1   2        775.27        750.03        70.65 o                         
  13   1   2         42.79         59.49        92.95 o                         
  14   1   2          1.69         57.82        88.67 o                         
  15   1   2          5.16         13.52       110.83 o                         
  16   1   2          0.82        235.42       144.25 o                         
 -16   2   2        126.69         32.01       128.30 o                         
 -15   2   2          7.28        -83.58       111.64 o                         
 -14   2   2        711.35        877.20       101.59 o                         
 -13   2   2         30.39         -2.87        87.41 o                         
 -12   2   2        270.77         90.67        71.67 o                         
 -11   2   2        506.04        447.50        54.79 o                         
 -10   2   2       1435.19       1371.33        52.90 o                         
  -9   2   2        381.52        357.68        32.52 o                         
  -8   2   2      11399.74      11452.69       108.91 o                         
  -7   2   2         45.15          2.35        24.57 o                         
  -6   2   2      43110.75      42519.77       293.99 o                         
  -5   2   2       2765.73       2599.35        33.51 o                         
  -4   2   2       4394.80       4123.29        38.54 o                         
  -3   2   2      49638.22      49336.24       298.64 o                         
  -2   2   2        617.42        633.35        13.81 o                         
  -1   2   2      11241.40      10804.06        72.13 o                         
   0   2   2      14070.99      14332.26        90.01 o                         
   1   2   2       2704.21       2943.36        25.36 o                         
   2   2   2      39857.45      40623.02       246.13 o                         
   3   2   2       4741.74       5204.42        40.60 o                         
   4   2   2        446.79        452.48        15.13 o                         
   5   2   2      11140.44      11097.66        79.79 o                         
   6   2   2         26.97         38.87        19.50 o                         
   7   2   2       5230.04       5017.32        63.30 o                         
   8   2   2         28.37         57.16        30.62 o                         
   9   2   2       4283.26       4240.34        69.45 o                         
  10   2   2       5728.63       5527.55        83.96 o                         
  11   2   2       1573.42       1531.09        65.44 o                         
  12   2   2        102.50         22.19        61.30 o                         
  13   2   2         11.14         56.58        83.87 o                         
  14   2   2        264.87        458.85       102.23 o                         
  15   2   2         11.99         21.22       129.78 o                         
  16   2   2          1.29        -98.32       122.02 o                         
 -16   3   2         89.04        -36.60       136.62 o                         
 -15   3   2         72.10        177.24       120.41 o                         
 -14   3   2        149.35        273.13        99.56 o                         
 -13   3   2       1997.05       2059.37       104.49 o                         
 -12   3   2         46.49        114.57        73.65 o                         
 -11   3   2       7719.51       7973.01       137.39 o                         
 -10   3   2        287.99        271.30        38.55 o                         
  -9   3   2       5063.02       4936.67        77.52 o                         
  -8   3   2          2.65         31.30        33.58 o                         
  -7   3   2        871.11        849.51        35.55 o                         
  -6   3   2       7133.95       6987.50        73.10 o                         
  -5   3   2      11109.08      10687.61        91.31 o                         
  -4   3   2      14796.12      14652.71       100.46 o                         
  -3   3   2      33801.03      33034.89       205.20 o                         
  -2   3   2       8196.32       8433.45        60.70 o                         
  -1   3   2       7034.33       6998.74        52.14 o                         
   0   3   2      15463.09      15972.98       102.98 o                         
   1   3   2      27098.89      27734.09       165.21 o                         
   2   3   2        302.93        284.61        13.45 o                         
   3   3   2      27169.32      27058.73       171.72 o                         
   4   3   2        105.26        151.89        16.31 o                         
   5   3   2       7127.30       7027.36        67.30 o                         
   6   3   2       4080.34       3992.71        51.20 o                         
   7   3   2       4986.49       5040.71        62.70 o                         
   8   3   2        915.86        852.70        33.32 o                         
   9   3   2       4307.54       4413.34        73.42 o                         
  10   3   2        528.80        581.49        46.14 o                         
  11   3   2         49.79         61.42        49.31 o                         
  12   3   2       2043.59       2140.49        88.24 o                         
  13   3   2         30.78         39.46        89.49 o                         
  14   3   2         81.64         93.16        99.59 o                         
  15   3   2          1.75        179.80       113.47 o                         
 -15   4   2        768.40        898.03       125.13 o                         
 -14   4   2        134.48        259.69       107.31 o                         
 -13   4   2        729.03        952.34       101.18 o                         
 -12   4   2         83.75        164.95        86.77 o                         
 -11   4   2          2.57         -1.82        68.98 o                         
 -10   4   2       4207.57       3940.41        98.19 o                         
  -9   4   2        710.17        632.69        46.78 o                         
  -8   4   2       7014.45       6823.50        89.50 o                         
  -7   4   2        188.35        137.93        34.07 o                         
  -6   4   2       1625.43       1606.33        37.12 o                         
  -5   4   2        542.73        488.73        24.11 o                         
  -4   4   2       1762.42       1750.25        32.35 o                         
  -3   4   2       2144.37       2230.79        35.68 o                         
  -2   4   2      13282.63      13436.74        99.90 o                         
  -1   4   2       1136.41       1123.66        21.73 o                         
   0   4   2      19891.43      20233.00       130.80 o                         
   1   4   2      23038.84      22505.23       137.07 o                         
   2   4   2        218.95        244.67        14.89 o                         
   3   4   2      14006.22      14227.43       103.14 o                         
   4   4   2        329.04        306.23        21.97 o                         
   5   4   2       2108.82       2018.60        40.81 o                         
   6   4   2        278.31        301.45        29.12 o                         
   7   4   2        384.09        366.46        31.80 o                         
   8   4   2       3189.40       3130.70        63.62 o                         
   9   4   2       8363.13       8377.56       101.84 o                         
  10   4   2        100.06        102.98        37.41 o                         
  11   4   2       3325.61       3361.08       101.57 o                         
  12   4   2        106.97         58.10        91.50 o                         
  13   4   2         45.63        146.14       102.48 o                         
  14   4   2          6.23        -15.12       113.83 o                         
  15   4   2         10.91        -87.83       123.94 o                         
 -15   5   2        165.22        326.01       172.37 o                         
 -14   5   2        135.48        402.20       122.49 o                         
 -13   5   2         12.35        257.72        97.01 o                         
 -12   5   2          6.48         72.82        83.17 o                         
 -11   5   2          1.42        234.95        74.73 o                         
 -10   5   2          7.51         80.37        62.81 o                         
  -9   5   2        678.04        690.17        55.33 o                         
  -8   5   2       1069.32        969.79        49.27 o                         
  -7   5   2       3043.70       3028.96        54.57 o                         
  -6   5   2        274.83        314.17        30.22 o                         
  -5   5   2       1662.44       1706.78        37.94 o                         
  -4   5   2        570.94        568.38        29.07 o                         
  -3   5   2         15.91         25.85        20.39 o                         
  -2   5   2      43502.46      42982.74       327.28 o                         
  -1   5   2       1954.75       2020.66        41.43 o                         
   0   5   2      22397.58      22136.44       166.46 o                         
   1   5   2        447.54        428.71        21.50 o                         
   2   5   2      10467.57      10431.36        87.76 o                         
   3   5   2        785.55        860.26        28.83 o                         
   4   5   2       4545.84       4473.93        57.56 o                         
   5   5   2       4990.48       5004.32        64.39 o                         
   6   5   2       2306.05       2239.31        50.18 o                         
   7   5   2        175.33        197.13        34.04 o                         
   8   5   2       1589.39       1562.37        49.83 o                         
   9   5   2       4197.31       4441.04        83.12 o                         
  10   5   2       2029.72       1849.27        69.45 o                         
  11   5   2        193.22         98.11        73.89 o                         
  12   5   2        978.35       1100.62        98.58 o                         
  13   5   2         39.04         72.49       108.01 o                         
  14   5   2        580.62        463.35       113.04 o                         
  15   5   2         25.01       -113.81       150.04 o                         
 -14   6   2        222.49        262.96       130.63 o                         
 -13   6   2        256.21        289.81       111.77 o                         
 -12   6   2        377.96        344.14       103.82 o                         
 -11   6   2       1141.72       1269.15        92.08 o                         
 -10   6   2        824.40        853.63        78.11 o                         
  -9   6   2        180.16        154.10        61.00 o                         
  -8   6   2        272.35        188.27        51.76 o                         
  -7   6   2       1051.23       1008.10        39.77 o                         
  -6   6   2        240.15        220.10        30.73 o                         
  -5   6   2        594.08        574.80        36.21 o                         
  -4   6   2       3017.41       2896.10        54.03 o                         
  -3   6   2        229.93        306.69        36.13 o                         
  -2   6   2        837.41        785.22        40.01 o                         
  -1   6   2       2396.43       2305.64        52.63 o                         
   0   6   2       1014.74        965.55        33.83 o                         
   1   6   2         26.78         28.88        23.41 o                         
   2   6   2       5951.05       5860.77        63.88 o                         
   3   6   2        690.87        636.02        30.97 o                         
   4   6   2       1200.22       1170.37        38.39 o                         
   5   6   2       2093.52       2145.07        50.95 o                         
   6   6   2       1497.75       1369.52        46.38 o                         
   7   6   2       1633.44       1665.63        54.30 o                         
   8   6   2        447.01        550.68        48.64 o                         
   9   6   2        253.52        315.30        55.76 o                         
  10   6   2        202.08        177.44        64.35 o                         
  11   6   2          1.97        -83.77        83.77 o                         
  12   6   2         41.29         51.12       100.52 o                         
  13   6   2        477.01        509.21       131.12 o                         
  14   6   2        238.47        412.43       132.46 o                         
 -13   7   2          0.20       -124.04       151.28 o                         
 -12   7   2        107.48         26.34       115.36 o                         
 -11   7   2        412.73        446.39       100.83 o                         
 -10   7   2          3.48        -49.58        77.08 o                         
  -9   7   2          1.34        -60.41        70.58 o                         
  -8   7   2          3.12        -30.17        71.06 o                         
  -7   7   2         62.78          8.00        56.21 o                         
  -6   7   2       4579.83       4435.54        86.07 o                         
  -5   7   2        379.86        379.96        38.95 o                         
  -4   7   2       7157.44       7074.02       109.17 o                         
  -3   7   2       1282.06       1345.98        55.06 o                         
  -2   7   2        428.45        416.88        43.66 o                         
  -1   7   2       6351.70       6409.50        87.09 o                         
   0   7   2          9.23         26.34        30.29 o                         
   1   7   2      11237.48      11229.70       106.82 o                         
   2   7   2        280.00        349.48        30.30 o                         
   3   7   2        282.74        245.45        34.39 o                         
   4   7   2        164.80        158.64        33.43 o                         
   5   7   2         75.94         96.41        39.45 o                         
   6   7   2       3356.92       3044.53        65.97 o                         
   7   7   2        174.39        196.07        50.69 o                         
   8   7   2       5646.36       5693.51       103.57 o                         
   9   7   2        348.06        388.92        65.93 o                         
  10   7   2        121.14        128.62        81.40 o                         
  11   7   2        451.47        241.01       104.00 o                         
  12   7   2         15.84         68.34       115.03 o                         
  13   7   2        853.46        829.60       141.29 o                         
 -12   8   2        484.33        319.23       155.56 o                         
 -11   8   2          6.54         81.17       114.87 o                         
 -10   8   2          0.98        -26.68        96.58 o                         
  -9   8   2          3.63        -82.47        82.47 o                         
  -8   8   2          8.46        -29.33        95.97 o                         
  -7   8   2       1983.30       2029.17        87.01 o                         
  -6   8   2        506.52        515.54        75.62 o                         
  -5   8   2         61.19        -24.25        64.34 o                         
  -4   8   2       1390.72       1419.53        72.24 o                         
  -3   8   2       8488.70       8612.64       131.19 o                         
  -2   8   2        799.02        717.44        54.67 o                         
  -1   8   2        992.84        953.39        50.44 o                         
   0   8   2       6201.93       6056.06        98.71 o                         
   1   8   2       1901.46       1694.06        53.31 o                         
   2   8   2       1012.67        908.26        38.56 o                         
   3   8   2        163.16        135.37        30.84 o                         
   4   8   2        440.02        416.75        53.06 o                         
   5   8   2       5976.72       6217.41       111.01 o                         
   6   8   2       1130.41       1095.58        67.92 o                         
   7   8   2        155.81        250.80        70.15 o                         
   8   8   2         43.20        109.36        77.50 o                         
   9   8   2         58.37        110.50        81.39 o                         
  10   8   2       1150.11       1118.96       112.36 o                         
  11   8   2         57.44         49.84       124.17 o                         
  12   8   2        184.18        -54.23       142.33 o                         
 -11   9   2        530.70        666.92       175.12 o                         
 -10   9   2        245.02        234.93       136.95 o                         
  -9   9   2          5.33         -8.27       101.83 o                         
  -8   9   2          2.13        -93.15        93.88 o                         
  -7   9   2        723.95        806.76        99.35 o                         
  -6   9   2        157.57         76.55        88.35 o                         
  -5   9   2       1370.26       1217.43        88.77 o                         
  -4   9   2       1463.09       1648.47        87.48 o                         
  -3   9   2       7218.05       7516.83       144.24 o                         
  -2   9   2       2873.73       2888.25        92.88 o                         
  -1   9   2       3528.66       3813.41       101.49 o                         
   0   9   2        214.69        140.77        64.03 o                         
   1   9   2        116.86         69.05        53.69 o                         
   2   9   2        603.13        534.15        57.83 o                         
   3   9   2        582.49        508.17        66.80 o                         
   4   9   2        286.97        330.16        74.05 o                         
   5   9   2       1056.01       1142.85        84.76 o                         
   6   9   2        237.19         74.93        86.33 o                         
   7   9   2          0.09        -67.08        89.82 o                         
   8   9   2         86.68        138.39       101.43 o                         
   9   9   2        188.11        185.79       106.95 o                         
  10   9   2        108.40        149.31       139.01 o                         
  11   9   2         76.02         16.88       150.29 o                         
 -10  10   2          0.71        286.59       183.39 o                         
  -9  10   2        496.27        601.25       135.98 o                         
  -8  10   2         42.63        -18.71       108.87 o                         
  -7  10   2          0.49        135.71       102.29 o                         
  -6  10   2         78.76         78.30       101.64 o                         
  -5  10   2        626.08        566.55       104.48 o                         
  -4  10   2        748.81        643.66        94.79 o                         
  -3  10   2       1142.73        976.32        94.13 o                         
  -2  10   2       1332.71       1277.12       101.05 o                         
  -1  10   2       1563.97       1743.01       116.09 o                         
   0  10   2        272.04        603.91       111.73 o                         
   1  10   2       1122.21       1167.30       110.11 o                         
   2  10   2          1.65         20.25        89.62 o                         
   3  10   2        273.46        245.97       105.71 o                         
   4  10   2          9.16        -18.22        85.48 o                         
   5  10   2        703.59        602.88       100.92 o                         
   6  10   2        316.17        309.85       102.69 o                         
   7  10   2        336.81        361.05       111.18 o                         
   8  10   2         24.56        126.59       129.33 o                         
   9  10   2       1277.85       1112.24       158.99 o                         
  -8  11   2          4.04        -60.27       139.99 o                         
  -7  11   2        293.58        285.56       139.06 o                         
  -6  11   2         41.52       -121.08       130.23 o                         
  -5  11   2       1016.04       1105.77       129.78 o                         
  -4  11   2         68.11         40.63       104.40 o                         
  -3  11   2         15.07       -101.85       101.85 o                         
  -2  11   2        133.65        353.81       108.96 o                         
  -1  11   2         28.25        149.29        94.68 o                         
   0  11   2         32.67         54.29       107.13 o                         
   1  11   2        488.77        144.67       114.29 o                         
   2  11   2         25.60        -40.32       103.22 o                         
   3  11   2          4.22        -40.22       107.29 o                         
   4  11   2        412.83         74.29       109.94 o                         
   5  11   2         41.55        -54.68       117.93 o                         
   6  11   2       1206.78       1385.43       151.28 o                         
   7  11   2       1036.79       1224.89       149.05 o                         
  -5  12   2          0.92       -135.92       135.92 o                         
  -4  12   2        341.66        453.12       153.02 o                         
  -3  12   2         12.07       -127.59       127.59 o                         
  -2  12   2          0.27        -28.81       130.66 o                         
  -1  12   2        152.93        110.38       125.39 o                         
   0  12   2         59.53          5.02       126.87 o                         
   1  12   2          4.54        -62.76       121.02 o                         
   2  12   2        108.09        -96.00       126.22 o                         
   3  12   2        108.75         -2.97       131.79 o                         
   4  12   2          0.22        -91.76       122.94 o                         
 -15   0   3       2848.56       3307.53       248.94 o                         
 -13   0   3        447.53        558.16       137.86 o                         
 -11   0   3         69.70         38.49        37.98 o                         
  -9   0   3       2481.05       2320.51        67.50 o                         
  -7   0   3      29339.57      28394.37       310.70 o                         
  -5   0   3       4527.39       4146.08        56.22 o                         
  -3   0   3     126487.04     124312.52      1251.18 o                         
  -1   0   3      42001.29      44258.08       552.26 o                         
   1   0   3      61023.55      62936.99       880.66 o                         
   3   0   3     111679.16     113440.08       914.55 o                         
   5   0   3        571.58        429.12        22.00 o                         
   7   0   3       6747.77       6385.79        95.20 o                         
   9   0   3       2250.80       2392.63        93.59 o                         
  11   0   3         77.39         58.09        81.19 o                         
  13   0   3        789.27        820.62       169.86 o                         
  15   0   3        296.33        208.86       146.96 o                         
 -16   1   3         12.38         48.15       134.95 o                         
 -15   1   3        840.74        859.21       120.01 o                         
 -14   1   3        812.29        905.00       106.43 o                         
 -13   1   3       1294.34       1244.60        98.10 o                         
 -12   1   3       2007.68       2236.86        91.05 o                         
 -11   1   3       1776.27       1651.40        59.14 o                         
 -10   1   3       3898.25       3876.23        59.24 o                         
  -9   1   3        102.15         43.29        27.82 o                         
  -8   1   3       4109.59       3976.20        53.94 o                         
  -7   1   3        297.68        239.44        22.85 o                         
  -6   1   3       4291.68       4296.51        46.92 o                         
  -5   1   3      17296.35      16904.10       113.12 o                         
  -4   1   3      48071.97      47976.22       288.51 o                         
  -3   1   3        734.52       1000.84        17.79 o                         
  -2   1   3      30986.52      32151.11       193.92 o                         
  -1   1   3       1393.91       1139.03        16.81 o                         
   0   1   3       2716.92       2794.42        24.39 o                         
   1   1   3         93.65        154.62         8.72 o                         
   2   1   3       2902.02       2893.40        29.44 o                         
   3   1   3          8.30         33.30        10.16 o                         
   4   1   3      17547.07      17528.83       115.99 o                         
   5   1   3       8494.31       8586.54        64.00 o                         
   6   1   3       3698.11       3635.24        48.15 o                         
   7   1   3       2942.66       3169.97        52.82 o                         
   8   1   3        949.52        990.17        37.35 o                         
   9   1   3       1396.06       1368.99        41.07 o                         
  10   1   3       4725.54       4930.39        83.70 o                         
  11   1   3         48.73         19.23        54.19 o                         
  12   1   3       2213.80       2239.21        86.70 o                         
  13   1   3        114.13        184.49        90.45 o                         
  14   1   3        906.54       1173.25       101.99 o                         
  15   1   3        185.26        297.19       141.56 o                         
  16   1   3        123.05        -99.41       134.66 o                         
 -16   2   3        150.94        -15.20       125.77 o                         
 -15   2   3          0.34          7.35       116.14 o                         
 -14   2   3         63.52        154.42       104.89 o                         
 -13   2   3       1720.47       1857.02       105.85 o                         
 -12   2   3       3483.60       3573.14       116.13 o                         
 -11   2   3        571.88        637.95        66.58 o                         
 -10   2   3       1018.60        943.18        46.53 o                         
  -9   2   3       1877.90       1894.77        51.63 o                         
  -8   2   3        107.89        143.31        33.04 o                         
  -7   2   3       6852.47       6725.31        72.60 o                         
  -6   2   3       7376.79       7315.80        70.82 o                         
  -5   2   3       3284.97       3309.96        39.98 o                         
  -4   2   3        286.44        348.44        15.16 o                         
  -3   2   3       1334.91       1159.08        20.24 o                         
  -2   2   3        670.18        625.56        14.76 o                         
  -1   2   3      38037.50      37559.30       225.56 o                         
   0   2   3      27210.23      28015.08       165.28 o                         
   1   2   3      31355.31      32142.07       196.10 o                         
   2   2   3       1033.52       1163.66        19.23 o                         
   3   2   3       6128.46       6471.41        50.17 o                         
   4   2   3       2381.65       2457.45        27.72 o                         
   5   2   3      13716.93      13696.99        98.47 o                         
   6   2   3        572.88        611.14        25.27 o                         
   7   2   3        397.89        376.40        23.36 o                         
   8   2   3       1994.16       1992.29        49.86 o                         
   9   2   3        192.80        228.40        36.11 o                         
  10   2   3       1873.33       1885.42        55.44 o                         
  11   2   3         29.93        -45.11        45.11 o                         
  12   2   3        825.52        775.36        69.71 o                         
  13   2   3         26.39        146.31        98.30 o                         
  14   2   3        163.44        131.66       103.49 o                         
  15   2   3        103.93        208.14       111.67 o                         
  16   2   3         38.74         33.22       142.81 o                         
 -16   3   3        173.31        287.11       134.57 o                         
 -15   3   3        169.01        369.93       120.64 o                         
 -14   3   3        180.11        247.88        99.74 o                         
 -13   3   3        331.13        520.35        94.78 o                         
 -12   3   3        143.58        159.14        69.18 o                         
 -11   3   3        340.72        303.55        66.99 o                         
 -10   3   3        289.96        355.99        45.38 o                         
  -9   3   3       1622.29       1436.86        51.19 o                         
  -8   3   3       3776.78       3585.73        71.11 o                         
  -7   3   3        114.11         46.92        30.26 o                         
  -6   3   3       1954.49       1972.60        40.52 o                         
  -5   3   3       5021.72       4838.65        57.00 o                         
  -4   3   3      19808.19      19255.15       125.53 o                         
  -3   3   3        627.06        721.56        18.42 o                         
  -2   3   3       3006.42       2927.09        30.75 o                         
  -1   3   3        562.11        624.63        16.18 o                         
   0   3   3       6920.64       7075.67        52.55 o                         
   1   3   3      14687.03      15118.79        97.78 o                         
   2   3   3        730.85        708.93        16.78 o                         
   3   3   3        217.96        235.97        14.12 o                         
   4   3   3      10357.15      10415.53        74.05 o                         
   5   3   3        553.70        530.35        24.43 o                         
   6   3   3       1106.54       1127.29        31.99 o                         
   7   3   3       1078.07       1060.69        34.67 o                         
   8   3   3        952.08        849.91        34.31 o                         
   9   3   3         73.75        112.15        37.75 o                         
  10   3   3        445.52        322.22        43.72 o                         
  11   3   3       1148.29       1076.66        60.90 o                         
  12   3   3        238.36        370.06        85.48 o                         
  13   3   3        278.59        264.73        92.64 o                         
  14   3   3        227.93        406.30       117.86 o                         
  15   3   3          0.84        -26.64       111.64 o                         
 -15   4   3         43.44        -49.09       124.42 o                         
 -14   4   3         76.15        206.25       104.90 o                         
 -13   4   3        179.13         82.13        89.21 o                         
 -12   4   3       1057.55       1014.32        95.97 o                         
 -11   4   3         53.64        -20.17        69.86 o                         
 -10   4   3        991.77        930.52        64.66 o                         
  -9   4   3        235.77        199.80        46.32 o                         
  -8   4   3       4459.74       4411.42        77.11 o                         
  -7   4   3         84.74        141.16        35.26 o                         
  -6   4   3        233.56        220.71        27.67 o                         
  -5   4   3       1344.81       1210.28        31.81 o                         
  -4   4   3      18598.37      18457.67       145.13 o                         
  -3   4   3        310.37        329.88        19.14 o                         
  -2   4   3      11405.69      11532.87        90.91 o                         
  -1   4   3        556.39        493.78        18.35 o                         
   0   4   3         42.07         58.85        14.73 o                         
   1   4   3       4234.69       4080.77        38.27 o                         
   2   4   3       5939.66       5726.23        50.12 o                         
   3   4   3        716.58        692.63        23.75 o                         
   4   4   3      14283.52      14225.23       113.07 o                         
   5   4   3         43.59         62.74        24.33 o                         
   6   4   3       2461.69       2415.97        49.14 o                         
   7   4   3       1690.85       1668.39        44.96 o                         
   8   4   3        612.92        572.25        36.37 o                         
   9   4   3          3.54          9.60        35.24 o                         
  10   4   3         16.38          7.26        39.96 o                         
  11   4   3        584.01        586.78        67.34 o                         
  12   4   3          1.66         79.78        86.01 o                         
  13   4   3          9.28        -23.41       103.92 o                         
  14   4   3          7.58       -105.79       107.41 o                         
  15   4   3          8.27        250.33       122.28 o                         
 -15   5   3        241.30        461.01       132.78 o                         
 -14   5   3        767.22        955.05       136.84 o                         
 -13   5   3        275.21        343.97       100.01 o                         
 -12   5   3        149.75        214.14        82.74 o                         
 -11   5   3         12.73         38.14        73.11 o                         
 -10   5   3         50.29        -22.46        61.60 o                         
  -9   5   3       3133.55       3020.44        79.09 o                         
  -8   5   3       4805.33       4705.77        92.81 o                         
  -7   5   3          4.71         58.37        39.44 o                         
  -6   5   3       3060.91       3066.49        53.77 o                         
  -5   5   3       1361.63       1380.55        36.62 o                         
  -4   5   3      18966.57      18809.69       155.40 o                         
  -3   5   3        138.95        126.71        21.90 o                         
  -2   5   3        386.44        424.83        29.65 o                         
  -1   5   3       2260.04       2138.02        38.35 o                         
   0   5   3        331.56        367.08        25.81 o                         
   1   5   3         42.58         54.77        19.45 o                         
   2   5   3        149.50        170.88        22.51 o                         
   3   5   3      21414.88      21336.54       157.98 o                         
   4   5   3      10942.48      10975.32       101.21 o                         
   5   5   3       1076.25       1169.89        37.24 o                         
   6   5   3       3278.32       3335.76        57.05 o                         
   7   5   3        173.87        174.11        36.69 o                         
   8   5   3         13.42         15.92        38.67 o                         
   9   5   3        634.51        651.26        50.38 o                         
  10   5   3        326.25        196.92        51.14 o                         
  11   5   3         67.71        101.82        74.75 o                         
  12   5   3        433.02        379.97       101.51 o                         
  13   5   3         39.77         -7.03       120.37 o                         
  14   5   3         48.40        -22.23       115.27 o                         
 -14   6   3        100.30        334.57       160.16 o                         
 -13   6   3        109.36        -16.08       114.76 o                         
 -12   6   3        482.52        380.16       102.67 o                         
 -11   6   3        297.76        378.45        88.25 o                         
 -10   6   3        156.13        152.25        64.69 o                         
  -9   6   3       1203.37       1047.25        72.34 o                         
  -8   6   3       5573.91       5828.40       113.42 o                         
  -7   6   3       9251.78       8912.91       108.52 o                         
  -6   6   3      20206.71      20454.74       188.06 o                         
  -5   6   3      14012.12      13781.46       143.54 o                         
  -4   6   3        536.71        516.76        34.05 o                         
  -3   6   3        479.18        534.37        39.23 o                         
  -2   6   3         20.99         21.71        34.06 o                         
  -1   6   3      12627.83      12402.42       110.92 o                         
   0   6   3        455.75        517.27        29.91 o                         
   1   6   3       3380.86       3354.68        51.08 o                         
   2   6   3       1670.29       1551.36        38.70 o                         
   3   6   3       2516.20       2610.64        48.56 o                         
   4   6   3        640.07        730.27        36.41 o                         
   5   6   3        527.17        587.29        40.55 o                         
   6   6   3       5964.91       6057.13        89.62 o                         
   7   6   3      10798.11      10675.51       119.90 o                         
   8   6   3       3422.28       3653.10        81.75 o                         
   9   6   3       3076.12       2965.54        81.43 o                         
  10   6   3       1767.85       1739.93        79.30 o                         
  11   6   3         12.98         -2.22        91.92 o                         
  12   6   3         21.44        -97.90        97.90 o                         
  13   6   3         39.76          9.67       131.75 o                         
  14   6   3         73.16        320.44       144.20 o                         
 -13   7   3        785.33        875.26       154.49 o                         
 -12   7   3        714.27        465.91       150.60 o                         
 -11   7   3        101.98        135.27       110.02 o                         
 -10   7   3       1102.48       1155.63        92.10 o                         
  -9   7   3        204.88        197.19        77.02 o                         
  -8   7   3        124.81          1.69        64.66 o                         
  -7   7   3         60.87        -13.78        56.83 o                         
  -6   7   3          0.03        -15.84        43.11 o                         
  -5   7   3       4288.92       4435.77        82.79 o                         
  -4   7   3       3522.98       3533.12        86.49 o                         
  -3   7   3       6056.27       6142.91       103.25 o                         
  -2   7   3       5601.01       5578.73        96.13 o                         
  -1   7   3        578.84        524.03        44.13 o                         
   0   7   3        563.70        596.15        38.24 o                         
   1   7   3        306.34        357.94        27.50 o                         
   2   7   3       1710.49       1734.04        44.14 o                         
   3   7   3        267.80        314.94        35.26 o                         
   4   7   3       3426.50       3292.66        65.59 o                         
   5   7   3      11191.38      11106.60       121.73 o                         
   6   7   3       3676.55       3880.92        80.16 o                         
   7   7   3       4678.08       4759.57        99.61 o                         
   8   7   3         24.73         -9.97        53.37 o                         
   9   7   3          6.44        144.66        75.50 o                         
  10   7   3        121.94        235.18       100.24 o                         
  11   7   3         13.91        175.57       108.13 o                         
  12   7   3          0.27       -119.38       119.38 o                         
  13   7   3        112.89        149.25       140.15 o                         
 -12   8   3        109.44        350.26       131.97 o                         
 -11   8   3         70.88        131.55       127.78 o                         
 -10   8   3       1468.01       1441.94       110.11 o                         
  -9   8   3       1673.87       1739.81       103.32 o                         
  -8   8   3        205.60        202.62        95.94 o                         
  -7   8   3        320.41        206.02        78.58 o                         
  -6   8   3          2.08        -72.95        72.95 o                         
  -5   8   3         37.68        -19.88        66.01 o                         
  -4   8   3       1944.28       2080.36        79.67 o                         
  -3   8   3       3985.32       4129.23       101.36 o                         
  -2   8   3          0.87         41.69        54.27 o                         
  -1   8   3       2073.29       1902.67        59.26 o                         
   0   8   3        347.55        334.84        41.80 o                         
   1   8   3         26.55         10.28        40.11 o                         
   2   8   3        775.24        807.98        38.81 o                         
   3   8   3       1170.31       1223.42        44.66 o                         
   4   8   3        601.45        510.71        48.09 o                         
   5   8   3        816.03        784.60        54.83 o                         
   6   8   3          1.76         48.16        60.15 o                         
   7   8   3          8.37        -65.32        65.32 o                         
   8   8   3       1206.97       1103.11        82.71 o                         
   9   8   3        317.62        179.80        86.89 o                         
  10   8   3        152.90        -30.38       108.12 o                         
  11   8   3        442.66        370.27       120.82 o                         
  12   8   3        237.35         90.72       148.99 o                         
 -11   9   3          0.42        205.41       195.06 o                         
 -10   9   3         43.54        193.25       119.02 o                         
  -9   9   3         55.49         80.64       103.21 o                         
  -8   9   3         48.42         64.20        95.47 o                         
  -7   9   3         80.69         70.72        92.33 o                         
  -6   9   3        276.69        367.14        85.86 o                         
  -5   9   3        453.25        542.19        84.80 o                         
  -4   9   3       1510.96       1645.48        89.05 o                         
  -3   9   3        178.27        105.97        75.35 o                         
  -2   9   3        866.09        861.39        78.87 o                         
  -1   9   3        587.35        486.89        72.73 o                         
   0   9   3        545.63        644.17        73.28 o                         
   1   9   3          5.89         -7.94        59.65 o                         
   2   9   3        178.21        233.18        68.52 o                         
   3   9   3         40.59         -4.30        60.71 o                         
   4   9   3          4.87        -61.88        61.88 o                         
   5   9   3        110.54         23.54        79.77 o                         
   6   9   3         71.95        130.00        81.49 o                         
   7   9   3          7.02         36.95        89.73 o                         
   8   9   3       1080.22       1091.91       110.58 o                         
   9   9   3        393.77        385.20       111.36 o                         
  10   9   3        580.72        576.57       133.98 o                         
  11   9   3         94.33        -18.66       144.17 o                         
  -9  10   3         18.51        -52.41       139.89 o                         
  -8  10   3          3.12        -39.77       110.80 o                         
  -7  10   3        336.01        306.27       105.89 o                         
  -6  10   3          3.35         90.83       105.78 o                         
  -5  10   3        506.53        353.76        97.13 o                         
  -4  10   3          2.55         94.60        92.66 o                         
  -3  10   3        144.18         30.67        87.11 o                         
  -2  10   3        515.57        807.52       103.50 o                         
  -1  10   3       1469.59       1686.35       102.68 o                         
   0  10   3         69.30        111.87        97.94 o                         
   1  10   3       1156.80       1255.25       113.44 o                         
   2  10   3        727.72        697.50        98.86 o                         
   3  10   3        131.78        -26.16        93.52 o                         
   4  10   3        315.63        252.69        95.49 o                         
   5  10   3         40.80        -93.15        93.15 o                         
   6  10   3         12.12        -93.56       115.55 o                         
   7  10   3         37.31         75.95       113.70 o                         
   8  10   3        360.09        379.28       133.52 o                         
   9  10   3        107.77        176.64       174.29 o                         
  -7  11   3         32.74       -140.68       140.68 o                         
  -6  11   3          6.36          3.94       118.48 o                         
  -5  11   3        548.02        658.23       128.00 o                         
  -4  11   3        598.30        319.87       114.50 o                         
  -3  11   3        459.10        404.98       107.59 o                         
  -2  11   3        259.85        166.51       103.06 o                         
  -1  11   3        192.23        140.70       105.31 o                         
   0  11   3        333.36        170.92       100.12 o                         
   1  11   3          3.99         -9.75       107.18 o                         
   2  11   3         10.84       -143.67       143.67 o                         
   3  11   3        419.09        192.69       105.58 o                         
   4  11   3        234.16         42.19       117.86 o                         
   5  11   3        148.51        -35.96       113.16 o                         
   6  11   3       1114.66       1016.14       137.10 o                         
   7  11   3          1.08          1.89       167.46 o                         
  -4  12   3         33.18        -28.40       155.00 o                         
  -3  12   3         41.98        -80.46       136.11 o                         
  -2  12   3       1429.93       1427.32       144.01 o                         
  -1  12   3         89.76         30.73       123.61 o                         
   0  12   3        878.51        611.78       128.22 o                         
   1  12   3          7.96        165.71       111.18 o                         
   2  12   3        615.03        431.44       136.13 o                         
   3  12   3         12.79       -142.16       142.16 o                         
   4  12   3        439.75        163.27       143.75 o                         
 -16   0   4         24.69        224.17       188.80 o                         
 -14   0   4       2636.33       2405.08       154.00 o                         
 -12   0   4        620.04        715.26       106.06 o                         
 -10   0   4      10102.64       9519.22       152.15 o                         
  -8   0   4         35.65         -4.85        40.51 o                         
  -6   0   4       2466.23       2511.26        57.26 o                         
  -4   0   4      64714.02      63973.28       540.80 o                         
  -2   0   4      11955.32      12674.03       120.35 o                         
   0   0   4       2486.26       2407.34        34.32 o                         
   2   0   4     135917.80     132128.30      1516.10 o                         
   4   0   4       1765.06       1833.75        33.50 o                         
   6   0   4       5556.60       5718.49        81.85 o                         
   8   0   4       5608.75       5494.55        94.72 o                         
  10   0   4        496.49        421.51        70.53 o                         
  12   0   4       2027.66       2117.97       110.10 o                         
  14   0   4       2047.10       2162.88       171.57 o                         
  16   0   4        156.17        180.05       244.66 o                         
 -16   1   4        196.84        334.05       118.24 o                         
 -15   1   4        320.52        323.79       131.20 o                         
 -14   1   4       1233.57       1343.20       122.65 o                         
 -13   1   4         13.19        114.25        90.66 o                         
 -12   1   4       1742.20       1734.62        95.42 o                         
 -11   1   4        404.30        293.95        53.88 o                         
 -10   1   4         77.70         31.37        32.11 o                         
  -9   1   4       1347.96       1260.28        44.55 o                         
  -8   1   4       2047.24       1896.72        41.84 o                         
  -7   1   4       3534.58       3512.98        49.75 o                         
  -6   1   4      64816.79      64734.04       419.71 o                         
  -5   1   4       2053.85       1960.86        30.85 o                         
  -4   1   4        264.49        298.51        15.64 o                         
  -3   1   4      45307.76      45919.91       269.28 o                         
  -2   1   4      82480.80      81579.41       619.28 o                         
  -1   1   4      12798.43      13463.82        87.56 o                         
   0   1   4       1166.37       1040.49        15.26 o                         
   1   1   4       1884.29       2118.98        20.46 o                         
   2   1   4       8257.65       8526.81        62.93 o                         
   3   1   4       8115.86       8123.70        65.32 o                         
   4   1   4       2020.00       2010.82        25.58 o                         
   5   1   4        183.56        210.65        17.37 o                         
   6   1   4      29029.89      28938.52       219.84 o                         
   7   1   4       4434.73       4474.65        57.20 o                         
   8   1   4       2264.86       2177.20        48.62 o                         
   9   1   4         15.13         10.72        31.50 o                         
  10   1   4       1027.59        988.35        46.06 o                         
  11   1   4         20.64         37.24        56.01 o                         
  12   1   4        382.89        383.68        68.65 o                         
  13   1   4          0.27        106.24        83.21 o                         
  14   1   4          3.89        210.45        95.31 o                         
  15   1   4         81.98        -60.88       122.88 o                         
  16   1   4         73.97        -50.01       136.96 o                         
 -16   2   4        434.50        606.02       159.28 o                         
 -15   2   4          4.90          7.69       118.93 o                         
 -14   2   4        226.14        102.68       108.48 o                         
 -13   2   4       1831.56       2088.59       103.76 o                         
 -12   2   4        164.18        272.22        77.98 o                         
 -11   2   4        620.27        494.22        67.18 o                         
 -10   2   4        728.56        717.84        46.13 o                         
  -9   2   4       2048.29       2049.69        58.08 o                         
  -8   2   4      16754.58      16757.83       153.96 o                         
  -7   2   4       2767.82       2613.49        49.90 o                         
  -6   2   4      16469.00      16239.72       128.25 o                         
  -5   2   4      24950.41      25014.40       173.22 o                         
  -4   2   4       6552.89       6603.90        53.91 o                         
  -3   2   4      13102.41      12989.93        86.06 o                         
  -2   2   4      10914.29      11299.40        79.46 o                         
  -1   2   4      15839.08      15756.07       105.37 o                         
   0   2   4       4278.71       4100.62        33.32 o                         
   1   2   4       8489.48       8494.57        58.40 o                         
   2   2   4      50391.18      51459.70       319.64 o                         
   3   2   4      17453.40      17310.19       113.63 o                         
   4   2   4      15091.53      15237.06       103.32 o                         
   5   2   4      19670.29      19502.82       137.55 o                         
   6   2   4      24055.76      23954.37       181.91 o                         
   7   2   4        170.57        179.34        24.88 o                         
   8   2   4       5033.36       5100.63        64.92 o                         
   9   2   4        547.89        537.81        40.84 o                         
  10   2   4       7951.73       7931.00       106.48 o                         
  11   2   4        505.48        441.11        51.95 o                         
  12   2   4        376.19        220.50        76.39 o                         
  13   2   4         61.40        160.17        87.27 o                         
  14   2   4        169.99        112.07       116.28 o                         
  15   2   4          0.96       -127.31       127.31 o                         
 -15   3   4        275.19        456.32       140.13 o                         
 -14   3   4        471.12        530.84       102.75 o                         
 -13   3   4        109.27         98.08        96.81 o                         
 -12   3   4          9.43        146.93        76.11 o                         
 -11   3   4        875.94        771.80        64.22 o                         
 -10   3   4       2114.59       2166.80        67.24 o                         
  -9   3   4       2401.42       2408.29        66.97 o                         
  -8   3   4       5274.54       5350.41        89.56 o                         
  -7   3   4       1617.37       1522.46        45.41 o                         
  -6   3   4        939.68        922.83        31.50 o                         
  -5   3   4      36291.08      36108.52       266.69 o                         
  -4   3   4       4248.91       4359.58        44.53 o                         
  -3   3   4       1086.26       1094.61        23.08 o                         
  -2   3   4       7430.63       7598.11        59.65 o                         
  -1   3   4      27445.00      27882.09       174.99 o                         
   0   3   4       2251.34       2176.18        26.42 o                         
   1   3   4      11233.60      11036.23        76.31 o                         
   2   3   4       3704.11       3791.27        35.99 o                         
   3   3   4      55140.86      54467.14       331.88 o                         
   4   3   4      14542.35      14219.16       106.45 o                         
   5   3   4      28048.56      28374.97       220.27 o                         
   6   3   4         32.88         44.31        22.12 o                         
   7   3   4       1287.28       1307.75        37.73 o                         
   8   3   4        180.54        252.49        30.67 o                         
   9   3   4         92.12         66.82        30.49 o                         
  10   3   4         78.25         28.64        44.36 o                         
  11   3   4       2422.68       2686.97        80.65 o                         
  12   3   4        700.85        797.69        93.77 o                         
  13   3   4       1682.77       1578.20       121.27 o                         
  14   3   4         31.25       -102.16       102.16 o                         
  15   3   4          1.71        -89.68       118.40 o                         
 -15   4   4         78.83        208.54       141.04 o                         
 -14   4   4        219.27        483.92       114.78 o                         
 -13   4   4        747.57       1015.78       104.21 o                         
 -12   4   4        204.87        272.55        86.61 o                         
 -11   4   4         66.67         58.14        66.92 o                         
 -10   4   4        146.53         35.64        60.03 o                         
  -9   4   4        826.05        717.50        52.54 o                         
  -8   4   4          5.03         27.04        41.78 o                         
  -7   4   4       8562.28       8268.59        94.58 o                         
  -6   4   4       4084.39       4007.42        60.46 o                         
  -5   4   4      25775.16      25272.76       184.49 o                         
  -4   4   4      13098.12      13167.86       109.13 o                         
  -3   4   4      42152.30      41474.42       278.08 o                         
  -2   4   4        492.53        611.90        21.06 o                         
  -1   4   4         31.28         42.94        15.37 o                         
   0   4   4       2094.03       2138.56        30.87 o                         
   1   4   4      21602.72      20886.76       140.44 o                         
   2   4   4       6571.88       6381.92        58.47 o                         
   3   4   4       3276.94       3365.39        45.52 o                         
   4   4   4       7275.19       7278.09        73.50 o                         
   5   4   4       3474.77       3487.31        55.85 o                         
   6   4   4       3772.52       3685.96        55.61 o                         
   7   4   4       2526.76       2446.14        55.72 o                         
   8   4   4       6375.05       6310.49        83.42 o                         
   9   4   4       1705.65       1655.27        49.19 o                         
  10   4   4       1128.14       1036.82        62.44 o                         
  11   4   4         59.41         52.27        61.84 o                         
  12   4   4        392.53        372.79        93.29 o                         
  13   4   4        423.52        348.98        98.97 o                         
  14   4   4         19.31        286.55       126.63 o                         
  15   4   4        498.31        468.07       130.19 o                         
 -15   5   4        551.92        891.49       140.32 o                         
 -14   5   4        683.32        845.43       125.10 o                         
 -13   5   4        200.01        214.16        95.73 o                         
 -12   5   4       1460.27       1519.60        96.78 o                         
 -11   5   4       2905.20       3039.32       107.74 o                         
 -10   5   4       1398.24       1416.03        81.96 o                         
  -9   5   4          5.13        -60.13        61.24 o                         
  -8   5   4        142.64        115.54        46.48 o                         
  -7   5   4       2691.47       2770.49        65.41 o                         
  -6   5   4        631.23        636.01        32.42 o                         
  -5   5   4       1373.94       1389.48        37.08 o                         
  -4   5   4         72.77         21.00        20.70 o                         
  -3   5   4      21389.36      21194.49       179.42 o                         
  -2   5   4       6662.56       6612.32        77.14 o                         
  -1   5   4       2571.57       2512.23        41.93 o                         
   0   5   4      16047.51      16305.93       136.58 o                         
   1   5   4       1290.95       1247.39        29.66 o                         
   2   5   4       6278.94       6518.33        67.80 o                         
   3   5   4       8398.83       8385.52        78.98 o                         
   4   5   4       1419.34       1389.44        37.52 o                         
   5   5   4        132.74        133.99        32.63 o                         
   6   5   4        140.55        181.09        34.05 o                         
   7   5   4      10172.33       9961.27       105.77 o                         
   8   5   4        292.10        316.56        41.85 o                         
   9   5   4        548.41        440.17        48.27 o                         
  10   5   4         18.06        -28.88        63.82 o                         
  11   5   4         88.94        122.24        96.88 o                         
  12   5   4          1.35         -2.38        97.24 o                         
  13   5   4         28.39         13.11       104.39 o                         
  14   5   4        228.08        268.48       119.45 o                         
 -14   6   4        522.70        899.94       174.27 o                         
 -13   6   4        398.42        547.38       118.61 o                         
 -12   6   4        303.01        368.27       110.95 o                         
 -11   6   4        350.70        414.94        91.91 o                         
 -10   6   4        311.54        277.49        70.10 o                         
  -9   6   4         22.84         13.18        64.73 o                         
  -8   6   4        496.54        394.54        64.43 o                         
  -7   6   4       3918.35       3614.97        84.38 o                         
  -6   6   4         44.81        104.49        27.70 o                         
  -5   6   4       1509.10       1483.94        49.32 o                         
  -4   6   4        922.30        910.80        44.82 o                         
  -3   6   4          3.23        -33.72        33.72 o                         
  -2   6   4        768.19        791.28        40.75 o                         
  -1   6   4      16812.38      17049.96       142.80 o                         
   0   6   4       2485.54       2551.25        50.14 o                         
   1   6   4         22.38         33.58        24.12 o                         
   2   6   4        537.13        531.54        31.31 o                         
   3   6   4       1551.55       1352.02        39.96 o                         
   4   6   4       1728.30       1673.53        46.13 o                         
   5   6   4      10085.32       9946.28       112.81 o                         
   6   6   4       8273.11       8063.71        99.78 o                         
   7   6   4         55.67         93.67        46.97 o                         
   8   6   4        183.44        191.65        50.72 o                         
   9   6   4        268.69        321.46        61.96 o                         
  10   6   4         15.95        -71.02        73.40 o                         
  11   6   4        686.56        772.37       101.81 o                         
  12   6   4         22.65         65.13       102.57 o                         
  13   6   4          9.56        105.16       123.65 o                         
  14   6   4        157.07        117.83       150.26 o                         
 -13   7   4        311.79        584.55       146.06 o                         
 -12   7   4        262.61        421.38       116.96 o                         
 -11   7   4        107.37        157.55       104.03 o                         
 -10   7   4        432.21        341.62        85.35 o                         
  -9   7   4       1004.13        840.93        85.97 o                         
  -8   7   4       2518.46       2370.48        85.16 o                         
  -7   7   4        600.21        587.35        59.75 o                         
  -6   7   4       8012.67       7792.83       132.30 o                         
  -5   7   4        976.05        815.94        54.29 o                         
  -4   7   4        299.47        299.55        55.32 o                         
  -3   7   4       2460.98       2550.92        73.13 o                         
  -2   7   4       3960.32       3825.16        90.63 o                         
  -1   7   4       1001.06       1056.60        50.66 o                         
   0   7   4        318.99        247.62        35.20 o                         
   1   7   4        157.10        158.30        29.85 o                         
   2   7   4        167.92        117.70        33.21 o                         
   3   7   4       3599.98       3629.51        70.17 o                         
   4   7   4         11.99         38.61        41.46 o                         
   5   7   4          3.59         97.53        43.39 o                         
   6   7   4       1575.43       1645.86        60.09 o                         
   7   7   4         26.74         51.91        51.05 o                         
   8   7   4       1109.44       1089.31        71.03 o                         
   9   7   4        404.85        474.95        72.50 o                         
  10   7   4        221.72        197.89       102.19 o                         
  11   7   4         20.89         29.01       103.04 o                         
  12   7   4          4.68          9.49       119.38 o                         
  13   7   4          9.57        -32.60       144.47 o                         
 -12   8   4        178.77         71.76       157.03 o                         
 -11   8   4        520.57        500.73       121.60 o                         
 -10   8   4          4.53         69.93        97.64 o                         
  -9   8   4        136.96         28.32        95.71 o                         
  -8   8   4        166.29        131.24        90.42 o                         
  -7   8   4        894.08        958.42        91.44 o                         
  -6   8   4          8.72         96.48        74.28 o                         
  -5   8   4        460.23        483.84        72.97 o                         
  -4   8   4       6200.90       6642.35       158.30 o                         
  -3   8   4       1276.48       1226.63        68.50 o                         
  -2   8   4       1422.21       1359.73        64.90 o                         
  -1   8   4          2.59        -25.16        54.15 o                         
   0   8   4       1738.09       1665.59        55.19 o                         
   1   8   4       9293.35       9436.15       116.07 o                         
   2   8   4       6626.02       6244.25        89.55 o                         
   3   8   4       4790.70       5001.60        84.73 o                         
   4   8   4          4.82        -39.25        49.45 o                         
   5   8   4        213.57        162.59        52.31 o                         
   6   8   4        977.09       1022.70        62.00 o                         
   7   8   4         11.59         65.58        67.69 o                         
   8   8   4        200.40        126.80        78.63 o                         
   9   8   4        369.93        248.54        94.11 o                         
  10   8   4        197.63        346.47       100.86 o                         
  11   8   4          2.16         71.52       127.65 o                         
  12   8   4         75.33       -141.85       141.85 o                         
 -11   9   4         51.68        194.38       145.40 o                         
 -10   9   4        401.81        388.36       128.68 o                         
  -9   9   4         36.15         27.25       101.01 o                         
  -8   9   4        679.54        633.05        95.91 o                         
  -7   9   4        463.42        427.17       108.18 o                         
  -6   9   4        789.42        910.49        93.73 o                         
  -5   9   4        326.62        296.50        88.57 o                         
  -4   9   4        457.12        580.24        79.42 o                         
  -3   9   4          2.03         44.92        74.23 o                         
  -2   9   4         10.54         78.60        72.86 o                         
  -1   9   4         65.84        -67.66        67.66 o                         
   0   9   4        890.98       1134.15        76.09 o                         
   1   9   4        314.78        320.76        67.48 o                         
   2   9   4        214.66        216.53        67.08 o                         
   3   9   4       1571.32       1578.69        81.17 o                         
   4   9   4       3567.11       3664.48       104.40 o                         
   5   9   4       3348.53       3088.05       106.64 o                         
   6   9   4        285.73        375.52        81.11 o                         
   7   9   4         61.21       -112.22       112.22 o                         
   8   9   4         16.61        -74.89       106.71 o                         
   9   9   4        266.13        218.97       117.06 o                         
  10   9   4         44.99        100.00       144.71 o                         
  11   9   4         85.54        150.24       144.50 o                         
  -9  10   4        565.29        480.94       130.76 o                         
  -8  10   4        255.69        367.55       120.98 o                         
  -7  10   4        764.38        717.50       114.56 o                         
  -6  10   4         21.67        -31.59       100.19 o                         
  -5  10   4         40.76        150.57        95.13 o                         
  -4  10   4        562.49        618.08        97.30 o                         
  -3  10   4        954.61        850.32        93.30 o                         
  -2  10   4        367.40        360.30       109.93 o                         
  -1  10   4        582.49        503.21        99.15 o                         
   0  10   4       1652.03       1800.42       115.05 o                         
   1  10   4        126.08        169.93       101.15 o                         
   2  10   4        975.34       1219.26       120.27 o                         
   3  10   4        212.48         61.41       107.31 o                         
   4  10   4       1820.14       2041.81       116.49 o                         
   5  10   4        202.34        179.58        97.34 o                         
   6  10   4        522.52        351.89       107.14 o                         
   7  10   4        511.32        564.91       125.29 o                         
   8  10   4          3.14        -73.15       138.92 o                         
   9  10   4         50.32        417.93       157.11 o                         
  -7  11   4        564.84        569.67       149.55 o                         
  -6  11   4        147.16         21.16       133.12 o                         
  -5  11   4        380.05        462.33       133.40 o                         
  -4  11   4        526.86        437.16       105.62 o                         
  -3  11   4          0.72        -84.62       101.50 o                         
  -2  11   4        291.55        228.61       100.12 o                         
  -1  11   4         90.36        198.84       100.50 o                         
   0  11   4         84.59       -109.92       109.92 o                         
   1  11   4          1.65         64.03        99.77 o                         
   2  11   4          0.33       -101.15       101.15 o                         
   3  11   4         47.57         -1.92       119.87 o                         
   4  11   4         70.27        -34.46       131.20 o                         
   5  11   4          0.79        112.99       118.47 o                         
   6  11   4         41.33        208.08       160.11 o                         
   7  11   4        478.27        477.30       161.72 o                         
  -4  12   4         46.57         74.33       156.56 o                         
  -3  12   4        261.69        294.26       132.74 o                         
  -2  12   4          6.37        -78.33       128.08 o                         
  -1  12   4          0.78       -126.89       126.89 o                         
   0  12   4         14.99        -65.29       126.54 o                         
   1  12   4         23.92        -55.26       127.56 o                         
   2  12   4         78.05         69.74       120.17 o                         
   3  12   4        191.44       -143.76       143.76 o                         
   4  12   4        159.28       -137.80       137.80 o                         
 -15   0   5        655.55        521.73       182.43 o                         
 -13   0   5       1891.05       1973.05       166.51 o                         
 -11   0   5        350.83        298.56        70.95 o                         
  -9   0   5        569.30        515.11        57.13 o                         
  -7   0   5       1497.95       1441.85        53.20 o                         
  -5   0   5       6445.24       6462.99        79.35 o                         
  -3   0   5      37673.00      37370.06       314.71 o                         
  -1   0   5      27152.50      27087.39       241.06 o                         
   1   0   5     116830.44     113848.82       918.50 o                         
   3   0   5       1460.10       1473.86        26.74 o                         
   5   0   5        717.80        692.40        27.57 o                         
   7   0   5      13138.23      13253.53       165.57 o                         
   9   0   5       3921.18       4238.43        94.22 o                         
  11   0   5       1825.39       1514.01        95.38 o                         
  13   0   5       2784.87       2878.59       143.54 o                         
  15   0   5        141.06        371.42       178.62 o                         
 -16   1   5         41.71        296.22       192.14 o                         
 -15   1   5         65.00        -57.33       108.08 o                         
 -14   1   5         40.44       -106.38       106.38 o                         
 -13   1   5        525.40        632.71       110.73 o                         
 -12   1   5        123.18         64.03        79.67 o                         
 -11   1   5        336.60        316.99        48.70 o                         
 -10   1   5       3189.63       3097.05        61.33 o                         
  -9   1   5        196.99        140.76        33.01 o                         
  -8   1   5       2036.91       1992.00        45.65 o                         
  -7   1   5      31069.78      31283.64       229.99 o                         
  -6   1   5       3879.26       3810.51        48.24 o                         
  -5   1   5       1843.38       1693.53        31.46 o                         
  -4   1   5       6225.30       6142.73        51.36 o                         
  -3   1   5       6562.81       6801.11        51.75 o                         
  -2   1   5        878.41        922.24        18.78 o                         
  -1   1   5      15654.63      16115.65       102.90 o                         
   0   1   5         75.11         91.28        10.23 o                         
   1   1   5      26036.59      26157.76       157.46 o                         
   2   1   5      16755.28      16786.41       112.28 o                         
   3   1   5      16098.14      16495.96       112.33 o                         
   4   1   5      15046.05      15201.74       102.46 o                         
   5   1   5      30460.12      29968.70       225.02 o                         
   6   1   5       8523.94       8619.64        81.24 o                         
   7   1   5       6351.50       6288.73        68.38 o                         
   8   1   5       9640.20       9479.83        93.53 o                         
   9   1   5         30.75         98.74        33.43 o                         
  10   1   5        784.45        689.53        39.34 o                         
  11   1   5       2700.32       2774.84        95.71 o                         
  12   1   5        313.29        336.33        72.93 o                         
  13   1   5         49.09        114.98        76.63 o                         
  14   1   5          0.65        -69.71       108.58 o                         
  15   1   5        541.59        387.09       143.64 o                         
 -16   2   5         31.14         17.20       132.08 o                         
 -15   2   5        279.69        317.52       122.89 o                         
 -14   2   5          2.90         75.11       108.95 o                         
 -13   2   5        958.48       1058.03        98.95 o                         
 -12   2   5        146.95        159.44        75.98 o                         
 -11   2   5       1002.63        937.82        68.09 o                         
 -10   2   5        137.97         88.00        47.42 o                         
  -9   2   5       1634.01       1599.73        57.33 o                         
  -8   2   5       3597.48       3704.52        73.31 o                         
  -7   2   5       8117.91       7950.34        88.32 o                         
  -6   2   5       7521.30       7482.25        72.62 o                         
  -5   2   5      45711.39      45474.88       287.16 o                         
  -4   2   5       9634.32       9531.56        71.50 o                         
  -3   2   5       1083.43       1141.73        22.01 o                         
  -2   2   5          2.29         -0.89        14.91 o                         
  -1   2   5      26091.82      25744.82       182.80 o                         
   0   2   5      19018.90      18755.01       120.21 o                         
   1   2   5        734.62        769.80        16.73 o                         
   2   2   5        184.00        182.02        12.85 o                         
   3   2   5      29156.64      29193.43       197.72 o                         
   4   2   5      42391.04      42929.23       311.81 o                         
   5   2   5       9019.03       9111.38        79.74 o                         
   6   2   5        538.18        590.56        23.14 o                         
   7   2   5       9134.93       8805.28        84.07 o                         
   8   2   5         97.21         90.62        29.91 o                         
   9   2   5         26.77         64.92        36.21 o                         
  10   2   5        338.46        340.77        45.77 o                         
  11   2   5         64.10         30.75        50.52 o                         
  12   2   5        973.16       1067.27        82.21 o                         
  13   2   5        927.65        843.39       102.50 o                         
  14   2   5        134.24        229.69       106.51 o                         
  15   2   5        136.01        292.84       145.54 o                         
 -15   3   5        202.48        397.58       125.70 o                         
 -14   3   5        252.87        359.65       106.97 o                         
 -13   3   5        148.27        191.54       113.48 o                         
 -12   3   5       5648.20       5901.64       148.04 o                         
 -11   3   5          0.66          1.32        61.84 o                         
 -10   3   5       2857.34       2904.69        84.08 o                         
  -9   3   5       2550.22       2579.30        73.45 o                         
  -8   3   5       7888.50       7861.36       102.51 o                         
  -7   3   5          3.51        -33.83        33.83 o                         
  -6   3   5         25.93        -27.87        27.87 o                         
  -5   3   5       9126.35       9169.12        84.63 o                         
  -4   3   5      33928.38      33983.84       239.19 o                         
  -3   3   5      25005.61      24161.74       154.63 o                         
  -2   3   5       4184.62       4211.48        41.48 o                         
  -1   3   5         44.44        102.80        15.79 o                         
   0   3   5      13082.64      13485.24        91.64 o                         
   1   3   5       7434.72       7535.68        60.23 o                         
   2   3   5        773.71        761.02        18.44 o                         
   3   3   5      15485.85      15967.93       116.21 o                         
   4   3   5      19392.75      19430.13       147.13 o                         
   5   3   5       1675.62       1671.54        41.43 o                         
   6   3   5      26332.41      26285.41       203.56 o                         
   7   3   5       1197.00       1258.31        35.32 o                         
   8   3   5         13.50         91.25        31.27 o                         
   9   3   5       3329.59       3184.25        64.83 o                         
  10   3   5         86.53         78.76        51.41 o                         
  11   3   5         31.82        110.75        57.95 o                         
  12   3   5        783.95        732.86        95.39 o                         
  13   3   5        241.44        305.32        97.33 o                         
  14   3   5        411.48        380.26       113.48 o                         
  15   3   5        181.81        222.99       121.94 o                         
 -15   4   5        310.37        355.86       134.56 o                         
 -14   4   5        689.28       1030.70       113.08 o                         
 -13   4   5         39.05        108.86        96.49 o                         
 -12   4   5         94.74        130.68        87.40 o                         
 -11   4   5          5.64        -31.04        70.00 o                         
 -10   4   5        789.86        727.37        64.65 o                         
  -9   4   5       3834.51       3467.58        87.54 o                         
  -8   4   5       4007.84       3899.80       105.94 o                         
  -7   4   5      10070.42       9870.69       117.75 o                         
  -6   4   5       7457.78       7356.74        79.32 o                         
  -5   4   5        180.78        158.01        26.50 o                         
  -4   4   5      10119.55      10127.58        94.32 o                         
  -3   4   5        309.25        371.94        25.14 o                         
  -2   4   5       3684.63       3370.47        42.72 o                         
  -1   4   5       2550.14       2304.82        36.47 o                         
   0   4   5       2060.18       1902.64        31.76 o                         
   1   4   5      10336.03      10285.19        88.24 o                         
   2   4   5       2929.85       2873.77        42.56 o                         
   3   4   5       1361.31       1521.55        31.37 o                         
   4   4   5      38849.77      38316.36       282.46 o                         
   5   4   5        558.15        592.89        26.26 o                         
   6   4   5        922.82        939.56        33.22 o                         
   7   4   5         51.90         25.88        32.45 o                         
   8   4   5       6025.78       6137.85        85.11 o                         
   9   4   5        500.83        419.96        43.14 o                         
  10   4   5        130.27        151.69        44.12 o                         
  11   4   5         75.35          5.68        71.68 o                         
  12   4   5       2208.07       2498.76       110.89 o                         
  13   4   5         37.20         37.49       117.19 o                         
  14   4   5        470.26        343.97       106.86 o                         
  15   4   5          0.50         88.42       137.14 o                         
 -14   5   5         17.69        172.30       123.41 o                         
 -13   5   5        154.64        493.05       106.51 o                         
 -12   5   5        220.36        138.87        84.00 o                         
 -11   5   5        522.98        441.15        83.37 o                         
 -10   5   5        329.06        305.67        69.28 o                         
  -9   5   5        211.69        133.88        60.69 o                         
  -8   5   5        847.03        863.05        52.28 o                         
  -7   5   5        137.82        171.91        40.27 o                         
  -6   5   5       2893.05       2879.78        54.64 o                         
  -5   5   5       2252.22       2304.75        46.20 o                         
  -4   5   5       5450.19       5326.82        62.15 o                         
  -3   5   5       9657.83       9548.12        87.94 o                         
  -2   5   5       2923.33       3090.12        51.07 o                         
  -1   5   5      25279.49      25336.33       200.07 o                         
   0   5   5       9810.97       9951.55        87.09 o                         
   1   5   5      29327.37      29074.62       213.28 o                         
   2   5   5      12821.04      13021.34       108.70 o                         
   3   5   5       3444.36       3359.60        52.67 o                         
   4   5   5        158.42        229.88        32.39 o                         
   5   5   5        188.60        172.90        32.65 o                         
   6   5   5       1465.25       1594.44        53.10 o                         
   7   5   5       1088.88       1144.11        54.81 o                         
   8   5   5       1876.33       1795.61        56.22 o                         
   9   5   5          0.23        -11.20        46.23 o                         
  10   5   5        240.72        229.48        61.16 o                         
  11   5   5        443.91        550.51        97.97 o                         
  12   5   5       1320.67       1499.80       116.62 o                         
  13   5   5        746.05        966.29       119.52 o                         
  14   5   5         37.66        -33.29       132.10 o                         
 -14   6   5          0.12        111.95       143.85 o                         
 -13   6   5         29.41        159.38       113.52 o                         
 -12   6   5        462.49        683.39       108.43 o                         
 -11   6   5          6.54        120.35        87.21 o                         
 -10   6   5        727.03        733.01        75.11 o                         
  -9   6   5          0.57         51.60        60.87 o                         
  -8   6   5        318.30        331.83        64.32 o                         
  -7   6   5       1507.93       1491.01        47.78 o                         
  -6   6   5        358.46        288.73        35.27 o                         
  -5   6   5        302.55        226.22        36.54 o                         
  -4   6   5       1195.43       1189.79        49.82 o                         
  -3   6   5       1119.96       1117.80        47.84 o                         
  -2   6   5       3228.95       3158.36        65.80 o                         
  -1   6   5          9.65         78.69        35.15 o                         
   0   6   5       3702.98       3537.74        56.17 o                         
   1   6   5       2045.28       2093.50        43.54 o                         
   2   6   5       2685.67       2773.09        53.04 o                         
   3   6   5         14.53        -19.16        34.24 o                         
   4   6   5       4596.90       4462.06        71.12 o                         
   5   6   5          2.92         52.19        40.34 o                         
   6   6   5         98.18        114.53        43.52 o                         
   7   6   5          8.49         56.89        47.62 o                         
   8   6   5         13.50        -50.84        50.84 o                         
   9   6   5        797.65        790.01        64.37 o                         
  10   6   5       2752.72       2955.31       113.44 o                         
  11   6   5        378.51        358.95        88.04 o                         
  12   6   5         83.73         37.93       113.82 o                         
  13   6   5        134.10        175.66       145.93 o                         
 -13   7   5        101.52        208.81       149.62 o                         
 -12   7   5         20.53         98.17       127.91 o                         
 -11   7   5         30.26        -10.59       105.54 o                         
 -10   7   5        483.24        568.91        98.87 o                         
  -9   7   5         91.34         41.52        90.77 o                         
  -8   7   5          0.38        -39.18        66.55 o                         
  -7   7   5       2654.21       2681.09        82.82 o                         
  -6   7   5        451.31        455.35        56.20 o                         
  -5   7   5        561.24        404.87        59.40 o                         
  -4   7   5       5536.82       5560.76       102.39 o                         
  -3   7   5        803.00        781.02        55.15 o                         
  -2   7   5       2507.81       2634.72        72.58 o                         
  -1   7   5       3739.78       3728.24        80.40 o                         
   0   7   5       1414.55       1391.91        48.83 o                         
   1   7   5        168.14        192.81        34.51 o                         
   2   7   5       6230.05       6309.06        86.72 o                         
   3   7   5        182.19        196.45        40.72 o                         
   4   7   5         71.76        104.11        42.01 o                         
   5   7   5       3948.11       3772.69        79.70 o                         
   6   7   5       1083.64       1207.99        57.36 o                         
   7   7   5       1325.81       1222.93        62.60 o                         
   8   7   5         97.72         86.65        58.89 o                         
   9   7   5         92.26        189.58        68.21 o                         
  10   7   5         33.85         48.46        89.31 o                         
  11   7   5        366.70        356.13       101.73 o                         
  12   7   5        118.17        286.15       130.46 o                         
  13   7   5         24.76         75.18       155.59 o                         
 -12   8   5        229.80        500.01       145.91 o                         
 -11   8   5        268.97        714.91       135.31 o                         
 -10   8   5        269.46        196.70       113.27 o                         
  -9   8   5        315.00        374.81        98.04 o                         
  -8   8   5         27.57         88.97        92.33 o                         
  -7   8   5        837.52        740.00        87.04 o                         
  -6   8   5         14.14        -12.69        76.41 o                         
  -5   8   5       3222.99       3395.77       107.50 o                         
  -4   8   5         19.86        -16.85        70.80 o                         
  -3   8   5         12.93         43.45        65.57 o                         
  -2   8   5       3582.33       3390.14        91.29 o                         
  -1   8   5        185.08        157.93        59.07 o                         
   0   8   5        413.28        453.97        48.96 o                         
   1   8   5          0.83          9.26        51.23 o                         
   2   8   5        568.56        511.05        42.19 o                         
   3   8   5       4395.01       4421.70        89.89 o                         
   4   8   5          3.67         50.36        51.90 o                         
   5   8   5       1714.71       1902.03        67.91 o                         
   6   8   5        958.49        949.80        62.42 o                         
   7   8   5        564.27        610.44        72.35 o                         
   8   8   5        512.96        493.43        86.75 o                         
   9   8   5        123.81         93.42        88.97 o                         
  10   8   5         52.76        204.42       132.25 o                         
  11   8   5        280.22        265.14       123.74 o                         
  12   8   5          1.18        -28.40       152.94 o                         
 -11   9   5        236.65        409.96       147.05 o                         
 -10   9   5        328.33        380.77       123.22 o                         
  -9   9   5        127.19        195.66       130.51 o                         
  -8   9   5         26.57        -90.92       103.37 o                         
  -7   9   5         48.42        110.23        91.77 o                         
  -6   9   5       1925.35       2035.28       114.88 o                         
  -5   9   5       1658.07       1675.29       103.47 o                         
  -4   9   5       3000.46       3114.94       106.00 o                         
  -3   9   5       3023.20       3276.50       124.91 o                         
  -2   9   5       3130.20       2994.85       109.48 o                         
  -1   9   5         65.75        -47.61        71.66 o                         
   0   9   5       2327.18       2493.30        88.12 o                         
   1   9   5         48.24         81.14        77.65 o                         
   2   9   5       1062.54       1285.72        78.87 o                         
   3   9   5          0.18        -13.37        68.59 o                         
   4   9   5        286.10        279.33        82.72 o                         
   5   9   5       1759.17       1684.46        87.60 o                         
   6   9   5        136.19        165.34        82.10 o                         
   7   9   5        149.48        176.03        96.52 o                         
   8   9   5          5.81       -102.30       102.30 o                         
   9   9   5        248.40        424.34       119.74 o                         
  10   9   5          1.04         80.71       161.33 o                         
  -9  10   5        175.10        366.66       137.61 o                         
  -8  10   5        196.59        122.07       131.47 o                         
  -7  10   5         40.51         53.38       126.06 o                         
  -6  10   5        961.27       1014.65       111.17 o                         
  -5  10   5        567.99        423.10        95.46 o                         
  -4  10   5        173.40         32.52       103.62 o                         
  -3  10   5         94.54         70.20        93.70 o                         
  -2  10   5          4.69        -27.02        87.85 o                         
  -1  10   5        258.29        233.35        85.92 o                         
   0  10   5        219.97        255.17        91.28 o                         
   1  10   5        730.34        636.88        95.34 o                         
   2  10   5       2185.73       2225.47       134.15 o                         
   3  10   5        462.12        519.38        97.97 o                         
   4  10   5        839.79       1013.66       108.94 o                         
   5  10   5        688.26        594.69       101.48 o                         
   6  10   5         44.84         85.35       121.08 o                         
   7  10   5          2.53        -21.81       129.47 o                         
   8  10   5        506.41        414.35       146.40 o                         
   9  10   5         49.66        -33.93       160.22 o                         
  -7  11   5        106.30        223.09       184.29 o                         
  -6  11   5        313.48        505.01       142.61 o                         
  -5  11   5         57.42        106.21       145.05 o                         
  -4  11   5         41.94       -115.93       115.93 o                         
  -3  11   5          1.35        -72.12       110.83 o                         
  -2  11   5        144.92         62.97       105.32 o                         
  -1  11   5        369.29        300.50       115.81 o                         
   0  11   5         21.36       -100.63       100.63 o                         
   1  11   5         66.36       -106.29       106.29 o                         
   2  11   5          0.04        -64.76       105.86 o                         
   3  11   5        322.52        348.77       120.79 o                         
   4  11   5        141.42         19.38       138.06 o                         
   5  11   5        333.33        152.49       153.87 o                         
   6  11   5        415.72        405.90       149.15 o                         
   7  11   5        448.79        223.62       177.99 o                         
  -3  12   5         13.20       -153.62       156.29 o                         
  -2  12   5         68.03        218.51       145.32 o                         
  -1  12   5          4.13       -141.68       141.68 o                         
   0  12   5         81.30       -127.61       127.61 o                         
   1  12   5         40.84       -128.14       128.14 o                         
   2  12   5         23.91        -80.67       116.91 o                         
   3  12   5         17.01       -145.08       145.08 o                         
 -16   0   6        405.05        756.60       248.90 o                         
 -14   0   6       2322.06       2486.76       181.91 o                         
 -12   0   6       2526.28       2642.71       138.03 o                         
 -10   0   6         10.81        -74.94        74.94 o                         
  -8   0   6       2899.27       2901.89        81.65 o                         
  -6   0   6      21132.32      21661.76       223.60 o                         
  -4   0   6        409.36        499.86        30.92 o                         
  -2   0   6      41858.40      42311.79       385.79 o                         
   0   0   6      96171.88      93980.89       867.37 o                         
   2   0   6     119310.48     117462.27      1112.02 o                         
   4   0   6      22361.55      22159.56       195.65 o                         
   6   0   6      22474.75      22146.49       256.94 o                         
   8   0   6        759.66        681.60        49.11 o                         
  10   0   6        263.86        363.22        73.50 o                         
  12   0   6       2089.74       2056.92       126.75 o                         
  14   0   6        335.10        592.88       154.24 o                         
 -16   1   6         40.29       -140.81       140.81 o                         
 -15   1   6          0.34       -119.79       119.79 o                         
 -14   1   6        171.07        174.86       123.60 o                         
 -13   1   6        322.50        392.80       102.17 o                         
 -12   1   6       1205.24       1016.09        82.83 o                         
 -11   1   6       2527.54       2391.08        72.37 o                         
 -10   1   6        488.05        506.68        40.51 o                         
  -9   1   6       3915.83       3873.90        69.85 o                         
  -8   1   6        213.43        175.07        34.88 o                         
  -7   1   6        123.59         68.24        27.44 o                         
  -6   1   6       2615.47       2679.62        46.80 o                         
  -5   1   6      13559.64      13533.47       101.39 o                         
  -4   1   6       2932.72       2846.17        37.34 o                         
  -3   1   6      38575.27      38964.30       258.17 o                         
  -2   1   6      11868.66      12403.92        85.20 o                         
  -1   1   6      27492.35      27252.25       171.07 o                         
   0   1   6          2.65         -3.80        11.47 o                         
   1   1   6       8536.31       8570.47        61.02 o                         
   2   1   6       7304.19       7829.99        61.74 o                         
   3   1   6       5700.91       5700.65        51.48 o                         
   4   1   6      20125.54      20415.73       136.06 o                         
   5   1   6       7569.04       7265.34        69.54 o                         
   6   1   6       2451.92       2517.93        41.26 o                         
   7   1   6        198.89        165.41        25.28 o                         
   8   1   6         22.80         73.61        27.15 o                         
   9   1   6        851.59        792.68        33.00 o                         
  10   1   6       3084.47       3208.00        72.61 o                         
  11   1   6       1331.15       1339.73        64.64 o                         
  12   1   6        120.07        202.92        75.55 o                         
  13   1   6       1933.74       2028.38       108.90 o                         
  14   1   6       1225.29       1262.28       136.06 o                         
  15   1   6        370.74        305.25       129.34 o                         
 -15   2   6          0.96        183.62       125.22 o                         
 -14   2   6         93.66         40.66       109.21 o                         
 -13   2   6        403.06        249.00        92.80 o                         
 -12   2   6        791.41        682.62        82.72 o                         
 -11   2   6       1645.03       1628.88        76.93 o                         
 -10   2   6       1196.51       1167.19        61.39 o                         
  -9   2   6       3233.61       3208.07        82.17 o                         
  -8   2   6        224.84        175.03        44.41 o                         
  -7   2   6       3046.96       2991.76        59.10 o                         
  -6   2   6       5100.36       5197.34        64.07 o                         
  -5   2   6         13.22        -20.05        21.69 o                         
  -4   2   6        356.01        336.52        20.71 o                         
  -3   2   6        242.25        223.90        15.28 o                         
  -2   2   6        162.17        191.27        17.59 o                         
  -1   2   6      12068.42      12247.32        87.70 o                         
   0   2   6      15957.30      15833.97       103.31 o                         
   1   2   6       2352.31       2430.92        29.67 o                         
   2   2   6        948.66        947.73        17.43 o                         
   3   2   6       4455.71       4660.32        49.09 o                         
   4   2   6       2382.51       2503.70        46.18 o                         
   5   2   6       1710.97       1642.26        34.33 o                         
   6   2   6      19039.50      18814.55       149.94 o                         
   7   2   6        353.51        378.22        23.79 o                         
   8   2   6        313.97        401.99        28.66 o                         
   9   2   6        130.24         92.96        30.59 o                         
  10   2   6        887.66        895.66        48.50 o                         
  11   2   6       2773.42       3098.02        85.75 o                         
  12   2   6        374.56        385.26        98.69 o                         
  13   2   6        505.56        306.33       102.37 o                         
  14   2   6         81.37       -104.96       104.96 o                         
  15   2   6        238.28        246.43       120.33 o                         
 -15   3   6          4.37         50.40       139.99 o                         
 -14   3   6         15.80        226.80       113.37 o                         
 -13   3   6         23.61        166.62        95.04 o                         
 -12   3   6        520.33        523.35        88.47 o                         
 -11   3   6         54.81         83.70        69.30 o                         
 -10   3   6        130.75        104.87        61.00 o                         
  -9   3   6        167.86         84.26        54.71 o                         
  -8   3   6        409.68        275.84        47.20 o                         
  -7   3   6          2.40        -13.57        37.06 o                         
  -6   3   6        182.67        143.62        31.60 o                         
  -5   3   6       4067.66       4035.98        54.13 o                         
  -4   3   6       4964.52       4860.58        52.79 o                         
  -3   3   6        482.52        579.71        24.33 o                         
  -2   3   6         14.80          8.88        19.39 o                         
  -1   3   6        678.50        712.78        20.85 o                         
   0   3   6        140.03        108.31        15.93 o                         
   1   3   6       1872.90       2081.91        30.20 o                         
   2   3   6       4074.04       4258.54        42.64 o                         
   3   3   6      22427.52      23065.14       166.61 o                         
   4   3   6          6.35         -7.96        28.29 o                         
   5   3   6      10104.95       9921.37       115.16 o                         
   6   3   6        537.81        607.76        26.95 o                         
   7   3   6       4165.70       4283.82        59.64 o                         
   8   3   6       6031.81       6238.60        83.05 o                         
   9   3   6        172.81        140.80        32.74 o                         
  10   3   6        171.74        223.36        52.08 o                         
  11   3   6        549.85        661.40        69.52 o                         
  12   3   6         99.84        183.81        87.68 o                         
  13   3   6         31.07        -31.55       102.53 o                         
  14   3   6        412.39        237.62       115.01 o                         
  15   3   6         62.28       -119.57       119.57 o                         
 -15   4   6        155.95        413.93       190.98 o                         
 -14   4   6        226.46        398.46       112.97 o                         
 -13   4   6         33.29        120.84       100.90 o                         
 -12   4   6         17.78         78.77        88.96 o                         
 -11   4   6        208.92        216.86        81.67 o                         
 -10   4   6          7.82          3.99        61.25 o                         
  -9   4   6         26.57        -50.06        54.87 o                         
  -8   4   6       1345.66       1477.66        82.32 o                         
  -7   4   6        843.16        914.04        48.53 o                         
  -6   4   6        270.26        264.76        30.29 o                         
  -5   4   6       9970.40      10137.31        92.16 o                         
  -4   4   6        574.82        594.53        28.82 o                         
  -3   4   6      26319.13      25575.99       189.26 o                         
  -2   4   6       1245.90       1383.04        32.43 o                         
  -1   4   6        167.85        215.27        21.01 o                         
   0   4   6       2781.22       2683.40        37.70 o                         
   1   4   6        756.12        794.57        26.72 o                         
   2   4   6       3344.20       3485.02        46.83 o                         
   3   4   6      19065.88      19214.95       154.70 o                         
   4   4   6       8089.22       8167.65        83.71 o                         
   5   4   6         48.57         99.28        26.49 o                         
   6   4   6        337.25        409.40        23.42 o                         
   7   4   6         46.37         37.98        30.32 o                         
   8   4   6          1.13        -11.11        38.03 o                         
   9   4   6       1362.09       1397.52        56.39 o                         
  10   4   6        147.03        194.49        60.10 o                         
  11   4   6        945.67       1001.90        78.68 o                         
  12   4   6        753.40        918.25       103.77 o                         
  13   4   6         90.74        147.44       102.26 o                         
  14   4   6         27.99        -73.28       133.25 o                         
 -14   5   6        246.16         59.65       228.56 o                         
 -13   5   6        162.53        252.77       151.08 o                         
 -12   5   6        162.19        232.92        99.27 o                         
 -11   5   6        898.35        939.95        89.49 o                         
 -10   5   6        233.33        211.55        68.07 o                         
  -9   5   6        899.25        828.15        73.65 o                         
  -8   5   6        921.44        879.12        58.44 o                         
  -7   5   6        354.16        317.17        34.60 o                         
  -6   5   6       3741.91       3490.13        61.89 o                         
  -5   5   6       4057.26       3952.83        58.05 o                         
  -4   5   6       3598.52       3581.86        54.56 o                         
  -3   5   6       5283.05       5057.48        61.87 o                         
  -2   5   6       2424.29       2347.36        42.53 o                         
  -1   5   6       2304.81       2446.08        45.07 o                         
   0   5   6       5417.97       5631.41        63.64 o                         
   1   5   6       2203.26       2202.88        46.27 o                         
   2   5   6       3208.65       3211.60        51.99 o                         
   3   5   6       4260.94       4358.11        68.48 o                         
   4   5   6       3499.31       3615.61        59.30 o                         
   5   5   6      11575.77      11627.64       119.75 o                         
   6   5   6       5153.32       5094.27        78.05 o                         
   7   5   6         50.94         96.14        41.02 o                         
   8   5   6         45.23        101.93        45.83 o                         
   9   5   6         38.84        -23.83        59.16 o                         
  10   5   6          0.08         36.98        69.50 o                         
  11   5   6        268.81        179.90        82.22 o                         
  12   5   6        430.35        422.99       107.28 o                         
  13   5   6        691.17        815.14       112.92 o                         
  14   5   6        192.94        252.73       121.32 o                         
 -14   6   6          4.39        127.23       175.95 o                         
 -13   6   6         96.22        235.49       148.21 o                         
 -12   6   6        241.64        293.06       105.34 o                         
 -11   6   6        810.64        949.98        98.12 o                         
 -10   6   6        144.36        149.05        82.21 o                         
  -9   6   6       2296.16       2430.12        88.66 o                         
  -8   6   6       7608.04       7755.95       133.15 o                         
  -7   6   6       7082.71       7203.33       108.02 o                         
  -6   6   6       7520.06       6933.88       105.53 o                         
  -5   6   6       9294.07       9154.15       101.74 o                         
  -4   6   6       1043.54        978.94        38.75 o                         
  -3   6   6         50.58         51.00        29.48 o                         
  -2   6   6         33.40         41.38        30.62 o                         
  -1   6   6          4.11         44.09        32.20 o                         
   0   6   6      10047.10      10368.51       100.58 o                         
   1   6   6        205.31        184.42        32.50 o                         
   2   6   6       9742.45      10158.51       105.32 o                         
   3   6   6       3645.42       3591.15        70.02 o                         
   4   6   6        479.60        368.46        39.88 o                         
   5   6   6       3101.88       2960.93        72.04 o                         
   6   6   6       5043.38       5320.37        88.46 o                         
   7   6   6       6142.10       6498.57        98.88 o                         
   8   6   6        948.41        978.94        62.84 o                         
   9   6   6        236.03        343.20        69.27 o                         
  10   6   6        797.21        716.93        91.42 o                         
  11   6   6        748.40        831.48       103.24 o                         
  12   6   6        190.74          8.09       114.64 o                         
  13   6   6         13.10         97.04       125.23 o                         
 -13   7   6          0.45        261.70       153.74 o                         
 -12   7   6        160.30        182.50       136.07 o                         
 -11   7   6        362.15        122.85       132.34 o                         
 -10   7   6        655.42        713.85        97.78 o                         
  -9   7   6       1661.80       1823.46        96.16 o                         
  -8   7   6          0.37        -73.14        73.14 o                         
  -7   7   6         19.00        -27.09        68.45 o                         
  -6   7   6       3557.09       3377.31        95.79 o                         
  -5   7   6        189.55        157.25        60.11 o                         
  -4   7   6         87.87         96.04        51.13 o                         
  -3   7   6       1028.49       1026.81        55.76 o                         
  -2   7   6          3.04        -24.32        47.54 o                         
  -1   7   6       4116.00       4070.06        72.63 o                         
   0   7   6       2019.60       2063.55        60.29 o                         
   1   7   6       2003.29       1950.60        53.25 o                         
   2   7   6        770.45        818.79        43.17 o                         
   3   7   6       5301.97       5528.80        87.57 o                         
   4   7   6       8106.32       8295.60       108.18 o                         
   5   7   6        682.09        749.71        54.30 o                         
   6   7   6       2895.03       2861.85        74.81 o                         
   7   7   6       1800.03       1545.63        64.83 o                         
   8   7   6       2130.45       1978.84        81.31 o                         
   9   7   6        105.30        190.22        71.66 o                         
  10   7   6        526.58        330.09        92.74 o                         
  11   7   6        266.46        155.09       112.40 o                         
  12   7   6        257.50        322.49       162.07 o                         
 -12   8   6         80.66        241.98       178.75 o                         
 -11   8   6         21.21         11.80       154.75 o                         
 -10   8   6        265.85        140.99       112.43 o                         
  -9   8   6        575.48        637.91       115.95 o                         
  -8   8   6         60.94        155.34        94.94 o                         
  -7   8   6        896.76        933.08        95.33 o                         
  -6   8   6        663.08        762.97        88.59 o                         
  -5   8   6         25.99          2.89        70.22 o                         
  -4   8   6       2132.08       2037.10        92.00 o                         
  -3   8   6        982.33       1138.53        76.52 o                         
  -2   8   6        983.61        919.38        70.08 o                         
  -1   8   6       1275.86       1456.94        61.72 o                         
   0   8   6        736.04        730.99        57.41 o                         
   1   8   6        305.88        412.72        52.98 o                         
   2   8   6       2695.76       2882.42        77.14 o                         
   3   8   6         29.43        103.28        52.56 o                         
   4   8   6          1.11        -56.16        56.16 o                         
   5   8   6        189.45        236.38        62.06 o                         
   6   8   6        365.13        254.87        60.65 o                         
   7   8   6        389.45        328.86        77.44 o                         
   8   8   6        565.47        654.07        93.18 o                         
   9   8   6        805.28        683.45        98.54 o                         
  10   8   6        163.71         55.84       114.53 o                         
  11   8   6        467.12        416.72       130.10 o                         
 -10   9   6         86.93         45.28       174.33 o                         
  -9   9   6        373.33        238.76       127.39 o                         
  -8   9   6         11.97        115.96       129.98 o                         
  -7   9   6        330.66        410.98       104.12 o                         
  -6   9   6        426.53        366.40        90.35 o                         
  -5   9   6        561.85        642.63        87.99 o                         
  -4   9   6         73.94         79.48        93.22 o                         
  -3   9   6         51.39         86.38        77.69 o                         
  -2   9   6        235.63        249.43        76.69 o                         
  -1   9   6       1785.20       1963.22        89.62 o                         
   0   9   6         12.71         86.14        71.72 o                         
   1   9   6         24.35        -45.07        69.16 o                         
   2   9   6         11.70        -25.63        78.33 o                         
   3   9   6        805.65        819.63        79.47 o                         
   4   9   6        372.92        311.50        83.68 o                         
   5   9   6        431.84        307.05        82.28 o                         
   6   9   6        149.23         46.22        88.56 o                         
   7   9   6        857.56        939.48       103.68 o                         
   8   9   6        464.47        547.38       115.30 o                         
   9   9   6        318.94        304.07       131.34 o                         
  10   9   6          4.63       -138.20       138.20 o                         
  -9  10   6        277.98        143.00       158.65 o                         
  -8  10   6        269.67        123.13       122.09 o                         
  -7  10   6         97.84        171.46       115.67 o                         
  -6  10   6        194.87         45.51       138.55 o                         
  -5  10   6        882.87        813.05       133.78 o                         
  -4  10   6        219.09        234.49        95.17 o                         
  -3  10   6         15.06        -29.89        92.33 o                         
  -2  10   6        517.39        624.22        95.38 o                         
  -1  10   6        277.09        291.39        80.36 o                         
   0  10   6       1138.04       1064.54       100.52 o                         
   1  10   6        115.17        -83.08        85.92 o                         
   2  10   6         24.40        -25.81        94.88 o                         
   3  10   6          9.30        -17.70        89.48 o                         
   4  10   6          5.32        187.30       107.47 o                         
   5  10   6        150.41        304.56       113.75 o                         
   6  10   6         92.98         47.69       125.26 o                         
   7  10   6          3.96       -150.57       150.57 o                         
   8  10   6          3.64         19.15       150.11 o                         
   9  10   6         85.91       -113.82       150.85 o                         
  -7  11   6        101.97        216.49       165.93 o                         
  -6  11   6         30.02       -149.41       149.41 o                         
  -5  11   6        166.62        -16.46       150.35 o                         
  -4  11   6        503.76        710.35       131.86 o                         
  -3  11   6         73.33       -137.89       137.89 o                         
  -2  11   6        562.30        762.49       118.49 o                         
  -1  11   6         37.66        -86.45       110.21 o                         
   0  11   6        116.25        142.17       107.99 o                         
   1  11   6         21.27       -102.35       102.35 o                         
   2  11   6          0.69       -111.45       111.45 o                         
   3  11   6       1091.98        831.68       138.46 o                         
   4  11   6        234.59        356.67       136.06 o                         
   5  11   6        225.14        239.03       152.34 o                         
   6  11   6         29.17       -139.42       139.42 o                         
  -3  12   6         23.21         59.34       154.55 o                         
  -2  12   6        111.32       -158.81       158.81 o                         
  -1  12   6        397.58        170.26       129.81 o                         
   0  12   6         78.15         55.31       217.52 o                         
   1  12   6       1574.54       1744.28       187.89 o                         
   2  12   6         19.33       -102.92       117.66 o                         
 -15   0   7        147.87        333.40       198.51 o                         
 -13   0   7          8.49         62.54       143.36 o                         
 -11   0   7       1170.07       1145.81        93.75 o                         
  -9   0   7       1568.12       1449.18        78.58 o                         
  -7   0   7      19028.29      18815.67       210.70 o                         
  -5   0   7       1391.42       1285.50        46.29 o                         
  -3   0   7      17873.83      17458.08       170.69 o                         
  -1   0   7      31062.56      31099.43       288.11 o                         
   1   0   7       1456.39       1792.09        35.06 o                         
   3   0   7         92.85         90.98        20.74 o                         
   5   0   7        509.16        747.65        34.54 o                         
   7   0   7        371.98        388.71        42.43 o                         
   9   0   7       1859.93       1913.36        70.84 o                         
  11   0   7        813.93        749.94        87.06 o                         
  13   0   7       2270.09       2518.24       187.81 o                         
  15   0   7        728.69        877.77       276.27 o                         
 -15   1   7          3.10        300.83       128.30 o                         
 -14   1   7         12.76         38.50       119.68 o                         
 -13   1   7       1317.25       1045.47       113.34 o                         
 -12   1   7         44.07         56.06        79.13 o                         
 -11   1   7         26.87         -4.32        59.81 o                         
 -10   1   7         58.33         -3.47        48.60 o                         
  -9   1   7       8578.26       8333.14       110.63 o                         
  -8   1   7         16.88        -39.52        39.52 o                         
  -7   1   7       3634.65       3535.90        61.00 o                         
  -6   1   7       3608.12       3466.02        59.31 o                         
  -5   1   7       2629.90       2699.42        44.46 o                         
  -4   1   7       7925.59       7662.58        66.28 o                         
  -3   1   7        134.55         82.83        18.52 o                         
  -2   1   7       2632.74       2740.33        33.68 o                         
  -1   1   7       3316.23       3593.19        37.97 o                         
   0   1   7       9838.29      10296.57        73.54 o                         
   1   1   7       3590.33       3690.76        35.23 o                         
   2   1   7       4490.58       4701.02        40.89 o                         
   3   1   7       1228.97       1065.55        23.75 o                         
   4   1   7         87.40         71.09        18.57 o                         
   5   1   7        832.20        903.00        22.92 o                         
   6   1   7       1204.40       1087.79        30.90 o                         
   7   1   7       1632.60       1567.36        38.51 o                         
   8   1   7       1095.78       1121.63        37.53 o                         
   9   1   7        150.32        183.85        33.24 o                         
  10   1   7        750.47        704.10        38.40 o                         
  11   1   7        136.83        168.28        61.92 o                         
  12   1   7        167.11        154.74        88.00 o                         
  13   1   7         94.10         92.56       104.41 o                         
  14   1   7         22.43        101.83       112.88 o                         
  15   1   7         63.11         20.16       132.75 o                         
 -15   2   7         35.37        391.28       182.96 o                         
 -14   2   7          0.29        -55.09       100.80 o                         
 -13   2   7        265.56        267.59        88.30 o                         
 -12   2   7       1626.50       1684.66        91.95 o                         
 -11   2   7       1851.36       1671.48        79.13 o                         
 -10   2   7       7654.86       7661.36       142.56 o                         
  -9   2   7        787.62        795.85        70.44 o                         
  -8   2   7         74.22         35.67        35.36 o                         
  -7   2   7        924.73        853.72        40.18 o                         
  -6   2   7       1529.24       1523.45        43.40 o                         
  -5   2   7      21727.01      21142.17       163.38 o                         
  -4   2   7       4502.21       4359.25        50.59 o                         
  -3   2   7       2273.44       2346.94        40.30 o                         
  -2   2   7        347.39        268.71        21.09 o                         
  -1   2   7       1592.21       1617.43        27.29 o                         
   0   2   7       1150.39       1140.66        22.76 o                         
   1   2   7          6.18          5.79        15.51 o                         
   2   2   7      19951.49      19887.71       131.72 o                         
   3   2   7        310.38        303.35        27.55 o                         
   4   2   7      17473.43      17208.34       152.63 o                         
   5   2   7       4504.82       4469.61        58.09 o                         
   6   2   7       2305.40       2283.13        51.28 o                         
   7   2   7       7491.03       7132.38        82.52 o                         
   8   2   7         54.99         61.92        25.41 o                         
   9   2   7       2679.84       2525.70        54.48 o                         
  10   2   7        376.97        412.79        47.09 o                         
  11   2   7       2454.46       2694.43        86.31 o                         
  12   2   7          0.78        -32.02        89.43 o                         
  13   2   7         13.32        -96.72        96.72 o                         
  14   2   7          3.97         -2.87       112.80 o                         
  15   2   7         99.28        138.14       137.38 o                         
 -15   3   7         29.47        471.18       140.41 o                         
 -14   3   7        194.08        402.28       118.90 o                         
 -13   3   7        835.78        912.67       105.50 o                         
 -12   3   7        255.51        127.84        83.36 o                         
 -11   3   7        786.49        852.57        76.50 o                         
 -10   3   7          1.91        -60.80        60.80 o                         
  -9   3   7        642.27        637.45        63.83 o                         
  -8   3   7        108.04         50.73        49.06 o                         
  -7   3   7       5416.69       5416.18        82.78 o                         
  -6   3   7         34.51        -27.88        32.65 o                         
  -5   3   7         24.31          0.16        25.46 o                         
  -4   3   7       9167.30       9514.58        90.08 o                         
  -3   3   7        807.96        780.09        29.46 o                         
  -2   3   7      38500.88      37688.80       278.48 o                         
  -1   3   7         42.04         60.14        19.15 o                         
   0   3   7       3796.53       3717.12        44.03 o                         
   1   3   7        155.19        164.07        21.13 o                         
   2   3   7       5831.78       5738.52        57.64 o                         
   3   3   7       1344.44       1293.53        29.95 o                         
   4   3   7       8119.19       7679.43        97.76 o                         
   5   3   7       2487.61       2374.19        62.57 o                         
   6   3   7       5158.73       5214.14        89.03 o                         
   7   3   7        148.33        153.26        34.90 o                         
   8   3   7       1442.49       1257.35        49.65 o                         
   9   3   7        239.63        212.76        37.12 o                         
  10   3   7        530.73        440.85        59.55 o                         
  11   3   7        101.79        119.80        72.49 o                         
  12   3   7       1810.34       1999.26       103.29 o                         
  13   3   7        532.13        609.58       114.39 o                         
  14   3   7         73.67        165.23       117.32 o                         
  15   3   7         21.93        -62.94       141.60 o                         
 -15   4   7          0.19        234.92       182.22 o                         
 -14   4   7        501.01        795.21       123.61 o                         
 -13   4   7        130.15         71.96        95.92 o                         
 -12   4   7         55.44         25.60        91.20 o                         
 -11   4   7       1426.72       1375.95        85.35 o                         
 -10   4   7       3298.84       3195.80        99.15 o                         
  -9   4   7       1048.93        961.88        72.77 o                         
  -8   4   7        335.36        276.47        52.28 o                         
  -7   4   7       3436.60       3460.80        70.31 o                         
  -6   4   7       2871.58       2911.73        56.89 o                         
  -5   4   7       2995.27       2960.54        51.44 o                         
  -4   4   7       4335.73       4098.42        57.35 o                         
  -3   4   7       8917.37       8695.50        85.17 o                         
  -2   4   7      17749.37      17365.71       138.13 o                         
  -1   4   7        950.51        944.53        29.29 o                         
   0   4   7      14145.07      14224.89       115.69 o                         
   1   4   7      14000.94      14010.64       115.98 o                         
   2   4   7       1977.13       1859.94        41.03 o                         
   3   4   7        481.75        539.90        26.16 o                         
   4   4   7        595.91        623.78        33.83 o                         
   5   4   7        587.39        610.66        46.11 o                         
   6   4   7        486.73        456.72        47.33 o                         
   7   4   7        352.71        422.36        38.75 o                         
   8   4   7       1160.16       1140.27        55.57 o                         
   9   4   7       5746.84       5861.68       111.16 o                         
  10   4   7          2.71        -12.16        65.62 o                         
  11   4   7        529.27        507.68        78.46 o                         
  12   4   7        114.80         87.80       100.23 o                         
  13   4   7          2.24         21.14        97.82 o                         
  14   4   7        495.71        463.75       122.21 o                         
 -14   5   7         14.57        262.23       148.28 o                         
 -13   5   7        515.83        567.88       140.95 o                         
 -12   5   7         37.78        375.03        97.81 o                         
 -11   5   7       1571.49       1719.05        93.89 o                         
 -10   5   7       2329.48       2544.20        90.49 o                         
  -9   5   7          6.66        -64.35        64.35 o                         
  -8   5   7       2108.15       2167.73        74.46 o                         
  -7   5   7       2027.76       1970.07        55.34 o                         
  -6   5   7         80.04         35.42        33.96 o                         
  -5   5   7        244.13        225.30        31.23 o                         
  -4   5   7         25.27         -4.81        27.84 o                         
  -3   5   7       1595.53       1726.96        39.75 o                         
  -2   5   7       1051.05       1158.83        38.11 o                         
  -1   5   7        354.58        384.49        27.79 o                         
   0   5   7       4184.74       4218.45        59.18 o                         
   1   5   7       8660.76       8852.67        90.78 o                         
   2   5   7       3339.11       3288.83        58.38 o                         
   3   5   7       1856.60       1989.93        48.50 o                         
   4   5   7         11.46         56.66        34.53 o                         
   5   5   7        690.06        700.99        31.02 o                         
   6   5   7       3325.55       3315.57        58.22 o                         
   7   5   7         36.64         20.37        36.09 o                         
   8   5   7       1054.23       1064.17        48.40 o                         
   9   5   7          2.05         37.81        61.72 o                         
  10   5   7        301.36        243.49        72.58 o                         
  11   5   7        529.62        404.78        84.60 o                         
  12   5   7        222.61         83.18        98.89 o                         
  13   5   7          8.52         38.63       124.82 o                         
  14   5   7         83.22        -29.38       122.84 o                         
 -13   6   7        156.63        185.36       150.39 o                         
 -12   6   7        118.95        232.34       152.40 o                         
 -11   6   7         18.99        -74.92        98.15 o                         
 -10   6   7        764.73        745.68        92.09 o                         
  -9   6   7        431.18        558.13        70.72 o                         
  -8   6   7        128.21        185.39        64.60 o                         
  -7   6   7       1012.75        885.38        52.59 o                         
  -6   6   7        392.48        375.51        40.19 o                         
  -5   6   7        356.51        344.31        34.89 o                         
  -4   6   7       2446.14       2557.60        56.61 o                         
  -3   6   7       1910.09       1793.03        44.71 o                         
  -2   6   7          3.97         27.19        34.26 o                         
  -1   6   7       1043.58       1142.48        38.69 o                         
   0   6   7       3623.96       3514.86        60.51 o                         
   1   6   7        290.17        323.15        33.66 o                         
   2   6   7       3544.82       3769.05        75.02 o                         
   3   6   7       6825.54       6822.37        93.66 o                         
   4   6   7       2019.99       2083.00        59.80 o                         
   5   6   7       2066.19       1963.87        60.02 o                         
   6   6   7       2668.81       2766.84        67.50 o                         
   7   6   7        700.34        766.34        58.66 o                         
   8   6   7        258.78        224.18        61.06 o                         
   9   6   7       1216.13       1277.40        76.78 o                         
  10   6   7        245.15        290.43        83.62 o                         
  11   6   7         34.04         13.81        92.83 o                         
  12   6   7        215.59        154.09       117.68 o                         
  13   6   7        401.91        225.73       124.53 o                         
 -13   7   7         12.71        -98.81       161.78 o                         
 -12   7   7        842.35        888.03       156.85 o                         
 -11   7   7          1.73        -26.15       114.26 o                         
 -10   7   7          8.90        -61.06       102.46 o                         
  -9   7   7       2793.74       3067.35       125.10 o                         
  -8   7   7         29.26        -75.81        75.81 o                         
  -7   7   7       5521.33       5599.23       137.81 o                         
  -6   7   7         74.83        -51.57        66.54 o                         
  -5   7   7        488.96        393.22        72.02 o                         
  -4   7   7        324.08        264.95        55.67 o                         
  -3   7   7         98.79         65.28        48.20 o                         
  -2   7   7        698.14        631.82        51.65 o                         
  -1   7   7        118.98        128.50        41.49 o                         
   0   7   7        235.75        328.24        45.99 o                         
   1   7   7       4746.25       4873.63        76.61 o                         
   2   7   7         64.31        175.15        44.41 o                         
   3   7   7        229.77        239.68        46.67 o                         
   4   7   7        319.41        314.17        52.83 o                         
   5   7   7       2754.19       2785.65        73.53 o                         
   6   7   7         11.37         36.19        52.32 o                         
   7   7   7        116.43        126.13        61.94 o                         
   8   7   7          0.25        -67.64        67.64 o                         
   9   7   7         40.27        120.21        75.47 o                         
  10   7   7        321.10        265.59        87.85 o                         
  11   7   7        107.46        149.06       142.34 o                         
  12   7   7          3.74       -120.42       121.76 o                         
 -12   8   7        158.15        347.93       156.27 o                         
 -11   8   7        115.39        639.82       180.65 o                         
 -10   8   7        468.34        680.67       118.60 o                         
  -9   8   7         96.50        103.34       108.21 o                         
  -8   8   7        390.87        195.04       112.04 o                         
  -7   8   7        725.74        670.00        91.13 o                         
  -6   8   7       2529.50       2868.35       112.23 o                         
  -5   8   7        582.68        543.62        79.19 o                         
  -4   8   7       2036.37       2066.47        90.39 o                         
  -3   8   7        258.41        377.14        72.88 o                         
  -2   8   7        463.36        648.86        73.96 o                         
  -1   8   7       5315.31       5787.04       113.44 o                         
   0   8   7        183.09        201.32        56.16 o                         
   1   8   7       4128.95       4347.31       101.91 o                         
   2   8   7       5259.85       5240.03       100.60 o                         
   3   8   7         88.43        107.58        53.28 o                         
   4   8   7       4204.54       4493.88        98.93 o                         
   5   8   7         52.11          0.22        60.24 o                         
   6   8   7          7.05        -70.21        70.21 o                         
   7   8   7        140.77        118.39        75.31 o                         
   8   8   7          3.84         -1.73        85.82 o                         
   9   8   7          1.13         -9.24        95.95 o                         
  10   8   7          6.97         92.37       108.27 o                         
  11   8   7         31.18        154.80       134.36 o                         
 -10   9   7        381.29        571.24       174.57 o                         
  -9   9   7        110.10       -160.31       160.31 o                         
  -8   9   7          8.83       -113.39       113.39 o                         
  -7   9   7         28.92         70.09       107.37 o                         
  -6   9   7         58.99       -102.13       102.13 o                         
  -5   9   7          0.68        -88.19        88.19 o                         
  -4   9   7        352.92        330.47        79.17 o                         
  -3   9   7       1233.13       1322.77        98.11 o                         
  -2   9   7        874.23        834.67        80.99 o                         
  -1   9   7       1229.54       1220.34        87.49 o                         
   0   9   7          6.58        -36.10        75.47 o                         
   1   9   7        104.64        141.08        71.75 o                         
   2   9   7       2400.77       2443.78        93.23 o                         
   3   9   7        472.79        448.08        79.69 o                         
   4   9   7        216.90        156.36        83.60 o                         
   5   9   7        232.58        270.04        84.45 o                         
   6   9   7        214.73        160.26       100.50 o                         
   7   9   7        361.43        467.79       114.95 o                         
   8   9   7        121.75        178.88       120.07 o                         
   9   9   7          6.74        -53.96       128.37 o                         
  10   9   7        409.82        385.41       170.95 o                         
  -9  10   7        102.08         32.39       138.64 o                         
  -8  10   7        795.65        706.13       165.97 o                         
  -7  10   7         18.71         64.14       128.78 o                         
  -6  10   7         18.28         33.99       135.95 o                         
  -5  10   7          0.32        -65.37       108.18 o                         
  -4  10   7          4.75        -98.49        98.49 o                         
  -3  10   7         16.80        -99.13        99.13 o                         
  -2  10   7          2.94        124.58        88.59 o                         
  -1  10   7        331.01        198.99        83.02 o                         
   0  10   7       1713.96       1868.83       105.10 o                         
   1  10   7       1293.89       1407.36       100.40 o                         
   2  10   7         27.02        -21.49        93.19 o                         
   3  10   7       1631.70       1536.68       113.97 o                         
   4  10   7        256.88        526.16       119.16 o                         
   5  10   7       1076.06        884.71       132.56 o                         
   6  10   7         34.89        -82.34       129.94 o                         
   7  10   7         44.99        -31.85       128.35 o                         
   8  10   7        232.57        184.35       138.66 o                         
  -6  11   7        269.52        230.72       180.83 o                         
  -5  11   7        167.42        339.83       151.21 o                         
  -4  11   7         11.81       -120.44       132.49 o                         
  -3  11   7          3.72       -119.28       119.28 o                         
  -2  11   7        142.04          7.82       115.50 o                         
  -1  11   7         83.82         92.73       127.14 o                         
   0  11   7         96.35        -30.68       122.09 o                         
   1  11   7          1.47        182.68       115.48 o                         
   2  11   7        756.28        993.97       129.14 o                         
   3  11   7          0.30        -44.86       124.18 o                         
   4  11   7         14.05        -57.06       153.57 o                         
   5  11   7          0.52       -202.43       202.43 o                         
   6  11   7         67.70       -146.30       146.30 o                         
  -1  12   7          0.65       -142.25       142.25 o                         
   0  12   7        404.37        297.42       146.03 o                         
   1  12   7          1.40         33.10       148.14 o                         
 -14   0   8         23.96        184.84       145.56 o                         
 -12   0   8       2370.75       2038.92       132.17 o                         
 -10   0   8          4.46        -42.10        77.20 o                         
  -8   0   8      11563.30      11339.67       181.71 o                         
  -6   0   8       6371.85       6153.22       104.42 o                         
  -4   0   8       3469.73       3284.56        65.06 o                         
  -2   0   8       4951.37       5133.40        68.24 o                         
   0   0   8       9029.45       8910.05       105.18 o                         
   2   0   8        731.31        677.91        27.42 o                         
   4   0   8      40990.22      41294.71       430.41 o                         
   6   0   8         64.21         14.42        36.73 o                         
   8   0   8        572.67        553.90        49.29 o                         
  10   0   8         42.26        174.68        57.93 o                         
  12   0   8        103.55         61.38       129.32 o                         
  14   0   8        197.98        367.33       184.88 o                         
 -15   1   8          1.62         17.75       123.41 o                         
 -14   1   8        219.31         92.38       111.34 o                         
 -13   1   8        367.64        494.45       102.88 o                         
 -12   1   8        138.57         82.69        78.51 o                         
 -11   1   8        185.31        166.01        67.49 o                         
 -10   1   8       7632.30       7668.77       119.77 o                         
  -9   1   8       1340.98       1455.31        61.46 o                         
  -8   1   8         43.45         -9.98        43.19 o                         
  -7   1   8      11493.71      11310.17       121.38 o                         
  -6   1   8        170.90        145.77        33.49 o                         
  -5   1   8       6198.90       5949.58        65.42 o                         
  -4   1   8      27752.41      27551.90       205.86 o                         
  -3   1   8        188.99        145.91        21.48 o                         
  -2   1   8       8522.65       8627.73        71.82 o                         
  -1   1   8        852.40        918.17        23.27 o                         
   0   1   8      25139.52      24816.66       159.95 o                         
   1   1   8        255.59        246.59        16.23 o                         
   2   1   8        316.91        323.19        19.69 o                         
   3   1   8       1143.50       1097.94        26.18 o                         
   4   1   8        553.63        504.23        18.82 o                         
   5   1   8      14032.40      14144.02       112.03 o                         
   6   1   8       2013.34       2073.22        36.06 o                         
   7   1   8       8829.41       8728.53        89.32 o                         
   8   1   8       8768.89       8449.54        95.63 o                         
   9   1   8        683.41        627.68        38.94 o                         
  10   1   8        481.32        469.21        45.48 o                         
  11   1   8         10.42        -68.64        68.64 o                         
  12   1   8        102.44         98.81        88.00 o                         
  13   1   8          6.82        -98.08        98.08 o                         
  14   1   8         82.60        190.75       120.84 o                         
  15   1   8         32.50        -53.63       143.86 o                         
 -15   2   8        212.38        330.46       131.23 o                         
 -14   2   8          9.46       -107.69       107.69 o                         
 -13   2   8          4.75         82.04       105.31 o                         
 -12   2   8       2516.38       2510.51       106.69 o                         
 -11   2   8        796.76        788.79        75.95 o                         
 -10   2   8        136.78         91.47        64.13 o                         
  -9   2   8        126.12         51.52        46.07 o                         
  -8   2   8      14371.00      13846.71       143.16 o                         
  -7   2   8         73.60         48.09        38.89 o                         
  -6   2   8       1020.41        899.35        38.25 o                         
  -5   2   8       1425.21       1330.66        39.43 o                         
  -4   2   8       4087.94       3841.43        50.93 o                         
  -3   2   8      21493.61      20665.51       161.44 o                         
  -2   2   8       5206.70       5047.28        59.57 o                         
  -1   2   8       5383.82       5239.62        56.37 o                         
   0   2   8      23867.35      24044.30       174.93 o                         
   1   2   8      12020.61      11887.23       104.78 o                         
   2   2   8      15921.46      16155.30       130.18 o                         
   3   2   8       5985.23       6072.32        72.33 o                         
   4   2   8        908.24        776.98        35.13 o                         
   5   2   8       2961.56       2996.70        57.86 o                         
   6   2   8       5054.13       5046.00        74.79 o                         
   7   2   8       2743.54       2614.66        63.45 o                         
   8   2   8        219.81        233.73        41.32 o                         
   9   2   8        185.91        134.17        34.18 o                         
  10   2   8        540.77        412.63        52.72 o                         
  11   2   8        436.29        497.11        74.72 o                         
  12   2   8        166.28         15.15        87.89 o                         
  13   2   8          0.90        -94.39        94.39 o                         
  14   2   8          5.65        -49.35       189.02 o                         
  15   2   8         31.19        160.15       135.95 o                         
 -15   3   8          4.53        131.40       157.06 o                         
 -14   3   8        232.36         60.31       160.21 o                         
 -13   3   8          3.70        166.23        87.56 o                         
 -12   3   8        169.17         47.08        81.46 o                         
 -11   3   8       7523.40       7164.90       142.73 o                         
 -10   3   8       1109.88       1141.98        75.36 o                         
  -9   3   8      14708.85      14480.83       171.66 o                         
  -8   3   8       1932.89       1770.18        64.28 o                         
  -7   3   8        454.09        386.62        38.65 o                         
  -6   3   8       4789.49       4768.24        71.12 o                         
  -5   3   8        653.73        575.53        28.93 o                         
  -4   3   8        241.36        128.88        31.05 o                         
  -3   3   8        622.48        655.52        30.83 o                         
  -2   3   8      23266.01      22769.47       175.68 o                         
  -1   3   8      18156.17      18186.93       139.11 o                         
   0   3   8      15848.58      15636.90       122.49 o                         
   1   3   8        294.98        257.23        23.52 o                         
   2   3   8        292.00        253.48        23.52 o                         
   3   3   8      17752.66      17506.89       154.83 o                         
   4   3   8       1538.67       1611.14        52.34 o                         
   5   3   8        669.54        635.26        44.08 o                         
   6   3   8        199.10        206.48        41.60 o                         
   7   3   8       1868.64       1944.92        54.52 o                         
   8   3   8         26.59        -40.32        40.32 o                         
   9   3   8       4483.13       4401.97        97.08 o                         
  10   3   8        699.49        706.96        65.26 o                         
  11   3   8        261.67        270.72        76.84 o                         
  12   3   8        194.26        128.56        93.31 o                         
  13   3   8        115.60         50.89       102.64 o                         
  14   3   8         53.59        -70.48       120.84 o                         
 -14   4   8        364.82        496.01       171.07 o                         
 -13   4   8        438.65        518.63       115.70 o                         
 -12   4   8         12.61         85.95        93.66 o                         
 -11   4   8       2238.81       2295.40        94.89 o                         
 -10   4   8         16.64          0.05        70.39 o                         
  -9   4   8       1146.91       1152.70        70.52 o                         
  -8   4   8       1936.02       1830.09        67.44 o                         
  -7   4   8        761.28        777.40        44.18 o                         
  -6   4   8       8775.48       8597.03        98.75 o                         
  -5   4   8        395.76        350.56        29.62 o                         
  -4   4   8        194.79         83.79        37.30 o                         
  -3   4   8      20548.08      20727.38       165.79 o                         
  -2   4   8       1700.37       1846.73        46.00 o                         
  -1   4   8       2793.83       2963.25        45.24 o                         
   0   4   8       1652.92       1671.40        37.33 o                         
   1   4   8      14249.28      14368.60       117.70 o                         
   2   4   8       9011.65       8912.03        89.67 o                         
   3   4   8       3842.01       4031.33        65.47 o                         
   4   4   8        411.82        551.70        48.90 o                         
   5   4   8        132.21        122.07        48.92 o                         
   6   4   8        150.04        111.49        46.92 o                         
   7   4   8          0.31        -36.74        36.74 o                         
   8   4   8         28.39        -47.49        47.49 o                         
   9   4   8       3781.73       3926.36       110.23 o                         
  10   4   8         46.94         80.34        66.88 o                         
  11   4   8       2906.67       2691.03        99.73 o                         
  12   4   8         98.67         88.46        90.96 o                         
  13   4   8        309.73        493.59       115.55 o                         
  14   4   8         11.73         61.89       116.18 o                         
 -14   5   8         69.18        205.42       149.16 o                         
 -13   5   8        623.11        596.72       128.72 o                         
 -12   5   8        237.68        406.67       111.96 o                         
 -11   5   8        363.19        453.60        83.26 o                         
 -10   5   8        239.44        103.05        75.76 o                         
  -9   5   8       1605.24       1743.08        81.76 o                         
  -8   5   8         55.01          6.92        63.63 o                         
  -7   5   8       2397.00       2452.06        62.99 o                         
  -6   5   8        197.37        144.43        36.77 o                         
  -5   5   8       1374.78       1345.59        42.29 o                         
  -4   5   8       1685.88       1692.12        43.83 o                         
  -3   5   8       2837.54       2811.52        51.58 o                         
  -2   5   8       6143.66       6315.30        74.77 o                         
  -1   5   8       4375.18       4331.29        60.99 o                         
   0   5   8      26838.50      26964.14       213.93 o                         
   1   5   8        312.04        409.48        33.11 o                         
   2   5   8      14441.93      14662.61       131.39 o                         
   3   5   8       1247.86       1413.06        47.38 o                         
   4   5   8         24.91         32.81        31.98 o                         
   5   5   8       3193.07       3147.44        49.60 o                         
   6   5   8         19.11         -2.63        54.83 o                         
   7   5   8         54.84        -36.54        37.63 o                         
   8   5   8        473.17        504.81        55.85 o                         
   9   5   8        655.22        642.17        62.71 o                         
  10   5   8        154.97        201.52        72.12 o                         
  11   5   8        118.32        123.07        80.92 o                         
  12   5   8        611.97        535.73       109.66 o                         
  13   5   8         34.63        -39.36       114.02 o                         
 -13   6   8         36.12        122.73       147.51 o                         
 -12   6   8        122.70        -24.37       147.62 o                         
 -11   6   8          2.65        -74.66       113.07 o                         
 -10   6   8          6.14        -21.10        89.64 o                         
  -9   6   8       2753.80       2728.01        99.98 o                         
  -8   6   8       1795.31       1837.90        84.63 o                         
  -7   6   8         30.77         48.51        53.23 o                         
  -6   6   8        287.36        179.87        53.53 o                         
  -5   6   8       3024.03       3033.90        74.86 o                         
  -4   6   8       1501.56       1523.48        47.40 o                         
  -3   6   8        152.60        218.62        29.38 o                         
  -2   6   8         26.55         29.00        34.64 o                         
  -1   6   8        149.50        128.45        34.48 o                         
   0   6   8        123.58        154.13        33.22 o                         
   1   6   8       2488.26       2750.19        58.69 o                         
   2   6   8        633.69        644.53        43.34 o                         
   3   6   8        733.49        679.23        45.66 o                         
   4   6   8       2437.97       2332.19        64.29 o                         
   5   6   8         43.17         64.71        41.69 o                         
   6   6   8         67.79        142.52        41.82 o                         
   7   6   8        839.23        877.33        57.90 o                         
   8   6   8       1766.54       1874.83        74.90 o                         
   9   6   8        302.19        306.12        68.99 o                         
  10   6   8         99.00         79.52        79.90 o                         
  11   6   8        276.02        280.31        99.75 o                         
  12   6   8         23.78       -130.85       130.85 o                         
  13   6   8        121.21        -75.65       117.76 o                         
 -12   7   8          3.24        225.25       157.16 o                         
 -11   7   8          4.83       -138.06       138.06 o                         
 -10   7   8        240.55        162.71       108.98 o                         
  -9   7   8         33.97         13.27       105.20 o                         
  -8   7   8        175.59        -23.07        89.98 o                         
  -7   7   8        596.30        425.13        80.35 o                         
  -6   7   8         99.86         31.90        64.79 o                         
  -5   7   8        643.23        625.57        67.07 o                         
  -4   7   8       4776.02       4854.80       113.05 o                         
  -3   7   8        688.87        640.12        46.20 o                         
  -2   7   8       1605.86       1468.00        55.95 o                         
  -1   7   8      10370.74      10829.62       129.55 o                         
   0   7   8       1053.49       1073.48        42.17 o                         
   1   7   8       2521.34       2666.19        63.63 o                         
   2   7   8        332.33        365.39        44.31 o                         
   3   7   8       1343.11       1320.15        56.67 o                         
   4   7   8       1824.57       1747.37        62.57 o                         
   5   7   8        115.22        160.82        52.58 o                         
   6   7   8         19.52         22.50        65.40 o                         
   7   7   8        887.81        903.38        72.97 o                         
   8   7   8        535.61        499.75        78.40 o                         
   9   7   8         48.76         41.37        74.49 o                         
  10   7   8        442.39        447.86        92.05 o                         
  11   7   8         97.61       -105.97       105.97 o                         
  12   7   8         14.30        -79.66       149.92 o                         
 -11   8   8        135.40        275.21       177.17 o                         
 -10   8   8        179.95         74.43       123.58 o                         
  -9   8   8        429.24        446.87       126.27 o                         
  -8   8   8       1228.01       1157.30       115.53 o                         
  -7   8   8        168.61        -67.31       103.29 o                         
  -6   8   8        584.64        511.37        91.01 o                         
  -5   8   8          2.12        -73.33        73.33 o                         
  -4   8   8        389.50        242.89        75.46 o                         
  -3   8   8          2.18        -17.52        68.30 o                         
  -2   8   8       2144.09       2312.22        87.89 o                         
  -1   8   8       1356.02       1492.63        73.53 o                         
   0   8   8        452.19        455.41        65.87 o                         
   1   8   8        606.91        678.13        59.85 o                         
   2   8   8       2323.36       2340.38        69.70 o                         
   3   8   8       1206.34       1276.00        67.07 o                         
   4   8   8          4.51         32.25        65.00 o                         
   5   8   8        253.49        297.40        69.90 o                         
   6   8   8         77.46        -11.11        77.87 o                         
   7   8   8        281.52        266.81        75.11 o                         
   8   8   8         54.34         -4.24        90.72 o                         
   9   8   8        175.37         56.54        98.61 o                         
  10   8   8        768.33        719.65       123.77 o                         
  11   8   8          4.32         43.07       115.27 o                         
 -10   9   8        695.08        780.16       155.87 o                         
  -9   9   8        191.61        119.54       120.28 o                         
  -8   9   8         25.55        160.02       124.63 o                         
  -7   9   8         16.69       -109.25       117.21 o                         
  -6   9   8        473.84        483.66       120.57 o                         
  -5   9   8       3035.31       2962.60       139.17 o                         
  -4   9   8        138.67        106.19        97.10 o                         
  -3   9   8       2245.88       2391.86       106.00 o                         
  -2   9   8       1214.34       1255.79        93.38 o                         
  -1   9   8       1767.03       1966.79       104.31 o                         
   0   9   8       2081.71       2119.60       110.31 o                         
   1   9   8       2341.01       2402.08       131.34 o                         
   2   9   8         94.40        180.43        76.19 o                         
   3   9   8          1.00        -60.38        78.21 o                         
   4   9   8        676.81        607.74       100.16 o                         
   5   9   8        100.11        -41.62        92.59 o                         
   6   9   8         47.19         67.54       123.59 o                         
   7   9   8        339.73        248.92       114.08 o                         
   8   9   8         84.39       -101.66       120.28 o                         
   9   9   8         86.80       -133.91       133.91 o                         
  -8  10   8          3.29        -60.07       133.37 o                         
  -7  10   8        332.30        574.08       140.14 o                         
  -6  10   8        219.98        241.16       146.09 o                         
  -5  10   8        157.26         -9.39       118.60 o                         
  -4  10   8          5.46         -7.56       121.04 o                         
  -3  10   8        193.32         98.80       102.90 o                         
  -2  10   8        741.00        741.07       110.38 o                         
  -1  10   8        220.39        184.25        93.02 o                         
   0  10   8         47.53        -17.66        81.90 o                         
   1  10   8       1073.67        958.05        95.58 o                         
   2  10   8        218.95         41.76        90.96 o                         
   3  10   8       1686.24       1629.49       107.93 o                         
   4  10   8         74.76         50.76       131.87 o                         
   5  10   8          9.48         66.05       136.81 o                         
   6  10   8        200.46        431.66       130.61 o                         
   7  10   8          0.23        236.69       133.73 o                         
   8  10   8         44.77        -58.42       139.66 o                         
  -6  11   8        240.23         -9.85       146.94 o                         
  -5  11   8         83.63       -104.98       211.65 o                         
  -4  11   8          0.82       -139.36       139.36 o                         
  -3  11   8        197.96        266.87       128.94 o                         
  -2  11   8         18.80        -52.39       127.65 o                         
  -1  11   8          4.82         13.29       120.02 o                         
   0  11   8        111.73         81.77       129.26 o                         
   1  11   8         47.80       -104.64       125.56 o                         
   2  11   8         79.83        261.48       121.97 o                         
   3  11   8        331.14        358.28       139.23 o                         
   4  11   8        234.65         86.85       157.62 o                         
   5  11   8        183.55        246.62       166.39 o                         
 -15   0   9        117.45        346.36       176.42 o                         
 -13   0   9       5791.99       6370.89       240.01 o                         
 -11   0   9       2147.40       2207.54       114.92 o                         
  -9   0   9       5436.58       5612.71       141.93 o                         
  -7   0   9        226.73        189.39        57.37 o                         
  -5   0   9       3084.00       2927.63        74.45 o                         
  -3   0   9      11357.85      11038.39       134.65 o                         
  -1   0   9      96936.21      94082.43       995.98 o                         
   1   0   9      66638.94      64475.63       798.77 o                         
   3   0   9          1.69         -1.11        26.37 o                         
   5   0   9       8831.50       9060.38       114.56 o                         
   7   0   9         42.95         30.29        50.96 o                         
   9   0   9      12392.50      12319.38       228.83 o                         
  11   0   9         30.59        123.78       126.38 o                         
  13   0   9         25.72         87.28       189.31 o                         
 -15   1   9         54.17        110.74       148.82 o                         
 -14   1   9         22.77        175.74       120.15 o                         
 -13   1   9         16.85        -95.87        95.87 o                         
 -12   1   9        785.50        730.88        89.85 o                         
 -11   1   9       3022.07       3290.10       102.22 o                         
 -10   1   9       3046.23       3157.07        92.88 o                         
  -9   1   9       2272.08       2234.08        75.32 o                         
  -8   1   9         53.67         52.48        47.31 o                         
  -7   1   9       4347.31       4277.65        79.23 o                         
  -6   1   9        656.20        648.18        39.15 o                         
  -5   1   9      14986.54      15491.55       131.97 o                         
  -4   1   9       9106.57       9208.61        89.34 o                         
  -3   1   9       1527.02       1592.46        39.95 o                         
  -2   1   9      44912.17      44316.54       312.67 o                         
  -1   1   9       8712.21       8703.25        83.76 o                         
   0   1   9      12565.72      12577.90       107.92 o                         
   1   1   9      18442.01      18292.94       150.28 o                         
   2   1   9         76.69         94.10        19.71 o                         
   3   1   9       1032.78        939.20        27.13 o                         
   4   1   9        161.64        212.04        19.29 o                         
   5   1   9        687.33        742.94        35.00 o                         
   6   1   9        657.28        542.33        39.71 o                         
   7   1   9      12949.19      12790.33       123.85 o                         
   8   1   9        439.27        478.29        32.72 o                         
   9   1   9        759.68        789.03        43.37 o                         
  10   1   9       1562.18       1635.45        65.40 o                         
  11   1   9        462.07        383.62        95.42 o                         
  12   1   9       1043.29       1080.48       101.96 o                         
  13   1   9         22.56       -103.22       103.22 o                         
  14   1   9        338.37        292.55       129.06 o                         
 -15   2   9        559.77        743.73       146.83 o                         
 -14   2   9         78.55        154.73       121.56 o                         
 -13   2   9          0.13        224.25       101.59 o                         
 -12   2   9         52.41         31.34        83.28 o                         
 -11   2   9        454.04        381.05        77.03 o                         
 -10   2   9       3688.35       3729.23       102.66 o                         
  -9   2   9       7695.72       7572.90       121.72 o                         
  -8   2   9        630.75        587.62        48.22 o                         
  -7   2   9        557.59        440.97        43.46 o                         
  -6   2   9       1281.22       1197.29        43.88 o                         
  -5   2   9         68.21         14.97        28.62 o                         
  -4   2   9      10985.46      10717.85       109.26 o                         
  -3   2   9      11414.02      11105.62       101.68 o                         
  -2   2   9       2668.24       2673.78        45.96 o                         
  -1   2   9       9907.95       9841.86        84.27 o                         
   0   2   9       3342.67       3216.30        43.36 o                         
   1   2   9         98.98        155.55        22.63 o                         
   2   2   9       2825.37       2767.18        43.99 o                         
   3   2   9      30686.99      30689.61       241.69 o                         
   4   2   9         13.85         -4.51        28.79 o                         
   5   2   9         66.37         22.90        37.33 o                         
   6   2   9       3846.88       3785.49        69.95 o                         
   7   2   9         58.87        102.32        40.02 o                         
   8   2   9       1373.74       1490.43        52.79 o                         
   9   2   9       1538.90       1418.64        62.53 o                         
  10   2   9       1518.17       1434.47        70.97 o                         
  11   2   9       1167.62       1224.69       107.44 o                         
  12   2   9          3.66        -25.02        91.19 o                         
  13   2   9        273.60        221.70       111.73 o                         
  14   2   9         44.69        -58.63       119.40 o                         
 -15   3   9          4.43        -62.60       159.33 o                         
 -14   3   9         76.08        235.91       148.55 o                         
 -13   3   9         26.77         28.95       110.17 o                         
 -12   3   9        682.34        617.49        96.55 o                         
 -11   3   9        500.68        532.15        96.65 o                         
 -10   3   9       1372.80       1432.48        80.56 o                         
  -9   3   9        582.15        618.87        64.45 o                         
  -8   3   9       2654.11       2511.14        66.76 o                         
  -7   3   9       2633.18       2536.09        63.34 o                         
  -6   3   9        138.48        108.01        43.12 o                         
  -5   3   9        350.82        324.11        43.85 o                         
  -4   3   9          9.93        -34.91        34.91 o                         
  -3   3   9       4774.43       4825.48        65.54 o                         
  -2   3   9       8572.09       8757.56        89.62 o                         
  -1   3   9       3749.49       3954.97        49.55 o                         
   0   3   9      12899.38      12891.32       108.61 o                         
   1   3   9        980.73        979.00        31.67 o                         
   2   3   9      31233.22      31538.95       237.10 o                         
   3   3   9       1970.30       1805.26        38.95 o                         
   4   3   9         64.14         73.39        30.31 o                         
   5   3   9       4461.77       4387.01        82.23 o                         
   6   3   9        344.03        356.38        31.49 o                         
   7   3   9         68.13         29.36        41.42 o                         
   8   3   9        908.64        972.97        49.29 o                         
   9   3   9        970.66       1079.14        70.02 o                         
  10   3   9       1685.73       1758.42        91.80 o                         
  11   3   9        923.19        931.42        93.99 o                         
  12   3   9         25.37         72.74        89.81 o                         
  13   3   9         12.35        -50.62       112.17 o                         
  14   3   9        276.47        360.55       135.51 o                         
 -14   4   9         27.18        216.05       156.08 o                         
 -13   4   9         76.61        116.40       125.48 o                         
 -12   4   9        315.64        465.56       103.85 o                         
 -11   4   9        341.94        164.34        79.88 o                         
 -10   4   9       1597.32       1528.49        94.99 o                         
  -9   4   9         65.98         -9.99        63.02 o                         
  -8   4   9        279.26        122.68        58.42 o                         
  -7   4   9       1585.52       1459.81        52.20 o                         
  -6   4   9      17403.96      17385.12       164.00 o                         
  -5   4   9          3.52        -20.36        40.51 o                         
  -4   4   9         87.09         52.14        38.05 o                         
  -3   4   9       4150.93       4296.23        69.50 o                         
  -2   4   9        629.98        631.98        38.06 o                         
  -1   4   9         45.54        108.64        22.41 o                         
   0   4   9      21739.18      21855.93       165.46 o                         
   1   4   9        109.02        133.80        28.19 o                         
   2   4   9       1779.50       1739.75        43.46 o                         
   3   4   9        113.61         90.29        24.43 o                         
   4   4   9         21.93         26.39        31.01 o                         
   5   4   9       5210.52       5159.62        93.64 o                         
   6   4   9       7647.19       7580.52       113.41 o                         
   7   4   9        196.65         44.17        55.51 o                         
   8   4   9        772.10        744.03        52.81 o                         
   9   4   9        177.84        197.26        58.53 o                         
  10   4   9        553.66        467.46        73.86 o                         
  11   4   9         84.58        197.85        79.40 o                         
  12   4   9        153.34        203.35        91.25 o                         
  13   4   9        250.75        261.94       114.66 o                         
  14   4   9         31.04        -56.61       143.62 o                         
 -14   5   9        110.09        307.14       153.83 o                         
 -13   5   9        163.85        527.40       179.59 o                         
 -12   5   9        781.64        695.53       130.93 o                         
 -11   5   9        159.23        331.37       110.50 o                         
 -10   5   9       2280.22       2424.39       103.06 o                         
  -9   5   9       2228.96       2469.48        91.07 o                         
  -8   5   9        139.11         42.61        59.46 o                         
  -7   5   9       1579.16       1629.01        64.99 o                         
  -6   5   9        561.95        534.62        42.73 o                         
  -5   5   9        197.52        113.30        42.72 o                         
  -4   5   9        270.22        255.86        42.40 o                         
  -3   5   9          5.31         38.28        38.80 o                         
  -2   5   9      23433.56      23424.41       211.63 o                         
  -1   5   9        245.16        220.40        31.42 o                         
   0   5   9        115.76        125.03        31.88 o                         
   1   5   9        647.22        642.46        38.45 o                         
   2   5   9       4810.51       4965.41        72.07 o                         
   3   5   9       3348.12       3500.90        69.91 o                         
   4   5   9        127.87        158.24        32.72 o                         
   5   5   9       3094.65       3143.16        70.29 o                         
   6   5   9       1903.24       1792.10        69.39 o                         
   7   5   9        592.65        595.88        69.05 o                         
   8   5   9       2847.05       3011.92        84.75 o                         
   9   5   9        106.26        136.72        56.47 o                         
  10   5   9        294.25        328.24        73.32 o                         
  11   5   9        290.40        314.86        93.60 o                         
  12   5   9        143.92        227.49       103.99 o                         
  13   5   9        120.50       -113.64       148.30 o                         
 -13   6   9        268.41        400.05       231.83 o                         
 -12   6   9        235.68        314.78       130.67 o                         
 -11   6   9          0.84        208.37       113.66 o                         
 -10   6   9       1727.24       1634.37       108.10 o                         
  -9   6   9       1056.34       1161.00       102.16 o                         
  -8   6   9       3363.49       3586.65       114.95 o                         
  -7   6   9       4049.50       4113.48        99.32 o                         
  -6   6   9        297.81        271.46        46.36 o                         
  -5   6   9       3854.45       3830.79        79.21 o                         
  -4   6   9       9404.90       9088.08       117.88 o                         
  -3   6   9       1551.19       1547.29        52.12 o                         
  -2   6   9       1569.75       1769.96        47.13 o                         
  -1   6   9       3475.53       3648.23        68.56 o                         
   0   6   9       5680.95       5849.93        85.66 o                         
   1   6   9       5924.14       6029.44        88.31 o                         
   2   6   9        481.45        493.43        44.04 o                         
   3   6   9        128.26        110.27        43.78 o                         
   4   6   9          9.28         44.83        45.32 o                         
   5   6   9         13.33         37.90        50.33 o                         
   6   6   9        800.48        794.31        58.23 o                         
   7   6   9        156.25        224.18        52.97 o                         
   8   6   9       1992.86       2042.27        81.03 o                         
   9   6   9       1969.53       2054.95        85.16 o                         
  10   6   9        747.98        538.77        81.06 o                         
  11   6   9        230.88        209.85        95.37 o                         
  12   6   9         30.34        -28.28       112.62 o                         
 -12   7   9         68.18         80.36       172.59 o                         
 -11   7   9        820.81        738.27       150.31 o                         
 -10   7   9        278.16        150.61       104.50 o                         
  -9   7   9          7.14         52.37       100.62 o                         
  -8   7   9       2365.23       2288.54       124.85 o                         
  -7   7   9         41.89        -10.99        91.26 o                         
  -6   7   9         66.21         52.13        83.47 o                         
  -5   7   9        171.59         13.89        80.18 o                         
  -4   7   9       1475.93       1339.24        63.32 o                         
  -3   7   9       1606.73       1654.05        73.13 o                         
  -2   7   9        292.56        161.25        59.18 o                         
  -1   7   9       1734.20       1669.29        50.15 o                         
   0   7   9        211.43        287.24        37.98 o                         
   1   7   9       1310.46       1382.89        57.54 o                         
   2   7   9          0.38         -9.39        47.73 o                         
   3   7   9       1830.38       1822.48        62.90 o                         
   4   7   9       4291.00       4338.40        98.90 o                         
   5   7   9       1663.76       1672.15        72.18 o                         
   6   7   9        837.89        887.30        69.05 o                         
   7   7   9       4659.27       5041.88       164.89 o                         
   8   7   9        147.49        215.12        79.57 o                         
   9   7   9        954.88       1003.37        81.21 o                         
  10   7   9        213.62        152.34       103.38 o                         
  11   7   9        160.52        177.52       112.18 o                         
 -11   8   9         15.79         39.43       154.91 o                         
 -10   8   9        123.56          6.78       150.15 o                         
  -9   8   9          1.55        -60.70       112.58 o                         
  -8   8   9         69.74         30.34       112.85 o                         
  -7   8   9        918.45        669.45       108.29 o                         
  -6   8   9        902.05        744.15       107.44 o                         
  -5   8   9        778.95        758.76       105.08 o                         
  -4   8   9        107.60         91.58        88.69 o                         
  -3   8   9         22.52        -26.23        69.01 o                         
  -2   8   9        233.76        219.94        73.10 o                         
  -1   8   9       2901.28       3142.12        97.13 o                         
   0   8   9        302.20        370.95        68.07 o                         
   1   8   9        884.59        868.38        75.30 o                         
   2   8   9        885.00        728.13        61.89 o                         
   3   8   9        769.67        884.42        63.59 o                         
   4   8   9        632.64        625.55        70.92 o                         
   5   8   9        105.09         93.11        76.02 o                         
   6   8   9          1.10        -71.80        71.80 o                         
   7   8   9        185.51        186.78        79.50 o                         
   8   8   9          6.31         67.21        95.52 o                         
   9   8   9        111.22         97.05       108.22 o                         
  10   8   9        242.56        404.94       122.11 o                         
  -9   9   9          9.10        -45.26       134.11 o                         
  -8   9   9         13.53       -115.36       115.36 o                         
  -7   9   9        400.03        566.77       126.31 o                         
  -6   9   9        364.49        165.82       115.52 o                         
  -5   9   9          1.67         66.69        98.35 o                         
  -4   9   9       1241.33       1239.47       101.88 o                         
  -3   9   9        415.02        353.01        98.92 o                         
  -2   9   9        534.28        516.53        94.54 o                         
  -1   9   9        220.92        170.79        80.62 o                         
   0   9   9        144.63        -40.04        81.92 o                         
   1   9   9       1094.21       1069.20        87.68 o                         
   2   9   9         16.05          4.72        79.14 o                         
   3   9   9        159.17         54.90        79.22 o                         
   4   9   9          0.36         98.19        85.37 o                         
   5   9   9        197.81        212.10       104.36 o                         
   6   9   9        458.62        547.50       108.74 o                         
   7   9   9          8.01         29.28       104.71 o                         
   8   9   9        266.29        255.69       114.99 o                         
   9   9   9         86.19        318.43       142.26 o                         
  -8  10   9         38.82        -43.11       134.65 o                         
  -7  10   9          1.61        -24.08       166.11 o                         
  -6  10   9         15.71         -4.20       130.07 o                         
  -5  10   9        176.81         22.39       115.71 o                         
  -4  10   9        155.81         28.91       121.90 o                         
  -3  10   9       1147.66       1302.01       115.89 o                         
  -2  10   9        156.83        104.40       108.58 o                         
  -1  10   9        110.88        141.95       105.96 o                         
   0  10   9         53.34         79.69       114.08 o                         
   1  10   9         59.35        -37.66       119.41 o                         
   2  10   9         14.06        -80.60       101.36 o                         
   3  10   9        336.72        390.11       122.91 o                         
   4  10   9        103.00         77.92       117.93 o                         
   5  10   9        105.13        134.50       139.34 o                         
   6  10   9         29.96        -52.49       150.45 o                         
   7  10   9         82.67         38.99       163.98 o                         
  -5  11   9          4.50       -153.99       170.68 o                         
  -4  11   9          0.91       -166.39       166.39 o                         
  -3  11   9        400.90        129.70       138.98 o                         
  -2  11   9         94.63       -139.45       139.45 o                         
  -1  11   9        543.69        305.35       141.89 o                         
   0  11   9         30.48       -134.35       134.35 o                         
   1  11   9          2.63       -156.42       156.42 o                         
   2  11   9        433.59         79.37       156.12 o                         
   3  11   9          0.84        116.77       144.24 o                         
   4  11   9        113.40       -138.05       138.05 o                         
 -14   0  10        157.71        142.33       167.87 o                         
 -12   0  10         17.35        238.57       121.53 o                         
 -10   0  10        122.90         74.17        95.87 o                         
  -8   0  10       5794.66       5986.13       176.86 o                         
  -6   0  10       7551.85       7576.46       155.62 o                         
  -4   0  10        691.41        574.98        47.04 o                         
  -2   0  10      35247.62      34939.79       361.94 o                         
   0   0  10      17750.54      18133.82       228.62 o                         
   2   0  10       2248.05       2080.75        54.56 o                         
   4   0  10       5247.66       5006.49        93.85 o                         
   6   0  10        116.50        161.15        51.35 o                         
   8   0  10       5058.29       5445.74       148.05 o                         
  10   0  10       3224.78       3571.69       212.20 o                         
  12   0  10       2724.95       2622.88       163.48 o                         
  14   0  10         34.90        -55.14       201.52 o                         
 -15   1  10        172.80        559.98       199.34 o                         
 -14   1  10         31.78         46.43       135.26 o                         
 -13   1  10         74.02         99.05       103.43 o                         
 -12   1  10        725.52        749.49        92.38 o                         
 -11   1  10         25.64         29.90        72.53 o                         
 -10   1  10        593.08        662.33        68.26 o                         
  -9   1  10        657.20        776.39        59.92 o                         
  -8   1  10      11493.00      11553.95       131.72 o                         
  -7   1  10         87.90         67.38        43.46 o                         
  -6   1  10        247.89        183.97        41.49 o                         
  -5   1  10        299.64        276.19        32.97 o                         
  -4   1  10       4265.78       4218.90        61.26 o                         
  -3   1  10        658.19        669.72        28.87 o                         
  -2   1  10         61.92         52.48        23.16 o                         
  -1   1  10       5281.36       5419.96        66.96 o                         
   0   1  10      51779.45      52038.45       383.68 o                         
   1   1  10       5041.82       4919.40        58.59 o                         
   2   1  10        237.76        196.00        23.11 o                         
   3   1  10         19.76         13.81        24.69 o                         
   4   1  10       4840.21       4652.58        58.61 o                         
   5   1  10          3.12         55.51        31.69 o                         
   6   1  10       2866.92       2790.66        63.18 o                         
   7   1  10        999.26        983.98        54.10 o                         
   8   1  10       1211.85       1245.76        56.00 o                         
   9   1  10       3609.14       3442.53        98.26 o                         
  10   1  10       1910.52       1778.38        77.12 o                         
  11   1  10        630.51        560.79       100.89 o                         
  12   1  10        608.94        656.39       122.50 o                         
  13   1  10          3.10        -47.51       138.56 o                         
  14   1  10          4.25        212.48       168.68 o                         
 -14   2  10          0.60        125.72       147.75 o                         
 -13   2  10        288.89        364.85       111.36 o                         
 -12   2  10         18.64        171.17        86.52 o                         
 -11   2  10       3072.10       3277.13       110.35 o                         
 -10   2  10       1042.87       1113.04        77.05 o                         
  -9   2  10       2485.00       2474.74        79.62 o                         
  -8   2  10        379.32        271.56        48.73 o                         
  -7   2  10         49.33         58.76        44.49 o                         
  -6   2  10       4041.01       3982.53        76.08 o                         
  -5   2  10         61.63         22.25        28.45 o                         
  -4   2  10      20143.47      20904.11       177.38 o                         
  -3   2  10       3357.98       3414.73        61.00 o                         
  -2   2  10         49.19         29.04        30.26 o                         
  -1   2  10       5188.48       5116.11        59.71 o                         
   0   2  10        860.13        887.66        28.12 o                         
   1   2  10      21423.28      21104.60       168.44 o                         
   2   2  10       2532.14       2396.51        41.97 o                         
   3   2  10      12439.09      12121.65       110.07 o                         
   4   2  10       2369.43       2335.15        51.98 o                         
   5   2  10        308.30        294.97        36.97 o                         
   6   2  10        596.57        612.27        47.06 o                         
   7   2  10       3852.33       4068.60        92.26 o                         
   8   2  10      10828.79      10935.88       144.20 o                         
   9   2  10        176.50        224.76        56.41 o                         
  10   2  10        467.40        465.06        64.66 o                         
  11   2  10        453.90        546.32        92.73 o                         
  12   2  10         28.35        124.77        97.45 o                         
  13   2  10        121.94         53.09       153.25 o                         
  14   2  10        242.15        -27.63       145.05 o                         
 -14   3  10         43.71        224.59       224.10 o                         
 -13   3  10         19.50        -47.05       123.24 o                         
 -12   3  10        603.85        611.44       109.85 o                         
 -11   3  10         16.93        -50.32        81.03 o                         
 -10   3  10        917.32        888.30        84.93 o                         
  -9   3  10        219.83        118.80        63.52 o                         
  -8   3  10         23.99          6.89        52.34 o                         
  -7   3  10       1111.17       1053.98        47.45 o                         
  -6   3  10       2240.70       2108.26        62.17 o                         
  -5   3  10        124.68          9.02        45.64 o                         
  -4   3  10        119.82         20.99        40.03 o                         
  -3   3  10      16831.79      16936.87       160.77 o                         
  -2   3  10       4498.27       4214.85        67.08 o                         
  -1   3  10       2971.40       3017.43        51.56 o                         
   0   3  10       3032.78       3229.06        53.21 o                         
   1   3  10        455.08        426.34        29.84 o                         
   2   3  10          6.14        -25.15        25.15 o                         
   3   3  10        184.12        183.37        19.57 o                         
   4   3  10        631.71        565.73        41.32 o                         
   5   3  10      12909.22      12783.55       135.96 o                         
   6   3  10       3042.57       3201.81        70.10 o                         
   7   3  10       6145.15       5973.41        98.02 o                         
   8   3  10         76.91        134.71        51.15 o                         
   9   3  10       1260.43       1329.19        67.80 o                         
  10   3  10        901.02        896.58        73.45 o                         
  11   3  10        260.34        316.98        82.83 o                         
  12   3  10          0.59        116.60        91.34 o                         
  13   3  10         10.30          7.45       118.41 o                         
  14   3  10         84.49        440.44       175.30 o                         
 -14   4  10         64.90        719.43       174.16 o                         
 -13   4  10         87.03        106.14       128.33 o                         
 -12   4  10         56.68        108.61       102.60 o                         
 -11   4  10        330.48        120.03        89.79 o                         
 -10   4  10        554.54        625.84        94.33 o                         
  -9   4  10        170.17        145.42        83.77 o                         
  -8   4  10        350.98        215.87        52.25 o                         
  -7   4  10       1350.50       1238.71        49.77 o                         
  -6   4  10       6393.53       6363.95       107.01 o                         
  -5   4  10        564.27        637.29        54.18 o                         
  -4   4  10       2198.44       2037.13        64.01 o                         
  -3   4  10      10273.73      10936.83       125.90 o                         
  -2   4  10       1397.93       1402.96        50.13 o                         
  -1   4  10      27219.30      27963.39       233.63 o                         
   0   4  10         45.74         33.19        28.67 o                         
   1   4  10         47.83         17.96        29.57 o                         
   2   4  10       7428.99       7556.07        85.27 o                         
   3   4  10        323.92        269.23        27.14 o                         
   4   4  10       1152.61       1140.34        44.85 o                         
   5   4  10       7092.26       7328.30       110.03 o                         
   6   4  10        555.14        579.04        62.08 o                         
   7   4  10        420.54        447.48        71.71 o                         
   8   4  10        345.95        366.47        49.56 o                         
   9   4  10         42.13         34.48        60.81 o                         
  10   4  10        832.51        814.02        77.04 o                         
  11   4  10       1010.83        894.81        85.22 o                         
  12   4  10        212.86         71.64        90.81 o                         
  13   4  10          1.01         46.46       117.73 o                         
 -13   5  10          0.20         38.65       140.04 o                         
 -12   5  10        342.40        333.76       118.99 o                         
 -11   5  10         48.33        297.62       102.18 o                         
 -10   5  10          2.23        -82.77        87.40 o                         
  -9   5  10       3040.63       2938.54       105.43 o                         
  -8   5  10         70.77         63.46        73.82 o                         
  -7   5  10        642.99        524.89        67.56 o                         
  -6   5  10        326.80        316.53        62.41 o                         
  -5   5  10        371.01        315.69        55.55 o                         
  -4   5  10        614.96        633.16        51.05 o                         
  -3   5  10       1311.41       1311.53        50.90 o                         
  -2   5  10       2029.55       2042.63        56.86 o                         
  -1   5  10       5910.13       5685.13        76.56 o                         
   0   5  10       1507.15       1633.11        47.86 o                         
   1   5  10      10295.76      10509.22       120.44 o                         
   2   5  10         69.28         58.26        39.97 o                         
   3   5  10       1167.66       1165.98        48.28 o                         
   4   5  10          0.06          9.65        34.93 o                         
   5   5  10        117.85        108.54        46.36 o                         
   6   5  10         37.77        -19.42        61.61 o                         
   7   5  10         25.50        -12.18        67.03 o                         
   8   5  10         72.81         81.12        41.78 o                         
   9   5  10       4659.95       4661.90       104.54 o                         
  10   5  10         22.57        -21.97        83.03 o                         
  11   5  10        161.53         10.41        79.60 o                         
  12   5  10         43.27         44.18        96.19 o                         
  13   5  10        186.92         78.31       127.89 o                         
 -12   6  10        684.96        633.64       175.97 o                         
 -11   6  10        376.86        383.96       119.02 o                         
 -10   6  10         23.14        -80.50       101.74 o                         
  -9   6  10        775.24       1007.27       107.88 o                         
  -8   6  10        195.71        244.79        86.76 o                         
  -7   6  10          0.65        -30.09        77.08 o                         
  -6   6  10        229.22        259.78        76.20 o                         
  -5   6  10        758.51        676.53        70.11 o                         
  -4   6  10        160.25        204.83        50.59 o                         
  -3   6  10        473.79        489.92        48.20 o                         
  -2   6  10        871.94        836.12        47.64 o                         
  -1   6  10        224.64        117.61        47.83 o                         
   0   6  10         28.70         19.70        38.61 o                         
   1   6  10       4815.13       4940.07        83.60 o                         
   2   6  10        517.30        479.58        46.57 o                         
   3   6  10       4484.67       4670.50        86.17 o                         
   4   6  10        612.82        492.00        43.99 o                         
   5   6  10         48.06         -0.10        56.98 o                         
   6   6  10       3744.45       3743.08       101.13 o                         
   7   6  10       2524.93       2404.71        72.75 o                         
   8   6  10       1986.46       2001.08        75.90 o                         
   9   6  10        840.46        771.41        72.74 o                         
  10   6  10         11.97         36.19        73.38 o                         
  11   6  10        142.56         12.63        99.71 o                         
  12   6  10        236.60         99.45       127.50 o                         
 -12   7  10          2.66         55.08       162.63 o                         
 -11   7  10        499.16        637.79       190.46 o                         
 -10   7  10        770.13        814.42       119.06 o                         
  -9   7  10         11.64         67.19       104.85 o                         
  -8   7  10       1356.18       1478.72       118.31 o                         
  -7   7  10         22.77         15.42       104.12 o                         
  -6   7  10       1424.66       1455.54        97.15 o                         
  -5   7  10        651.93        576.72        85.47 o                         
  -4   7  10       1628.56       1760.17        85.72 o                         
  -3   7  10        833.33        716.37        70.82 o                         
  -2   7  10       1152.57       1143.72        65.22 o                         
  -1   7  10         91.11         77.07        45.24 o                         
   0   7  10       7027.66       7374.29       115.52 o                         
   1   7  10        734.36        826.97        56.41 o                         
   2   7  10         79.66        106.08        49.04 o                         
   3   7  10       1325.53       1217.97        61.45 o                         
   4   7  10         87.74         45.99        56.43 o                         
   5   7  10         83.61         39.71        69.39 o                         
   6   7  10         65.30        106.52        65.89 o                         
   7   7  10        339.86        353.85        66.16 o                         
   8   7  10        255.94        265.84        81.29 o                         
   9   7  10         42.81         11.07        81.53 o                         
  10   7  10         65.99         44.64        96.77 o                         
  11   7  10         38.83         25.82       124.91 o                         
 -10   8  10          1.82       -148.46       148.46 o                         
  -9   8  10         30.57       -144.68       144.68 o                         
  -8   8  10        246.90        435.35       144.24 o                         
  -7   8  10         46.20        -44.23       104.31 o                         
  -6   8  10         62.92       -101.45       101.45 o                         
  -5   8  10        578.83        428.49        95.40 o                         
  -4   8  10        320.22        239.30        95.58 o                         
  -3   8  10       1622.90       1923.92       100.19 o                         
  -2   8  10       3158.03       3245.49       117.03 o                         
  -1   8  10        500.10        389.06        74.52 o                         
   0   8  10       1666.89       1722.47        82.59 o                         
   1   8  10       2034.80       2213.23        84.12 o                         
   2   8  10        215.10        126.23        68.36 o                         
   3   8  10       1276.58       1155.06        73.30 o                         
   4   8  10       1334.85       1345.15        84.48 o                         
   5   8  10       1500.87       1453.61        90.28 o                         
   6   8  10         35.59         15.81        78.58 o                         
   7   8  10          0.78          6.04        75.39 o                         
   8   8  10        235.56        279.55        86.20 o                         
   9   8  10        173.69        294.22       100.02 o                         
  10   8  10        183.82        190.38       113.49 o                         
  -9   9  10         93.39        -63.40       155.21 o                         
  -8   9  10        222.60        211.33       139.56 o                         
  -7   9  10        345.91        314.16       114.45 o                         
  -6   9  10         93.28        -14.91       121.21 o                         
  -5   9  10        185.10        251.17       112.15 o                         
  -4   9  10        507.87        545.43       100.18 o                         
  -3   9  10         22.79        -75.50       101.93 o                         
  -2   9  10        607.95        638.82        97.64 o                         
  -1   9  10          1.69       -100.36       100.36 o                         
   0   9  10          1.13        -21.25        91.76 o                         
   1   9  10         89.11        216.71        80.47 o                         
   2   9  10         69.69         59.34        85.39 o                         
   3   9  10        399.00        351.69       110.37 o                         
   4   9  10         37.96        -12.97        91.42 o                         
   5   9  10        587.50        579.81       114.02 o                         
   6   9  10        823.77        700.97       137.60 o                         
   7   9  10         17.21       -144.54       169.61 o                         
   8   9  10          8.27       -128.17       128.17 o                         
  -7  10  10        305.97        355.55       136.66 o                         
  -6  10  10          0.00       -137.04       137.04 o                         
  -5  10  10        157.54        149.34       125.11 o                         
  -4  10  10         50.33        -33.29       118.17 o                         
  -3  10  10        235.05        150.93       112.47 o                         
  -2  10  10         21.87       -108.63       113.52 o                         
  -1  10  10         62.46         74.66       117.19 o                         
   0  10  10        318.41        191.10       101.20 o                         
   1  10  10          5.15       -118.77       118.77 o                         
   2  10  10       2188.88       2017.98       140.47 o                         
   3  10  10        174.56         29.48       120.42 o                         
   4  10  10        427.66         48.88       140.70 o                         
   5  10  10         19.82        -87.73       131.87 o                         
   6  10  10        113.15        338.93       189.04 o                         
  -4  11  10        103.81        113.84       162.29 o                         
  -3  11  10         22.95       -136.53       136.53 o                         
  -2  11  10          4.55       -128.59       128.59 o                         
  -1  11  10        350.31        118.59       136.32 o                         
   0  11  10         42.36       -101.24       134.06 o                         
   1  11  10        186.62        165.94       131.67 o                         
   2  11  10         15.14        -69.61       148.44 o                         
   3  11  10        146.49        -86.16       171.03 o                         
 -13   0  11         19.72        262.83       147.34 o                         
 -11   0  11        162.21        257.67       107.06 o                         
  -9   0  11        239.99        130.51        89.66 o                         
  -7   0  11       1561.44       1599.44        88.47 o                         
  -5   0  11         16.29        -46.80        46.80 o                         
  -3   0  11        702.63        522.31        42.29 o                         
  -1   0  11         64.12        129.84        45.10 o                         
   1   0  11        636.07        580.70        44.90 o                         
   3   0  11      10553.54      10967.22       156.17 o                         
   5   0  11       4143.05       3945.17        91.08 o                         
   7   0  11        202.88        213.67        54.90 o                         
   9   0  11       1276.89       1388.13       114.51 o                         
  11   0  11        137.29        140.26       131.32 o                         
  13   0  11         68.70       -171.55       171.55 o                         
 -14   1  11          2.79        490.63       140.01 o                         
 -13   1  11        168.39         88.51       123.63 o                         
 -12   1  11         10.15         62.33        93.83 o                         
 -11   1  11        220.83        263.35        88.43 o                         
 -10   1  11        988.07        837.08        80.52 o                         
  -9   1  11        974.12        775.41        67.91 o                         
  -8   1  11       3307.27       3439.25        99.06 o                         
  -7   1  11       2793.32       2520.82        76.42 o                         
  -6   1  11       5688.08       5492.51        99.23 o                         
  -5   1  11       1485.23       1503.68        46.21 o                         
  -4   1  11       3177.17       3148.89        55.48 o                         
  -3   1  11        218.27        263.17        26.99 o                         
  -2   1  11        877.80        866.41        31.05 o                         
  -1   1  11       4010.01       4037.43        58.70 o                         
   0   1  11        382.14        483.14        28.62 o                         
   1   1  11        611.83        668.59        27.87 o                         
   2   1  11        145.20        141.71        22.68 o                         
   3   1  11        671.60        759.44        30.31 o                         
   4   1  11       3340.55       3248.24        50.34 o                         
   5   1  11        346.05        280.52        32.86 o                         
   6   1  11       3519.86       3520.44        76.37 o                         
   7   1  11       3491.56       3572.34        82.26 o                         
   8   1  11       1015.44       1092.07        59.88 o                         
   9   1  11       1681.79       1580.87        74.71 o                         
  10   1  11        639.92        715.63        82.47 o                         
  11   1  11        210.98        306.69        97.01 o                         
  12   1  11          2.06         29.52       103.16 o                         
  13   1  11          0.36        -78.66       107.65 o                         
  14   1  11        101.24        122.27       232.16 o                         
 -14   2  11          5.75         48.79       154.27 o                         
 -13   2  11        154.49        306.87       137.20 o                         
 -12   2  11         32.45        121.77        90.91 o                         
 -11   2  11        409.93        495.11        80.24 o                         
 -10   2  11        262.76        140.45        75.55 o                         
  -9   2  11         64.26        100.47        61.63 o                         
  -8   2  11        920.87        979.15        62.21 o                         
  -7   2  11       4940.00       4848.06        88.36 o                         
  -6   2  11         39.17        -40.76        40.76 o                         
  -5   2  11       3350.34       3412.68        75.63 o                         
  -4   2  11       2616.53       2584.31        60.37 o                         
  -3   2  11       1441.27       1470.73        46.62 o                         
  -2   2  11       1570.83       1559.39        43.57 o                         
  -1   2  11          5.75         21.44        22.54 o                         
   0   2  11        472.80        439.18        29.43 o                         
   1   2  11      11865.25      11826.96       112.19 o                         
   2   2  11       2029.56       1962.14        42.66 o                         
   3   2  11       5720.90       5500.90        68.14 o                         
   4   2  11       2280.24       2175.55        60.31 o                         
   5   2  11       4190.74       4182.89        79.51 o                         
   6   2  11       5360.08       5626.89        96.18 o                         
   7   2  11       5168.01       5517.12       104.79 o                         
   8   2  11         96.38        115.20        56.84 o                         
   9   2  11        316.90        389.52        61.45 o                         
  10   2  11        341.97        307.14        80.11 o                         
  11   2  11        383.22        475.90        98.40 o                         
  12   2  11         21.44         60.01       102.43 o                         
  13   2  11         27.71        -62.46       112.29 o                         
  14   2  11          2.29        -42.21       132.60 o                         
 -14   3  11         42.65        223.03       149.84 o                         
 -13   3  11          0.19        104.16       146.64 o                         
 -12   3  11       1956.36       1721.66       118.97 o                         
 -11   3  11        356.61        411.16        95.91 o                         
 -10   3  11       3352.81       3371.25       120.53 o                         
  -9   3  11         20.38         -5.67        66.47 o                         
  -8   3  11       4261.37       4275.72        97.11 o                         
  -7   3  11        430.62        479.69        53.22 o                         
  -6   3  11        597.91        553.57        55.14 o                         
  -5   3  11       3776.62       3883.66        92.19 o                         
  -4   3  11       1045.76       1199.22        54.95 o                         
  -3   3  11       1354.90       1334.93        48.39 o                         
  -2   3  11       6399.86       6454.35        85.10 o                         
  -1   3  11       4232.35       4188.06        60.26 o                         
   0   3  11        253.45        253.17        28.96 o                         
   1   3  11       2757.84       2834.54        56.85 o                         
   2   3  11        904.49        842.31        32.72 o                         
   3   3  11         18.43         34.15        22.40 o                         
   4   3  11         19.48        -34.23        41.10 o                         
   5   3  11        636.44        703.08        47.18 o                         
   6   3  11       1830.26       1831.89        61.33 o                         
   7   3  11        106.24         80.67        55.42 o                         
   8   3  11       4592.99       4576.38       103.57 o                         
   9   3  11         45.90        122.84        59.65 o                         
  10   3  11         99.86        170.23        82.20 o                         
  11   3  11        277.58        123.91        92.08 o                         
  12   3  11          5.91         45.45       102.33 o                         
  13   3  11         44.13       -102.95       116.00 o                         
 -13   4  11        700.15        943.58       139.95 o                         
 -12   4  11          1.19        114.55       114.79 o                         
 -11   4  11         47.74        -33.22        97.16 o                         
 -10   4  11        583.36        519.98        92.16 o                         
  -9   4  11       1297.48       1371.38        97.50 o                         
  -8   4  11         54.19         44.58        63.51 o                         
  -7   4  11         48.90         72.07        61.92 o                         
  -6   4  11       2023.74       2080.96        71.96 o                         
  -5   4  11       2717.15       2693.82        75.70 o                         
  -4   4  11       6881.34       6958.88       105.58 o                         
  -3   4  11        292.14        244.91        52.47 o                         
  -2   4  11       6270.22       6185.99        98.34 o                         
  -1   4  11       4048.67       4052.06        77.78 o                         
   0   4  11         73.68         24.89        35.47 o                         
   1   4  11         44.39         72.11        31.56 o                         
   2   4  11       1193.98       1269.88        43.06 o                         
   3   4  11       1307.08       1253.79        38.41 o                         
   4   4  11         49.54        -32.28        43.09 o                         
   5   4  11       2342.55       2245.91        59.87 o                         
   6   4  11       1356.23       1340.76        51.80 o                         
   7   4  11         73.48         65.96        41.90 o                         
   8   4  11        940.07        971.24        58.20 o                         
   9   4  11          2.10          8.42        59.67 o                         
  10   4  11       3589.78       4029.67       125.81 o                         
  11   4  11         15.49        -32.20        89.84 o                         
  12   4  11        226.48         91.08       102.14 o                         
  13   4  11         77.95         -0.16       144.59 o                         
 -13   5  11        205.38        539.75       158.08 o                         
 -12   5  11         17.27        125.44       154.75 o                         
 -11   5  11         25.55        121.04       109.16 o                         
 -10   5  11          3.43         90.07        95.82 o                         
  -9   5  11        146.05        176.05        87.28 o                         
  -8   5  11        103.70         22.65        84.54 o                         
  -7   5  11        206.88         57.69        73.40 o                         
  -6   5  11          1.48        -65.16        65.16 o                         
  -5   5  11        401.24        287.41        65.29 o                         
  -4   5  11         16.77         23.33        56.64 o                         
  -3   5  11       8321.36       8472.65       118.57 o                         
  -2   5  11          7.46        -48.98        48.98 o                         
  -1   5  11      12178.51      12259.09       132.92 o                         
   0   5  11        204.51        250.90        38.21 o                         
   1   5  11       5511.64       5728.67        84.77 o                         
   2   5  11        721.91        665.96        43.29 o                         
   3   5  11       4098.77       4184.49        74.78 o                         
   4   5  11        308.05        259.13        48.96 o                         
   5   5  11          0.66        -43.16        43.16 o                         
   6   5  11        326.85        207.76        72.62 o                         
   7   5  11       2386.25       2417.79        85.41 o                         
   8   5  11        442.29        512.05        44.47 o                         
   9   5  11         56.86         19.64        53.45 o                         
  10   5  11          0.31        -62.53        68.69 o                         
  11   5  11         21.57         -0.18        92.95 o                         
  12   5  11         13.08       -104.95       104.95 o                         
 -12   6  11        329.20        509.14       151.42 o                         
 -11   6  11        126.57         46.64       123.41 o                         
 -10   6  11          2.54          8.09       118.26 o                         
  -9   6  11        465.16        397.71       110.89 o                         
  -8   6  11         57.14         26.02        87.05 o                         
  -7   6  11         58.54        171.74        83.30 o                         
  -6   6  11          4.71        -31.34        70.03 o                         
  -5   6  11        162.12        139.90        68.10 o                         
  -4   6  11       1447.38       1507.18        75.55 o                         
  -3   6  11        170.56        102.02        58.84 o                         
  -2   6  11        322.66        344.98        52.97 o                         
  -1   6  11       3837.01       3745.26        71.10 o                         
   0   6  11        672.88        586.90        42.35 o                         
   1   6  11        123.09         93.19        45.10 o                         
   2   6  11        280.56        224.68        49.44 o                         
   3   6  11       1036.50       1065.28        54.77 o                         
   4   6  11        402.21        408.64        55.85 o                         
   5   6  11        282.93        197.14        52.96 o                         
   6   6  11        479.38        479.15        62.00 o                         
   7   6  11         52.06         57.91        44.41 o                         
   8   6  11        580.77        588.04        70.43 o                         
   9   6  11          0.70        -37.55        73.27 o                         
  10   6  11         16.73        -88.47        88.47 o                         
  11   6  11        212.15        339.23       105.26 o                         
 -11   7  11        127.61        184.15       138.64 o                         
 -10   7  11        122.12        207.27       135.74 o                         
  -9   7  11          9.42         56.80       124.10 o                         
  -8   7  11        376.57        370.58       113.61 o                         
  -7   7  11        571.76        576.15       113.50 o                         
  -6   7  11          1.40        -43.59        97.19 o                         
  -5   7  11       1999.67       1836.58        91.90 o                         
  -4   7  11         83.16         42.53        75.13 o                         
  -3   7  11          3.23         -1.76        68.72 o                         
  -2   7  11        547.07        404.67        72.27 o                         
  -1   7  11         14.67        -51.52        51.52 o                         
   0   7  11       5771.51       5890.19       122.95 o                         
   1   7  11        997.88        889.04        59.38 o                         
   2   7  11        947.46       1129.02        64.43 o                         
   3   7  11          0.19        -23.52        56.22 o                         
   4   7  11         75.29         85.48        60.25 o                         
   5   7  11         14.55        -30.19        63.70 o                         
   6   7  11         65.70        134.94        81.99 o                         
   7   7  11       1014.29        994.29        69.78 o                         
   8   7  11        450.13        493.63        77.63 o                         
   9   7  11         36.44         98.59        77.54 o                         
  10   7  11         48.17        -89.07        89.07 o                         
 -10   8  11         74.35        279.43       216.44 o                         
  -9   8  11          1.32       -131.56       131.56 o                         
  -8   8  11        232.98        322.78       120.83 o                         
  -7   8  11        185.32         74.36       113.78 o                         
  -6   8  11        389.89        275.06       109.80 o                         
  -5   8  11       2431.89       2435.67       111.94 o                         
  -4   8  11        443.39        342.45       106.90 o                         
  -3   8  11       1667.50       1586.23       114.19 o                         
  -2   8  11         16.74          1.40       100.90 o                         
  -1   8  11          3.47         -2.63       106.47 o                         
   0   8  11         62.89        -13.41        83.96 o                         
   1   8  11          9.28        -74.09        74.09 o                         
   2   8  11         80.81         72.47        79.09 o                         
   3   8  11          3.03         63.40        90.63 o                         
   4   8  11        561.77        491.85        86.05 o                         
   5   8  11        649.41        661.82        76.29 o                         
   6   8  11        327.01        381.01        88.19 o                         
   7   8  11         64.33         63.16        85.26 o                         
   8   8  11         13.22         -7.05        93.54 o                         
   9   8  11        502.04        510.29       140.39 o                         
  -8   9  11        127.64        196.79       145.47 o                         
  -7   9  11         46.77        -21.19       128.53 o                         
  -6   9  11         12.17        156.19       127.95 o                         
  -5   9  11         16.73       -107.53       107.53 o                         
  -4   9  11       1215.32       1266.61       132.22 o                         
  -3   9  11        739.61        752.41       110.04 o                         
  -2   9  11       3077.16       3103.30       130.63 o                         
  -1   9  11        978.95        893.01       104.12 o                         
   0   9  11        139.32        -12.54        98.88 o                         
   1   9  11         17.81        -76.70       122.63 o                         
   2   9  11        605.11        564.49        98.76 o                         
   3   9  11          0.47        145.60        98.84 o                         
   4   9  11        710.33        729.44       102.92 o                         
   5   9  11         16.93        223.25       100.93 o                         
   6   9  11         44.81        153.10       104.07 o                         
   7   9  11        410.99        270.23       149.02 o                         
   8   9  11         23.24         84.24       135.13 o                         
  -6  10  11         88.49        244.95       154.90 o                         
  -5  10  11          6.97       -125.30       125.30 o                         
  -4  10  11       1697.58       1784.06       144.90 o                         
  -3  10  11          1.21       -118.83       118.83 o                         
  -2  10  11         13.10        -82.09       126.14 o                         
  -1  10  11          2.72       -115.84       115.84 o                         
   0  10  11        389.71        406.81       118.18 o                         
   1  10  11        141.34        -69.92       153.37 o                         
   2  10  11        113.25          5.26       127.93 o                         
   3  10  11        109.63         39.61       132.64 o                         
   4  10  11        840.29        590.41       171.59 o                         
   5  10  11        125.96        -18.23       160.60 o                         
   6  10  11        259.81        167.78       128.99 o                         
  -2  11  11         57.40        194.72       143.53 o                         
  -1  11  11        135.71        165.02       137.89 o                         
   0  11  11         95.47        -19.15       162.22 o                         
   1  11  11         94.88       -158.76       158.76 o                         
 -14   0  12        539.53       1000.30       254.19 o                         
 -12   0  12        179.36        347.80       226.26 o                         
 -10   0  12       3097.13       3257.21       136.33 o                         
  -8   0  12       1274.54        952.50        97.94 o                         
  -6   0  12      13918.57      13750.24       216.87 o                         
  -4   0  12        324.38        280.51        47.79 o                         
  -2   0  12       3402.25       3190.96        93.41 o                         
   0   0  12       5662.18       5480.40       106.94 o                         
   2   0  12      21910.36      21737.89       272.64 o                         
   4   0  12       4956.02       4727.28       101.10 o                         
   6   0  12       1084.98        976.42        61.56 o                         
   8   0  12       1746.98       1662.76       125.31 o                         
  10   0  12        511.58        335.81       128.39 o                         
  12   0  12        235.75        231.51       167.42 o                         
 -14   1  12       1154.51       1549.53       284.75 o                         
 -13   1  12         12.24        209.39       131.44 o                         
 -12   1  12         75.72        126.55       107.64 o                         
 -11   1  12         53.49         10.26        78.06 o                         
 -10   1  12          3.79         19.10        73.45 o                         
  -9   1  12       1265.60       1364.47        81.32 o                         
  -8   1  12       2378.62       2486.80        82.44 o                         
  -7   1  12        401.59        358.11        57.45 o                         
  -6   1  12       3582.08       3544.17        80.42 o                         
  -5   1  12       5037.47       4994.19        80.69 o                         
  -4   1  12        343.59        338.86        34.31 o                         
  -3   1  12      13655.34      13828.08       123.12 o                         
  -2   1  12       3279.98       3111.65        55.88 o                         
  -1   1  12      10034.10      10184.07       105.25 o                         
   0   1  12        488.10        406.77        36.16 o                         
   1   1  12       9043.17       9139.66        91.58 o                         
   2   1  12        282.62        301.95        32.51 o                         
   3   1  12        738.88        708.09        36.69 o                         
   4   1  12       1935.14       1761.70        44.06 o                         
   5   1  12        466.23        433.92        26.53 o                         
   6   1  12       2111.29       2169.42        66.00 o                         
   7   1  12         22.65         18.33        48.77 o                         
   8   1  12       1179.77       1152.10        61.76 o                         
   9   1  12        196.33        216.38        59.37 o                         
  10   1  12          9.09        139.54        87.98 o                         
  11   1  12        142.16        144.99       104.43 o                         
  12   1  12          3.69        146.06       114.32 o                         
  13   1  12        214.61        138.25       147.59 o                         
 -14   2  12        240.14        563.81       152.02 o                         
 -13   2  12        618.70        683.91       152.53 o                         
 -12   2  12       1535.34       1793.05       115.07 o                         
 -11   2  12        497.37        399.07        93.63 o                         
 -10   2  12          1.99         58.79        89.06 o                         
  -9   2  12          7.20        -51.18        64.19 o                         
  -8   2  12       1871.31       1871.44        77.78 o                         
  -7   2  12       2244.58       2220.76        76.46 o                         
  -6   2  12       2926.89       2624.09        65.35 o                         
  -5   2  12        208.95        172.71        50.63 o                         
  -4   2  12       3961.06       3873.90        78.08 o                         
  -3   2  12        427.07        373.91        38.49 o                         
  -2   2  12       1369.38       1343.62        35.63 o                         
  -1   2  12       1743.22       1740.30        45.25 o                         
   0   2  12        358.76        328.46        32.92 o                         
   1   2  12        685.15        641.11        43.02 o                         
   2   2  12          9.41         -2.62        26.57 o                         
   3   2  12       2553.92       2509.49        50.86 o                         
   4   2  12       2461.91       2592.82        60.49 o                         
   5   2  12        624.10        649.68        46.35 o                         
   6   2  12       2845.70       2894.48        87.05 o                         
   7   2  12        109.01         23.06        54.84 o                         
   8   2  12         85.90         62.06        54.39 o                         
   9   2  12        315.58        533.39        73.87 o                         
  10   2  12        144.64        250.55        94.09 o                         
  11   2  12        129.28        144.78        98.62 o                         
  12   2  12        295.51        421.99       115.41 o                         
  13   2  12        118.73        135.20       117.54 o                         
 -13   3  12        318.95        457.12       223.74 o                         
 -12   3  12        283.63        382.73       122.36 o                         
 -11   3  12         49.01        -33.19        92.57 o                         
 -10   3  12          0.88         67.03        88.65 o                         
  -9   3  12        747.59        655.23        89.20 o                         
  -8   3  12          1.80         33.59        67.08 o                         
  -7   3  12         48.97         22.21        64.79 o                         
  -6   3  12       5161.24       5317.18       113.22 o                         
  -5   3  12       6562.79       6592.06       108.72 o                         
  -4   3  12       1106.01       1119.49        54.32 o                         
  -3   3  12        647.93        612.23        47.38 o                         
  -2   3  12        235.84        187.81        38.55 o                         
  -1   3  12       4357.93       4295.83        66.14 o                         
   0   3  12       2911.38       2821.88        53.56 o                         
   1   3  12       3794.25       3812.01        63.63 o                         
   2   3  12         98.20         80.89        31.45 o                         
   3   3  12       7073.19       7102.02        87.98 o                         
   4   3  12        218.90        343.13        46.23 o                         
   5   3  12       4923.84       4911.26        90.95 o                         
   6   3  12        865.79        739.62        60.06 o                         
   7   3  12         20.93        -16.60        51.15 o                         
   8   3  12        359.92        349.94        66.44 o                         
   9   3  12       1080.26       1148.52        83.70 o                         
  10   3  12        672.11        769.09        89.78 o                         
  11   3  12          5.91         78.38       105.40 o                         
  12   3  12        187.77        191.27       106.75 o                         
  13   3  12         38.94        186.85       167.09 o                         
 -13   4  12        203.76        580.04       145.99 o                         
 -12   4  12         22.15        -50.95       116.98 o                         
 -11   4  12         81.67        136.49       105.26 o                         
 -10   4  12        977.46        923.63        97.15 o                         
  -9   4  12        440.20        550.46        90.67 o                         
  -8   4  12          1.96          4.85        77.87 o                         
  -7   4  12        619.80        496.81        75.91 o                         
  -6   4  12          4.21        -64.05        64.05 o                         
  -5   4  12       1420.60       1477.47        73.06 o                         
  -4   4  12         80.52        117.25        55.76 o                         
  -3   4  12      10419.23      10634.58       139.41 o                         
  -2   4  12       3007.09       3112.85        75.26 o                         
  -1   4  12         90.47        -45.09        45.09 o                         
   0   4  12        547.66        497.23        37.24 o                         
   1   4  12          6.64        -36.53        36.53 o                         
   2   4  12        907.97        951.99        40.83 o                         
   3   4  12       2419.84       2268.79        58.14 o                         
   4   4  12         93.16         61.95        48.18 o                         
   5   4  12          4.11        -48.49        48.49 o                         
   6   4  12       1308.14       1258.90        66.29 o                         
   7   4  12        411.50        291.59        54.41 o                         
   8   4  12        355.49        254.21        67.94 o                         
   9   4  12        245.12        286.55        75.60 o                         
  10   4  12        413.88        459.75        74.68 o                         
  11   4  12         41.08          4.59        98.09 o                         
  12   4  12         90.79       -116.87       116.87 o                         
 -12   5  12         56.47        409.96       145.02 o                         
 -11   5  12         51.63         59.75       165.04 o                         
 -10   5  12       1302.03       1421.96       117.90 o                         
  -9   5  12       2206.87       2400.58       111.11 o                         
  -8   5  12       1387.90       1574.61       102.45 o                         
  -7   5  12        765.39        678.33        86.71 o                         
  -6   5  12        656.98        567.43        76.03 o                         
  -5   5  12       2128.91       2097.64        84.97 o                         
  -4   5  12       1666.31       1754.12        79.37 o                         
  -3   5  12        430.02        289.33        62.03 o                         
  -2   5  12          1.17        -47.63        56.91 o                         
  -1   5  12        783.30        873.92        59.00 o                         
   0   5  12        175.78        158.31        37.20 o                         
   1   5  12       1466.87       1533.35        51.69 o                         
   2   5  12       4534.22       4499.01        81.15 o                         
   3   5  12        101.46        148.34        45.40 o                         
   4   5  12       1495.23       1356.63        68.80 o                         
   5   5  12       1506.06       1577.06        70.06 o                         
   6   5  12        194.03        261.56        46.61 o                         
   7   5  12        702.33        772.20        54.44 o                         
   8   5  12        841.96        904.75        69.39 o                         
   9   5  12         31.19        102.80        56.05 o                         
  10   5  12        150.55        145.02        69.30 o                         
  11   5  12         10.97        -20.14        93.74 o                         
  12   5  12          7.68       -110.95       110.95 o                         
 -12   6  12         12.27        340.47       184.35 o                         
 -11   6  12          3.68        122.88       121.03 o                         
 -10   6  12          7.06         26.25       120.32 o                         
  -9   6  12         81.95        -55.55       119.08 o                         
  -8   6  12        292.73        332.70       122.69 o                         
  -7   6  12       5083.07       5363.57       174.15 o                         
  -6   6  12       5761.11       5966.75       137.98 o                         
  -5   6  12       1892.80       1977.97        91.81 o                         
  -4   6  12       2287.48       2167.28        84.46 o                         
  -3   6  12          1.19        -62.67        69.93 o                         
  -2   6  12       1310.93       1336.96        68.84 o                         
  -1   6  12        311.65        293.69        58.63 o                         
   0   6  12        410.48        381.43        48.71 o                         
   1   6  12        920.33        937.45        55.01 o                         
   2   6  12       1431.82       1455.08        59.75 o                         
   3   6  12       1520.88       1509.96        66.42 o                         
   4   6  12       1929.45       1901.84        75.36 o                         
   5   6  12          5.21         38.61        56.48 o                         
   6   6  12        659.71        655.48        54.88 o                         
   7   6  12        200.63        233.32        67.78 o                         
   8   6  12        795.83        769.86        98.84 o                         
   9   6  12        279.82        247.42       116.71 o                         
  10   6  12          1.72        -13.56        85.15 o                         
  11   6  12         40.72         -2.93       125.66 o                         
 -11   7  12        804.94       1222.53       178.38 o                         
 -10   7  12         23.42        130.63       138.78 o                         
  -9   7  12         53.69        217.45       157.68 o                         
  -8   7  12        438.57        254.37       126.46 o                         
  -7   7  12        661.47        473.92       113.45 o                         
  -6   7  12         15.24         63.27       110.30 o                         
  -5   7  12        490.40        508.54        95.60 o                         
  -4   7  12        645.94        678.81        93.18 o                         
  -3   7  12       1354.62       1351.19        89.23 o                         
  -2   7  12         56.85         -1.40        69.77 o                         
  -1   7  12         41.69        -46.45        70.36 o                         
   0   7  12        202.99        159.30        62.97 o                         
   1   7  12        261.81        297.36        63.87 o                         
   2   7  12        318.77        429.32        60.41 o                         
   3   7  12        227.81        153.28        70.56 o                         
   4   7  12       1380.25       1430.43        79.61 o                         
   5   7  12       1379.53       1441.73        77.32 o                         
   6   7  12       4067.54       4082.25       116.93 o                         
   7   7  12        391.66        322.92        76.20 o                         
   8   7  12        497.76        453.87       100.29 o                         
   9   7  12         36.75         57.89       136.48 o                         
  10   7  12         54.56         50.27       106.07 o                         
  -9   8  12         63.38         -5.73       161.66 o                         
  -8   8  12         79.10        -87.84       127.91 o                         
  -7   8  12         11.49        -29.17       119.18 o                         
  -6   8  12        121.33        150.43       116.38 o                         
  -5   8  12        553.03        496.85       106.72 o                         
  -4   8  12        598.67        661.38       101.70 o                         
  -3   8  12        328.02        221.09        94.42 o                         
  -2   8  12       2079.75       2122.96       101.27 o                         
  -1   8  12         14.33        -84.96        84.96 o                         
   0   8  12         32.19         28.83        77.89 o                         
   1   8  12        263.86         98.66        77.23 o                         
   2   8  12        117.13         35.49        97.34 o                         
   3   8  12        540.92        480.77        98.15 o                         
   4   8  12         83.29        -76.98        84.45 o                         
   5   8  12        902.10       1042.20        91.90 o                         
   6   8  12        353.99        427.79        86.27 o                         
   7   8  12          9.28         28.95       100.69 o                         
   8   8  12        139.60        260.63       124.13 o                         
   9   8  12          6.45       -118.68       134.04 o                         
  -8   9  12          3.21        -57.75       162.47 o                         
  -7   9  12          2.23        167.12       185.74 o                         
  -6   9  12        296.03         78.03       128.63 o                         
  -5   9  12        500.28        583.76       116.61 o                         
  -4   9  12        787.62        759.41       114.32 o                         
  -3   9  12       2365.43       2497.23       126.00 o                         
  -2   9  12         48.62        242.74       108.67 o                         
  -1   9  12         17.42        -99.91        99.91 o                         
   0   9  12        181.05        259.60       107.97 o                         
   1   9  12          2.80        -95.48        95.48 o                         
   2   9  12          0.74        -56.70       109.73 o                         
   3   9  12        118.48         34.78       113.58 o                         
   4   9  12        108.80        117.41       154.09 o                         
   5   9  12        122.64        -45.33       111.29 o                         
   6   9  12         40.71         69.78       111.42 o                         
   7   9  12        213.57        105.94       117.96 o                         
  -5  10  12          1.84        -46.55       118.42 o                         
  -4  10  12          4.43       -173.49       173.49 o                         
  -3  10  12        448.47        135.29       132.54 o                         
  -2  10  12        122.79        -62.68       129.43 o                         
  -1  10  12        216.38         28.16       139.71 o                         
   0  10  12        311.85        367.97       120.72 o                         
   1  10  12        163.05        173.88       142.69 o                         
   2  10  12          1.92       -132.87       132.87 o                         
   3  10  12          8.25        -82.51       157.18 o                         
   4  10  12         58.49         33.24       164.30 o                         
   5  10  12          0.01       -145.30       145.30 o                         
 -13   0  13        961.77       1395.77       227.49 o                         
 -11   0  13       1268.80       1247.46       134.09 o                         
  -9   0  13         18.40        -75.14        93.57 o                         
  -7   0  13        684.05        646.09        90.99 o                         
  -5   0  13      21203.80      21079.59       247.93 o                         
  -3   0  13       9165.81       9084.74       139.30 o                         
  -1   0  13        489.13        462.50        56.59 o                         
   1   0  13      21969.12      21467.43       349.11 o                         
   3   0  13        832.49        753.81        43.36 o                         
   5   0  13       8426.88       7913.09       147.59 o                         
   7   0  13         36.95        148.50        75.27 o                         
   9   0  13        126.27        245.26       190.31 o                         
  11   0  13         38.66         11.87       175.83 o                         
  13   0  13        612.53        269.11       158.14 o                         
 -14   1  13        116.35         38.36       171.61 o                         
 -13   1  13          0.64        176.41       232.25 o                         
 -12   1  13         28.14        122.17       133.18 o                         
 -11   1  13        167.01        167.73        91.59 o                         
 -10   1  13          1.44         27.99        85.39 o                         
  -9   1  13        605.41        571.32        82.16 o                         
  -8   1  13         68.85        132.27        64.14 o                         
  -7   1  13       9721.06      10062.22       141.54 o                         
  -6   1  13       2004.52       2082.60        65.33 o                         
  -5   1  13       6302.10       6423.83        94.56 o                         
  -4   1  13          6.81         26.69        35.61 o                         
  -3   1  13      12395.86      12352.14       118.79 o                         
  -2   1  13        822.71        860.33        39.95 o                         
  -1   1  13         22.09         67.73        39.13 o                         
   0   1  13        260.67        270.68        38.87 o                         
   1   1  13          3.46         34.73        38.55 o                         
   2   1  13       1646.17       1627.13        46.54 o                         
   3   1  13       9229.71       9041.82        94.30 o                         
   4   1  13        697.52        738.43        37.04 o                         
   5   1  13        213.77        202.45        32.32 o                         
   6   1  13       1860.38       1865.42        63.56 o                         
   7   1  13       1735.73       1725.86        67.30 o                         
   8   1  13       2012.44       1872.39        76.68 o                         
   9   1  13        273.98        356.46       101.19 o                         
  10   1  13        623.06        879.46       103.28 o                         
  11   1  13          7.55        -18.96       107.46 o                         
  12   1  13        330.13        357.44       114.05 o                         
  13   1  13         76.52       -111.19       130.72 o                         
 -13   2  13        335.40       1110.91       179.99 o                         
 -12   2  13        917.67       1090.04       127.59 o                         
 -11   2  13        770.80        758.85       103.97 o                         
 -10   2  13        600.09        629.57        95.64 o                         
  -9   2  13        598.84        559.22        86.89 o                         
  -8   2  13       3639.81       3745.64       105.09 o                         
  -7   2  13       7581.22       7827.56       131.99 o                         
  -6   2  13         99.88        -52.97        62.35 o                         
  -5   2  13         25.24        -55.50        55.50 o                         
  -4   2  13       9321.38       9250.54       121.26 o                         
  -3   2  13       4788.23       4694.50        78.91 o                         
  -2   2  13       1297.89       1257.75        42.77 o                         
  -1   2  13       7216.14       7116.38        89.23 o                         
   0   2  13       1339.57       1261.83        43.94 o                         
   1   2  13       3993.88       3778.78        65.85 o                         
   2   2  13         26.38        -36.10        36.10 o                         
   3   2  13        226.46        258.92        31.37 o                         
   4   2  13       7266.58       7424.13       109.78 o                         
   5   2  13       2455.62       2312.52        65.64 o                         
   6   2  13       2502.17       2331.62        81.61 o                         
   7   2  13         14.03         14.75        66.58 o                         
   8   2  13        118.57         47.20        61.86 o                         
   9   2  13        508.75        770.20        85.43 o                         
  10   2  13         83.23        165.59        93.86 o                         
  11   2  13        743.48        858.15       108.48 o                         
  12   2  13         14.51         20.13       136.92 o                         
  13   2  13         19.27        131.67       114.55 o                         
 -13   3  13         17.23        442.91       247.22 o                         
 -12   3  13        589.62        592.65       142.07 o                         
 -11   3  13          0.51        -52.72        99.99 o                         
 -10   3  13        669.56        830.98        98.92 o                         
  -9   3  13       2015.77       2141.02       104.13 o                         
  -8   3  13       1716.27       1790.45        99.55 o                         
  -7   3  13         74.08        -15.23        72.50 o                         
  -6   3  13       2354.46       2307.77        85.11 o                         
  -5   3  13        249.14        233.92        59.43 o                         
  -4   3  13         33.70         26.67        53.47 o                         
  -3   3  13       1417.75       1498.42        56.78 o                         
  -2   3  13        524.65        460.12        46.65 o                         
  -1   3  13       2831.94       2696.94        56.55 o                         
   0   3  13       8823.43       8900.18        97.28 o                         
   1   3  13       1808.44       1754.96        44.51 o                         
   2   3  13        803.47        757.33        37.01 o                         
   3   3  13        728.23        648.60        34.41 o                         
   4   3  13       9017.76       9163.28       123.48 o                         
   5   3  13        163.71        186.37        52.65 o                         
   6   3  13        179.77        167.28        57.04 o                         
   7   3  13         50.42        -57.66        58.91 o                         
   8   3  13        341.59        331.68        65.62 o                         
   9   3  13         67.71         99.46       100.87 o                         
  10   3  13        284.05        235.65        92.80 o                         
  11   3  13        143.79         79.60        99.14 o                         
  12   3  13        196.33        102.14       118.91 o                         
 -13   4  13        169.54        458.51       161.42 o                         
 -12   4  13          5.19          3.18       122.03 o                         
 -11   4  13          2.72        157.33       110.81 o                         
 -10   4  13        337.93        443.55       101.39 o                         
  -9   4  13        145.10        325.83        94.43 o                         
  -8   4  13       1517.83       1416.96        99.93 o                         
  -7   4  13        111.30        132.51        74.43 o                         
  -6   4  13       1354.86       1456.22        77.49 o                         
  -5   4  13       5341.00       5443.61       126.51 o                         
  -4   4  13      14532.02      15055.59       175.86 o                         
  -3   4  13       1260.09       1476.15        66.99 o                         
  -2   4  13          5.00        -50.32        50.32 o                         
  -1   4  13         32.53         67.28        50.43 o                         
   0   4  13       1564.36       1529.54        49.05 o                         
   1   4  13          0.19        -15.37        38.03 o                         
   2   4  13       8318.64       8324.40       125.47 o                         
   3   4  13       2390.11       2195.82        59.91 o                         
   4   4  13         76.27         67.46        59.50 o                         
   5   4  13        411.82        500.25        62.22 o                         
   6   4  13          1.66        -56.33        56.33 o                         
   7   4  13        124.07         34.46        62.04 o                         
   8   4  13       1135.78       1094.51        71.84 o                         
   9   4  13        107.98        220.49        77.78 o                         
  10   4  13         13.25        -84.69        84.69 o                         
  11   4  13        202.71        150.60       114.00 o                         
  12   4  13         10.61        -57.10       123.27 o                         
 -12   5  13        384.14        867.97       159.28 o                         
 -11   5  13        142.39        267.74       122.68 o                         
 -10   5  13          0.49          4.97       108.68 o                         
  -9   5  13         24.55        -61.95        94.07 o                         
  -8   5  13         88.73         73.17        92.79 o                         
  -7   5  13        171.02         78.52       102.59 o                         
  -6   5  13       5987.81       6410.31       163.12 o                         
  -5   5  13        492.17        485.03        74.06 o                         
  -4   5  13        268.06        184.98        71.18 o                         
  -3   5  13         29.56        -48.96        71.23 o                         
  -2   5  13       2545.06       2628.71        79.61 o                         
  -1   5  13        201.33        101.98        54.35 o                         
   0   5  13        251.38        174.31        39.02 o                         
   1   5  13        144.38        166.53        48.75 o                         
   2   5  13       3773.20       3819.28        97.78 o                         
   3   5  13          3.78        -51.87        51.87 o                         
   4   5  13       2849.14       2948.23        89.29 o                         
   5   5  13          1.63        -27.18        60.56 o                         
   6   5  13       1586.58       1543.32        72.45 o                         
   7   5  13        450.34        419.10        56.02 o                         
   8   5  13        657.68        571.45        61.23 o                         
   9   5  13         34.04         87.74        62.44 o                         
  10   5  13         83.76        -80.15        81.12 o                         
  11   5  13         19.12        107.95       130.37 o                         
 -11   6  13        153.26       -116.39       139.53 o                         
 -10   6  13          0.33        -15.80       132.09 o                         
  -9   6  13         41.41        -59.36       114.62 o                         
  -8   6  13       2541.84       2758.68       129.64 o                         
  -7   6  13        191.59        247.08        96.68 o                         
  -6   6  13        114.13        115.41        95.70 o                         
  -5   6  13        117.81        -30.11        76.11 o                         
  -4   6  13        505.47        509.22        75.91 o                         
  -3   6  13        945.69        766.27        84.88 o                         
  -2   6  13       1817.82       2001.35        91.29 o                         
  -1   6  13          7.44        -10.65        63.13 o                         
   0   6  13        461.61        437.00        63.57 o                         
   1   6  13         25.56         67.02        55.36 o                         
   2   6  13          3.22        -19.26        53.87 o                         
   3   6  13         40.24         37.74        69.82 o                         
   4   6  13       3357.00       3672.54       101.82 o                         
   5   6  13       3996.24       4241.79       107.82 o                         
   6   6  13       1072.20       1089.01        67.46 o                         
   7   6  13       1194.21       1038.54        83.18 o                         
   8   6  13          5.17        -93.32        93.32 o                         
   9   6  13          0.96       -102.77       108.94 o                         
  10   6  13         64.93        -12.32        79.40 o                         
 -10   7  13        205.51        420.61       145.46 o                         
  -9   7  13        135.31        -48.71       140.24 o                         
  -8   7  13         60.90         89.32       118.89 o                         
  -7   7  13       1978.12       2323.06       129.90 o                         
  -6   7  13        571.45        436.68       109.22 o                         
  -5   7  13       1891.68       1974.70       114.52 o                         
  -4   7  13        327.58        141.31       104.35 o                         
  -3   7  13        959.37       1124.87        97.55 o                         
  -2   7  13         95.66        -67.66        87.60 o                         
  -1   7  13        921.50        892.61        91.74 o                         
   0   7  13       1366.91       1354.49        92.13 o                         
   1   7  13        270.47        244.40        77.25 o                         
   2   7  13          0.52         26.05        86.66 o                         
   3   7  13       2020.26       1967.40        95.03 o                         
   4   7  13         22.78        -17.44        76.13 o                         
   5   7  13        165.43         55.41        70.22 o                         
   6   7  13        204.79        364.34        86.20 o                         
   7   7  13        388.75        471.67        64.24 o                         
   8   7  13         25.86         28.31       112.11 o                         
   9   7  13          1.29        -81.25       118.71 o                         
  -9   8  13         28.54        138.16       148.95 o                         
  -8   8  13          1.43        -49.72       138.77 o                         
  -7   8  13         32.68         21.21       124.29 o                         
  -6   8  13         43.01       -109.78       114.60 o                         
  -5   8  13        901.50        905.93       112.67 o                         
  -4   8  13        336.96        380.39       105.52 o                         
  -3   8  13       1090.05        810.37       101.76 o                         
  -2   8  13        658.83        627.90        99.78 o                         
  -1   8  13         35.90         50.63        92.88 o                         
   0   8  13        307.68         93.20       121.46 o                         
   1   8  13       1439.09       1794.41       131.04 o                         
   2   8  13       1226.11       1300.71        97.54 o                         
   3   8  13        868.42        833.30        96.73 o                         
   4   8  13        402.21        342.91        90.90 o                         
   5   8  13        185.52        170.28        94.12 o                         
   6   8  13        462.68        459.03        95.94 o                         
   7   8  13         31.80        -92.32        92.32 o                         
   8   8  13          2.58        -88.96        88.96 o                         
  -7   9  13          2.36       -145.26       145.26 o                         
  -6   9  13         44.50        -35.86       138.73 o                         
  -5   9  13        108.80       -120.75       120.75 o                         
  -4   9  13        111.19         35.98       109.34 o                         
  -3   9  13          1.14       -106.42       106.42 o                         
  -2   9  13         60.59       -116.42       116.42 o                         
  -1   9  13        469.24        561.36       123.14 o                         
   0   9  13         20.97         53.18       116.19 o                         
   1   9  13        526.21        598.40       126.08 o                         
   2   9  13         36.39        -46.38       130.31 o                         
   3   9  13        184.13        -45.64       139.92 o                         
   4   9  13        140.56        125.17       119.94 o                         
   5   9  13        173.98        246.70       148.12 o                         
   6   9  13          0.05       -120.19       120.19 o                         
  -4  10  13         23.12       -131.93       131.93 o                         
  -3  10  13          3.05       -122.42       122.42 o                         
  -2  10  13         39.19       -128.46       128.46 o                         
  -1  10  13        548.41        357.27       148.21 o                         
   0  10  13          2.24       -147.14       147.14 o                         
   1  10  13         93.80         38.35       186.79 o                         
   2  10  13        183.95        279.41       129.83 o                         
   3  10  13        285.41        334.77       142.48 o                         
 -12   0  14        280.92        143.73       212.92 o                         
 -10   0  14        583.86        769.21       138.88 o                         
  -8   0  14         78.97        147.23       102.56 o                         
  -6   0  14       7304.52       7523.46       163.68 o                         
  -4   0  14         31.07        -67.43        67.43 o                         
  -2   0  14      11741.05      12263.79       187.22 o                         
   0   0  14       5480.96       5435.59       153.39 o                         
   2   0  14       2413.34       2520.98        98.22 o                         
   4   0  14         10.85        -10.36        54.40 o                         
   6   0  14       8371.48       8339.84       251.85 o                         
   8   0  14       1108.53       1246.61       169.05 o                         
  10   0  14        749.63        961.76       167.29 o                         
  12   0  14        403.91        391.32       246.07 o                         
 -13   1  14         23.15        341.00       155.50 o                         
 -12   1  14        314.17        301.75       133.56 o                         
 -11   1  14        159.99        136.23        99.05 o                         
 -10   1  14        507.36        602.84        95.94 o                         
  -9   1  14       1014.83        964.14        88.42 o                         
  -8   1  14       2738.58       2943.79        96.80 o                         
  -7   1  14       1290.31       1282.42        71.34 o                         
  -6   1  14       4655.14       5067.52       108.81 o                         
  -5   1  14       5409.98       5391.07        90.97 o                         
  -4   1  14       3670.87       3530.52        67.93 o                         
  -3   1  14       2238.05       2283.93        58.04 o                         
  -2   1  14       1011.15        947.67        49.52 o                         
  -1   1  14       1007.55        876.13        47.64 o                         
   0   1  14         15.50          4.73        41.51 o                         
   1   1  14         10.35         52.47        43.73 o                         
   2   1  14      14749.87      14495.06       153.32 o                         
   3   1  14         32.01         58.99        37.66 o                         
   4   1  14       2074.63       1996.77        54.50 o                         
   5   1  14          2.89         27.46        38.78 o                         
   6   1  14       4825.89       4619.28       131.22 o                         
   7   1  14       1256.11       1200.49        71.34 o                         
   8   1  14        145.52        114.15        99.35 o                         
   9   1  14        810.02        881.38        97.91 o                         
  10   1  14        366.05        535.00       106.79 o                         
  11   1  14         14.62         76.61       104.77 o                         
  12   1  14        113.78        100.42       118.91 o                         
 -13   2  14         25.57        -15.98       159.72 o                         
 -12   2  14        112.96          8.04       123.02 o                         
 -11   2  14          6.79         66.41       113.73 o                         
 -10   2  14        102.33        -21.49       104.97 o                         
  -9   2  14        934.22        792.39        89.55 o                         
  -8   2  14        470.75        449.44        80.57 o                         
  -7   2  14          6.09          5.40        71.62 o                         
  -6   2  14       5606.33       5751.54       122.21 o                         
  -5   2  14       1493.61       1395.76        73.67 o                         
  -4   2  14       1797.50       1745.53        60.95 o                         
  -3   2  14        411.47        405.25        39.62 o                         
  -2   2  14       3284.50       3123.87        75.21 o                         
  -1   2  14         44.36         14.53        38.46 o                         
   0   2  14        474.36        414.06        37.23 o                         
   1   2  14        357.17        358.73        36.85 o                         
   2   2  14       3043.53       2901.67        67.98 o                         
   3   2  14       8556.16       8030.57       132.71 o                         
   4   2  14      14394.08      14289.55       154.18 o                         
   5   2  14       2817.34       2689.17        82.14 o                         
   6   2  14        160.79         73.59        59.18 o                         
   7   2  14        165.07        179.98        64.62 o                         
   8   2  14        115.48        106.00        74.43 o                         
   9   2  14        262.02        277.91        87.06 o                         
  10   2  14        559.57        561.58       101.04 o                         
  11   2  14          5.38         83.74       113.49 o                         
  12   2  14        321.93        491.90       125.95 o                         
 -12   3  14         19.10         -8.57       201.64 o                         
 -11   3  14        605.77        690.13       147.44 o                         
 -10   3  14        600.52        758.30        99.08 o                         
  -9   3  14       2126.54       2297.37       106.99 o                         
  -8   3  14         35.33        128.90        83.18 o                         
  -7   3  14       5960.64       6064.55       139.80 o                         
  -6   3  14          0.13        -74.40        74.40 o                         
  -5   3  14        761.16        837.68        67.72 o                         
  -4   3  14       4981.03       5112.84       108.09 o                         
  -3   3  14       3025.40       3232.38        74.31 o                         
  -2   3  14        265.96        248.20        45.40 o                         
  -1   3  14        519.89        404.82        41.63 o                         
   0   3  14        427.84        545.83        43.01 o                         
   1   3  14       3489.56       3549.75        88.03 o                         
   2   3  14       4389.85       4360.91        98.43 o                         
   3   3  14        622.78        612.63        41.63 o                         
   4   3  14         24.60         36.08        59.93 o                         
   5   3  14       4009.57       4164.38       120.03 o                         
   6   3  14        275.76        273.40        63.52 o                         
   7   3  14        287.96        255.26        65.31 o                         
   8   3  14        160.06        279.20        81.11 o                         
   9   3  14         53.58        117.13        90.41 o                         
  10   3  14         28.97         66.22        96.59 o                         
  11   3  14        947.22        709.83       122.13 o                         
  12   3  14         15.85       -135.85       135.85 o                         
 -12   4  14        155.17        480.90       134.94 o                         
 -11   4  14         25.08         98.22       141.11 o                         
 -10   4  14        127.31        232.07       110.40 o                         
  -9   4  14        601.62        633.46       107.35 o                         
  -8   4  14       1048.62        893.56        99.48 o                         
  -7   4  14        338.57        205.26        88.77 o                         
  -6   4  14        160.09        100.48        79.42 o                         
  -5   4  14       8625.77       9226.30       163.43 o                         
  -4   4  14         85.13        127.95        66.25 o                         
  -3   4  14        323.59        215.98        63.92 o                         
  -2   4  14        648.81        538.19        63.28 o                         
  -1   4  14       1805.68       1857.07        66.11 o                         
   0   4  14        797.41        746.61        43.42 o                         
   1   4  14       3748.42       3954.26        83.45 o                         
   2   4  14       1099.18       1221.84        57.28 o                         
   3   4  14       6344.80       6616.94       119.24 o                         
   4   4  14         40.64        -61.73        61.73 o                         
   5   4  14        802.02        829.04        72.15 o                         
   6   4  14        975.74        959.27        74.85 o                         
   7   4  14       2657.95       2663.40        93.27 o                         
   8   4  14        144.71        139.07        81.19 o                         
   9   4  14         76.37        104.25        73.02 o                         
  10   4  14         14.50        -86.88        86.88 o                         
  11   4  14        355.84        306.88       154.82 o                         
 -11   5  14          0.65         27.96       189.42 o                         
 -10   5  14          6.24       -131.84       131.84 o                         
  -9   5  14          6.58       -109.39       109.39 o                         
  -8   5  14         51.35        -80.73        91.31 o                         
  -7   5  14        817.24        627.53        97.11 o                         
  -6   5  14          7.16         39.90        85.92 o                         
  -5   5  14       1422.74       1325.56        84.02 o                         
  -4   5  14        125.82         41.31        71.65 o                         
  -3   5  14        957.93        913.23        78.44 o                         
  -2   5  14       2028.81       1958.14        79.11 o                         
  -1   5  14       3381.33       3450.70        93.82 o                         
   0   5  14       5402.46       5413.98       107.00 o                         
   1   5  14        148.61         87.93        53.68 o                         
   2   5  14       3749.00       3868.36       103.83 o                         
   3   5  14        207.81         93.37        63.86 o                         
   4   5  14         79.81         36.57        68.23 o                         
   5   5  14       1608.34       1541.65        77.51 o                         
   6   5  14        617.79        581.87        72.32 o                         
   7   5  14         63.17        160.01        65.08 o                         
   8   5  14        305.70        155.90        77.26 o                         
   9   5  14        193.47        114.05        88.83 o                         
  10   5  14         56.83        101.21       109.21 o                         
  11   5  14        229.77         68.51       115.36 o                         
 -10   6  14          2.14        -28.53       132.49 o                         
  -9   6  14         29.20        -10.21       124.28 o                         
  -8   6  14        296.54        282.20       116.03 o                         
  -7   6  14         51.99       -112.23       112.23 o                         
  -6   6  14        311.08        193.49       107.28 o                         
  -5   6  14        176.85         86.82        86.28 o                         
  -4   6  14        382.53        257.20        80.17 o                         
  -3   6  14       3285.18       2977.69       102.42 o                         
  -2   6  14       1401.68       1277.77        82.35 o                         
  -1   6  14       1153.64       1056.39        78.32 o                         
   0   6  14         42.12        -66.63        66.63 o                         
   1   6  14        251.14        210.41        68.34 o                         
   2   6  14         58.02         80.67        71.45 o                         
   3   6  14       1504.82       1420.53        96.63 o                         
   4   6  14         23.24         40.72        70.28 o                         
   5   6  14        149.09        191.97        85.32 o                         
   6   6  14        109.96        177.27        81.39 o                         
   7   6  14        239.86        238.64        73.44 o                         
   8   6  14         11.02        -80.65        80.65 o                         
   9   6  14        523.78        357.20       109.96 o                         
  10   6  14        244.97        224.86       122.15 o                         
  -9   7  14        104.27        284.64       135.20 o                         
  -8   7  14        302.52        272.79       128.21 o                         
  -7   7  14        666.12        604.95       116.76 o                         
  -6   7  14        120.52        -34.57       102.81 o                         
  -5   7  14         16.70         60.98        98.02 o                         
  -4   7  14         14.56        -98.27        98.27 o                         
  -3   7  14        762.60        706.37        98.53 o                         
  -2   7  14        425.55        348.67        84.33 o                         
  -1   7  14         26.90        -38.54        89.29 o                         
   0   7  14         93.77         93.61        82.03 o                         
   1   7  14       2040.00       1866.24       101.92 o                         
   2   7  14        257.04        142.05        84.99 o                         
   3   7  14       1398.54       1412.73        97.52 o                         
   4   7  14        333.06        308.59        92.87 o                         
   5   7  14        298.10        224.39        74.21 o                         
   6   7  14        592.89        579.73        79.52 o                         
   7   7  14         42.50        -81.38        81.38 o                         
   8   7  14         35.61        -98.21       102.27 o                         
   9   7  14          4.18        -13.17       119.11 o                         
  -8   8  14         14.98       -145.98       145.98 o                         
  -7   8  14          2.54         36.82       136.46 o                         
  -6   8  14       1352.03       1689.75       153.85 o                         
  -5   8  14        337.14        398.39       133.83 o                         
  -4   8  14        863.26        723.46       117.98 o                         
  -3   8  14          1.82       -108.14       108.14 o                         
  -2   8  14        127.44       -110.19       110.19 o                         
  -1   8  14          7.15       -100.92       100.92 o                         
   0   8  14        794.36        774.88       174.00 o                         
   1   8  14        252.89        210.32       102.76 o                         
   2   8  14          4.04         30.83       103.03 o                         
   3   8  14         51.30        -30.23       103.83 o                         
   4   8  14        770.95        868.01       130.36 o                         
   5   8  14         24.70       -117.90       117.90 o                         
   6   8  14         17.39          1.14       109.54 o                         
   7   8  14         76.06       -122.97       122.97 o                         
  -6   9  14         25.64        156.15       140.04 o                         
  -5   9  14        240.32        173.23       137.63 o                         
  -4   9  14        497.05        509.96       135.16 o                         
  -3   9  14        291.75          2.60       116.57 o                         
  -2   9  14        120.23          9.18       121.26 o                         
  -1   9  14        761.26        646.87       121.12 o                         
   0   9  14        111.30         50.53       126.54 o                         
   1   9  14        366.46        341.89       122.32 o                         
   2   9  14        508.26        444.39       127.34 o                         
   3   9  14        117.84        -65.99       157.29 o                         
   4   9  14         87.26        380.88       127.02 o                         
   5   9  14         77.52       -113.99       133.67 o                         
  -1  10  14        107.20       -131.00       131.00 o                         
   0  10  14          0.51        -96.42       135.08 o                         
   1  10  14        120.63        -91.33       178.08 o                         
 -13   0  15        896.96       1528.64       286.59 o                         
 -11   0  15        315.30        405.55       171.15 o                         
  -9   0  15        179.43        328.87       125.94 o                         
  -7   0  15       3479.49       3569.15       149.51 o                         
  -5   0  15       2304.52       2729.57       135.27 o                         
  -3   0  15        212.26         68.18        72.50 o                         
  -1   0  15        112.99        106.53        73.47 o                         
   1   0  15       4544.07       4688.71       127.85 o                         
   3   0  15       9122.90       9271.41       162.41 o                         
   5   0  15        762.91        823.10        72.77 o                         
   7   0  15         39.64        -68.81       133.71 o                         
   9   0  15          4.88          9.50       131.69 o                         
  11   0  15       1647.41       1725.38       190.92 o                         
 -12   1  15          0.11        152.59       161.92 o                         
 -11   1  15         38.08       -151.58       151.58 o                         
 -10   1  15        209.71        138.20       100.52 o                         
  -9   1  15         52.35        -91.35        91.35 o                         
  -8   1  15        296.53        235.02        80.74 o                         
  -7   1  15        167.06         36.90        71.27 o                         
  -6   1  15        332.07        356.36        69.38 o                         
  -5   1  15        529.70        590.67        57.36 o                         
  -4   1  15       2320.97       2264.95        69.03 o                         
  -3   1  15        221.69        225.84        51.35 o                         
  -2   1  15       5070.30       5020.35       106.60 o                         
  -1   1  15        486.91        565.74        48.53 o                         
   0   1  15       8245.55       8416.24       134.00 o                         
   1   1  15       2649.31       2614.84        74.39 o                         
   2   1  15       2428.73       2584.72        75.41 o                         
   3   1  15       1700.96       1694.26        52.05 o                         
   4   1  15          0.65        -50.10        50.10 o                         
   5   1  15       2557.04       2367.84        73.40 o                         
   6   1  15         73.16         62.35        56.60 o                         
   7   1  15        169.56         85.67        98.37 o                         
   8   1  15          2.48         69.45        89.41 o                         
   9   1  15        543.25        652.77       103.72 o                         
  10   1  15         28.16        256.93       115.60 o                         
  11   1  15        193.07        202.42       152.18 o                         
  12   1  15        110.77        212.09       147.58 o                         
 -12   2  15        157.42        198.82       142.57 o                         
 -11   2  15        710.44        429.47       126.79 o                         
 -10   2  15        244.82        236.65        98.32 o                         
  -9   2  15        223.50        121.58        87.29 o                         
  -8   2  15        160.10        -55.04        78.01 o                         
  -7   2  15       1323.27       1202.55        84.58 o                         
  -6   2  15        137.63        137.88        73.08 o                         
  -5   2  15         36.54        -60.77        60.77 o                         
  -4   2  15         17.39        -55.24        55.24 o                         
  -3   2  15       2818.13       2650.76        88.59 o                         
  -2   2  15        460.61        357.62        47.24 o                         
  -1   2  15         42.29         44.66        35.32 o                         
   0   2  15        621.18        594.96        44.84 o                         
   1   2  15        210.66        158.04        35.61 o                         
   2   2  15       2422.38       2311.15        61.94 o                         
   3   2  15        421.16        413.59        53.33 o                         
   4   2  15        224.56        184.53        56.07 o                         
   5   2  15       3126.04       3029.15        87.40 o                         
   6   2  15         54.04         78.84        63.30 o                         
   7   2  15        292.13        254.86        78.62 o                         
   8   2  15        280.42        262.74        89.33 o                         
   9   2  15        370.52        440.88       107.99 o                         
  10   2  15         87.79        -19.49       172.83 o                         
  11   2  15         17.56         95.74       201.56 o                         
 -12   3  15        398.27        249.24       229.18 o                         
 -11   3  15         21.95         29.27       119.39 o                         
 -10   3  15        380.58        343.67       125.19 o                         
  -9   3  15        420.28        482.64       101.18 o                         
  -8   3  15         97.27         58.56        85.28 o                         
  -7   3  15         72.34        -72.12        79.85 o                         
  -6   3  15       1615.10       1412.12        83.66 o                         
  -5   3  15       2981.22       2853.79        92.48 o                         
  -4   3  15       1504.47       1464.48        73.21 o                         
  -3   3  15       1255.00       1239.60        76.13 o                         
  -2   3  15        317.26        180.38        59.46 o                         
  -1   3  15         32.90         -0.88        56.05 o                         
   0   3  15        341.60        178.94        49.45 o                         
   1   3  15       1687.28       1680.65        63.81 o                         
   2   3  15       4105.90       4024.62        88.39 o                         
   3   3  15         16.25         20.11        53.68 o                         
   4   3  15       8382.46       8614.29       148.89 o                         
   5   3  15         12.11          3.15        68.31 o                         
   6   3  15          4.88        -40.97        70.58 o                         
   7   3  15       1581.51       1877.94        98.46 o                         
   8   3  15        194.63        176.86        84.83 o                         
   9   3  15        217.73        243.42       100.26 o                         
  10   3  15         36.14        -87.57       116.72 o                         
  11   3  15         19.02       -109.58       109.58 o                         
 -11   4  15          7.39        -45.89       144.55 o                         
 -10   4  15        125.16        224.53       126.40 o                         
  -9   4  15        988.96        850.29       106.13 o                         
  -8   4  15         17.80        -41.84        93.21 o                         
  -7   4  15        336.13        488.25        85.96 o                         
  -6   4  15         21.13        -80.51        80.51 o                         
  -5   4  15        569.18        504.34        79.65 o                         
  -4   4  15       1688.55       1722.91        83.69 o                         
  -3   4  15        185.65         60.69        72.28 o                         
  -2   4  15        227.58        204.86        73.59 o                         
  -1   4  15       1552.50       1478.96        75.77 o                         
   0   4  15         37.43        -57.66        57.66 o                         
   1   4  15        732.07        679.02        57.71 o                         
   2   4  15       2201.81       2103.25        81.99 o                         
   3   4  15        938.93       1077.41        82.56 o                         
   4   4  15         22.19        -65.04        72.72 o                         
   5   4  15        627.21        724.85        81.65 o                         
   6   4  15       1224.26       1492.97        91.53 o                         
   7   4  15         72.00         80.63        80.69 o                         
   8   4  15         48.18         72.52        73.81 o                         
   9   4  15         79.91         54.56       111.11 o                         
  10   4  15        113.55        -52.85       117.48 o                         
  11   4  15         82.18        132.14       134.81 o                         
 -11   5  15         23.70         61.54       147.99 o                         
 -10   5  15        110.93        -25.11       171.00 o                         
  -9   5  15        292.99        249.51       110.87 o                         
  -8   5  15        722.35        636.90       108.17 o                         
  -7   5  15       2371.22       2492.06       118.53 o                         
  -6   5  15         24.07         56.02        86.19 o                         
  -5   5  15        397.31        304.55        98.78 o                         
  -4   5  15        710.75        623.67        84.34 o                         
  -3   5  15         15.03        -74.73        74.73 o                         
  -2   5  15         17.34        -56.64        79.22 o                         
  -1   5  15       1329.56       1272.43        81.68 o                         
   0   5  15       1737.97       1666.36        86.89 o                         
   1   5  15        468.19        440.05        72.21 o                         
   2   5  15        477.47        380.13        70.85 o                         
   3   5  15         42.78        -61.10        71.74 o                         
   4   5  15       1806.83       1866.82        87.63 o                         
   5   5  15        685.91        697.94        87.94 o                         
   6   5  15         15.88          1.52        81.86 o                         
   7   5  15        213.46        161.93        75.17 o                         
   8   5  15         19.37         20.19        72.20 o                         
   9   5  15         24.80        -20.39        75.60 o                         
  10   5  15        551.78        448.58       102.72 o                         
 -10   6  15         36.25        142.97       151.42 o                         
  -9   6  15        401.65        439.96       193.25 o                         
  -8   6  15        161.34        131.82       128.55 o                         
  -7   6  15       1372.90       1404.83       125.17 o                         
  -6   6  15       1410.49       1224.50       109.95 o                         
  -5   6  15        203.84        229.67        93.33 o                         
  -4   6  15        210.76        249.25        90.20 o                         
  -3   6  15        530.61        429.91        89.21 o                         
  -2   6  15         54.22        -82.54        82.54 o                         
  -1   6  15         41.04         50.61        76.38 o                         
   0   6  15         90.13         31.95        75.58 o                         
   1   6  15       1988.51       2219.31       107.03 o                         
   2   6  15       1510.31       1636.77       107.90 o                         
   3   6  15        351.47        457.95        95.70 o                         
   4   6  15        503.94        565.80        79.30 o                         
   5   6  15         46.78        -46.63        80.24 o                         
   6   6  15        128.11         51.85        75.56 o                         
   7   6  15         13.64        -74.92        74.92 o                         
   8   6  15         82.86         10.15        77.61 o                         
   9   6  15         29.47       -112.10       129.84 o                         
  -9   7  15        300.59        506.03       172.53 o                         
  -8   7  15        230.75        263.05       177.53 o                         
  -7   7  15          0.02       -134.05       134.05 o                         
  -6   7  15         25.00        -68.56       126.35 o                         
  -5   7  15         15.63        -88.07       112.29 o                         
  -4   7  15        343.99        211.01       113.19 o                         
  -3   7  15        166.37        -84.23       107.78 o                         
  -2   7  15        226.19        -82.76        92.30 o                         
  -1   7  15        291.56        165.06        90.05 o                         
   0   7  15          0.61         88.45        93.17 o                         
   1   7  15        263.13        307.69       100.80 o                         
   2   7  15        522.33        497.90       103.36 o                         
   3   7  15       1102.31       1074.90       103.67 o                         
   4   7  15          0.02        -35.90        97.23 o                         
   5   7  15        765.12        635.14        95.96 o                         
   6   7  15        195.66        -90.30        90.30 o                         
   7   7  15        305.51        227.51        77.36 o                         
   8   7  15        457.59        309.75       100.32 o                         
  -7   8  15         16.94        -19.65       161.62 o                         
  -6   8  15         34.79        220.95       158.18 o                         
  -5   8  15        140.54         30.37       150.17 o                         
  -4   8  15        184.21        -23.75       134.12 o                         
  -3   8  15        169.95         85.66       117.24 o                         
  -2   8  15        598.73        450.99       122.33 o                         
  -1   8  15         94.24        -31.18       107.91 o                         
   0   8  15         72.54        -60.49       118.05 o                         
   1   8  15        415.54        438.97       123.05 o                         
   2   8  15        109.95        180.24       110.67 o                         
   3   8  15         35.98         12.24       138.83 o                         
   4   8  15        121.97       -111.21       172.21 o                         
   5   8  15        401.24        469.41       120.77 o                         
   6   8  15        437.11        234.32       146.13 o                         
  -4   9  15        191.22        195.78       155.23 o                         
  -3   9  15         28.00          0.63       132.26 o                         
  -2   9  15        567.99        328.21       134.57 o                         
  -1   9  15          2.76       -143.26       143.26 o                         
   0   9  15        308.77        418.31       151.23 o                         
   1   9  15          3.19         67.50       188.10 o                         
   2   9  15        178.69       -104.50       134.59 o                         
   3   9  15        401.49        357.55       161.44 o                         
   4   9  15          0.33        -99.63       153.51 o                         
 -12   0  16        351.60        268.70       294.60 o                         
 -10   0  16        299.43        299.21       181.21 o                         
  -8   0  16       1121.32       1274.12       197.81 o                         
  -6   0  16        540.66        595.44       101.00 o                         
  -4   0  16       2212.72       2278.09       137.22 o                         
  -2   0  16       9373.18       9923.34       229.10 o                         
   0   0  16       6038.35       6053.63       165.85 o                         
   2   0  16        722.45        609.38        88.17 o                         
   4   0  16        576.98        713.40        92.17 o                         
   6   0  16        798.16        894.24       233.23 o                         
   8   0  16        144.34        181.25       148.93 o                         
  10   0  16         52.95        -39.69       176.63 o                         
 -12   1  16        447.18        650.90       155.63 o                         
 -11   1  16          0.04         47.86       133.25 o                         
 -10   1  16        767.01        571.85       116.19 o                         
  -9   1  16        383.93        666.57       102.65 o                         
  -8   1  16        602.57        614.10        86.63 o                         
  -7   1  16        457.34        512.31        91.14 o                         
  -6   1  16        325.25        152.94        76.94 o                         
  -5   1  16        517.44        381.02        73.58 o                         
  -4   1  16        796.61        692.01        72.63 o                         
  -3   1  16        293.43        181.68        68.65 o                         
  -2   1  16        382.66        429.81        68.05 o                         
  -1   1  16          0.17        -61.35        61.35 o                         
   0   1  16       2214.35       2106.31        76.47 o                         
   1   1  16        984.08       1010.09        64.83 o                         
   2   1  16       1642.49       1787.44        70.02 o                         
   3   1  16        447.63        493.16        59.84 o                         
   4   1  16        105.54         58.01        67.51 o                         
   5   1  16        184.58        247.11        71.73 o                         
   6   1  16        291.39        347.15       126.24 o                         
   7   1  16        482.10        411.42       103.71 o                         
   8   1  16         82.72        228.07       107.28 o                         
   9   1  16        748.59        771.30       110.72 o                         
  10   1  16         13.50         34.39       127.92 o                         
  11   1  16        711.98        698.13       140.00 o                         
 -12   2  16        242.21        302.75       169.36 o                         
 -11   2  16       1667.54       1719.93       173.63 o                         
 -10   2  16        116.30        262.98       151.10 o                         
  -9   2  16        935.32       1040.95       122.50 o                         
  -8   2  16         61.48        -47.93        91.17 o                         
  -7   2  16          1.64        178.51       102.34 o                         
  -6   2  16       2010.56       2034.14       101.37 o                         
  -5   2  16         11.99        -76.02        76.02 o                         
  -4   2  16       2185.56       2272.24        95.49 o                         
  -3   2  16        393.53        402.41        67.96 o                         
  -2   2  16        462.36        349.01        75.99 o                         
  -1   2  16        901.73        943.40        66.72 o                         
   0   2  16        393.14        385.18        63.76 o                         
   1   2  16        685.04        643.83        63.05 o                         
   2   2  16         23.36         -6.20        59.97 o                         
   3   2  16       2619.24       2617.42        86.42 o                         
   4   2  16         10.41         50.14        66.16 o                         
   5   2  16        962.63       1035.56        77.84 o                         
   6   2  16         57.18        -84.62        84.62 o                         
   7   2  16         39.62        195.87        95.92 o                         
   8   2  16         13.35         19.57       106.73 o                         
   9   2  16        136.84         78.11       106.62 o                         
  10   2  16        323.31        513.58       122.53 o                         
  11   2  16          7.99        -70.52       129.66 o                         
 -11   3  16          0.18        177.49       176.62 o                         
 -10   3  16         66.83        351.44       127.65 o                         
  -9   3  16         52.25        105.42       107.45 o                         
  -8   3  16        236.53        219.92        98.66 o                         
  -7   3  16        462.65        387.53        98.01 o                         
  -6   3  16         54.77        -23.65        98.44 o                         
  -5   3  16        251.20        318.74        86.30 o                         
  -4   3  16        499.56        583.57        80.83 o                         
  -3   3  16        540.44        530.25        75.81 o                         
  -2   3  16         56.51          0.45        67.46 o                         
  -1   3  16       1188.84       1172.71        70.45 o                         
   0   3  16        551.28        461.47        65.50 o                         
   1   3  16         89.38        -28.89        56.59 o                         
   2   3  16        456.76        239.83        58.35 o                         
   3   3  16        592.55        438.40        70.89 o                         
   4   3  16          1.73        -68.96        68.96 o                         
   5   3  16        190.48        221.92        86.36 o                         
   6   3  16        109.33        158.72        83.28 o                         
   7   3  16        844.52        896.92       102.30 o                         
   8   3  16          5.84       -100.42       100.42 o                         
   9   3  16        228.79         60.19       154.74 o                         
  10   3  16          2.06         93.52       123.09 o                         
 -11   4  16        333.59        485.94       132.69 o                         
 -10   4  16         32.02          0.38       141.80 o                         
  -9   4  16         18.74        136.28       118.62 o                         
  -8   4  16        145.05         88.57       111.61 o                         
  -7   4  16        601.47        340.50        98.31 o                         
  -6   4  16          6.19         12.88        90.19 o                         
  -5   4  16        221.38          1.02        86.12 o                         
  -4   4  16       2222.40       2225.99       112.98 o                         
  -3   4  16       1732.19       1842.82        96.45 o                         
  -2   4  16       1697.11       1755.78        91.28 o                         
  -1   4  16       3026.10       3269.58       104.19 o                         
   0   4  16        273.27        168.73        72.95 o                         
   1   4  16        578.73        508.21        72.59 o                         
   2   4  16         31.73        -84.20        84.20 o                         
   3   4  16         26.11         20.55        75.90 o                         
   4   4  16        341.85        210.83        85.36 o                         
   5   4  16         57.57        -11.31        81.66 o                         
   6   4  16        490.08        521.35        79.75 o                         
   7   4  16        283.05        207.41        87.26 o                         
   8   4  16        118.93        278.95       160.20 o                         
   9   4  16         41.01         30.00       149.00 o                         
  10   4  16         71.05       -113.68       131.71 o                         
 -10   5  16         23.91        182.12       151.71 o                         
  -9   5  16        839.63        892.40       138.21 o                         
  -8   5  16        608.57        556.73       126.88 o                         
  -7   5  16        206.30        213.52       107.83 o                         
  -6   5  16         53.16         -8.11       110.84 o                         
  -5   5  16        228.42         66.05        87.26 o                         
  -4   5  16         16.14        -82.45        82.45 o                         
  -3   5  16        142.76         75.09        85.00 o                         
  -2   5  16        567.39        420.85        87.20 o                         
  -1   5  16        504.26        498.43        93.97 o                         
   0   5  16         72.94        145.38        79.27 o                         
   1   5  16       1859.18       1858.53       102.41 o                         
   2   5  16         16.95         35.95        89.57 o                         
   3   5  16       1062.81        845.96        94.70 o                         
   4   5  16        960.99        876.68        91.92 o                         
   5   5  16         12.03         87.78        86.96 o                         
   6   5  16        141.58         85.10        79.62 o                         
   7   5  16        161.38        132.52       100.84 o                         
   8   5  16          3.55       -100.46       100.46 o                         
   9   5  16        119.75       -125.59       125.59 o                         
  -9   6  16         87.14        282.05       208.70 o                         
  -8   6  16         84.21          4.55       154.93 o                         
  -7   6  16        168.27         63.53       127.11 o                         
  -6   6  16        183.72        141.02       119.02 o                         
  -5   6  16        491.75        168.66       114.38 o                         
  -4   6  16         55.06          9.46        98.56 o                         
  -3   6  16         44.55        -72.94       101.51 o                         
  -2   6  16        106.53        -26.97        90.84 o                         
  -1   6  16          0.58        -71.82        88.75 o                         
   0   6  16       1574.72       1330.16        98.80 o                         
   1   6  16        109.63        -93.37        93.37 o                         
   2   6  16        158.65        123.91        92.28 o                         
   3   6  16        298.97        180.52        97.80 o                         
   4   6  16        936.57        986.03        99.33 o                         
   5   6  16        781.66        685.92        98.54 o                         
   6   6  16        214.37        108.85        98.11 o                         
   7   6  16        176.48        229.82       132.78 o                         
   8   6  16        667.40        572.90       113.62 o                         
  -8   7  16       1014.76       1043.12       165.35 o                         
  -7   7  16        132.23        222.49       163.05 o                         
  -6   7  16        280.15        317.90       128.88 o                         
  -5   7  16         38.96         26.74       130.20 o                         
  -4   7  16         24.20        -58.99       120.31 o                         
  -3   7  16          1.36       -100.81       100.81 o                         
  -2   7  16          3.45        -70.46        95.87 o                         
  -1   7  16         64.63        -35.81       100.93 o                         
   0   7  16       1902.90       2035.54       128.17 o                         
   1   7  16        360.54        352.20       101.87 o                         
   2   7  16       1993.59       2173.93       137.70 o                         
   3   7  16        150.56         83.19       109.49 o                         
   4   7  16          6.73        -49.99       119.95 o                         
   5   7  16        166.37         -4.89       108.00 o                         
   6   7  16          0.18        -42.13       114.16 o                         
   7   7  16        137.58         37.16       157.69 o                         
  -6   8  16        290.38        293.06       153.17 o                         
  -5   8  16        348.09         66.82       149.36 o                         
  -4   8  16          0.29       -138.78       138.78 o                         
  -3   8  16         10.46       -126.93       126.93 o                         
  -2   8  16        241.58         82.38       122.14 o                         
  -1   8  16        161.84        107.45       136.12 o                         
   0   8  16        942.80        883.11       147.41 o                         
   1   8  16         70.46       -125.96       125.96 o                         
   2   8  16         38.29       -117.37       149.06 o                         
   3   8  16        991.78       1067.72       130.01 o                         
   4   8  16          0.47       -126.08       126.08 o                         
   5   8  16         89.54         99.04       162.92 o                         
  -2   9  16        187.70        -75.98       155.15 o                         
  -1   9  16        418.87        288.94       147.66 o                         
   0   9  16         60.45       -193.19       193.19 o                         
   1   9  16         47.73         10.41       148.81 o                         
 -11   0  17         30.06        -45.10       220.68 o                         
  -9   0  17       4484.37       4503.96       221.25 o                         
  -7   0  17        487.99        684.98       161.92 o                         
  -5   0  17        197.35        116.62       125.94 o                         
  -3   0  17       1643.81       1618.72       124.62 o                         
  -1   0  17         62.39        151.55       114.59 o                         
   1   0  17        611.78        581.02        96.54 o                         
   3   0  17       2912.57       2882.40       140.23 o                         
   5   0  17       1854.11       1576.04       156.49 o                         
   7   0  17         48.66        138.37       155.78 o                         
   9   0  17        216.55         58.52       163.16 o                         
 -11   1  17        740.05        629.08       174.55 o                         
 -10   1  17         16.89        112.31       123.19 o                         
  -9   1  17        509.95        532.81       115.96 o                         
  -8   1  17       1090.68       1099.88       117.80 o                         
  -7   1  17        490.88        407.66       102.80 o                         
  -6   1  17       2463.29       2402.07       126.66 o                         
  -5   1  17       3269.14       3490.04       118.63 o                         
  -4   1  17        396.56        249.20        93.20 o                         
  -3   1  17        119.45        101.65        90.18 o                         
  -2   1  17        294.76        263.03        73.44 o                         
  -1   1  17       5668.82       5572.05       125.52 o                         
   0   1  17          7.80        -32.55        72.56 o                         
   1   1  17          0.86          3.30        66.32 o                         
   2   1  17       1076.45        945.57        74.66 o                         
   3   1  17        247.99        104.06        66.78 o                         
   4   1  17         28.41        -21.23        93.32 o                         
   5   1  17        162.01        167.63        99.90 o                         
   6   1  17        234.09        216.33       104.57 o                         
   7   1  17        350.58        378.15       113.13 o                         
   8   1  17         42.04        216.95       118.09 o                         
   9   1  17        313.21        382.95       139.58 o                         
  10   1  17         15.35        -81.31       132.50 o                         
 -11   2  17        894.81       1064.02       166.14 o                         
 -10   2  17         75.43        139.88       137.02 o                         
  -9   2  17        247.99        140.02       123.33 o                         
  -8   2  17         52.17        -38.19       110.86 o                         
  -7   2  17         62.91        -78.82        93.96 o                         
  -6   2  17        528.06        661.64       106.08 o                         
  -5   2  17         33.79        -98.89        98.89 o                         
  -4   2  17        225.63        119.80        89.65 o                         
  -3   2  17       2758.67       2765.08       114.69 o                         
  -2   2  17       1360.62       1395.79        92.51 o                         
  -1   2  17          8.15         66.89        80.13 o                         
   0   2  17       1320.24       1290.73        78.95 o                         
   1   2  17       2375.88       2504.55        96.88 o                         
   2   2  17       2226.61       2066.71        91.65 o                         
   3   2  17        574.26        513.54        89.32 o                         
   4   2  17        104.05         73.51        94.96 o                         
   5   2  17       1835.43       1800.49        97.17 o                         
   6   2  17        658.99        474.59       106.89 o                         
   7   2  17       1731.80       1780.89       119.99 o                         
   8   2  17        218.87        269.01       115.14 o                         
   9   2  17         59.07         70.48       121.89 o                         
  10   2  17         48.04         77.49       137.64 o                         
 -11   3  17        133.98        184.88       169.37 o                         
 -10   3  17       2701.68       2776.60       179.82 o                         
  -9   3  17         25.17        125.89       136.27 o                         
  -8   3  17        199.95        147.92       124.29 o                         
  -7   3  17        647.69        546.05       107.69 o                         
  -6   3  17         37.91       -105.23       105.23 o                         
  -5   3  17        269.72        199.60        99.21 o                         
  -4   3  17       1266.08       1337.82       104.91 o                         
  -3   3  17        342.91        408.65       103.36 o                         
  -2   3  17       1128.28       1261.28        96.23 o                         
  -1   3  17       1890.59       2012.17        99.76 o                         
   0   3  17       2207.96       2097.26        98.77 o                         
   1   3  17          0.35        -46.70        96.29 o                         
   2   3  17         33.69         19.08        97.87 o                         
   3   3  17         94.12        -14.43        92.00 o                         
   4   3  17        108.70        -70.23        88.96 o                         
   5   3  17         47.76         23.15        90.07 o                         
   6   3  17         53.53         43.15       104.49 o                         
   7   3  17         73.72       -106.76       106.76 o                         
   8   3  17        676.46        538.61       117.48 o                         
   9   3  17         12.52       -128.37       128.37 o                         
  10   3  17        400.41        216.70       132.74 o                         
 -10   4  17          4.51        -38.88       170.84 o                         
  -9   4  17         97.29        131.06       159.40 o                         
  -8   4  17        682.77        438.31       118.71 o                         
  -7   4  17        291.34        495.71       119.81 o                         
  -6   4  17         10.02       -102.39       105.42 o                         
  -5   4  17        200.70        116.67        99.77 o                         
  -4   4  17       2799.74       2787.54       125.48 o                         
  -3   4  17          8.26        -31.79        93.36 o                         
  -2   4  17       6924.20       7357.04       180.31 o                         
  -1   4  17        229.38        161.61        91.38 o                         
   0   4  17         55.33        -85.68        85.68 o                         
   1   4  17         86.64         11.85       103.93 o                         
   2   4  17        375.42        256.40        97.56 o                         
   3   4  17        663.18        673.17        92.33 o                         
   4   4  17        135.68         27.29       100.32 o                         
   5   4  17        114.31        -14.36       122.04 o                         
   6   4  17        138.42        178.76        96.91 o                         
   7   4  17        237.06        368.89       100.94 o                         
   8   4  17          7.00         83.68       114.04 o                         
   9   4  17         44.14         34.71       127.43 o                         
  -9   5  17         71.32          7.83       156.84 o                         
  -8   5  17        318.42        362.24       161.01 o                         
  -7   5  17         67.42        215.60       129.75 o                         
  -6   5  17        193.66         53.48       110.23 o                         
  -5   5  17          2.12        -32.77        97.33 o                         
  -4   5  17        436.16        410.07       108.67 o                         
  -3   5  17          5.85         44.45       100.44 o                         
  -2   5  17        505.04        305.86       122.59 o                         
  -1   5  17       1950.01       1831.92       105.44 o                         
   0   5  17         81.04         55.48        90.44 o                         
   1   5  17       2644.23       2677.73       126.25 o                         
   2   5  17        965.73        942.62       106.81 o                         
   3   5  17          4.55        -10.56       102.67 o                         
   4   5  17         12.51         -5.17       107.94 o                         
   5   5  17          2.65         29.37        96.92 o                         
   6   5  17         55.82        129.66       102.80 o                         
   7   5  17         79.71        156.49       118.67 o                         
   8   5  17         41.05       -103.87       103.87 o                         
  -8   6  17        202.88         48.68       149.35 o                         
  -7   6  17        379.81        364.36       163.47 o                         
  -6   6  17        704.87        860.42       155.32 o                         
  -5   6  17        174.25        -97.15       120.57 o                         
  -4   6  17        140.51         41.69       113.12 o                         
  -3   6  17        114.91         80.23       107.18 o                         
  -2   6  17         69.53        -79.78       106.11 o                         
  -1   6  17         30.50        -75.01       117.43 o                         
   0   6  17       1758.17       1967.97       118.00 o                         
   1   6  17       1043.29       1084.66       111.28 o                         
   2   6  17        227.40        108.87       106.94 o                         
   3   6  17          8.67        -26.68       108.50 o                         
   4   6  17         10.18       -104.06       104.06 o                         
   5   6  17        123.18         34.94       103.09 o                         
   6   6  17         80.92        288.09       112.00 o                         
   7   6  17        140.33        -74.72       111.25 o                         
  -6   7  17        109.68        145.72       182.74 o                         
  -5   7  17         48.52        -52.75       156.90 o                         
  -4   7  17        415.90        259.52       137.47 o                         
  -3   7  17        175.24         15.01       141.69 o                         
  -2   7  17        525.94        723.21       140.61 o                         
  -1   7  17        341.21        369.58       166.57 o                         
   0   7  17        420.86        295.77       125.21 o                         
   1   7  17         22.73        163.08       126.51 o                         
   2   7  17         98.61        -42.25       133.38 o                         
   3   7  17        566.90        390.13       127.05 o                         
   4   7  17        265.70        351.07       122.88 o                         
   5   7  17          0.21         42.75       114.78 o                         
  -4   8  17        123.59        -23.85       146.10 o                         
  -3   8  17       1197.76       1404.66       153.15 o                         
  -2   8  17         11.10         -5.90       171.78 o                         
  -1   8  17        705.35        566.37       160.31 o                         
   0   8  17          5.68       -141.23       141.23 o                         
   1   8  17         95.10        122.12       170.46 o                         
   2   8  17        241.33         92.67       212.35 o                         
   3   8  17          0.48         41.09       136.15 o                         
 -10   0  18        437.41        283.85       245.53 o                         
  -8   0  18         12.01         99.52       177.28 o                         
  -6   0  18         44.46        -16.71       183.21 o                         
  -4   0  18       7651.15       8988.50       286.96 o                         
  -2   0  18         69.57        238.85       132.67 o                         
   0   0  18       5459.52       6246.86       227.89 o                         
   2   0  18        493.22        574.76       266.71 o                         
   4   0  18        150.61        -47.91       147.27 o                         
   6   0  18        837.75        794.37       148.42 o                         
   8   0  18       1320.24       1477.60       190.89 o                         
 -10   1  18        181.12        412.11       199.13 o                         
  -9   1  18          4.13        -61.84       123.14 o                         
  -8   1  18       1113.92       1167.26       116.85 o                         
  -7   1  18          0.18        135.71       104.76 o                         
  -6   1  18        773.08        593.72       109.43 o                         
  -5   1  18          1.36        -38.17        96.69 o                         
  -4   1  18        267.66        207.32        88.94 o                         
  -3   1  18       2371.86       2387.34       117.25 o                         
  -2   1  18       3047.18       2866.74       119.79 o                         
  -1   1  18       2920.75       3157.58       115.31 o                         
   0   1  18        988.75       1153.31        90.34 o                         
   1   1  18        776.65        757.76        90.48 o                         
   2   1  18        499.53        393.66        83.12 o                         
   3   1  18       1032.76       1080.16        96.76 o                         
   4   1  18        919.43        815.16        96.50 o                         
   5   1  18        254.42        190.77       110.89 o                         
   6   1  18        950.26        960.54       115.77 o                         
   7   1  18        131.45        118.15       111.40 o                         
   8   1  18       1029.67       1007.83       158.93 o                         
   9   1  18          1.47        143.92       146.26 o                         
 -10   2  18       1675.84       2166.99       180.99 o                         
  -9   2  18        474.83        500.59       165.36 o                         
  -8   2  18        268.34        233.02       123.01 o                         
  -7   2  18        227.81        299.83       111.39 o                         
  -6   2  18        267.28        162.43        98.88 o                         
  -5   2  18         48.50        -97.53        97.53 o                         
  -4   2  18        838.24        837.40       101.89 o                         
  -3   2  18       1040.60        976.07        93.44 o                         
  -2   2  18       2061.41       2101.14       125.76 o                         
  -1   2  18       1126.25       1059.77       109.76 o                         
   0   2  18       5055.04       5058.50       163.55 o                         
   1   2  18         71.93        -93.59        93.59 o                         
   2   2  18        529.38        456.26        94.24 o                         
   3   2  18        152.98        187.09        91.99 o                         
   4   2  18         93.41        166.49        96.75 o                         
   5   2  18       1291.20       1535.72       123.60 o                         
   6   2  18         24.82        -87.60       111.83 o                         
   7   2  18        107.02        115.20       135.19 o                         
   8   2  18        631.43        808.49       134.22 o                         
   9   2  18        332.82        254.55       131.93 o                         
 -10   3  18          1.62          2.36       167.84 o                         
  -9   3  18         20.27         47.78       140.41 o                         
  -8   3  18       1046.86        881.96       149.38 o                         
  -7   3  18        245.59        285.65       125.43 o                         
  -6   3  18         26.01         13.10       123.89 o                         
  -5   3  18         52.80         10.27       128.25 o                         
  -4   3  18        344.67        202.02        97.98 o                         
  -3   3  18       2578.85       2584.93       117.49 o                         
  -2   3  18       2578.03       2675.26       118.62 o                         
  -1   3  18         76.31        -91.60        91.60 o                         
   0   3  18         21.11        -31.35        84.73 o                         
   1   3  18       5844.52       6471.08       241.99 o                         
   2   3  18          7.08        -67.98        96.52 o                         
   3   3  18       1160.29       1112.36       112.75 o                         
   4   3  18        615.10        572.95       108.73 o                         
   5   3  18        163.82        170.29       100.35 o                         
   6   3  18          0.24         16.48       108.13 o                         
   7   3  18        751.18        733.35       122.75 o                         
   8   3  18         24.19       -123.82       123.82 o                         
   9   3  18        116.02        165.48       139.66 o                         
  -9   4  18        866.07        792.07       152.34 o                         
  -8   4  18        236.34        252.93       137.25 o                         
  -7   4  18        435.80        234.18       127.15 o                         
  -6   4  18        271.37        215.64       106.17 o                         
  -5   4  18          0.13       -101.04       101.04 o                         
  -4   4  18        455.25        317.62       103.50 o                         
  -3   4  18        355.47        365.57        99.15 o                         
  -2   4  18        414.05        494.11        99.97 o                         
  -1   4  18       2884.78       2941.87       118.95 o                         
   0   4  18        237.65        -23.64       111.39 o                         
   1   4  18         62.80        104.04        99.91 o                         
   2   4  18        316.20        358.06       102.84 o                         
   3   4  18       1012.80       1227.50       114.12 o                         
   4   4  18        169.89        140.78        99.50 o                         
   5   4  18        275.24        309.02       105.71 o                         
   6   4  18        287.56        154.63       110.62 o                         
   7   4  18         72.93        116.92       119.85 o                         
   8   4  18         21.70         -2.84       119.67 o                         
  -8   5  18        349.97        473.53       156.79 o                         
  -7   5  18         10.93       -133.47       133.47 o                         
  -6   5  18        808.96        817.67       135.55 o                         
  -5   5  18        995.86        928.07       118.41 o                         
  -4   5  18        348.19        355.46       114.32 o                         
  -3   5  18       1195.84       1336.94       114.54 o                         
  -2   5  18        307.79        375.35       104.70 o                         
  -1   5  18       1036.60        919.81       118.73 o                         
   0   5  18        105.09        -94.00       114.07 o                         
   1   5  18        520.43        542.51       109.01 o                         
   2   5  18         11.63       -118.23       118.23 o                         
   3   5  18        199.05        232.27       106.40 o                         
   4   5  18        213.85         42.81       101.00 o                         
   5   5  18         48.80         47.46       126.24 o                         
   6   5  18         71.65       -115.57       115.57 o                         
   7   5  18        763.43        777.29       119.22 o                         
  -7   6  18         73.14         12.64       156.04 o                         
  -6   6  18        233.15        165.70       162.40 o                         
  -5   6  18        277.37         30.02       132.10 o                         
  -4   6  18        540.02        466.79       150.69 o                         
  -3   6  18        794.14        444.11       134.32 o                         
  -2   6  18          3.19       -110.25       110.25 o                         
  -1   6  18        678.16        351.91       134.45 o                         
   0   6  18        492.32        653.44       117.77 o                         
   1   6  18        126.25        -96.14       105.89 o                         
   2   6  18        120.39        120.97       148.35 o                         
   3   6  18          8.40          9.99       110.68 o                         
   4   6  18         29.90         -9.67       107.95 o                         
   5   6  18        676.29        645.99       116.67 o                         
   6   6  18        150.77        -34.16       118.59 o                         
  -5   7  18         16.52        -22.91       177.90 o                         
  -4   7  18         80.37       -159.80       159.80 o                         
  -3   7  18        188.49        213.01       152.53 o                         
  -2   7  18        330.94        293.23       152.27 o                         
  -1   7  18         49.24        -13.84       162.28 o                         
   0   7  18         11.75        -71.90       135.81 o                         
   1   7  18        163.06         64.84       150.16 o                         
   2   7  18        149.37        -83.62       130.85 o                         
   3   7  18        123.24       -148.05       148.05 o                         
   4   7  18          7.93         45.50       150.96 o                         
  -9   0  19          3.64         96.97       206.79 o                         
  -7   0  19        385.28        408.86       245.57 o                         
  -5   0  19         66.08       -153.41       153.41 o                         
  -3   0  19       3040.71       3086.17       208.62 o                         
  -1   0  19       7567.33       8027.97       329.01 o                         
   1   0  19         10.88        235.79       124.13 o                         
   3   0  19        150.44        204.27       158.84 o                         
   5   0  19         42.12         22.30       166.72 o                         
   7   0  19       2083.50       2664.98       211.93 o                         
  -9   1  19        907.04        904.62       182.79 o                         
  -8   1  19        250.20        248.66       133.14 o                         
  -7   1  19        163.19        461.03       132.64 o                         
  -6   1  19        315.80        284.75       136.50 o                         
  -5   1  19         29.99        334.99       120.51 o                         
  -4   1  19       1369.91       1571.88       146.76 o                         
  -3   1  19       1346.01       1489.96       135.66 o                         
  -2   1  19        329.07        329.34        99.40 o                         
  -1   1  19       2476.08       2600.17       113.28 o                         
   0   1  19        412.61        372.92       105.93 o                         
   1   1  19       1679.00       1730.93       104.92 o                         
   2   1  19         13.93        -99.73        99.73 o                         
   3   1  19        464.28        477.29        99.86 o                         
   4   1  19         41.13       -116.88       116.88 o                         
   5   1  19        965.34       1146.08       122.72 o                         
   6   1  19          6.41        -80.30       115.25 o                         
   7   1  19        141.16        154.19       123.32 o                         
   8   1  19        589.41        544.55       133.88 o                         
  -9   2  19         11.99         89.80       152.78 o                         
  -8   2  19         90.85        173.82       139.74 o                         
  -7   2  19         35.20       -123.62       123.62 o                         
  -6   2  19         18.42        -11.50       116.28 o                         
  -5   2  19       1771.53       2039.68       134.90 o                         
  -4   2  19         70.29        106.79        97.28 o                         
  -3   2  19        496.77        444.27       103.96 o                         
  -2   2  19       1142.60       1124.00       108.14 o                         
  -1   2  19         37.25        -33.63        93.98 o                         
   0   2  19         68.66         51.35       100.81 o                         
   1   2  19       1349.66       1327.93       114.38 o                         
   2   2  19        953.69        900.76       120.70 o                         
   3   2  19         20.95        -30.05       107.26 o                         
   4   2  19          1.00        -17.08        98.02 o                         
   5   2  19        574.64        481.71       122.64 o                         
   6   2  19        283.78        142.17       147.04 o                         
   7   2  19        279.70        334.37       129.05 o                         
   8   2  19        417.01        715.31       140.01 o                         
  -9   3  19        124.43        315.29       164.57 o                         
  -8   3  19         29.02         37.83       148.77 o                         
  -7   3  19         21.92        250.74       135.95 o                         
  -6   3  19        688.04        867.97       117.89 o                         
  -5   3  19         32.53         22.56       105.94 o                         
  -4   3  19        384.48        279.25       105.08 o                         
  -3   3  19       1144.55       1139.79       116.87 o                         
  -2   3  19        194.81         59.94       102.16 o                         
  -1   3  19          6.54        114.83        97.47 o                         
   0   3  19        776.28        678.92       112.19 o                         
   1   3  19         14.11        -47.63        99.74 o                         
   2   3  19        288.60        129.50       109.79 o                         
   3   3  19        992.12        937.54       119.54 o                         
   4   3  19         90.15         91.59       108.54 o                         
   5   3  19          5.06        -37.84       125.51 o                         
   6   3  19       1385.87       1450.80       139.02 o                         
   7   3  19          6.78       -137.55       137.55 o                         
   8   3  19          3.81        -10.54       136.92 o                         
  -8   4  19        159.50        242.26       146.69 o                         
  -7   4  19        210.85        -85.63       136.06 o                         
  -6   4  19        160.64        -17.58       125.47 o                         
  -5   4  19        106.97        254.06       114.08 o                         
  -4   4  19         97.13        151.73       140.14 o                         
  -3   4  19        181.14         34.90       127.02 o                         
  -2   4  19       2307.47       2346.58       124.73 o                         
  -1   4  19        496.03        440.08       123.21 o                         
   0   4  19         68.74         19.18       111.54 o                         
   1   4  19         32.34        -50.53       114.77 o                         
   2   4  19        178.10        110.73       103.29 o                         
   3   4  19        162.98        269.58       106.49 o                         
   4   4  19        934.74        965.29       118.46 o                         
   5   4  19          1.52        -56.53       115.62 o                         
   6   4  19          0.64       -150.37       150.37 o                         
   7   4  19         51.86        195.05       136.70 o                         
  -7   5  19        100.62         55.43       149.69 o                         
  -6   5  19          7.61       -138.18       138.18 o                         
  -5   5  19        325.40        181.68       131.89 o                         
  -4   5  19        901.30        771.52       151.32 o                         
  -3   5  19          3.82       -115.78       115.78 o                         
  -2   5  19         76.35         88.20       124.77 o                         
  -1   5  19          1.19          6.94       116.32 o                         
   0   5  19       1923.59       2151.54       144.78 o                         
   1   5  19        253.66        133.84       119.69 o                         
   2   5  19         78.17         56.88       113.03 o                         
   3   5  19        169.96        157.26       111.33 o                         
   4   5  19         92.30        263.94       117.57 o                         
   5   5  19         46.92       -115.28       115.28 o                         
   6   5  19        485.04        330.20       128.77 o                         
  -5   6  19         21.85         73.67       156.97 o                         
  -4   6  19        228.25        326.31       178.52 o                         
  -3   6  19        442.75         88.34       142.79 o                         
  -2   6  19        386.93         78.38       169.88 o                         
  -1   6  19        437.29        429.60       152.01 o                         
   0   6  19          0.06         82.96       165.41 o                         
   1   6  19          0.14        132.19       167.25 o                         
   2   6  19        491.98        273.88       128.36 o                         
   3   6  19          0.10        -72.36       126.84 o                         
   4   6  19          5.12         44.00       129.92 o                         
  -2   7  19        105.97         83.87       158.19 o                         
  -1   7  19        679.30        683.56       205.59 o                         
   0   7  19         29.83        222.73       172.91 o                         
   1   7  19        511.41        258.52       293.69 o                         
  -8   0  20       1147.89       1521.96       209.52 o                         
  -6   0  20        729.21        907.71       180.13 o                         
  -4   0  20        144.10        214.83       158.10 o                         
  -2   0  20         22.49        -55.63       160.25 o                         
   0   0  20        454.99        746.00       154.78 o                         
   2   0  20        227.70        -50.53       180.88 o                         
   4   0  20        927.23        974.23       191.98 o                         
   6   0  20          2.70       -165.49       194.04 o                         
  -8   1  20        389.56        238.33       139.88 o                         
  -7   1  20        257.14        374.03       140.04 o                         
  -6   1  20         73.53        174.97       133.39 o                         
  -5   1  20        548.92        568.37       130.71 o                         
  -4   1  20         16.74        367.78       121.96 o
[truncated: 13,287 more chars]
