# Supplementary material for: Iso­propyl­ammonium halidometallates. I. [CoX4]2−·X− (X = Cl, Br), ZnCl42−, and [ZnCl3−]n salts
Source: Acta Crystallogr E Crystallogr Commun. 2025 Jul 15;81(Pt 8):684–93. doi: 10.1107/S2056989025006103 (PMC12326503; doi:10.1107/S2056989025006103)
Supplement: Supplementary file 4 [file e-81-00684-IIIsup4.hkl]

data_III                                                                        
_shelx_title ' SIR92 run in space group P 1 21/n 1'                             
_shelx_refln_list_code          4                                               
_shelx_F_calc_maximum      184.11                                               
_exptl_crystal_F_000       672.00                                               
_reflns_d_resolution_high  0.7187                                               
                                                                                
loop_                                                                           
 _space_group_symop_operation_xyz                                               
 'x, y, z'                                                                      
 '-x+1/2, y+1/2, -z+1/2'                                                        
 '-x, -y, -z'                                                                   
 'x-1/2, -y-1/2, z-1/2'                                                         
                                                                                
_cell_length_a     7.3076                                                       
_cell_length_b    20.4386                                                       
_cell_length_c    10.2616                                                       
_cell_angle_alpha  90.000                                                       
_cell_angle_beta  107.827                                                       
_cell_angle_gamma  90.000                                                       
                                                                                
_shelx_F_squared_multiplier     1.000                                           
                                                                                
loop_                                                                           
 _refln_index_h                                                                 
 _refln_index_k                                                                 
 _refln_index_l                                                                 
 _refln_F_squared_calc                                                          
 _refln_F_squared_meas                                                          
 _refln_F_squared_sigma                                                         
 _refln_observed_status                                                         
   2   0   0       2786.74       2942.57        30.37 o                         
   4   0   0      30647.77      30003.07       418.87 o                         
   6   0   0       1461.73       1385.05        20.67 o                         
   8   0   0       1832.99       1685.05        48.64 o                         
   1   1   0       2533.26       1702.43       250.79 o                         
   2   1   0      16214.51      16622.26       111.24 o                         
   3   1   0      16584.63      16958.72       108.86 o                         
   4   1   0        825.91        990.95        16.37 o                         
   5   1   0        119.45        179.62         4.06 o                         
   6   1   0        944.67        956.51        14.87 o                         
   7   1   0       1976.73       1878.83        32.62 o                         
   8   1   0         48.00        101.70         5.86 o                         
   9   1   0         56.78         47.22         9.01 o                         
   1   2   0       3648.68       3993.70       104.95 o                         
   2   2   0        706.73        706.07         5.90 o                         
   3   2   0       5297.25       5633.23        46.28 o                         
   4   2   0       5456.68       5731.02        64.68 o                         
   5   2   0       3441.36       3488.72        51.64 o                         
   6   2   0        146.36        179.80         5.04 o                         
   7   2   0        157.49        201.97         9.07 o                         
   8   2   0        828.76        826.51        18.67 o                         
   9   2   0        248.54        231.73        11.37 o                         
   1   3   0        379.80        313.53         5.23 o                         
   2   3   0      13674.27      14140.09        93.21 o                         
   3   3   0         82.99        115.07         2.09 o                         
   4   3   0        630.20        661.36         6.65 o                         
   5   3   0        277.08        329.91         5.84 o                         
   6   3   0       1470.41       1424.56        27.65 o                         
   7   3   0          6.46          8.86         3.67 o                         
   8   3   0         24.93         43.79         5.66 o                         
   9   3   0         97.05        110.09        10.44 o                         
   0   4   0       7692.35       5333.51       425.21 o                         
   1   4   0       4995.68       4918.51        33.38 o                         
   2   4   0         39.17         58.44         1.50 o                         
   3   4   0       3855.15       4110.12        34.92 o                         
   4   4   0         20.88         22.62         2.60 o                         
   5   4   0       1824.79       1803.68        26.82 o                         
   6   4   0        165.65        197.13         5.87 o                         
   7   4   0        167.56        179.95         6.37 o                         
   8   4   0        112.60        124.58         6.56 o                         
   9   4   0         95.21        114.82         9.36 o                         
   1   5   0       7199.70       7268.03        40.46 o                         
   2   5   0         75.25        135.41         2.22 o                         
   3   5   0       5683.02       5893.32        45.68 o                         
   4   5   0        171.00        157.95         3.18 o                         
   5   5   0       1940.75       1962.44        26.53 o                         
   6   5   0        352.50        334.56         8.82 o                         
   7   5   0        195.98        191.06         6.76 o                         
   8   5   0         15.42         10.70         6.67 o                         
   9   5   0        169.70        184.04         9.35 o                         
   0   6   0       1979.54       2252.69        31.16 o                         
   1   6   0       1598.63       1739.92        11.48 o                         
   2   6   0         28.55         33.30         1.08 o                         
   3   6   0        325.28        332.52         4.01 o                         
   4   6   0        694.41        701.88         6.69 o                         
   5   6   0        190.64        211.78         6.11 o                         
   6   6   0         13.01         17.16         3.93 o                         
   7   6   0        173.08        179.65        10.12 o                         
   8   6   0         12.13          8.89         5.04 o                         
   9   6   0         12.48         34.14         8.41 o                         
   1   7   0       1538.75       1425.94        10.39 o                         
   2   7   0       1724.73       1894.61        15.35 o                         
   3   7   0       1233.99       1187.38        13.38 o                         
   4   7   0        828.55        783.05         8.71 o                         
   5   7   0       1371.54       1401.31        16.90 o                         
   6   7   0          0.77          9.59         5.93 o                         
   7   7   0          7.79         13.91         7.88 o                         
   8   7   0         40.45         30.05         5.89 o                         
   9   7   0        324.90        324.81        16.36 o                         
   0   8   0        154.10        114.96         2.14 o                         
   1   8   0       3668.03       3424.64        25.56 o                         
   2   8   0          2.63          5.10         1.32 o                         
   3   8   0        118.93        127.69         2.38 o                         
   4   8   0          8.16         11.19         2.56 o                         
   5   8   0        648.28        647.34        11.35 o                         
   6   8   0        105.36        128.84         6.20 o                         
   7   8   0        174.58        189.88         7.82 o                         
   8   8   0        104.94        120.09         7.07 o                         
   9   8   0         31.14         70.67        10.83 o                         
   1   9   0       2402.56       2361.28        17.98 o                         
   2   9   0       6137.49       5911.44        46.51 o                         
   3   9   0        513.90        532.60         6.48 o                         
   4   9   0        596.48        561.07         6.42 o                         
   5   9   0       1008.02        987.65        14.53 o                         
   6   9   0       1447.05       1435.49        16.76 o                         
   7   9   0        161.80        174.79         5.86 o                         
   8   9   0        106.60        102.04         8.43 o                         
   9   9   0        396.62        388.27        12.74 o                         
   0  10   0       1107.15       1076.60        18.11 o                         
   1  10   0       4425.05       4193.96        38.28 o                         
   2  10   0         21.60         43.73         2.66 o                         
   3  10   0       2058.45       1977.24        19.55 o                         
   4  10   0        195.29        181.35         4.37 o                         
   5  10   0       2026.91       1973.78        35.86 o                         
   6  10   0        188.39        248.78        13.48 o                         
   7  10   0         37.45         43.11         5.18 o                         
   8  10   0         14.90         38.72         6.60 o                         
   9  10   0        187.74        202.66        11.86 o                         
   1  11   0        183.74        217.75         3.88 o                         
   2  11   0       8526.67       8307.33        63.78 o                         
   3  11   0        390.38        398.93         4.91 o                         
   4  11   0         12.80         22.21         3.55 o                         
   5  11   0        193.76        243.35        10.54 o                         
   6  11   0       2079.88       2062.95        21.79 o                         
   7  11   0          4.05          4.45         5.96 o                         
   8  11   0         39.58         58.74         7.06 o                         
   0  12   0      11830.70      11635.97       220.18 o                         
   1  12   0        819.88        767.06         9.33 o                         
   2  12   0         44.31         61.22         2.19 o                         
   3  12   0       1029.81       1014.57         7.76 o                         
   4  12   0       4173.45       3981.60        48.02 o                         
   5  12   0       1671.21       1632.82        22.64 o                         
   6  12   0         11.14         32.13         4.37 o                         
   7  12   0        147.17        168.89         6.35 o                         
   8  12   0        659.10        641.02        18.92 o                         
   1  13   0       1416.97       1374.91        17.53 o                         
   2  13   0       1635.95       1520.82        12.94 o                         
   3  13   0       1869.74       1895.85        13.77 o                         
   4  13   0         34.84         77.69         4.51 o                         
   5  13   0        280.51        267.28         5.03 o                         
   6  13   0        330.01        324.46         9.72 o                         
   7  13   0        485.22        489.78         9.67 o                         
   8  13   0          8.34         65.83         7.51 o                         
   0  14   0       7106.85       7001.01        98.02 o                         
   1  14   0        358.60        367.85         4.78 o                         
   2  14   0          2.98          2.82         2.66 o                         
   3  14   0         10.73         17.92         2.66 o                         
   4  14   0       3936.19       3800.36        45.97 o                         
   5  14   0          0.29          0.74         3.59 o                         
   6  14   0        102.21         96.16         6.21 o                         
   7  14   0         57.59         73.17         7.51 o                         
   8  14   0        936.99        913.43        28.95 o                         
   1  15   0        171.13        163.40         3.69 o                         
   2  15   0        131.43        130.57         3.85 o                         
   3  15   0         33.40         38.75         4.47 o                         
   4  15   0        214.93        226.79         5.89 o                         
   5  15   0        191.06        205.44         5.74 o                         
   6  15   0         55.41         54.35         5.56 o                         
   7  15   0         73.64        104.90         6.72 o                         
   8  15   0         45.22         78.03        10.31 o                         
   0  16   0        518.72        500.05         6.87 o                         
   1  16   0         70.89         72.19         2.35 o                         
   2  16   0         58.54         51.61         2.87 o                         
   3  16   0        468.04        464.08         6.43 o                         
   4  16   0        443.78        424.87         8.39 o                         
   5  16   0         13.28          8.60         4.72 o                         
   6  16   0         92.44         94.63         5.59 o                         
   7  16   0        421.49        420.05        11.16 o                         
   1  17   0        140.48        139.53         3.22 o                         
   2  17   0         10.10          1.00         2.75 o                         
   3  17   0        327.39        312.22         4.78 o                         
   4  17   0         61.78         67.09         5.00 o                         
   5  17   0         70.37         46.46         5.72 o                         
   6  17   0         58.08         66.19         5.77 o                         
   7  17   0          3.79         20.33         6.96 o                         
   0  18   0        128.57        142.73         5.48 o                         
   1  18   0          3.71         -2.63         2.63 o                         
   2  18   0         14.83          2.93         3.83 o                         
   3  18   0        617.07        608.08         7.83 o                         
   4  18   0         32.40         21.21         5.54 o                         
   5  18   0          3.88         -3.50         4.71 o                         
   6  18   0          2.32         -0.74         6.71 o                         
   7  18   0        237.19        270.89         9.63 o                         
   1  19   0        349.46        341.57         6.69 o                         
   2  19   0          3.19         -3.40         3.40 o                         
   3  19   0         44.68         35.06         3.24 o                         
   4  19   0          0.79         -0.15        11.41 o                         
   5  19   0        322.48        307.56         7.60 o                         
   6  19   0          4.45          5.32         7.01 o                         
   7  19   0         42.97         60.88         9.42 o                         
   0  20   0          5.60          9.43         4.61 o                         
   1  20   0         17.54         17.87         3.03 o                         
   2  20   0         44.73         34.90         3.48 o                         
   3  20   0         76.78         71.08         3.82 o                         
   4  20   0         25.99         19.97         5.57 o                         
   5  20   0         46.85         42.40         5.56 o                         
   6  20   0          5.53         -1.92         7.43 o                         
   1  21   0        778.70        794.63         9.11 o                         
   2  21   0         27.79         34.57         3.91 o                         
   3  21   0        356.40        322.93         8.50 o                         
   4  21   0          5.96         18.10         5.56 o                         
   5  21   0        162.70        178.97         8.10 o                         
   6  21   0         18.04         17.03         8.06 o                         
   0  22   0        481.95        463.28         9.35 o                         
   1  22   0         29.99         58.72         4.30 o                         
   2  22   0         77.17         88.93         5.39 o                         
   3  22   0         16.40         22.17         4.46 o                         
   4  22   0        221.61        215.93         7.07 o                         
   5  22   0         28.36         29.24         7.80 o                         
   6  22   0         29.30         46.81         9.26 o                         
   1  23   0        464.09        443.26         7.65 o                         
   2  23   0       1024.48       1045.23        15.77 o                         
   3  23   0        540.51        531.07        11.55 o                         
   4  23   0          1.74         -1.05         5.76 o                         
   5  23   0         37.22         50.65         7.17 o                         
   0  24   0          5.38         -2.66         7.19 o                         
   1  24   0        253.39        270.15         6.70 o                         
   2  24   0          5.45         39.06         5.14 o                         
   3  24   0         82.59        116.29         9.55 o                         
   4  24   0         13.64         23.70         6.37 o                         
   5  24   0        276.23        293.20        18.20 o                         
   1  25   0          0.17         15.40         5.80 o                         
   2  25   0        657.46        649.79        13.69 o                         
   3  25   0         17.94         23.61         5.99 o                         
   4  25   0          3.67          7.21         8.16 o                         
   0  26   0        212.73        215.47         8.81 o                         
   1  26   0         62.52         53.85         5.93 o                         
   2  26   0          2.98          8.02         6.94 o                         
   3  26   0         27.79         27.19         8.71 o                         
   1  27   0         52.02         66.75         9.82 o                         
   2  27   0         36.70         46.73         7.80 o                         
   3  27   0         23.55         23.71        26.88 o                         
   0  28   0        110.47        141.71        17.52 o                         
   1  28   0         34.60         45.24        14.76 o                         
  -9   0   1        451.66        454.10        45.62 o                         
  -7   0   1        683.67        701.97        12.29 o                         
  -5   0   1       6655.94       6752.17       115.44 o                         
  -3   0   1       2775.48       2865.87        26.41 o                         
  -1   0   1       7341.78       5346.46       594.64 o                         
   1   0   1      17805.19      15559.95       664.91 o                         
   3   0   1      11107.89      11930.77       139.94 o                         
   5   0   1        686.25        689.64        10.83 o                         
   7   0   1       1905.10       1790.32        46.43 o                         
   9   0   1         36.61         11.57        13.08 o                         
  -9   1   1          2.94         35.01         8.03 o                         
  -8   1   1        287.90        356.61        13.17 o                         
  -7   1   1        568.76        578.48        11.75 o                         
  -6   1   1        374.40        374.18         6.34 o                         
  -5   1   1        221.13        280.65         7.88 o                         
  -4   1   1       1142.58       1204.78        16.48 o                         
  -3   1   1       2398.76       2595.16        20.01 o                         
  -2   1   1      11622.03      11008.53        58.94 o                         
  -1   1   1        899.59        708.58        42.37 o                         
   1   1   1       9207.55       8939.57       108.25 o                         
   2   1   1        593.54        595.23         5.65 o                         
   3   1   1        665.47        819.78         8.50 o                         
   4   1   1        511.54        511.02         7.62 o                         
   5   1   1        399.14        425.63         5.45 o                         
   6   1   1        173.66        167.42         6.17 o                         
   7   1   1         15.80         52.18         5.30 o                         
   8   1   1        107.42        132.71         9.10 o                         
   9   1   1         44.63         65.30         9.53 o                         
  -9   2   1         18.44         19.51         8.12 o                         
  -8   2   1       1067.13       1085.79        13.32 o                         
  -7   2   1        755.56        813.66        12.64 o                         
  -6   2   1       1521.68       1444.41        13.10 o                         
  -5   2   1        589.41        613.41         9.12 o                         
  -4   2   1      10992.97      11498.92       107.82 o                         
  -3   2   1       2500.57       2629.70        20.37 o                         
  -2   2   1       1398.13       1505.31        11.66 o                         
  -1   2   1       3474.66       3429.02        81.62 o                         
   1   2   1       1709.65       1704.85        14.31 o                         
   2   2   1        242.42        280.12         2.86 o                         
   3   2   1       4044.92       4301.79        44.91 o                         
   4   2   1       1995.95       2065.93        23.30 o                         
   5   2   1         23.39         34.20         1.95 o                         
   6   2   1         31.99         44.10         5.41 o                         
   7   2   1       1057.01       1015.06        21.47 o                         
   8   2   1        250.11        240.76         7.77 o                         
   9   2   1         24.10         36.73         9.45 o                         
  -9   3   1          6.43         20.57         7.87 o                         
  -8   3   1        209.47        267.93         7.33 o                         
  -7   3   1       2560.46       2491.82        35.11 o                         
  -6   3   1       2466.03       2487.45        34.95 o                         
  -5   3   1       1925.29       2001.74        23.88 o                         
  -4   3   1        194.01        261.82         6.38 o                         
  -3   3   1       7874.03       8415.18        62.32 o                         
  -2   3   1      25077.75      26292.36       226.67 o                         
  -1   3   1       4866.28       5096.76        56.86 o                         
   0   3   1        127.16         90.51         6.31 o                         
   1   3   1      11738.26      11143.66        95.67 o                         
   2   3   1       9704.72      10614.71        77.32 o                         
   3   3   1       5366.87       5684.29        50.64 o                         
   4   3   1        333.33        377.81         6.38 o                         
   5   3   1        233.03        252.53         6.04 o                         
   6   3   1        166.93        148.93         6.88 o                         
   7   3   1        211.96        232.10        10.02 o                         
   8   3   1         20.76         23.80         7.26 o                         
   9   3   1        115.46        119.52        10.11 o                         
  -9   4   1        377.35        370.15        12.47 o                         
  -8   4   1        954.65        921.75        15.16 o                         
  -7   4   1         94.23        147.33         5.98 o                         
  -6   4   1         30.13        114.38         8.59 o                         
  -5   4   1       2353.50       2463.04        36.65 o                         
  -4   4   1       7680.05       7860.63        77.86 o                         
  -3   4   1         53.53         62.73         1.17 o                         
  -2   4   1       2004.54       2326.73        16.39 o                         
  -1   4   1       1252.82       1314.14         9.84 o                         
   0   4   1      18871.13      16767.63       259.96 o                         
   1   4   1       6819.33       6909.91        67.71 o                         
   2   4   1       1929.43       2080.29        18.73 o                         
   3   4   1          0.26         14.44         1.24 o                         
   4   4   1       2775.44       2846.59        35.02 o                         
   5   4   1        291.68        287.63         6.26 o                         
   6   4   1         35.57         40.52         4.92 o                         
   7   4   1        347.20        342.43         8.47 o                         
   8   4   1        136.44        148.90         6.82 o                         
   9   4   1          0.19         29.33        11.26 o                         
  -9   5   1         36.42         66.26         9.91 o                         
  -8   5   1        216.70        208.43         9.70 o                         
  -7   5   1        888.47        843.73        16.25 o                         
  -6   5   1       5703.53       5569.71       100.14 o                         
  -5   5   1       1761.58       1838.20        28.85 o                         
  -4   5   1         82.04        122.23         3.30 o                         
  -3   5   1        943.47        988.37         8.54 o                         
  -2   5   1      33895.85      32802.64       262.18 o                         
  -1   5   1       4439.24       4636.67        27.52 o                         
   0   5   1       5236.60       5420.84        61.15 o                         
   1   5   1        171.64        121.07         1.55 o                         
   2   5   1       5199.91       5511.24        47.00 o                         
   3   5   1       3576.84       3678.17        42.62 o                         
   4   5   1       1284.49       1328.28        15.49 o                         
   5   5   1         65.93         76.44         3.33 o                         
   6   5   1       1166.25       1096.57        19.44 o                         
   7   5   1        321.90        341.27         7.58 o                         
   8   5   1          2.16          0.45         5.48 o                         
   9   5   1          7.91         29.07        11.82 o                         
  -9   6   1        404.33        366.51        13.98 o                         
  -8   6   1         91.18         87.98        11.62 o                         
  -7   6   1        283.83        275.35         9.81 o                         
  -6   6   1          3.48         55.83        14.38 o                         
  -5   6   1       2894.55       2835.52        35.63 o                         
  -4   6   1        274.79        258.64         5.43 o                         
  -3   6   1       4021.28       4267.57        28.26 o                         
  -2   6   1        467.67        496.08         3.18 o                         
  -1   6   1         44.76         33.20         1.04 o                         
   0   6   1       4253.93       4088.56        41.08 o                         
   1   6   1       9529.10       9448.03        62.03 o                         
   2   6   1         29.92         44.99         2.15 o                         
   3   6   1        178.99        183.68         2.37 o                         
   4   6   1       2416.01       2368.61        25.36 o                         
   5   6   1        467.62        459.74        11.56 o                         
   6   6   1        131.10        163.11         7.19 o                         
   7   6   1        169.24        163.66         8.66 o                         
   8   6   1        124.85        143.85         6.58 o                         
   9   6   1         80.92        116.56        12.12 o                         
  -9   7   1         34.31         25.09         8.26 o                         
  -8   7   1          4.69          4.31         5.10 o                         
  -7   7   1          0.91         -2.12         4.92 o                         
  -6   7   1       3085.34       3010.93        41.71 o                         
  -5   7   1        307.78        330.30         5.98 o                         
  -4   7   1         38.73         57.79         2.59 o                         
  -3   7   1          3.98          9.83         1.97 o                         
  -2   7   1      23321.68      22052.10       156.57 o                         
  -1   7   1       1468.58       1444.22         8.80 o                         
   0   7   1        694.23        770.95         7.76 o                         
   1   7   1       2118.01       2088.75        14.15 o                         
   2   7   1      11404.65      11346.20        72.97 o                         
   3   7   1         19.67         12.38         1.92 o                         
   4   7   1        107.80        106.33         3.98 o                         
   5   7   1        277.40        249.64         8.69 o                         
   6   7   1       2966.46       2930.23        40.03 o                         
   7   7   1         34.25         38.50         4.83 o                         
   8   7   1         15.31         13.82         6.56 o                         
   9   7   1          9.61         24.73        10.45 o                         
  -9   8   1        189.87        202.40        11.43 o                         
  -8   8   1         66.79         55.25         5.94 o                         
  -7   8   1          2.68          1.90         7.74 o                         
  -6   8   1         17.11         47.91         7.49 o                         
  -5   8   1       1313.32       1272.54        21.74 o                         
  -4   8   1        333.92        304.39         4.06 o                         
  -3   8   1        166.02        176.49         2.94 o                         
  -2   8   1       1777.02       1871.70        11.12 o                         
  -1   8   1        411.43        376.15         3.24 o                         
   0   8   1        208.79        161.66         2.03 o                         
   1   8   1        500.42        449.42         4.48 o                         
   2   8   1        963.86       1021.42         9.31 o                         
   3   8   1        259.33        242.63         4.09 o                         
   4   8   1         12.90         10.80         3.39 o                         
   5   8   1        701.20        705.31        13.20 o                         
   6   8   1         64.40        178.61        11.14 o                         
   7   8   1         52.29         59.61         5.95 o                         
   8   8   1          2.15          9.82         6.59 o                         
   9   8   1        195.98        216.95        17.20 o                         
  -9   9   1        105.57        120.40         9.45 o                         
  -8   9   1          5.69         12.13         5.61 o                         
  -7   9   1        162.09        153.57         5.99 o                         
  -6   9   1       1712.99       1685.40        25.19 o                         
  -5   9   1       1481.47       1434.00        19.33 o                         
  -4   9   1        848.99        833.01         8.76 o                         
  -3   9   1        499.02        495.77         7.00 o                         
  -2   9   1      10953.36      10809.62        74.44 o                         
  -1   9   1       2468.73       2356.31        19.48 o                         
   0   9   1        463.16        424.60         5.12 o                         
   1   9   1        629.56        627.83         8.33 o                         
   2   9   1      11934.14      11948.02       111.49 o                         
   3   9   1        257.43        245.49         2.84 o                         
   4   9   1        296.25        273.79         5.21 o                         
   5   9   1        251.61        289.05         8.81 o                         
   6   9   1       2634.75       2602.44        35.67 o                         
   7   9   1         45.28         50.59         6.45 o                         
   8   9   1         67.72         78.58         6.88 o                         
  -9  10   1         28.93         25.53        12.93 o                         
  -8  10   1        195.99        195.54         9.77 o                         
  -7  10   1        359.67        318.02         7.93 o                         
  -6  10   1         30.24         47.25         3.84 o                         
  -5  10   1         12.62         17.64         2.39 o                         
  -4  10   1        445.98        437.65         5.58 o                         
  -3  10   1        620.41        614.08         4.59 o                         
  -2  10   1       1248.96       1357.96        11.79 o                         
  -1  10   1       2104.06       2136.81        17.65 o                         
   0  10   1       2026.51       1950.75        23.29 o                         
   1  10   1        559.79        522.98         5.39 o                         
   2  10   1        698.46        692.14         6.80 o                         
   3  10   1        748.35        757.94         7.70 o                         
   4  10   1       2223.22       2147.89        37.37 o                         
   5  10   1        163.58        238.67         8.95 o                         
   6  10   1         65.32        100.93         6.19 o                         
   7  10   1         25.79         28.94         5.26 o                         
   8  10   1        467.11        428.20        15.11 o                         
  -9  11   1         34.74         45.96        11.04 o                         
  -8  11   1         30.53         47.82         8.48 o                         
  -7  11   1        187.34        190.23         6.53 o                         
  -6  11   1        208.14        225.40         7.88 o                         
  -5  11   1         18.93         24.52         3.64 o                         
  -4  11   1         62.13         60.72         2.62 o                         
  -3  11   1       1558.91       1486.49        14.82 o                         
  -2  11   1         60.82         75.08         2.26 o                         
  -1  11   1        253.65        274.09         2.78 o                         
   0  11   1         20.13         32.56         1.88 o                         
   1  11   1      10402.73      10274.50       118.01 o                         
   2  11   1        432.11        423.90         4.54 o                         
   3  11   1        181.71        182.55         3.67 o                         
   4  11   1        110.11        112.13         5.43 o                         
   5  11   1       4482.91       4457.40        53.55 o                         
   6  11   1        164.98        178.57         5.55 o                         
   7  11   1         87.71         95.89         5.85 o                         
   8  11   1         11.31         37.98         7.06 o                         
  -8  12   1         23.98         32.87         6.34 o                         
  -7  12   1         47.18         58.22         7.50 o                         
  -6  12   1          6.63          6.75         4.29 o                         
  -5  12   1       1517.35       1430.73        21.55 o                         
  -4  12   1          6.43         14.06         2.78 o                         
  -3  12   1        343.91        313.32         5.86 o                         
  -2  12   1       2656.16       2562.60        17.47 o                         
  -1  12   1       2873.63       2720.01        29.89 o                         
   0  12   1        203.56        202.95         3.71 o                         
   1  12   1       1175.47       1176.82        14.19 o                         
   2  12   1       4254.04       3966.66        40.20 o                         
   3  12   1       3312.21       3144.80        35.72 o                         
   4  12   1        669.56        669.21        10.04 o                         
   5  12   1        122.06        198.69         8.47 o                         
   6  12   1        289.10        273.41         7.14 o                         
   7  12   1        809.69        760.95        13.11 o                         
   8  12   1        343.26        321.74        17.17 o                         
  -8  13   1         70.84         80.09         8.45 o                         
  -7  13   1         28.45         42.50         5.87 o                         
  -6  13   1         68.36         80.50         4.91 o                         
  -5  13   1         24.53         32.81         6.69 o                         
  -4  13   1       1203.17       1110.72        19.05 o                         
  -3  13   1        137.13        136.40         3.57 o                         
  -2  13   1        623.72        612.81         6.50 o                         
  -1  13   1        493.20        526.02         6.12 o                         
   0  13   1       2006.28       1917.76        26.58 o                         
   1  13   1        796.36        795.17         9.94 o                         
   2  13   1        679.36        678.33         8.64 o                         
   3  13   1         32.24         46.39         3.36 o                         
   4  13   1        264.95        248.13         8.13 o                         
   5  13   1        441.85        482.15         6.82 o                         
   6  13   1        338.63        329.97         7.87 o                         
   7  13   1          0.89         39.48         6.05 o                         
   8  13   1          0.25         25.09         7.84 o                         
  -8  14   1         86.12        106.59         9.07 o                         
  -7  14   1        186.74        217.45        11.30 o                         
  -6  14   1         98.28         89.70         5.61 o                         
  -5  14   1        896.70        853.31        11.32 o                         
  -4  14   1        863.54        825.94        10.01 o                         
  -3  14   1       1011.92        931.13        11.37 o                         
  -2  14   1        116.45        120.63         3.30 o                         
  -1  14   1       5141.24       4978.23        49.75 o                         
   0  14   1       1508.08       1495.82        18.45 o                         
   1  14   1       1197.15       1122.29        14.90 o                         
   2  14   1         19.42         18.75         3.05 o                         
   3  14   1       3893.18       3680.33        51.29 o                         
   4  14   1        360.54        370.16         4.95 o                         
   5  14   1        586.98        583.29         9.72 o                         
   6  14   1         36.80         49.28         5.29 o                         
   7  14   1        746.42        736.36        13.65 o                         
   8  14   1          5.54         21.86         7.87 o                         
  -8  15   1         10.44         28.11         7.82 o                         
  -7  15   1        383.54        399.03        11.56 o                         
  -6  15   1          3.87          1.41         5.14 o                         
  -5  15   1          2.10         -3.63         3.63 o                         
  -4  15   1        369.37        344.26         8.54 o                         
  -3  15   1       1231.98       1167.85        17.73 o                         
  -2  15   1         10.39          7.99         2.95 o                         
  -1  15   1        429.81        457.41         6.32 o                         
   0  15   1         50.14         62.73         2.84 o                         
   1  15   1        642.85        641.37         8.91 o                         
   2  15   1         89.13         86.34         3.03 o                         
   3  15   1        372.05        409.02         7.28 o                         
   4  15   1        299.52        307.27         8.83 o                         
   5  15   1        230.70        221.60         6.47 o                         
   6  15   1         97.70        104.57         6.14 o                         
   7  15   1        120.03        148.86         7.00 o                         
  -8  16   1        277.64        289.15        12.51 o                         
  -7  16   1        182.83        209.82        10.21 o                         
  -6  16   1         62.93         57.36         5.49 o                         
  -5  16   1         39.11         31.89         4.40 o                         
  -4  16   1       1741.55       1664.54        20.67 o                         
  -3  16   1        456.47        439.37         8.47 o                         
  -2  16   1        373.56        307.55         3.74 o                         
  -1  16   1        633.59        581.93         7.66 o                         
   0  16   1       3114.99       3044.07        30.05 o                         
   1  16   1        102.44        113.88         2.86 o                         
   2  16   1        348.66        299.52         6.27 o                         
   3  16   1        144.15        166.49         5.04 o                         
   4  16   1       1468.76       1397.93        18.76 o                         
   5  16   1        303.03        278.24         8.66 o                         
   6  16   1          7.48          6.08         5.46 o                         
   7  16   1         47.15         60.01         7.15 o                         
  -7  17   1        305.64        299.76        14.25 o                         
  -6  17   1        113.02        112.84         6.86 o                         
  -5  17   1        230.10        248.39         9.62 o                         
  -4  17   1          3.43         13.86         3.49 o                         
  -3  17   1        585.00        522.50         7.95 o                         
  -2  17   1        167.58        173.18         3.55 o                         
  -1  17   1        444.43        445.92         5.25 o                         
   0  17   1        783.61        725.74         8.98 o                         
   1  17   1        738.71        720.14         9.02 o                         
   2  17   1        238.24        232.18         4.96 o                         
   3  17   1        884.09        842.28        10.12 o                         
   4  17   1         41.68         46.11         4.14 o                         
   5  17   1         35.54         32.12         5.00 o                         
   6  17   1        135.36        133.44         6.92 o                         
   7  17   1        213.82        213.24        12.33 o                         
  -7  18   1          7.74         22.33         7.83 o                         
  -6  18   1          3.46         18.77         5.54 o                         
  -5  18   1         11.57         11.14         6.40 o                         
  -4  18   1       1345.01       1277.13        20.23 o                         
  -3  18   1         23.36         11.60         2.57 o                         
  -2  18   1        207.70        172.93         3.98 o                         
  -1  18   1         17.22         17.07         2.84 o                         
   0  18   1       2296.35       2267.21        23.03 o                         
   1  18   1         31.85         29.42         3.01 o                         
   2  18   1        285.48        241.15         5.86 o                         
   3  18   1          7.37         12.05         3.30 o                         
   4  18   1        983.17        979.96        16.89 o                         
   5  18   1          3.53          3.16         5.61 o                         
   6  18   1         89.49        109.12         7.09 o                         
   7  18   1          1.35         21.44         7.73 o                         
  -7  19   1        188.23        189.78         9.16 o                         
  -6  19   1        292.04        290.07         8.20 o                         
  -5  19   1         68.41         65.20         5.25 o                         
  -4  19   1        145.29        155.04         6.65 o                         
  -3  19   1        269.55        260.67         4.64 o                         
  -2  19   1        510.09        520.08         6.69 o                         
  -1  19   1         86.04         76.79         3.15 o                         
   0  19   1         20.44         49.08         3.30 o                         
   1  19   1        437.47        457.02         5.64 o                         
   2  19   1        967.89        937.06         8.63 o                         
   3  19   1        633.97        585.08        11.37 o                         
   4  19   1         38.94         40.36         5.02 o                         
   5  19   1          1.68         -2.64         5.53 o                         
   6  19   1        376.71        388.91        10.07 o                         
  -7  20   1         23.34         21.18         8.39 o                         
  -6  20   1         11.14         16.24        11.45 o                         
  -5  20   1          3.46         -5.18         5.18 o                         
  -4  20   1        494.02        440.69        11.98 o                         
  -3  20   1          7.25          3.31         3.32 o                         
  -2  20   1          9.72         22.19         3.91 o                         
  -1  20   1        182.56        190.84         4.13 o                         
   0  20   1        932.43        912.72        10.82 o                         
   1  20   1         47.56         48.53         3.13 o                         
   2  20   1          5.49         12.85         3.05 o                         
   3  20   1        110.10        132.05         5.16 o                         
   4  20   1        305.76        303.33         7.36 o                         
   5  20   1        108.04        121.55         7.33 o                         
   6  20   1         35.83         57.41         7.42 o                         
  -6  21   1        374.72        358.50         9.95 o                         
  -5  21   1          1.30         11.25         5.83 o                         
  -4  21   1          9.69         16.17         4.75 o                         
  -3  21   1          2.55         -3.48         5.96 o                         
  -2  21   1        854.86        876.70        10.87 o                         
  -1  21   1         10.16          9.39         2.94 o                         
   0  21   1          6.73          8.66         3.95 o                         
   1  21   1         10.82          9.58         3.30 o                         
   2  21   1       1275.76       1257.59        18.71 o                         
   3  21   1         55.23         47.90         5.28 o                         
   4  21   1         49.26         64.54         5.76 o                         
   5  21   1         53.53         54.23         6.75 o                         
   6  21   1        452.49        496.20        13.50 o                         
  -6  22   1          0.10         29.15        12.71 o                         
  -5  22   1         20.89         17.32         7.12 o                         
  -4  22   1          2.66         -5.14         5.14 o                         
  -3  22   1         31.18         25.35         4.82 o                         
  -2  22   1         10.23         17.00         5.20 o                         
  -1  22   1        181.96        210.57         4.71 o                         
   0  22   1          1.10         -3.72         3.72 o                         
   1  22   1         14.84         16.48         4.50 o                         
   2  22   1          0.35         10.92         4.53 o                         
   3  22   1         91.27        117.98         5.19 o                         
   4  22   1          3.31         -5.23         5.97 o                         
   5  22   1         44.33         51.79         7.44 o                         
  -5  23   1         31.27         45.00         7.99 o                         
  -4  23   1         74.75         88.03         7.84 o                         
  -3  23   1        124.75        141.59         7.20 o                         
  -2  23   1        325.56        337.22        10.35 o                         
  -1  23   1         60.43         51.47         5.46 o                         
   0  23   1         81.98         90.55         4.53 o                         
   1  23   1        339.63        379.73        10.64 o                         
   2  23   1        274.51        295.97        10.98 o                         
   3  23   1        113.77        137.87         7.54 o                         
   4  23   1         67.93         78.35         8.38 o                         
   5  23   1        235.40        266.56        11.30 o                         
  -5  24   1          0.00         23.70         9.00 o                         
  -4  24   1         56.93         46.58         9.54 o                         
  -3  24   1          8.83         16.41         6.18 o                         
  -2  24   1        211.15        266.63         7.65 o                         
  -1  24   1         41.74         54.69         5.25 o                         
   0  24   1        131.90        127.71         5.56 o                         
   1  24   1         27.46         40.82         4.54 o                         
   2  24   1        157.34        207.18         9.91 o                         
   3  24   1         11.60         16.04         7.99 o                         
   4  24   1         86.14        102.46        12.04 o                         
  -4  25   1         59.39         73.86         8.02 o                         
  -3  25   1        153.27        150.23         8.03 o                         
  -2  25   1          0.43         14.99         6.69 o                         
  -1  25   1         96.51        110.57         7.88 o                         
   0  25   1         24.27         23.01         6.44 o                         
   1  25   1        261.49        284.07         8.36 o                         
   2  25   1         45.96         52.19         6.66 o                         
   3  25   1         46.19         70.35         9.87 o                         
   4  25   1          0.78          3.01        12.76 o                         
  -4  26   1          3.04         -8.61         8.61 o                         
  -3  26   1        161.61        148.96         8.73 o                         
  -2  26   1          9.31         23.78         6.14 o                         
  -1  26   1        384.19        398.38        11.33 o                         
   0  26   1          1.52          2.38         6.54 o                         
   1  26   1        184.24        177.22         8.09 o                         
   2  26   1          0.20          6.28         7.12 o                         
   3  26   1        146.65        185.20        11.57 o                         
  -3  27   1          2.57         18.42        10.86 o                         
  -2  27   1         70.59         49.09         8.24 o                         
  -1  27   1          4.36         10.55         8.58 o                         
   0  27   1          4.43         10.48         8.48 o                         
   1  27   1          7.42         -3.05         8.30 o                         
   2  27   1        104.53        118.35         8.59 o                         
  -1  28   1        149.71        141.28         9.17 o                         
   0  28   1         52.56         51.94        16.54 o                         
   1  28   1        104.77        120.16        10.13 o                         
 -10   0   2        162.61        156.93        19.62 o                         
  -8   0   2       3105.46       2897.43        51.18 o                         
  -6   0   2         12.81          8.15         6.86 o                         
  -4   0   2      18562.47      18474.56       296.22 o                         
  -2   0   2       2320.39       2571.55        26.76 o                         
   0   0   2       1119.41       1301.77        23.62 o                         
   2   0   2        177.68        129.43         2.18 o                         
   4   0   2       4298.55       4408.70        56.22 o                         
   6   0   2        238.96        203.73         9.61 o                         
   8   0   2        416.32        407.69        17.48 o                         
 -10   1   2         68.70         58.96        21.76 o                         
  -9   1   2          0.73          1.36         6.97 o                         
  -8   1   2         79.80        226.55        18.99 o                         
  -7   1   2       2166.07       2071.99        29.48 o                         
  -6   1   2         62.96         70.79         5.00 o                         
  -5   1   2        403.58        396.46         5.58 o                         
  -4   1   2        107.30        195.71         9.79 o                         
  -3   1   2       1598.61       1613.01        11.63 o                         
  -2   1   2       4694.67       5318.19        38.40 o                         
  -1   1   2       5066.96       5086.40        43.26 o                         
   0   1   2        474.27        516.34         6.24 o                         
   1   1   2        577.16        472.66         4.58 o                         
   2   1   2        877.82        985.45         8.89 o                         
   3   1   2         28.90         45.69         1.85 o                         
   4   1   2       1119.15       1174.02        11.82 o                         
   5   1   2          7.76         14.98         2.97 o                         
   6   1   2        153.89        152.22         5.31 o                         
   7   1   2         10.56         44.20         4.41 o                         
   8   1   2        109.68        141.90         8.02 o                         
   9   1   2          2.49          5.53        10.14 o                         
  -9   2   2        212.80        254.60        11.15 o                         
  -8   2   2       2046.28       1935.49        29.92 o                         
  -7   2   2        188.97        220.08        10.96 o                         
  -6   2   2          0.60          8.26         4.89 o                         
  -5   2   2       1131.00       1089.77        10.57 o                         
  -4   2   2      17411.36      17617.67       151.30 o                         
  -3   2   2         45.29         44.19         1.09 o                         
  -2   2   2       1479.01       1769.55        12.49 o                         
  -1   2   2      15855.55      15472.54       144.52 o                         
   0   2   2      16462.25      16173.25       222.85 o                         
   1   2   2        470.93        561.89         5.00 o                         
   2   2   2        762.21        878.03         7.93 o                         
   3   2   2       2296.19       2321.41        28.09 o                         
   4   2   2       5000.23       5082.67        57.72 o                         
   5   2   2        261.99        238.34         5.91 o                         
   6   2   2         98.49         97.47         5.84 o                         
   7   2   2        974.60        913.55        21.89 o                         
   8   2   2        256.23        289.60        10.34 o                         
   9   2   2          5.25         23.43        10.69 o                         
  -9   3   2          8.41         14.07         8.40 o                         
  -8   3   2        113.85        166.36         7.51 o                         
  -7   3   2        177.56        187.29         9.12 o                         
  -6   3   2       2237.66       2203.68        21.94 o                         
  -5   3   2        193.05        218.43         4.32 o                         
  -4   3   2         26.47         66.15         5.04 o                         
  -3   3   2         92.02        125.32         1.97 o                         
  -2   3   2       2925.80       2999.05        22.45 o                         
  -1   3   2        753.89        882.50         9.56 o                         
   0   3   2        304.66        317.94         3.41 o                         
   1   3   2       1352.86       1574.62        13.63 o                         
   2   3   2       2026.27       2103.25        18.69 o                         
   3   3   2       1007.11       1051.86        12.73 o                         
   4   3   2       1593.67       1625.94        21.85 o                         
   5   3   2        538.72        532.82         9.24 o                         
   6   3   2        824.26        797.47        21.02 o                         
   7   3   2        112.15        149.14         6.46 o                         
   8   3   2        100.05        111.28         8.40 o                         
   9   3   2        173.63        182.10        11.88 o                         
  -9   4   2        542.09        495.76        13.18 o                         
  -8   4   2         75.43         85.93         5.22 o                         
  -7   4   2        851.41        797.84        10.29 o                         
  -6   4   2         11.82         56.20         3.75 o                         
  -5   4   2       1321.18       1360.20        13.34 o                         
  -4   4   2       1878.65       2006.19        15.16 o                         
  -3   4   2       1423.76       1482.27        11.08 o                         
  -2   4   2        434.07        535.86         3.71 o                         
  -1   4   2       1048.50        934.51         9.36 o                         
   0   4   2      17576.54      17099.70       253.26 o                         
   1   4   2       4419.25       4610.76        44.94 o                         
   2   4   2       1144.88       1189.58        10.54 o                         
   3   4   2        472.03        453.81         4.36 o                         
   4   4   2        676.92        674.93         8.62 o                         
   5   4   2        346.06        358.13         6.91 o                         
   6   4   2        758.19        716.98        14.28 o                         
   7   4   2        956.39        945.80        33.57 o                         
   8   4   2          0.34         -2.20         7.26 o                         
   9   4   2         75.88        111.60        11.57 o                         
  -9   5   2        292.99        306.44        12.42 o                         
  -8   5   2          3.58          7.58         9.85 o                         
  -7   5   2        408.26        394.03         8.90 o                         
  -6   5   2       1239.49       1246.49        21.61 o                         
  -5   5   2       1315.38       1282.92        14.97 o                         
  -4   5   2        153.10        179.70         3.14 o                         
  -3   5   2        212.28        234.26         2.81 o                         
  -2   5   2      12435.86      12990.27        66.76 o                         
  -1   5   2       3267.74       3367.60        29.68 o                         
   0   5   2        130.12        122.53         1.61 o                         
   1   5   2       4832.69       5136.36        47.91 o                         
   2   5   2       6379.42       6686.34        60.95 o                         
   3   5   2        240.36        239.40         3.96 o                         
   4   5   2         17.93         23.94         4.56 o                         
   5   5   2       1848.64       1804.70        27.66 o                         
   6   5   2        631.83        647.78        14.98 o                         
   7   5   2          0.88         14.76         4.76 o                         
   8   5   2          0.14         -3.61         6.66 o                         
  -9   6   2         24.03         57.00         8.16 o                         
  -8   6   2        101.99        103.10        12.45 o                         
  -7   6   2         42.64         64.10         5.23 o                         
  -6   6   2         82.84        138.11         8.53 o                         
  -5   6   2        206.70        228.46         7.21 o                         
  -4   6   2       1618.64       1729.90        14.35 o                         
  -3   6   2         13.77         22.38         2.42 o                         
  -2   6   2        677.76        717.53         7.97 o                         
  -1   6   2       5902.73       6023.53        49.65 o                         
   0   6   2        790.33        894.60         8.71 o                         
   1   6   2       2318.43       2449.62        24.74 o                         
   2   6   2       1062.49       1080.23        14.25 o                         
   3   6   2       2612.54       2752.86        46.92 o                         
   4   6   2        652.60        617.24        10.45 o                         
   5   6   2        565.46        599.19        16.12 o                         
   6   6   2        252.51        251.95         8.63 o                         
   7   6   2        257.06        272.27        16.35 o                         
   8   6   2        149.35        149.18         7.53 o                         
  -9   7   2        306.21        316.18        11.02 o                         
  -8   7   2          1.58         -1.56         5.71 o                         
  -7   7   2       1364.78       1263.74        19.33 o                         
  -6   7   2       1495.93       1466.52        17.43 o                         
  -5   7   2       1935.25       1830.88        20.14 o                         
  -4   7   2       1839.22       1936.85        19.72 o                         
  -3   7   2       3222.20       3248.45        29.70 o                         
  -2   7   2       1893.79       1960.57        15.48 o                         
  -1   7   2       5512.19       5597.83        48.33 o                         
   0   7   2       2033.90       2175.22        24.89 o                         
   1   7   2      10244.80      10051.46        88.40 o                         
   2   7   2          2.49          8.38         2.70 o                         
   3   7   2       2008.01       2103.67        21.45 o                         
   4   7   2          6.25         11.60         3.33 o                         
   5   7   2       4159.95       4109.90        66.71 o                         
   6   7   2         67.78         77.82        10.18 o                         
   7   7   2        540.06        477.67        10.62 o                         
   8   7   2          3.05         18.23         6.93 o                         
  -9   8   2        557.11        533.77        13.62 o                         
  -8   8   2         76.43         70.25         5.93 o                         
  -7   8   2        815.29        758.87        12.38 o                         
  -6   8   2       1022.55       1080.14        17.64 o                         
  -5   8   2        935.48        905.44        12.96 o                         
  -4   8   2        165.62        166.86         3.77 o                         
  -3   8   2       6054.98       5957.75        48.02 o                         
  -2   8   2       2674.51       2754.62        24.91 o                         
  -1   8   2        714.63        747.84         8.78 o                         
   0   8   2        500.88        521.53         6.32 o                         
   1   8   2       4959.51       5246.98        54.54 o                         
   2   8   2       2902.17       3022.59        45.23 o                         
   3   8   2        569.96        578.32         7.92 o                         
   4   8   2        726.46        703.11        11.95 o                         
   5   8   2        462.86        526.06        13.84 o                         
   6   8   2         85.61        102.01        10.62 o                         
   7   8   2          2.43         20.66         4.99 o                         
   8   8   2         78.60         84.04         7.66 o                         
  -9   9   2          1.93         38.21        10.33 o                         
  -8   9   2         42.38         45.93         5.73 o                         
  -7   9   2        171.81        199.02         7.46 o                         
  -6   9   2       2945.98       2845.71        45.37 o                         
  -5   9   2         39.25         55.66         5.73 o                         
  -4   9   2         24.95         28.90         1.85 o                         
  -3   9   2       4609.66       4779.60        35.57 o                         
  -2   9   2       9469.45       9381.94        99.12 o                         
  -1   9   2        799.34        843.05        11.29 o                         
   0   9   2        986.06       1036.62        11.80 o                         
   1   9   2       8901.64       8928.75        93.26 o                         
   2   9   2       4060.01       3948.01        34.07 o                         
   3   9   2        270.75        262.06         5.62 o                         
   4   9   2         56.96         59.63         4.26 o                         
   5   9   2       2626.26       2593.81        47.18 o                         
   6   9   2        334.55        341.21        10.18 o                         
   7   9   2        141.16        138.47         5.93 o                         
   8   9   2          0.75          7.17         6.91 o                         
  -9  10   2        580.78        551.92        16.30 o                         
  -8  10   2        457.29        391.80         9.24 o                         
  -7  10   2        117.20        129.41         5.21 o                         
  -6  10   2       1315.04       1244.13        18.92 o                         
  -5  10   2       2420.79       2339.06        28.78 o                         
  -4  10   2       1943.79       1961.37        18.96 o                         
  -3  10   2        577.78        606.87         4.77 o                         
  -2  10   2       1174.83       1140.79        11.01 o                         
  -1  10   2       8067.78       7892.34        92.89 o                         
   0  10   2        610.49        544.15         7.02 o                         
   1  10   2       1200.68       1150.33        18.37 o                         
   2  10   2       1197.44       1166.71        11.41 o                         
   3  10   2       2238.98       2218.92        18.47 o                         
   4  10   2         10.58         14.12         4.07 o                         
   5  10   2        499.14        512.69        13.65 o                         
   6  10   2          0.19          6.44         4.24 o                         
   7  10   2        188.15        186.30         7.30 o                         
   8  10   2          8.74         24.81         7.33 o                         
  -9  11   2          6.08         26.85         9.47 o                         
  -8  11   2        272.57        254.50         8.18 o                         
  -7  11   2        162.60        172.84         7.38 o                         
  -6  11   2        840.49        831.04        15.90 o                         
  -5  11   2          9.45         21.03         4.49 o                         
  -4  11   2       1858.03       1797.20        19.57 o                         
  -3  11   2        235.40        256.26         3.24 o                         
  -2  11   2       5710.25       5431.00        37.41 o                         
  -1  11   2        160.97        178.17         3.44 o                         
   0  11   2        598.87        545.72         8.48 o                         
   1  11   2         98.02         96.77         2.27 o                         
   2  11   2       5494.53       5455.84        51.55 o                         
   3  11   2          3.61         13.38         2.54 o                         
   4  11   2          0.71          9.44         2.81 o                         
   5  11   2         12.26         11.20         6.33 o                         
   6  11   2        918.27        869.78        10.82 o                         
   7  11   2         40.25         50.33         6.14 o                         
   8  11   2          0.37         12.00         8.85 o                         
  -9  12   2        190.74        182.35        10.68 o                         
  -8  12   2        500.17        478.80        18.02 o                         
  -7  12   2         42.78         49.86         5.51 o                         
  -6  12   2         21.91         26.91         4.42 o                         
  -5  12   2       1115.52       1091.76        16.73 o                         
  -4  12   2       3602.90       3445.02        32.80 o                         
  -3  12   2        134.76        144.72         2.71 o                         
  -2  12   2        165.01        201.86         3.58 o                         
  -1  12   2       4775.82       4625.95        57.03 o                         
   0  12   2       5296.51       4989.52        60.78 o                         
   1  12   2        666.11        604.28         8.71 o                         
   2  12   2          1.64          7.34         3.27 o                         
   3  12   2        539.36        518.75         6.69 o                         
   4  12   2       2413.05       2342.92        17.52 o                         
   5  12   2        103.67        117.34         4.48 o                         
   6  12   2         35.67         48.52         4.86 o                         
   7  12   2          1.20          3.86         5.86 o                         
   8  12   2        297.23        260.93         9.43 o                         
  -8  13   2         23.61         34.83         7.48 o                         
  -7  13   2        270.56        265.48         8.63 o                         
  -6  13   2        378.48        395.21        12.22 o                         
  -5  13   2         56.20         60.55         7.33 o                         
  -4  13   2        165.82        155.59         5.40 o                         
  -3  13   2       1407.93       1343.13        10.93 o                         
  -2  13   2       1842.14       1794.09        16.87 o                         
  -1  13   2        195.93        198.01         3.32 o                         
   0  13   2         41.21         59.32         3.05 o                         
   1  13   2       2446.31       2353.75        24.93 o                         
   2  13   2        996.75        933.56        12.78 o                         
   3  13   2          5.38          7.61         3.01 o                         
   4  13   2        132.86        186.27         8.28 o                         
   5  13   2        284.01        263.89         6.12 o                         
   6  13   2         81.82         69.48         5.59 o                         
   7  13   2         63.87         81.77         6.64 o                         
   8  13   2         14.61         37.71         9.81 o                         
  -8  14   2        438.67        464.53        16.88 o                         
  -7  14   2          3.55          5.42         5.91 o                         
  -6  14   2        426.75        386.01         7.51 o                         
  -5  14   2         32.88         33.64         7.04 o                         
  -4  14   2       2195.21       2200.77        24.64 o                         
  -3  14   2        312.95        329.50         5.24 o                         
  -2  14   2        551.57        494.93         6.29 o                         
  -1  14   2         58.79         69.13         2.05 o                         
   0  14   2       5076.10       4928.01        49.57 o                         
   1  14   2       2176.78       2058.56        21.15 o                         
   2  14   2        395.63        336.00         6.21 o                         
   3  14   2       1140.85       1096.45        16.46 o                         
   4  14   2       3201.38       3069.49        39.06 o                         
   5  14   2         93.48         97.32         4.66 o                         
   6  14   2          1.42         -5.23         5.23 o                         
   7  14   2        335.96        340.95        12.68 o                         
  -8  15   2         86.33         98.36         9.04 o                         
  -7  15   2        146.95        161.72         6.89 o                         
  -6  15   2        131.39        135.82         5.70 o                         
  -5  15   2          9.42          5.05         3.76 o                         
  -4  15   2        953.29        940.62        10.91 o                         
  -3  15   2       1175.89       1170.45        14.92 o                         
  -2  15   2        100.60         86.52         3.87 o                         
  -1  15   2        143.07        152.30         3.44 o                         
   0  15   2       1746.53       1731.24        19.45 o                         
   1  15   2        365.47        353.13         5.39 o                         
   2  15   2         71.00         80.20         3.49 o                         
   3  15   2        808.14        806.54        12.11 o                         
   4  15   2        653.33        640.68        13.71 o                         
   5  15   2         20.63         10.48         5.02 o                         
   6  15   2        135.47        117.01         6.58 o                         
   7  15   2         86.41        106.52         7.16 o                         
  -8  16   2        297.05        305.06        17.68 o                         
  -7  16   2          2.21         15.90         7.66 o                         
  -6  16   2         20.07          3.06         5.34 o                         
  -5  16   2        375.07        339.24         6.82 o                         
  -4  16   2       1492.63       1471.67        22.40 o                         
  -3  16   2          5.49         11.26         3.67 o                         
  -2  16   2        146.16        138.00         3.87 o                         
  -1  16   2       1843.23       1754.05        22.71 o                         
   0  16   2       2703.99       2633.69        31.27 o                         
   1  16   2         85.88        111.27         3.14 o                         
   2  16   2        149.87        124.92         4.59 o                         
   3  16   2       1395.89       1304.22        17.98 o                         
   4  16   2       1116.30       1048.74        16.94 o                         
   5  16   2         77.73         80.92         7.36 o                         
   6  16   2         55.54         69.65         6.44 o                         
   7  16   2        274.09        256.86        10.97 o                         
  -8  17   2         30.37         42.47         8.82 o                         
  -7  17   2         15.58         29.59         7.13 o                         
  -6  17   2        113.20        130.84         7.03 o                         
  -5  17   2         47.40         58.58         4.78 o                         
  -4  17   2        343.41        379.71        10.16 o                         
  -3  17   2         36.17         35.69         3.20 o                         
  -2  17   2        558.49        580.54         8.04 o                         
  -1  17   2        109.79        129.89         3.99 o                         
   0  17   2        615.36        589.84         8.43 o                         
   1  17   2        188.17        177.55         4.58 o                         
   2  17   2        792.19        754.41        10.21 o                         
   3  17   2         39.26         56.56         3.78 o                         
   4  17   2         74.86         78.93         4.98 o                         
   5  17   2         14.47         20.25         5.19 o                         
   6  17   2        336.22        329.65        10.85 o                         
   7  17   2          1.13          2.65        10.80 o                         
  -7  18   2         22.56         35.17         9.42 o                         
  -6  18   2         80.99         89.83         6.29 o                         
  -5  18   2        313.51        326.49         7.06 o                         
  -4  18   2         14.07         21.62         4.76 o                         
  -3  18   2         99.50        117.88         3.86 o                         
  -2  18   2        210.89        182.81         3.93 o                         
  -1  18   2       1669.59       1732.25        20.85 o                         
   0  18   2          0.95          4.71         2.49 o                         
   1  18   2        970.94        961.37        11.96 o                         
   2  18   2          0.15          3.27         3.91 o                         
   3  18   2        785.74        766.25        14.06 o                         
   4  18   2         12.76         10.02         4.42 o                         
   5  18   2        130.49        125.54         6.60 o                         
   6  18   2          0.04         18.56         7.43 o                         
  -7  19   2        233.35        234.34         9.25 o                         
  -6  19   2         18.36         18.22         7.67 o                         
  -5  19   2        123.40        125.96         5.69 o                         
  -4  19   2         54.35         76.89         4.82 o                         
  -3  19   2       1119.08       1103.16        12.41 o                         
  -2  19   2        146.84        155.20         4.30 o                         
  -1  19   2        787.49        821.65        12.01 o                         
   0  19   2        122.71        155.16         4.23 o                         
   1  19   2        580.54        546.41         6.50 o                         
   2  19   2        144.28        170.35         6.18 o                         
   3  19   2        887.24        894.62        18.77 o                         
   4  19   2         10.51          8.42         6.95 o                         
   5  19   2        133.57        118.29         7.99 o                         
   6  19   2         92.80        103.58         9.01 o                         
  -7  20   2          4.65         14.43         9.21 o                         
  -6  20   2         53.81         63.69        10.79 o                         
  -5  20   2          0.67         -5.34         5.34 o                         
  -4  20   2        346.57        327.68         9.25 o                         
  -3  20   2         40.18         75.89         3.95 o                         
  -2  20   2          9.68         23.58         3.60 o                         
  -1  20   2        230.14        268.09         4.88 o                         
   0  20   2        830.92        823.76         9.82 o                         
   1  20   2          2.17          7.99         2.72 o                         
   2  20   2         20.32         28.55         3.55 o                         
   3  20   2        247.76        286.30         9.30 o                         
   4  20   2        140.26        142.27         6.41 o                         
   5  20   2         21.14         17.11         7.09 o                         
   6  20   2         22.06         41.53         8.33 o                         
  -6  21   2        282.13        273.37        11.75 o                         
  -5  21   2        150.45        143.21         6.75 o                         
  -4  21   2        117.42        125.05         5.63 o                         
  -3  21   2       1201.83       1229.55        20.69 o                         
  -2  21   2        555.29        548.19         7.29 o                         
  -1  21   2        368.66        334.25         7.74 o                         
   0  21   2        151.23        175.94         4.31 o                         
   1  21   2        819.39        850.47        10.59 o                         
   2  21   2        331.76        304.31        10.09 o                         
   3  21   2        506.64        479.96        11.08 o                         
   4  21   2        116.94        127.53         8.28 o                         
   5  21   2        273.23        284.78        13.05 o                         
  -6  22   2        192.66        216.70         9.31 o                         
  -5  22   2        161.11        181.17         7.65 o                         
  -4  22   2         14.39          7.31         6.82 o                         
  -3  22   2         71.17         81.52         5.41 o                         
  -2  22   2         51.06         84.02         4.79 o                         
  -1  22   2        134.78        156.83         4.53 o                         
   0  22   2         32.33         30.71         3.55 o                         
   1  22   2        300.15        312.53         7.18 o                         
   2  22   2         57.99         84.81         6.87 o                         
   3  22   2         41.12         38.51         5.38 o                         
   4  22   2         10.04          6.53         7.98 o                         
   5  22   2        149.86        157.13         8.91 o                         
  -5  23   2        127.68        135.44         8.33 o                         
  -4  23   2          2.18         -6.58         6.58 o                         
  -3  23   2        182.55        186.18         6.54 o                         
  -2  23   2        593.38        608.06        10.28 o                         
  -1  23   2         75.53         67.86         4.72 o                         
   0  23   2         30.30         35.46         4.74 o                         
   1  23   2        111.02        136.61         6.08 o                         
   2  23   2        529.76        572.35        11.46 o                         
   3  23   2          8.59          4.17         6.78 o                         
   4  23   2          0.21          6.65         7.46 o                         
   5  23   2         33.71         45.63         8.39 o                         
  -5  24   2        124.17        139.56        10.15 o                         
  -4  24   2          0.71          2.64         6.75 o                         
  -3  24   2         11.57          4.91         6.05 o                         
  -2  24   2          3.48         23.84         5.29 o                         
  -1  24   2        204.19        244.12         7.11 o                         
   0  24   2         87.64         92.35         5.23 o                         
   1  24   2         33.53         35.01         5.08 o                         
   2  24   2         11.14         17.97         6.71 o                         
   3  24   2         88.44        103.21         7.17 o                         
   4  24   2         54.92         30.99         8.22 o                         
  -4  25   2         22.64         23.13        10.40 o                         
  -3  25   2         22.43         41.15         9.97 o                         
  -2  25   2        289.47        320.41         8.91 o                         
  -1  25   2         37.89         42.21         5.61 o                         
   0  25   2         10.28         16.34         6.23 o                         
   1  25   2         23.59         39.48         6.44 o                         
   2  25   2        236.12        288.82        12.19 o                         
   3  25   2          1.04          2.91         6.82 o                         
  -4  26   2         22.79         16.47        10.27 o                         
  -3  26   2          2.70          0.53         8.07 o                         
  -2  26   2         45.96         65.41         7.26 o                         
  -1  26   2         13.31         23.81         7.87 o                         
   0  26   2        222.82        258.21        10.86 o                         
   1  26   2          1.67          8.05         7.74 o                         
   2  26   2         53.15         54.95        11.17 o                         
   3  26   2          0.43          3.59         9.85 o                         
  -3  27   2         35.62         41.69         8.85 o                         
  -2  27   2        102.66        111.57         9.35 o                         
  -1  27   2         24.73         31.26         6.35 o                         
   0  27   2         34.67         67.60         8.18 o                         
   1  27   2         24.41         43.93         7.58 o                         
   2  27   2         35.26         15.75        16.96 o                         
  -1  28   2         10.06         23.86         8.51 o                         
   0  28   2        181.06        230.60        14.76 o                         
  -9   0   3        266.66        268.30        12.48 o                         
  -7   0   3        181.27        160.08        12.96 o                         
  -5   0   3        854.88        919.35        15.97 o                         
  -3   0   3         35.82         52.32         1.46 o                         
  -1   0   3       9218.53       8692.40        89.93 o                         
   1   0   3       1580.13       1716.36        21.67 o                         
   3   0   3       8271.96       8053.73       113.52 o                         
   5   0   3        192.17        192.17        15.55 o                         
   7   0   3       2802.75       2442.54       152.56 o                         
 -10   1   3          4.62        -14.52        14.52 o                         
  -9   1   3         24.11         27.14         9.41 o                         
  -8   1   3         76.78         95.83         5.22 o                         
  -7   1   3         45.89         37.34         5.95 o                         
  -6   1   3        188.89        168.63         5.52 o                         
  -5   1   3          9.88         14.02         2.35 o                         
  -4   1   3       1385.07       1500.65        17.25 o                         
  -3   1   3        401.23        408.71         3.45 o                         
  -2   1   3       7491.73       8001.46        67.50 o                         
  -1   1   3       1482.94       1779.25        14.83 o                         
   0   1   3      12227.48      11512.27       137.72 o                         
   1   1   3        872.95        851.14         7.62 o                         
   2   1   3        786.81        807.00         9.58 o                         
   3   1   3        533.53        653.31         8.87 o                         
   4   1   3       2749.03       2732.23        36.15 o                         
   5   1   3        685.32        637.95         9.61 o                         
   6   1   3        250.36        244.92         9.47 o                         
   7   1   3          9.92        110.94        12.66 o                         
   8   1   3        107.42        103.92         8.89 o                         
 -10   2   3          0.83         -1.70        16.56 o                         
  -9   2   3        108.93        128.71        10.22 o                         
  -8   2   3         72.93         92.99         5.08 o                         
  -7   2   3        148.28        154.49         6.95 o                         
  -6   2   3         65.72         61.50         6.04 o                         
  -5   2   3       1131.95       1162.67        16.40 o                         
  -4   2   3        364.77        439.84         4.93 o                         
  -3   2   3        452.60        480.90         3.55 o                         
  -2   2   3        318.39        343.29         2.27 o                         
  -1   2   3      14542.11      14626.38       139.44 o                         
   0   2   3        145.44        232.50         2.23 o                         
   1   2   3         12.77         21.68         1.32 o                         
   2   2   3       3976.51       4176.85        48.80 o                         
   3   2   3       8129.91       8328.88        94.43 o                         
   4   2   3        530.71        523.33         8.04 o                         
   5   2   3        265.97        302.39         9.30 o                         
   6   2   3        312.23        289.45        12.32 o                         
   7   2   3       1263.25       1236.14        20.34 o                         
   8   2   3        169.13        200.06         9.76 o                         
 -10   3   3         68.20         82.59        11.60 o                         
  -9   3   3        137.98        137.32        10.64 o                         
  -8   3   3        906.55        896.26        20.39 o                         
  -7   3   3        697.27        657.41        11.71 o                         
  -6   3   3         12.13          6.69         5.41 o                         
  -5   3   3        145.53        151.16         4.61 o                         
  -4   3   3       4328.12       4556.92        36.97 o                         
  -3   3   3       2369.31       2459.67        16.50 o                         
  -2   3   3          3.27         26.29         1.66 o                         
  -1   3   3          1.31         13.28         0.89 o                         
   0   3   3       4997.84       5026.09        60.95 o                         
   1   3   3        236.06        161.41         1.79 o                         
   2   3   3        349.61        392.15         3.89 o                         
   3   3   3         36.50         79.61         6.03 o                         
   4   3   3         33.44         50.17         2.82 o                         
   5   3   3       2223.29       2171.00        41.52 o                         
   6   3   3        189.74        192.68         8.27 o                         
   7   3   3         67.54        100.82         5.74 o                         
   8   3   3          0.10         41.22        10.43 o                         
 -10   4   3        108.73        118.13        12.21 o                         
  -9   4   3         26.74         33.28         7.57 o                         
  -8   4   3       1442.59       1340.50        32.00 o                         
  -7   4   3          7.26         15.73         3.39 o                         
  -6   4   3        537.09        532.91        11.78 o                         
  -5   4   3        666.42        688.25         9.62 o                         
  -4   4   3       8518.01       8983.86        73.35 o                         
  -3   4   3         21.87         31.02         1.32 o                         
  -2   4   3       1364.28       1414.29        10.60 o                         
  -1   4   3       7176.67       8112.44        85.73 o                         
   0   4   3      14666.99      14634.30       162.97 o                         
   1   4   3       3436.82       3798.07        36.25 o                         
   2   4   3       1458.25       1458.20        16.31 o                         
   3   4   3       2462.69       2589.19        28.89 o                         
   4   4   3       2694.81       2640.30        30.54 o                         
   5   4   3        194.92        242.14         6.22 o                         
   6   4   3         47.59         73.14         4.59 o                         
   7   4   3         70.77         97.01         6.79 o                         
   8   4   3        398.17        380.49        15.00 o                         
  -9   5   3         32.75         39.32         7.91 o                         
  -8   5   3         77.88        118.33         9.25 o                         
  -7   5   3       1413.29       1353.88        21.56 o                         
  -6   5   3       3390.52       3328.85        51.55 o                         
  -5   5   3        414.26        432.72         7.79 o                         
  -4   5   3         13.88         50.74         4.29 o                         
  -3   5   3       7327.75       7648.27        62.27 o                         
  -2   5   3       3502.06       3528.79        35.82 o                         
  -1   5   3       7306.33       7812.76        80.38 o                         
   0   5   3          1.58         10.27         1.12 o                         
   1   5   3       3035.29       3144.39        32.19 o                         
   2   5   3       9024.83       9134.46        92.55 o                         
   3   5   3       1286.37       1289.59        15.59 o                         
   4   5   3         89.81        115.74         5.39 o                         
   5   5   3        606.69        629.89        14.87 o                         
   6   5   3        988.52        972.23        21.97 o                         
   7   5   3         84.56         86.69         5.42 o                         
   8   5   3          5.10         17.35         8.08 o                         
  -9   6   3        617.82        557.84        15.19 o                         
  -8   6   3        491.12        473.58        12.31 o                         
  -7   6   3         97.19        116.32         8.31 o                         
  -6   6   3        433.83        541.95        14.59 o                         
  -5   6   3        834.20        789.13        11.59 o                         
  -4   6   3       4738.99       5056.79        51.61 o                         
  -3   6   3        924.62       1067.70        10.85 o                         
  -2   6   3        396.40        454.01         4.99 o                         
  -1   6   3       6135.56       6203.25        65.37 o                         
   0   6   3       1659.48       1761.27        27.34 o                         
   1   6   3          7.36          9.58         0.98 o                         
   2   6   3       1130.22       1214.50        22.67 o                         
   3   6   3       1492.68       1480.58        16.12 o                         
   4   6   3        270.61        270.23         4.53 o                         
   5   6   3         96.78        113.18         8.46 o                         
   6   6   3         11.39         56.87         7.78 o                         
   7   6   3         69.55         98.36         5.60 o                         
   8   6   3          4.10          9.86         7.63 o                         
  -9   7   3         32.64         86.43         8.66 o                         
  -8   7   3        148.26        148.25         8.46 o                         
  -7   7   3         75.97         79.21         6.18 o                         
  -6   7   3       7635.65       7508.30       118.48 o                         
  -5   7   3         12.60         17.59         3.27 o                         
  -4   7   3        284.88        291.92         5.43 o                         
  -3   7   3       1008.44       1003.49        10.17 o                         
  -2   7   3      12589.22      12580.14       125.62 o                         
  -1   7   3       1103.49       1140.46        13.51 o                         
   0   7   3        481.69        451.14         7.31 o                         
   1   7   3          1.27          9.28         1.19 o                         
   2   7   3      11197.22      11012.80       118.11 o                         
   3   7   3         62.22         80.54         2.95 o                         
   4   7   3          6.39          6.12         2.67 o                         
   5   7   3        719.22        716.73        17.34 o                         
   6   7   3       1516.29       1462.85        35.04 o                         
   7   7   3          2.43         -3.41         5.17 o                         
   8   7   3          5.18         23.73         8.70 o                         
  -9   8   3        498.69        473.76        13.09 o                         
  -8   8   3        194.25        199.71         7.43 o                         
  -7   8   3          7.01          9.61         6.81 o                         
  -6   8   3         89.54        237.84        17.66 o                         
  -5   8   3       2123.21       2105.93        33.93 o                         
  -4   8   3        400.96        472.94         5.24 o                         
  -3   8   3          2.39          6.22         1.35 o                         
  -2   8   3       1470.90       1523.13        15.58 o                         
  -1   8   3       4865.93       4952.86        63.69 o                         
   0   8   3        717.08        711.21        10.72 o                         
   1   8   3       1804.72       1868.65        22.40 o                         
   2   8   3       1610.22       1490.47        18.75 o                         
   3   8   3        499.66        482.95         6.25 o                         
   4   8   3        908.82        897.57        15.47 o                         
   5   8   3        291.62        353.67        13.95 o                         
   6   8   3         35.46         52.30         6.33 o                         
   7   8   3          3.59          2.50         5.34 o                         
   8   8   3        324.59        288.30        10.62 o                         
  -9   9   3         49.75         66.02         9.64 o                         
  -8   9   3         60.52         78.02         7.10 o                         
  -7   9   3        365.66        352.41         9.88 o                         
  -6   9   3       1868.79       1915.51        27.04 o                         
  -5   9   3         49.00         57.60         4.17 o                         
  -4   9   3        169.40        194.57         3.57 o                         
  -3   9   3       5168.77       5205.20        43.25 o                         
  -2   9   3       5536.39       5419.22        75.52 o                         
  -1   9   3        198.04        224.19         3.75 o                         
   0   9   3          1.75          5.42         1.19 o                         
   1   9   3       9937.50       9822.87       119.15 o                         
   2   9   3       2218.55       2115.39        27.81 o                         
   3   9   3        390.28        357.55         5.17 o                         
   4   9   3         47.64         48.91         2.59 o                         
   5   9   3       2799.14       2774.14        51.50 o                         
   6   9   3         87.01         97.13         5.61 o                         
   7   9   3        162.70        149.16         6.63 o                         
   8   9   3         14.08         64.72         8.45 o                         
  -9  10   3          0.55         -9.14         9.14 o                         
  -8  10   3         73.35         92.84         6.47 o                         
  -7  10   3         53.45         60.26         4.71 o                         
  -6  10   3        903.88        934.90        19.33 o                         
  -5  10   3          1.96          0.10         4.38 o                         
  -4  10   3        617.51        631.32         8.07 o                         
  -3  10   3        319.95        320.86         6.35 o                         
  -2  10   3       1535.55       1445.73        15.15 o                         
  -1  10   3       2050.25       2120.55        28.97 o                         
   0  10   3       1089.54       1078.02        17.39 o                         
   1  10   3         17.41         18.12         2.42 o                         
   2  10   3       1939.01       1920.30        21.51 o                         
   3  10   3       2030.23       1922.21        24.80 o                         
   4  10   3       1306.79       1248.25        22.70 o                         
   5  10   3         53.41         91.49         8.89 o                         
   6  10   3        235.15        219.86         6.24 o                         
   7  10   3        460.25        430.31        12.11 o                         
   8  10   3        328.22        291.70        11.26 o                         
  -9  11   3          0.07          9.64         9.30 o                         
  -8  11   3         42.57         48.11         6.68 o                         
  -7  11   3        260.15        254.55         7.19 o                         
  -6  11   3         21.37         47.20         6.75 o                         
  -5  11   3        194.46        171.91         5.20 o                         
  -4  11   3        690.38        697.18         9.57 o                         
  -3  11   3       3968.81       3959.93        44.96 o                         
  -2  11   3        697.97        674.04         7.69 o                         
  -1  11   3          5.04          6.98         1.87 o                         
   0  11   3        911.86        887.92        11.53 o                         
   1  11   3       3094.72       2858.72        42.27 o                         
   2  11   3        121.99        101.67         3.29 o                         
   3  11   3         59.75         76.42         3.80 o                         
   4  11   3        925.31        862.58        20.17 o                         
   5  11   3        937.34        917.09        12.07 o                         
   6  11   3         11.66          3.52         4.99 o                         
   7  11   3        109.81        124.62         6.79 o                         
   8  11   3         13.19          8.16         9.85 o                         
  -9  12   3        121.35        140.52        14.28 o                         
  -8  12   3         35.99         43.30         7.81 o                         
  -7  12   3         66.77         64.50         5.29 o                         
  -6  12   3        801.91        794.86         7.79 o                         
  -5  12   3        612.12        612.93        10.41 o                         
  -4  12   3        206.76        202.43         5.18 o                         
  -3  12   3         97.35        105.05         2.24 o                         
  -2  12   3       1475.00       1400.54        16.04 o                         
  -1  12   3       3349.88       3347.50        44.86 o                         
   0  12   3       1081.09       1049.36        14.59 o                         
   1  12   3        117.83        113.16         2.48 o                         
   2  12   3        418.49        402.57         5.51 o                         
   3  12   3       1517.88       1507.88        21.62 o                         
   4  12   3        457.12        430.44        11.95 o                         
   5  12   3        204.93        213.72         5.78 o                         
   6  12   3         64.05         63.69         5.67 o                         
   7  12   3        357.45        339.67        12.27 o                         
  -9  13   3         27.54         34.04        15.66 o                         
  -8  13   3        431.23        415.31        18.98 o                         
  -7  13   3         74.34         87.79         5.99 o                         
  -6  13   3         34.71         46.57         4.38 o                         
  -5  13   3         75.58         73.42         8.95 o                         
  -4  13   3        687.28        684.79        10.82 o                         
  -3  13   3        904.53        890.71        10.48 o                         
  -2  13   3        120.39        109.48         3.03 o                         
  -1  13   3        255.40        284.63         4.86 o                         
   0  13   3        464.39        476.99         5.72 o                         
   1  13   3        326.05        306.91         3.99 o                         
   2  13   3        219.95        195.40         4.63 o                         
   3  13   3          1.52          7.84         6.08 o                         
   4  13   3        188.37        194.11         5.44 o                         
   5  13   3        243.59        218.63         6.08 o                         
   6  13   3         13.46         12.89         6.61 o                         
   7  13   3         29.46         22.67         7.27 o                         
  -8  14   3         56.77         95.00         8.24 o                         
  -7  14   3         89.10        104.23         6.94 o                         
  -6  14   3        156.11        180.36         6.07 o                         
  -5  14   3       2329.17       2287.28        33.38 o                         
  -4  14   3         55.75         64.50         5.03 o                         
  -3  14   3        528.56        552.10         8.10 o                         
  -2  14   3        308.10        285.33         6.61 o                         
  -1  14   3       3202.17       3020.14        41.38 o                         
   0  14   3         23.20         23.12         2.51 o                         
   1  14   3        939.02        917.10        11.89 o                         
   2  14   3          1.97          0.50         4.16 o                         
   3  14   3       1136.18       1072.49        17.20 o                         
   4  14   3          6.21          7.63         3.79 o                         
   5  14   3        117.55        111.61         6.72 o                         
   6  14   3          0.41         -2.69         5.91 o                         
   7  14   3        214.63        211.43        12.23 o                         
  -8  15   3        473.24        488.54        16.02 o                         
  -7  15   3        181.10        192.14         7.38 o                         
  -6  15   3        110.06        108.52         5.34 o                         
  -5  15   3          2.50         26.32         3.97 o                         
  -4  15   3        586.20        605.11         6.10 o                         
  -3  15   3         76.41         91.26         3.77 o                         
  -2  15   3        892.09        873.40        15.61 o                         
  -1  15   3          1.94         16.30         2.82 o                         
   0  15   3        481.48        443.30         4.62 o                         
   1  15   3          6.84         13.93         2.76 o                         
   2  15   3        483.58        424.02         7.37 o                         
   3  15   3         97.61         97.40         6.12 o                         
   4  15   3         91.87         93.54         4.08 o                         
   5  15   3         54.87         50.87         5.08 o                         
   6  15   3          6.74          7.48         7.02 o                         
   7  15   3          1.05         10.92         9.31 o                         
  -8  16   3        356.43        397.62        12.62 o                         
  -7  16   3         71.39         93.83         7.07 o                         
  -6  16   3         44.45         55.65         5.74 o                         
  -5  16   3       1445.07       1492.26        12.45 o                         
  -4  16   3       1973.20       1955.60        28.86 o                         
  -3  16   3        629.67        626.61        11.90 o                         
  -2  16   3          4.36          4.64         3.40 o                         
  -1  16   3       1548.40       1507.08        27.26 o                         
   0  16   3       2546.69       2336.84        30.61 o                         
   1  16   3       1465.96       1451.26        21.15 o                         
   2  16   3        132.79        121.56         6.38 o                         
   3  16   3        963.90        891.50        13.88 o                         
   4  16   3        395.30        344.12         6.64 o                         
   5  16   3         67.72         53.24         6.35 o                         
   6  16   3         20.45         21.19         6.91 o                         
   7  16   3        159.24        164.86         9.39 o                         
  -8  17   3         83.68        131.97         9.36 o                         
  -7  17   3        814.14        820.99        12.19 o                         
  -6  17   3         10.02         18.17         6.12 o                         
  -5  17   3        251.94        274.59         7.00 o                         
  -4  17   3        116.20        184.40         9.03 o                         
  -3  17   3       1780.63       1798.41        22.53 o                         
  -2  17   3         34.67         26.54         3.42 o                         
  -1  17   3       1533.41       1535.58        18.35 o                         
   0  17   3        510.37        496.36         8.99 o                         
   1  17   3        416.49        374.46         7.07 o                         
   2  17   3         54.43         47.97         2.87 o                         
   3  17   3        325.59        320.17         8.65 o                         
   4  17   3          4.05         12.52         4.68 o                         
   5  17   3          8.26          3.39         6.05 o                         
   6  17   3         26.02         23.91         7.54 o                         
  -7  18   3         29.01         62.21         7.82 o                         
  -6  18   3        133.59        173.28         7.69 o                         
  -5  18   3         33.55         48.42         4.86 o                         
  -4  18   3       2001.64       1959.12        35.12 o                         
  -3  18   3          0.77         13.25         3.59 o                         
  -2  18   3         80.24         73.16         3.40 o                         
  -1  18   3         25.32         41.68         2.83 o                         
   0  18   3       2084.98       2004.15        24.91 o                         
   1  18   3          8.48          8.63         3.27 o                         
   2  18   3         58.91         74.80         4.78 o                         
   3  18   3          2.64         10.39         3.77 o                         
   4  18   3        651.92        593.63        11.65 o                         
   5  18   3         25.80         24.72         6.80 o                         
   6  18   3          1.63         12.26         8.38 o                         
  -7  19   3        183.17        200.84         9.94 o                         
  -6  19   3        496.59        509.78        10.62 o                         
  -5  19   3         49.61         62.77         5.61 o                         
  -4  19   3        195.22        226.41         6.71 o                         
  -3  19   3        449.88        449.06         7.42 o                         
  -2  19   3       2211.78       2214.32        35.50 o                         
  -1  19   3        415.56        413.26         9.32 o                         
   0  19   3        142.08        146.38         3.29 o                         
   1  19   3         80.43         83.04         3.24 o                         
   2  19   3       1510.53       1411.24        29.01 o                         
   3  19   3          2.77          3.37         4.68 o                         
   4  19   3          1.57         -6.07         6.07 o                         
   5  19   3          8.79          9.17         7.39 o                         
   6  19   3        335.40        322.40        11.64 o                         
  -7  20   3          9.66         26.51        10.58 o                         
  -6  20   3         31.82         47.49         9.56 o                         
  -5  20   3        462.55        476.94        10.04 o                         
  -4  20   3        109.82        115.52         5.89 o                         
  -3  20   3          9.01         15.33         3.59 o                         
  -2  20   3         42.54         78.48         5.51 o                         
  -1  20   3        498.21        501.99        11.62 o                         
   0  20   3         27.19         33.21         3.53 o                         
   1  20   3        152.26        167.48         7.27 o                         
   2  20   3          0.28         16.81         4.86 o                         
   3  20   3        342.61        309.70        11.50 o                         
   4  20   3          7.28          3.65         6.32 o                         
   5  20   3         16.01         21.64         9.13 o                         
  -6  21   3        248.11        277.92        10.22 o                         
  -5  21   3         77.46         77.12         6.39 o                         
  -4  21   3         67.41         77.68         5.52 o                         
  -3  21   3        154.93        160.02         5.01 o                         
  -2  21   3        880.30        885.32        16.56 o                         
  -1  21   3        167.62        180.39         9.54 o                         
   0  21   3        380.28        340.23         5.97 o                         
   1  21   3        345.80        327.30         6.79 o                         
   2  21   3        737.53        737.76        14.74 o                         
   3  21   3         79.25         84.64         5.78 o                         
   4  21   3         48.10         41.11         6.97 o                         
   5  21   3         59.02         62.85         8.25 o                         
  -6  22   3        119.51        150.70         9.30 o                         
  -5  22   3         40.87         58.96         9.18 o                         
  -4  22   3         23.20         18.23         5.63 o                         
  -3  22   3        193.70        183.28         7.32 o                         
  -2  22   3        322.73        349.70         7.15 o                         
  -1  22   3         60.59         77.66         5.51 o                         
   0  22   3         91.73        103.87         4.86 o                         
   1  22   3         81.76         91.20         5.56 o                         
   2  22   3         40.03         46.44         5.20 o                         
   3  22   3        101.34        126.66        10.18 o                         
   4  22   3         70.44         72.52         7.60 o                         
   5  22   3         14.20         28.74         9.94 o                         
  -5  23   3          3.85          6.38         7.64 o                         
  -4  23   3         17.80         12.63         7.28 o                         
  -3  23   3        348.93        368.34        10.56 o                         
  -2  23   3         31.01         65.99         5.54 o                         
  -1  23   3         17.24          3.95         4.67 o                         
   0  23   3         36.21         29.10         5.22 o                         
   1  23   3        530.52        510.36         9.76 o                         
   2  23   3         78.34         89.63         5.85 o                         
   3  23   3          2.46         -4.81         6.50 o                         
   4  23   3         24.33          2.91         7.95 o                         
  -5  24   3         75.70         76.74         8.61 o                         
  -4  24   3         12.37         16.49         9.94 o                         
  -3  24   3        143.16        161.85         9.71 o                         
  -2  24   3        140.48        145.65         6.38 o                         
  -1  24   3         40.59         27.95         4.94 o                         
   0  24   3         23.02         26.41         5.52 o                         
   1  24   3         73.07         90.21         6.12 o                         
   2  24   3        110.41        106.37         7.85 o                         
   3  24   3         15.95          4.95         6.94 o                         
   4  24   3         23.95         19.81         8.86 o                         
  -4  25   3          1.43         -6.80         7.30 o                         
  -3  25   3        120.53        171.75        14.29 o                         
  -2  25   3          6.88          1.76         6.71 o                         
  -1  25   3          0.21         -3.07         5.27 o                         
   0  25   3          1.59         -6.58         6.58 o                         
   1  25   3        133.10        138.74         6.87 o                         
   2  25   3         30.21         33.93         7.73 o                         
   3  25   3          0.14        -10.85        12.72 o                         
  -3  26   3         31.23         30.66         8.75 o                         
  -2  26   3         45.96         60.94         7.00 o                         
  -1  26   3         26.10         37.50         7.26 o                         
   0  26   3          2.36         -6.89         6.89 o                         
   1  26   3         42.55         54.30         7.74 o                         
   2  26   3         31.38         28.62         9.19 o                         
  -2  27   3         69.83         91.68         7.79 o                         
  -1  27   3         28.07         30.39        10.68 o                         
   0  27   3          3.00          1.42         8.34 o                         
   1  27   3         54.74         56.13        11.10 o                         
 -10   0   4         67.58         51.93        18.12 o                         
  -8   0   4       1497.57       1369.45        27.24 o                         
  -6   0   4         88.48         99.42        12.16 o                         
  -4   0   4       3992.81       4086.40        51.25 o                         
  -2   0   4        119.14        103.29         1.97 o                         
   0   0   4      13950.18      12657.92       226.83 o                         
   2   0   4        168.49        183.75         4.80 o                         
   4   0   4        988.98       1064.71        15.64 o                         
   6   0   4         35.16         44.68         6.17 o                         
   8   0   4        191.77        195.64        15.47 o                         
 -10   1   4          1.71         20.32        21.04 o                         
  -9   1   4          0.41         -6.28         6.28 o                         
  -8   1   4          0.63         38.18         4.72 o                         
  -7   1   4         98.68         94.81         9.82 o                         
  -6   1   4          2.80         -1.26         5.75 o                         
  -5   1   4         28.70         27.95         3.74 o                         
  -4   1   4        488.66        509.31         5.39 o                         
  -3   1   4        450.75        370.55         4.72 o                         
  -2   1   4        127.21        129.27         1.61 o                         
  -1   1   4        488.01        577.18         7.19 o                         
   0   1   4        783.86        829.82         8.64 o                         
   1   1   4         36.15         29.09         1.79 o                         
   2   1   4        614.57        584.80         7.12 o                         
   3   1   4         61.62         97.73         5.74 o                         
   4   1   4          4.95         17.80         3.90 o                         
   5   1   4         75.59         98.63         6.34 o                         
   6   1   4        215.41        221.80         7.49 o                         
   7   1   4          0.24         14.57         6.30 o                         
   8   1   4          0.15         -0.64        11.67 o                         
 -10   2   4          6.09         -0.36        12.41 o                         
  -9   2   4         40.66         47.75         6.95 o                         
  -8   2   4       1106.82       1018.17        22.06 o                         
  -7   2   4         14.37          3.88         6.66 o                         
  -6   2   4         20.42         15.75         3.79 o                         
  -5   2   4        449.42        463.61         7.48 o                         
  -4   2   4       2531.60       2583.14        26.25 o                         
  -3   2   4        194.05        228.09         3.16 o                         
  -2   2   4        148.44        140.47         2.21 o                         
  -1   2   4       4393.07       4250.49        47.52 o                         
   0   2   4       9436.15       9283.00       117.00 o                         
   1   2   4         10.08          6.85         1.36 o                         
   2   2   4          1.99          6.97         2.32 o                         
   3   2   4       5598.74       5619.37        64.39 o                         
   4   2   4       1238.85       1165.69        12.94 o                         
   5   2   4        382.66        373.61         8.05 o                         
   6   2   4         63.82        103.29        10.71 o                         
   7   2   4        195.57        211.05         6.86 o                         
   8   2   4        100.04         88.54        11.94 o                         
 -10   3   4         18.70         12.99        10.43 o                         
  -9   3   4         40.07         24.03         7.32 o                         
  -8   3   4        326.75        355.79         9.65 o                         
  -7   3   4        381.32        329.95        12.08 o                         
  -6   3   4        151.00        145.24         7.60 o                         
  -5   3   4         69.47         94.12         3.63 o                         
  -4   3   4       3954.37       4119.35        41.57 o                         
  -3   3   4       1126.59       1247.36        13.19 o                         
  -2   3   4       2793.47       2889.90        33.68 o                         
  -1   3   4        158.51        153.36         2.19 o                         
   0   3   4      10049.80       9980.76       130.26 o                         
   1   3   4          2.18          2.29         1.83 o                         
   2   3   4       3690.84       3522.71        44.35 o                         
   3   3   4        530.32        651.71        11.67 o                         
   4   3   4        536.40        527.74         8.70 o                         
   5   3   4        374.37        375.29        10.23 o                         
   6   3   4       1065.47        985.83        16.38 o                         
   7   3   4        104.70        149.81         6.45 o                         
   8   3   4         20.03         22.09         9.94 o                         
 -10   4   4          0.30         11.86        16.04 o                         
  -9   4   4        316.44        334.84        12.11 o                         
  -8   4   4        570.05        552.74        15.00 o                         
  -7   4   4        159.51        162.49         6.25 o                         
  -6   4   4        575.00        546.83        10.85 o                         
  -5   4   4       5421.22       5523.03        59.00 o                         
  -4   4   4       1864.55       1937.71        19.35 o                         
  -3   4   4        254.25        224.12         3.96 o                         
  -2   4   4       2553.05       2642.59        32.19 o                         
  -1   4   4       8503.18       8770.36       109.55 o                         
   0   4   4        177.18        219.61         3.14 o                         
   1   4   4          6.04         12.71         2.05 o                         
   2   4   4       1307.45       1244.27        15.85 o                         
   3   4   4       7370.18       7364.96        82.88 o                         
   4   4   4          0.70          9.84         4.20 o                         
   5   4   4        332.69        383.00        10.40 o                         
   6   4   4          2.16         42.41         8.69 o                         
   7   4   4        427.91        433.02        11.63 o                         
   8   4   4         18.01         31.40         9.81 o                         
 -10   5   4         52.89         48.91        18.89 o                         
  -9   5   4          8.19         16.14         8.80 o                         
  -8   5   4        846.75        778.49        22.20 o                         
  -7   5   4        252.22        246.68         9.88 o                         
  -6   5   4        596.39        678.32        10.87 o                         
  -5   5   4          5.25         36.09         3.83 o                         
  -4   5   4       2589.62       2647.03        26.59 o                         
  -3   5   4      10040.77      10467.58       107.07 o                         
  -2   5   4       2578.56       2726.69        39.41 o                         
  -1   5   4        444.22        487.59         7.31 o                         
   0   5   4       4179.82       4161.61        61.05 o                         
   1   5   4      15105.63      14944.05       178.57 o                         
   2   5   4       3228.66       3331.03        42.73 o                         
   3   5   4        867.15        909.40         9.52 o                         
   4   5   4        680.17        683.30        12.61 o                         
   5   5   4       3201.43       3122.57        66.12 o                         
   6   5   4        570.96        524.20        12.20 o                         
   7   5   4        395.66        391.76         8.83 o                         
   8   5   4         27.16         40.57        10.04 o                         
  -9   6   4         89.93         96.14         8.30 o                         
  -8   6   4         25.08         27.70        15.74 o                         
  -7   6   4         40.29         65.21         4.58 o                         
  -6   6   4       4738.44       4662.74        74.80 o                         
  -5   6   4       1848.83       1797.29        23.40 o                         
  -4   6   4        186.98        203.58         3.98 o                         
  -3   6   4        171.34        272.65         5.30 o                         
  -2   6   4      12900.03      12762.50       136.86 o                         
  -1   6   4       1836.40       2030.85        35.39 o                         
   0   6   4       6635.73       6899.67       116.26 o                         
   1   6   4        120.48        185.94         8.04 o                         
   2   6   4       3831.37       3729.70        49.10 o                         
   3   6   4        372.17        381.98         6.18 o                         
   4   6   4       2039.89       1923.68        35.56 o                         
   5   6   4          1.29         85.82        24.30 o                         
   6   6   4        202.03        209.46        16.44 o                         
   7   6   4         94.07        117.07         6.48 o                         
   8   6   4        259.41        235.85        16.88 o                         
  -9   7   4          3.79          2.55         8.24 o                         
  -8   7   4         15.03         11.43         5.44 o                         
  -7   7   4       2116.10       2025.52        24.75 o                         
  -6   7   4          5.95         62.36        17.44 o                         
  -5   7   4         59.86         68.99         5.41 o                         
  -4   7   4        122.62        117.91         4.93 o                         
  -3   7   4      19874.26      20490.90       180.91 o                         
  -2   7   4        589.45        591.30         7.55 o                         
  -1   7   4          0.39          2.04         1.39 o                         
   0   7   4        356.00        344.53         6.59 o                         
   1   7   4      15855.72      15701.04       221.03 o                         
   2   7   4        213.97        238.26         4.93 o                         
   3   7   4        316.50        314.93         6.44 o                         
   4   7   4          2.42         20.21         5.30 o                         
   5   7   4       3348.30       3287.86        51.03 o                         
   6   7   4         34.88         36.55         5.03 o                         
   7   7   4        122.56        115.53         7.70 o                         
   8   7   4          2.15         20.50        11.41 o                         
  -9   8   4        118.07        140.18        12.13 o                         
  -8   8   4         85.06         91.74         6.42 o                         
  -7   8   4         25.02         59.24         7.79 o                         
  -6   8   4       1272.26       1288.95        17.27 o                         
  -5   8   4       1021.03       1033.15        13.31 o                         
  -4   8   4        130.43        146.51         2.47 o                         
  -3   8   4        757.71        781.35         6.97 o                         
  -2   8   4       4853.21       4906.82        66.90 o                         
  -1   8   4       2515.79       2529.70        50.74 o                         
   0   8   4        556.64        528.32        13.23 o                         
   1   8   4        200.36        232.71         4.20 o                         
   2   8   4       1605.06       1604.76        21.17 o                         
   3   8   4       1101.17       1041.04        14.66 o                         
   4   8   4        115.29        135.87         7.09 o                         
   5   8   4          0.91         38.82         6.98 o                         
   6   8   4        218.54        248.97         7.45 o                         
   7   8   4         15.43         17.55         6.62 o                         
   8   8   4         60.29         69.21        12.76 o                         
  -9   9   4         53.50         64.85         9.02 o                         
  -8   9   4        144.95        147.36         6.74 o                         
  -7   9   4        706.60        677.53        13.33 o                         
  -6   9   4        891.01        934.54        19.99 o                         
  -5   9   4        623.53        633.26        10.61 o                         
  -4   9   4        364.29        343.54         5.36 o                         
  -3   9   4        946.63        905.82         9.95 o                         
  -2   9   4       1936.62       1886.63        28.32 o                         
  -1   9   4       4493.09       4499.55        74.18 o                         
   0   9   4        789.24        787.69        13.36 o                         
   1   9   4        436.39        436.94         6.10 o                         
   2   9   4       1852.35       1822.64        20.41 o                         
   3   9   4        331.74        300.93         7.55 o                         
   4   9   4        119.56        136.51         5.51 o                         
   5   9   4        370.13        377.73        12.40 o                         
   6   9   4        293.71        296.74         7.74 o                         
   7   9   4          3.99         11.09         7.19 o                         
  -9  10   4        453.98        422.53        13.22 o                         
  -8  10   4         17.80         18.65         6.17 o                         
  -7  10   4         49.46         64.37         5.17 o                         
  -6  10   4          1.14         30.26         5.72 o                         
  -5  10   4       2238.03       2109.98        32.91 o                         
  -4  10   4         61.57         62.26         3.47 o                         
  -3  10   4        899.07        883.87        11.54 o                         
  -2  10   4         12.32         20.53         2.59 o                         
  -1  10   4       1206.70       1109.05        17.89 o                         
   0  10   4       1676.86       1702.98        32.92 o                         
   1  10   4        283.05        250.67         4.78 o                         
   2  10   4        195.37        169.11         4.98 o                         
   3  10   4        215.10        200.92         6.79 o                         
   4  10   4        723.90        654.38        14.51 o                         
   5  10   4          0.70         -0.65         3.73 o                         
   6  10   4         31.49         30.43         6.35 o                         
   7  10   4         15.90          5.98         7.17 o                         
  -9  11   4         43.55         54.63         9.57 o                         
  -8  11   4         27.28         45.16         6.88 o                         
  -7  11   4          0.52         -5.23         5.23 o                         
  -6  11   4       1949.70       1873.14        21.76 o                         
  -5  11   4        260.10        277.34         9.71 o                         
  -4  11   4         60.99         69.01         5.42 o                         
  -3  11   4        219.35        256.18         4.24 o                         
  -2  11   4       1583.85       1448.09        21.47 o                         
  -1  11   4        636.07        588.25         8.75 o                         
   0  11   4          2.06          3.52         2.30 o                         
   1  11   4          3.10          3.54         1.89 o                         
   2  11   4        265.28        229.90         4.64 o                         
   3  11   4          0.57         -4.40         4.40 o                         
   4  11   4         31.43         52.88         5.16 o                         
   5  11   4         13.24         13.45         3.91 o                         
   6  11   4          8.27          0.17         5.72 o                         
   7  11   4          2.58         -5.30         7.03 o                         
  -9  12   4        332.56        342.15        16.33 o                         
  -8  12   4        627.50        623.90        20.41 o                         
  -7  12   4         75.98         96.60         5.83 o                         
  -6  12   4         31.38         44.87         3.92 o                         
  -5  12   4        511.82        490.34        11.86 o                         
  -4  12   4       1087.04       1003.71        19.52 o                         
  -3  12   4       1531.51       1467.24        19.30 o                         
  -2  12   4         14.02         25.19         3.48 o                         
  -1  12   4        165.44        177.30         3.47 o                         
   0  12   4       1417.46       1323.68        18.17 o                         
   1  12   4        187.08        152.16         3.92 o                         
   2  12   4        241.30        210.90         6.65 o                         
   3  12   4         34.11         23.18         5.80 o                         
   4  12   4        376.83        356.27         6.55 o                         
   5  12   4          4.18          9.06         4.81 o                         
   6  12   4          7.14         -5.67         5.67 o                         
   7  12   4          4.51          7.01         7.46 o                         
  -9  13   4          0.69         -3.83         8.65 o                         
  -8  13   4          9.09         47.75         7.43 o                         
  -7  13   4        190.22        192.44         6.55 o                         
  -6  13   4        999.39        941.50         8.08 o                         
  -5  13   4         51.46         62.06         4.88 o                         
  -4  13   4        190.98        216.57         4.78 o                         
  -3  13   4        111.15        114.55         3.45 o                         
  -2  13   4       1125.28        983.41        17.88 o                         
  -1  13   4        342.01        313.20         4.77 o                         
   0  13   4        631.38        603.87        10.30 o                         
   1  13   4         40.57         37.27         2.59 o                         
   2  13   4        103.17         81.52         3.76 o                         
   3  13   4         22.82         11.00         5.24 o                         
   4  13   4          3.91         -3.55         3.55 o                         
   5  13   4         12.39         -4.13         8.51 o                         
   6  13   4         18.60          3.13         7.48 o                         
   7  13   4          7.77          2.63         8.08 o                         
  -8  14   4        789.65        775.75        26.54 o                         
  -7  14   4          3.97          7.55         5.81 o                         
  -6  14   4          5.50          6.82         5.02 o                         
  -5  14   4          3.00         -0.64         3.45 o                         
  -4  14   4       3059.05       2930.56        33.40 o                         
  -3  14   4          0.02          2.50         3.01 o                         
  -2  14   4          7.53          4.64         2.52 o                         
  -1  14   4        145.87        138.29         3.60 o                         
   0  14   4       2870.44       2605.06        39.63 o                         
   1  14   4        559.63        473.44         7.76 o                         
   2  14   4        159.39        143.12         5.09 o                         
   3  14   4         95.07        106.82         5.43 o                         
   4  14   4        518.90        480.97         9.65 o                         
   5  14   4         32.03         23.12         5.37 o                         
   6  14   4         10.13          5.79         6.33 o                         
   7  14   4         14.54         33.51         9.25 o                         
  -8  15   4         27.41         59.28         8.06 o                         
  -7  15   4        356.98        348.44        11.57 o                         
  -6  15   4         57.49         63.19         5.56 o                         
  -5  15   4         95.14        101.50         4.57 o                         
  -4  15   4        195.84        246.40         8.90 o                         
  -3  15   4        510.50        493.56         7.80 o                         
  -2  15   4        313.47        264.60         6.66 o                         
  -1  15   4          8.77          5.25         2.17 o                         
   0  15   4        296.92        297.50         4.25 o                         
   1  15   4        502.29        454.61         8.84 o                         
   2  15   4        137.09        136.05         3.47 o                         
   3  15   4         75.71         87.89         4.19 o                         
   4  15   4          0.77         -0.15         4.66 o                         
   5  15   4         65.34         71.94         6.67 o                         
   6  15   4         56.31         40.34         7.43 o                         
  -8  16   4         95.95        140.39        13.15 o                         
  -7  16   4          2.22         -2.71         6.88 o                         
  -6  16   4         93.05         93.53         5.74 o                         
  -5  16   4        748.89        751.44         8.40 o                         
  -4  16   4        905.79        918.97        16.31 o                         
  -3  16   4         38.56         33.67         4.59 o                         
  -2  16   4        515.47        454.24         8.86 o                         
  -1  16   4       1454.67       1373.95        19.62 o                         
   0  16   4       1434.80       1327.33        20.98 o                         
   1  16   4        129.26        111.11         3.10 o                         
   2  16   4         25.16         25.12         3.63 o                         
   3  16   4        948.56        941.12        15.87 o                         
   4  16   4        408.80        359.91        14.27 o                         
   5  16   4         63.47         42.03         6.31 o                         
   6  16   4         89.29         88.40         8.15 o                         
  -8  17   4        493.12        488.08        18.83 o                         
  -7  17   4          0.05          3.00         7.63 o                         
  -6  17   4        219.93        231.65         6.99 o                         
  -5  17   4        291.60        311.70         9.46 o                         
  -4  17   4       1091.67       1061.34        17.73 o                         
  -3  17   4          0.09         -2.83         2.83 o                         
  -2  17   4        893.02        859.62        16.91 o                         
  -1  17   4        274.72        269.19         6.30 o                         
   0  17   4        442.92        418.82         7.91 o                         
   1  17   4         13.78          3.09         4.50 o                         
   2  17   4        751.29        721.41        13.87 o                         
   3  17   4        118.93        142.18         5.47 o                         
   4  17   4        218.02        218.75         8.68 o                         
   5  17   4          1.27         -5.80         6.86 o                         
   6  17   4        136.01        120.22         8.76 o                         
  -7  18   4          0.98         15.11         7.70 o                         
  -6  18   4         87.52        107.91        11.82 o                         
  -5  18   4       1158.53       1128.11        17.84 o                         
  -4  18   4         90.75        115.45         7.57 o                         
  -3  18   4         33.21         30.16         3.60 o                         
  -2  18   4         10.11         -2.01         2.83 o                         
  -1  18   4       2046.69       1857.63        32.29 o                         
   0  18   4          8.22         14.34         3.74 o                         
   1  18   4         50.49         43.90         3.11 o                         
   2  18   4          9.63          6.40         4.15 o                         
   3  18   4       1140.24       1099.40        20.28 o                         
   4  18   4          7.87         13.44         6.47 o                         
   5  18   4         29.42         31.82         7.79 o                         
   6  18   4          3.55         26.17         9.55 o                         
  -7  19   4        547.01        527.53        12.65 o                         
  -6  19   4          1.98         20.58         9.04 o                         
  -5  19   4        224.02        219.78         8.19 o                         
  -4  19   4        689.16        643.06        11.99 o                         
  -3  19   4        964.95        941.94        15.45 o                         
  -2  19   4          1.75         -3.11         3.18 o                         
  -1  19   4        286.29        297.65         6.00 o                         
   0  19   4        628.81        588.94         9.30 o                         
   1  19   4        828.98        779.08        16.49 o                         
   2  19   4         77.47         72.62         6.15 o                         
   3  19   4         68.41         71.21         5.38 o                         
   4  19   4        332.60        317.71        11.68 o                         
   5  19   4        230.62        246.78         9.37 o                         
  -7  20   4         19.25         65.03        11.87 o                         
  -6  20   4        367.84        372.02        10.65 o                         
  -5  20   4         34.59         41.52         7.94 o                         
  -4  20   4        149.66        159.14         6.45 o                         
  -3  20   4          2.27          7.12         4.10 o                         
  -2  20   4        519.40        489.72        10.03 o                         
  -1  20   4         76.18         60.90         3.39 o                         
   0  20   4         48.29         53.81         4.73 o                         
   1  20   4         35.58         48.88         5.48 o                         
   2  20   4        220.26        235.23         7.37 o                         
   3  20   4        215.60        214.13         8.50 o                         
   4  20   4         10.96         -4.25         7.00 o                         
   5  20   4          5.59         18.82         8.04 o                         
  -6  21   4         48.45         77.11         8.56 o                         
  -5  21   4         95.99        122.22         7.09 o                         
  -4  21   4          2.84          5.58         6.24 o                         
  -3  21   4        463.70        450.30         8.76 o                         
  -2  21   4        142.01        145.44         6.02 o                         
  -1  21   4        108.23        108.67         4.80 o                         
   0  21   4         48.57         34.54         4.69 o                         
   1  21   4        514.02        487.98        11.84 o                         
   2  21   4         36.82         36.56         5.33 o                         
   3  21   4          1.10         -5.64         5.64 o                         
   4  21   4          0.60         -4.91         7.55 o                         
   5  21   4        163.91        161.22         9.29 o                         
  -6  22   4         11.54         23.00         8.67 o                         
  -5  22   4         71.85         54.68         9.81 o                         
  -4  22   4         14.73         20.20         5.63 o                         
  -3  22   4          4.55          8.32         6.52 o                         
  -2  22   4         63.21         72.38         5.35 o                         
  -1  22   4         45.95         43.37         5.30 o                         
   0  22   4          8.85         -0.86         4.18 o                         
   1  22   4          9.49         14.82         4.92 o                         
   2  22   4          4.14          8.33         5.65 o                         
   3  22   4          5.61          5.50         8.52 o                         
   4  22   4          6.58        -10.00        10.27 o                         
  -5  23   4         23.74         30.06         9.16 o                         
  -4  23   4          0.68         -6.39         6.39 o                         
  -3  23   4         33.47         46.16         5.99 o                         
  -2  23   4        225.11        244.58         7.49 o                         
  -1  23   4        101.35        117.40         6.17 o                         
   0  23   4          2.11         -7.75         7.75 o                         
   1  23   4         43.88         55.10         7.01 o                         
   2  23   4         77.38         81.92         6.47 o                         
   3  23   4          8.96          2.79         6.98 o                         
   4  23   4         18.59         10.66         8.16 o                         
  -5  24   4         39.75         52.44         8.45 o                         
  -4  24   4         38.79         26.00         7.03 o                         
  -3  24   4          0.11          8.55         7.26 o                         
  -2  24   4          2.36          4.61         6.21 o                         
  -1  24   4         23.69         31.46         6.49 o                         
   0  24   4         17.35          3.95         5.94 o                         
   1  24   4          1.32         -6.41         6.41 o                         
   2  24   4          2.71         12.65         7.76 o                         
   3  24   4          9.47         12.60         7.71 o                         
  -4  25   4          0.96          6.26         7.60 o                         
  -3  25   4          9.39          2.93         7.69 o                         
  -2  25   4        145.28        159.68         7.63 o                         
  -1  25   4         34.19          8.95         7.87 o                         
   0  25   4          7.91         13.03         7.16 o                         
   1  25   4          3.60          7.25         6.33 o                         
   2  25   4        122.03        131.02        11.60 o                         
  -3  26   4          0.20          3.15         8.86 o                         
  -2  26   4         11.06         51.57        10.36 o                         
  -1  26   4         28.08         56.87         7.77 o                         
   0  26   4         55.51         66.50         8.55 o                         
   1  26   4          2.27         20.41         8.89 o                         
  -2  27   4         18.46         34.00         9.97 o                         
  -1  27   4          2.32          6.53         8.06 o                         
   0  27   4         14.48         22.32         8.33 o                         
  -9   0   5        329.78        286.23        21.91 o                         
  -7   0   5          2.07         -0.61         7.85 o                         
  -5   0   5       8207.02       8279.35       145.75 o                         
  -3   0   5       1029.61       1007.55        24.27 o                         
  -1   0   5      15507.06      15178.17       273.98 o                         
   1   0   5       6019.13       5859.31        98.16 o                         
   3   0   5       5280.51       5194.25       114.11 o                         
   5   0   5        840.96        789.69        24.76 o                         
   7   0   5        327.59        320.86        21.91 o                         
 -10   1   5          4.84         21.88        13.05 o                         
  -9   1   5          0.03         14.12         7.25 o                         
  -8   1   5       2205.18       1969.27        33.95 o                         
  -7   1   5        304.83        277.55         6.99 o                         
  -6   1   5         44.53         61.09         4.46 o                         
  -5   1   5        123.84        243.01        10.09 o                         
  -4   1   5       8255.62       8354.58        89.07 o                         
  -3   1   5       2355.73       2391.71        25.76 o                         
  -2   1   5       4854.10       4880.79        65.35 o                         
  -1   1   5        901.81        943.44        13.02 o                         
   0   1   5       3836.84       3663.08        53.01 o                         
   1   1   5       2201.99       2346.82        32.58 o                         
   2   1   5       1298.42       1352.39        21.01 o                         
   3   1   5        249.68        372.99         8.92 o                         
   4   1   5        251.09        283.38         7.54 o                         
   5   1   5          2.91         21.24        10.24 o                         
   6   1   5        429.12        380.71        13.18 o                         
   7   1   5          5.77         21.27         7.10 o                         
 -10   2   5        235.91        237.51        13.33 o                         
  -9   2   5        266.93        254.92        15.52 o                         
  -8   2   5        432.49        480.08        16.44 o                         
  -7   2   5         73.66        104.17         7.51 o                         
  -6   2   5       1845.49       1812.37        23.86 o                         
  -5   2   5       5240.90       5334.93        63.32 o                         
  -4   2   5       3913.12       4064.93        44.57 o                         
  -3   2   5          0.02         19.37         2.93 o                         
  -2   2   5       1970.57       1897.14        24.24 o                         
  -1   2   5      12856.07      12573.67       177.05 o                         
   0   2   5       6063.80       5776.04        87.77 o                         
   1   2   5        646.85        730.21        11.64 o                         
   2   2   5         11.46         15.16         1.71 o                         
   3   2   5       4594.86       4572.21        63.03 o                         
   4   2   5       1875.28       1835.98        28.77 o                         
   5   2   5        403.08        380.61         9.12 o                         
   6   2   5         14.98         19.03         6.69 o                         
   7   2   5        429.25        404.26        14.16 o                         
 -10   3   5        160.21        156.77        13.03 o                         
  -9   3   5         92.07         96.85         8.03 o                         
  -8   3   5        371.07        358.42        10.34 o                         
  -7   3   5       1904.01       1817.62        33.91 o                         
  -6   3   5       1114.53       1138.50        18.98 o                         
  -5   3   5        137.10        173.78         5.48 o                         
  -4   3   5       2452.85       2525.81        30.21 o                         
  -3   3   5       7789.03       8001.39        85.76 o                         
  -2   3   5       1004.53        936.41        10.90 o                         
  -1   3   5        270.11        283.45         5.14 o                         
   0   3   5       1769.28       1755.85        30.26 o                         
   1   3   5       9225.08       9331.55       126.76 o                         
   2   3   5         68.34         85.00         2.76 o                         
   3   3   5        525.78        554.74        10.29 o                         
   4   3   5        328.71        325.57         7.67 o                         
   5   3   5        278.35        298.80        11.06 o                         
   6   3   5          2.19         -3.56         4.42 o                         
   7   3   5          8.93         47.12         7.45 o                         
 -10   4   5        168.79        185.98        12.59 o                         
  -9   4   5          5.40         13.47         8.93 o                         
  -8   4   5        143.38        165.52         5.87 o                         
  -7   4   5         23.78         59.69         7.03 o                         
  -6   4   5        969.74        926.24        14.76 o                         
  -5   4   5         34.13         41.91         4.38 o                         
  -4   4   5       1353.53       1386.99        12.60 o                         
  -3   4   5         35.77         56.53         3.15 o                         
  -2   4   5       4787.17       4956.63        71.31 o                         
  -1   4   5          7.14         17.47         2.73 o                         
   0   4   5       1542.15       1427.06        27.29 o                         
   1   4   5        280.97        292.43         5.79 o                         
   2   4   5       1336.40       1380.19        20.02 o                         
   3   4   5        197.96        192.37         5.37 o                         
   4   4   5        241.59        217.46         6.79 o                         
   5   4   5         15.01         41.60         3.53 o                         
   6   4   5        257.12        256.47         6.68 o                         
   7   4   5        159.03        151.69         8.13 o                         
  -9   5   5         63.34         48.33         9.71 o                         
  -8   5   5         84.77         78.76         5.88 o                         
  -7   5   5        857.95        821.55        21.76 o                         
  -6   5   5        805.74        815.47        13.00 o                         
  -5   5   5        254.69        240.61         7.44 o                         
  -4   5   5        197.43        201.01         3.96 o                         
  -3   5   5        251.89        246.43         3.79 o                         
  -2   5   5       5803.57       5957.62        78.28 o                         
  -1   5   5       1735.96       1738.17        27.79 o                         
   0   5   5         29.09         28.42         2.79 o                         
   1   5   5        549.09        524.40         6.58 o                         
   2   5   5       1351.76       1380.80        21.87 o                         
   3   5   5        200.02        190.87         6.77 o                         
   4   5   5         14.04         15.04         4.12 o                         
   5   5   5        304.21        299.43        15.49 o                         
   6   5   5        174.40        178.67         7.85 o                         
   7   5   5         36.48         20.58         6.82 o                         
  -9   6   5        208.91        212.13        16.04 o                         
  -8   6   5        123.64        145.45         8.97 o                         
  -7   6   5        974.19        889.12        16.01 o                         
  -6   6   5         46.23         70.59         5.13 o                         
  -5   6   5       2801.98       2667.42        37.67 o                         
  -4   6   5          0.73          8.34         1.96 o                         
  -3   6   5       2706.09       2733.27        28.12 o                         
  -2   6   5         36.66         74.66         3.83 o                         
  -1   6   5       2034.85       1912.63        38.00 o                         
   0   6   5         40.10         50.91         3.39 o                         
   1   6   5        341.79        330.41         5.31 o                         
   2   6   5        410.72        414.39         7.24 o                         
   3   6   5        476.33        486.43         8.23 o                         
   4   6   5         14.07         17.70         7.14 o                         
   5   6   5         64.34         77.74        10.02 o                         
   6   6   5        144.55        149.59         6.13 o                         
   7   6   5         12.06         23.99         8.26 o                         
  -9   7   5        157.58        172.49         9.46 o                         
  -8   7   5         94.75        110.31         8.97 o                         
  -7   7   5         29.35         54.84         6.00 o                         
  -6   7   5        766.34        764.60        18.07 o                         
  -5   7   5       1288.55       1199.57        28.78 o                         
  -4   7   5       1352.64       1319.46        16.18 o                         
  -3   7   5       1934.69       2028.21        23.37 o                         
  -2   7   5       6540.62       6469.02        97.58 o                         
  -1   7   5         59.94         60.63         3.53 o                         
   0   7   5       1646.26       1666.79        35.82 o                         
   1   7   5       1918.59       1923.48        22.04 o                         
   2   7   5       1605.62       1579.89        24.51 o                         
   3   7   5        419.91        425.29         9.91 o                         
   4   7   5        568.17        549.39        15.50 o                         
   5   7   5         63.02         61.50         5.15 o                         
   6   7   5        223.06        210.75         7.40 o                         
   7   7   5         89.63        100.28        11.21 o                         
  -9   8   5        249.30        255.87        11.88 o                         
  -8   8   5        106.74        105.14         6.60 o                         
  -7   8   5         50.90         64.28         7.63 o                         
  -6   8   5       1618.37       1554.21        33.77 o                         
  -5   8   5        219.42        222.99         9.16 o                         
  -4   8   5        207.50        200.41         4.55 o                         
  -3   8   5        110.27        120.00         4.24 o                         
  -2   8   5       4707.22       4789.84        77.32 o                         
  -1   8   5        352.05        338.70         5.76 o                         
   0   8   5       1075.72       1101.40        21.82 o                         
   1   8   5        982.22        992.29        15.21 o                         
   2   8   5        669.47        624.72         9.42 o                         
   3   8   5          5.08          3.18         4.07 o                         
   4   8   5        341.08        308.77         9.11 o                         
   5   8   5        321.08        315.90         6.73 o                         
   6   8   5         25.49         18.52         6.06 o                         
   7   8   5         28.88         20.68         7.46 o                         
  -9   9   5        121.38        151.65         9.73 o                         
  -8   9   5        171.58        159.96         6.85 o                         
  -7   9   5        796.51        726.86        14.55 o                         
  -6   9   5       1131.52       1122.46        18.90 o                         
  -5   9   5        307.41        288.12         8.68 o                         
  -4   9   5        144.91        140.12         3.91 o                         
  -3   9   5       2306.93       2268.58        30.89 o                         
  -2   9   5        810.45        763.85        11.52 o                         
  -1   9   5        187.43        171.80         4.58 o                         
   0   9   5        247.95        235.64         4.96 o                         
   1   9   5       2400.32       2307.16        25.94 o                         
   2   9   5        127.22        136.42         4.50 o                         
   3   9   5          0.17         -2.98         2.98 o                         
   4   9   5        143.24        184.13         8.61 o                         
   5   9   5        334.08        306.77         7.70 o                         
   6   9   5         88.00        111.36         7.24 o                         
   7   9   5         16.28         15.86         9.78 o                         
  -9  10   5          0.51         17.54         9.51 o                         
  -8  10   5         77.28         99.30         6.84 o                         
  -7  10   5         71.96         91.86         5.53 o                         
  -6  10   5       1212.57       1242.69        13.01 o                         
  -5  10   5        380.45        385.64         5.57 o                         
  -4  10   5        440.88        452.33         8.02 o                         
  -3  10   5        273.54        266.13         7.05 o                         
  -2  10   5       2503.94       2431.43        41.52 o                         
  -1  10   5        589.23        538.17         9.85 o                         
   0  10   5       1787.82       1754.37        32.68 o                         
   1  10   5        617.93        622.58        10.12 o                         
   2  10   5        409.15        380.20         8.44 o                         
   3  10   5        278.07        227.60         9.05 o                         
   4  10   5        621.51        594.23        13.89 o                         
   5  10   5        141.23        167.75         9.02 o                         
   6  10   5         56.21         42.24         7.34 o                         
   7  10   5         16.68          3.85         7.39 o                         
  -9  11   5          1.61         15.43        13.78 o                         
  -8  11   5        381.36        361.21         9.61 o                         
  -7  11   5       1043.84        974.44        15.01 o                         
  -6  11   5        149.90        166.28        11.34 o                         
  -5  11   5        549.68        517.70         8.40 o                         
  -4  11   5       1121.96       1065.85        16.61 o                         
  -3  11   5       2248.54       2116.09        31.49 o                         
  -2  11   5         92.33        103.22         4.43 o                         
  -1  11   5        278.71        267.35         5.27 o                         
   0  11   5       1352.69       1261.59        19.59 o                         
   1  11   5       2894.77       2680.84        45.99 o                         
   2  11   5          3.48          0.80         3.86 o                         
   3  11   5        139.48        147.26         6.34 o                         
   4  11   5          0.20         -0.26         3.97 o                         
   5  11   5        645.92        657.91        16.16 o                         
   6  11   5         10.36          8.78         7.20 o                         
   7  11   5         18.39         11.06         8.13 o                         
  -9  12   5        289.29        272.91        17.21 o                         
  -8  12   5        203.29        213.91         8.57 o                         
  -7  12   5        308.71        312.05        12.68 o                         
  -6  12   5        325.50        320.01        10.75 o                         
  -5  12   5       1492.80       1458.12        17.11 o                         
  -4  12   5        267.64        271.36         7.71 o                         
  -3  12   5       1068.92       1018.87        15.38 o                         
  -2  12   5        694.35        638.43        11.49 o                         
  -1  12   5       1194.98       1125.42        18.42 o                         
   0  12   5        512.04        503.48         9.48 o                         
   1  12   5        641.04        606.72        10.51 o                         
   2  12   5        493.73        466.58         7.60 o                         
   3  12   5        817.29        759.34        13.37 o                         
   4  12   5        222.90        236.50         6.62 o                         
   5  12   5         43.06         69.83         6.23 o                         
   6  12   5         31.69         22.70         7.09 o                         
   7  12   5        180.74        171.13        24.87 o                         
  -9  13   5          6.61        113.10        31.86 o                         
  -8  13   5        256.56        251.94        10.20 o                         
  -7  13   5         60.98         80.58         5.99 o                         
  -6  13   5        131.90        134.59         5.48 o                         
  -5  13   5         12.34         23.32         5.47 o                         
  -4  13   5        478.09        447.45         9.42 o                         
  -3  13   5        363.07        351.91        10.82 o                         
  -2  13   5        127.95        119.23         5.41 o                         
  -1  13   5        211.37        200.41         5.13 o                         
   0  13   5        133.63        125.45         3.92 o                         
   1  13   5       1223.14       1157.62        20.63 o                         
   2  13   5         32.39         36.64         5.60 o                         
   3  13   5        104.03        117.42         4.24 o                         
   4  13   5        133.77        141.27         5.56 o                         
   5  13   5        410.66        421.66        10.94 o                         
   6  13   5         34.42         41.91         7.29 o                         
  -8  14   5         64.48         54.45         7.98 o                         
  -7  14   5        227.50        227.73         7.27 o                         
  -6  14   5        134.08        129.37         6.45 o                         
  -5  14   5       1294.18       1289.23        10.03 o                         
  -4  14   5        202.37        209.82         7.26 o                         
  -3  14   5        642.15        599.02        14.75 o                         
  -2  14   5        414.40        388.08         8.41 o                         
  -1  14   5       2606.27       2480.15        45.32 o                         
   0  14   5         24.03         28.46         3.73 o                         
   1  14   5         13.28          1.68         4.25 o                         
   2  14   5        534.36        483.38        13.26 o                         
   3  14   5       1438.55       1437.90        13.75 o                         
   4  14   5          1.67         13.89         5.74 o                         
   5  14   5          8.75          4.36         5.87 o                         
   6  14   5          4.63         15.52         7.40 o                         
  -8  15   5        241.34        253.56        10.30 o                         
  -7  15   5        128.66        138.17         8.08 o                         
  -6  15   5         58.12         42.80         5.74 o                         
  -5  15   5        270.45        273.68         6.53 o                         
  -4  15   5        817.46        807.53        12.35 o                         
  -3  15   5         64.50         68.82         5.25 o                         
  -2  15   5          6.63         -2.17         2.17 o                         
  -1  15   5        356.65        337.67         6.17 o                         
   0  15   5        504.95        500.94         7.95 o                         
   1  15   5          2.02         -5.34         5.34 o                         
   2  15   5          1.81         -3.83         3.83 o                         
   3  15   5          6.27         34.05         4.45 o                         
   4  15   5        614.08        595.29        11.87 o                         
   5  15   5          1.02         17.58         7.39 o                         
   6  15   5         53.25         52.36         8.51 o                         
  -8  16   5        358.73        352.87        11.97 o                         
  -7  16   5         10.87          9.55         6.71 o                         
  -6  16   5          1.70         -6.22         6.22 o                         
  -5  16   5        261.53        256.49         6.88 o                         
  -4  16   5        757.69        723.42        14.47 o                         
  -3  16   5         14.41          6.22         3.73 o                         
  -2  16   5          6.67          2.41         4.39 o                         
  -1  16   5        812.16        773.45        12.76 o                         
   0  16   5        352.41        345.38         7.43 o                         
   1  16   5         33.53         32.20         3.20 o                         
   2  16   5        130.54        154.59         8.12 o                         
   3  16   5        607.49        608.97        18.96 o                         
   4  16   5         65.37         97.30         6.55 o                         
   5  16   5          7.88         14.41         6.71 o                         
   6  16   5        101.90        115.05         8.88 o                         
  -8  17   5         39.24         45.15         9.70 o                         
  -7  17   5        190.40        188.08         8.45 o                         
  -6  17   5        111.57         97.57         9.56 o                         
  -5  17   5         29.13         49.94         5.30 o                         
  -4  17   5        243.82        231.92         9.14 o                         
  -3  17   5        206.78        201.24         5.33 o                         
  -2  17   5        266.46        237.56         6.88 o                         
  -1  17   5        443.74        451.96         8.80 o                         
   0  17   5        163.57        161.16         4.98 o                         
   1  17   5        233.08        235.39         5.64 o                         
   2  17   5        228.46        236.68         6.61 o                         
   3  17   5        106.60        134.56         6.06 o                         
   4  17   5        147.03        161.86         9.27 o                         
   5  17   5        136.37        157.11        11.39 o                         
  -7  18   5         35.00         35.15        12.49 o                         
  -6  18   5          7.47          1.75         6.75 o                         
  -5  18   5          2.20         -0.34         5.41 o                         
  -4  18   5         70.36         79.66         6.52 o                         
  -3  18   5        179.66        190.88         5.24 o                         
  -2  18   5         85.63         99.51         4.99 o                         
  -1  18   5         22.67         44.57         3.33 o                         
   0  18   5         36.89         37.69         4.89 o                         
   1  18   5         66.46         53.76         4.75 o                         
   2  18   5        562.07        566.39        11.77 o                         
   3  18   5         11.66         30.69         5.49 o                         
   4  18   5          7.02         -0.80         6.39 o                         
   5  18   5         17.08         21.25         8.17 o                         
  -7  19   5         64.21         55.99         9.35 o                         
  -6  19   5        207.41        204.45         8.61 o                         
  -5  19   5         20.44          9.26         5.60 o                         
  -4  19   5         87.76        102.30         5.43 o                         
  -3  19   5          9.95          2.36         4.65 o                         
  -2  19   5        280.99        257.94         7.23 o                         
  -1  19   5        257.72        257.47         6.88 o                         
   0  19   5        345.31        351.99         7.51 o                         
   1  19   5          6.57         11.36         6.03 o                         
   2  19   5        224.63        248.70         8.60 o                         
   3  19   5         18.00         31.99         6.80 o                         
   4  19   5        159.38        156.58        10.65 o                         
   5  19   5          3.07         12.50         8.77 o                         
  -7  20   5        145.04        134.54        14.34 o                         
  -6  20   5         18.46         14.17         8.79 o                         
  -5  20   5         73.21         94.00         6.46 o                         
  -4  20   5         16.42         14.25         7.09 o                         
  -3  20   5        337.77        322.89         7.16 o                         
  -2  20   5          9.90         10.31         4.71 o                         
  -1  20   5        226.08        227.89         7.19 o                         
   0  20   5         42.43         31.49         5.52 o                         
   1  20   5        147.80        168.43         6.23 o                         
   2  20   5          3.02          4.93         5.07 o                         
   3  20   5        101.61        106.82         6.58 o                         
   4  20   5          1.17          3.08         9.31 o                         
  -6  21   5        163.18        167.88        10.20 o                         
  -5  21   5         14.99         28.99         7.17 o                         
  -4  21   5        195.77        174.76         7.25 o                         
  -3  21   5         72.66         68.69         5.40 o                         
  -2  21   5        248.94        247.31         7.00 o                         
  -1  21   5          4.49         -2.01         4.63 o                         
   0  21   5        160.25        160.15         7.40 o                         
   1  21   5         53.52         64.42         5.47 o                         
   2  21   5        287.81        276.47         8.11 o                         
   3  21   5          3.66         -4.64         6.65 o                         
   4  21   5        126.60        143.50         8.90 o                         
  -6  22   5         96.10        100.26         9.02 o                         
  -5  22   5         53.56         37.22         7.31 o                         
  -4  22   5          1.36         10.59         7.12 o                         
  -3  22   5         11.49         13.28         5.87 o                         
  -2  22   5        105.32        127.53         5.48 o                         
  -1  22   5        149.85        135.45         5.88 o                         
   0  22   5          6.93         -5.31         5.31 o                         
   1  22   5         30.23         50.42         7.83 o                         
   2  22   5        212.23        245.93         9.57 o                         
   3  22   5         31.85         17.63         7.53 o                         
   4  22   5          0.37         11.86        17.46 o                         
  -5  23   5          7.94         -8.10         8.10 o                         
  -4  23   5         74.24         77.12         7.38 o                         
  -3  23   5        209.74        211.97         8.91 o                         
  -2  23   5        248.76        264.97         9.74 o                         
  -1  23   5          8.15          4.86         5.56 o                         
   0  23   5          0.89          0.13         5.87 o                         
   1  23   5        150.50        163.40         7.94 o                         
   2  23   5        243.64        229.26         8.79 o                         
   3  23   5         13.04          3.29         7.70 o                         
  -5  24   5          6.54         84.86        26.15 o                         
  -4  24   5         65.60         65.23         9.64 o                         
  -3  24   5         28.37         50.67         7.28 o                         
  -2  24   5        122.06        136.92         9.70 o                         
  -1  24   5         14.09         11.45         7.45 o                         
   0  24   5        119.11        116.22         7.12 o                         
   1  24   5          3.47          4.88         7.12 o                         
   2  24   5         48.38         56.02         8.35 o                         
  -4  25   5          5.10         -8.68         8.68 o                         
  -3  25   5        327.30        362.42        13.46 o                         
  -2  25   5         30.24         56.39         7.01 o                         
  -1  25   5         20.03         30.51         7.77 o                         
   0  25   5          4.42         12.52         9.62 o                         
   1  25   5        366.39        384.69        13.00 o                         
   2  25   5          6.51        -14.42        29.19 o                         
  -3  26   5         97.36        109.22        39.36 o                         
  -2  26   5        159.06        166.05        10.10 o                         
  -1  26   5        145.55        152.40         7.90 o                         
   0  26   5         41.32         44.98        12.59 o                         
 -10   0   6        249.63        230.10        18.49 o                         
  -8   0   6       1184.27       1112.05        44.88 o                         
  -6   0   6        608.14        577.21        14.61 o                         
  -4   0   6       9090.37       9178.45       145.78 o                         
  -2   0   6        890.63        919.58        17.91 o                         
   0   0   6       3907.10       3811.71       105.04 o                         
   2   0   6        999.29       1042.18        22.59 o                         
   4   0   6        813.10        758.57        22.31 o                         
   6   0   6        256.33        309.44        21.26 o                         
 -10   1   6         44.39         55.15        13.44 o                         
  -9   1   6        210.49        258.71        18.11 o                         
  -8   1   6        586.89        588.34        18.04 o                         
  -7   1   6       1793.27       1627.11        22.25 o                         
  -6   1   6        763.99        726.55        10.40 o                         
  -5   1   6        288.42        377.40         9.85 o                         
  -4   1   6        960.66       1056.53        12.96 o                         
  -3   1   6        995.07       1005.13        12.72 o                         
  -2   1   6       3229.70       3244.19        42.21 o                         
  -1   1   6        128.70        144.20         2.63 o                         
   0   1   6         53.16         65.67         3.35 o                         
   1   1   6         72.73         93.97         5.38 o                         
   2   1   6       1808.21       1733.33        33.77 o                         
   3   1   6        544.54        517.62        10.55 o                         
   4   1   6         46.50         68.78         6.74 o                         
   5   1   6          7.12          6.15         8.78 o                         
   6   1   6         45.31         50.13         6.31 o                         
   7   1   6        153.28        196.74        10.72 o                         
 -10   2   6          2.36         -7.47        13.05 o                         
  -9   2   6       1147.23       1000.44        19.65 o                         
  -8   2   6        291.58        358.79        15.18 o                         
  -7   2   6         18.82         40.47         3.84 o                         
  -6   2   6          2.62         20.34         8.01 o                         
  -5   2   6       6965.12       7015.57        95.16 o                         
  -4   2   6       1194.85       1312.35        14.49 o                         
  -3   2   6        643.24        633.99         7.67 o                         
  -2   2   6         16.69         47.30         3.31 o                         
  -1   2   6       6124.46       6138.76       104.18 o                         
   0   2   6        171.00        177.06         4.60 o                         
   1   2   6        511.10        511.99        10.46 o                         
   2   2   6        155.32        221.02         5.62 o                         
   3   2   6         74.44        117.08         8.09 o                         
   4   2   6        117.97        133.46         7.21 o                         
   5   2   6         11.10          0.29         9.98 o                         
   6   2   6        143.71        146.86         6.91 o                         
   7   2   6         82.13        122.47        10.98 o                         
 -10   3   6         81.51         91.15        15.29 o                         
  -9   3   6         56.19         71.38         7.70 o                         
  -8   3   6       1292.71       1189.59        29.18 o                         
  -7   3   6        548.72        508.37        13.81 o                         
  -6   3   6       1378.78       1340.51        26.20 o                         
  -5   3   6        672.70        728.87        14.39 o                         
  -4   3   6       3407.12       3496.73        39.52 o                         
  -3   3   6       1336.01       1453.14        17.20 o                         
  -2   3   6       3882.50       3826.91        54.29 o                         
  -1   3   6       3243.33       3125.11        47.99 o                         
   0   3   6        717.20        706.23        12.96 o                         
   1   3   6        147.39        175.65         5.06 o                         
   2   3   6       1400.15       1361.28        24.42 o                         
   3   3   6        982.07        947.20        19.95 o                         
   4   3   6        273.81        267.51         8.24 o                         
   5   3   6         17.58         16.33         9.55 o                         
   6   3   6         53.80         46.92         6.04 o                         
   7   3   6         97.10        104.10         9.60 o                         
  -9   4   6        424.76        394.50        12.77 o                         
  -8   4   6          1.95         22.53         5.48 o                         
  -7   4   6        255.26        313.99         8.63 o                         
  -6   4   6       1195.56       1155.13        24.55 o                         
  -5   4   6       1468.04       1449.00        18.23 o                         
  -4   4   6        722.76        769.21         9.42 o                         
  -3   4   6        131.78        170.42         4.19 o                         
  -2   4   6       1115.11       1091.73        16.51 o                         
  -1   4   6       4310.13       4315.47        69.52 o                         
   0   4   6        590.02        582.94        13.06 o                         
   1   4   6         27.88         46.06         3.35 o                         
   2   4   6          2.49          3.38         3.15 o                         
   3   4   6        911.59        868.84        15.74 o                         
   4   4   6         56.89         44.89         6.46 o                         
   5   4   6          8.82         -4.56         9.53 o                         
   6   4   6         12.78         16.94         6.23 o                         
   7   4   6        231.91        247.82        13.11 o                         
  -9   5   6         29.29         24.93         7.89 o                         
  -8   5   6        279.40        256.33         7.44 o                         
  -7   5   6       2707.25       2534.20        30.59 o                         
  -6   5   6          1.36         36.33         7.78 o                         
  -5   5   6        119.12        120.33         5.23 o                         
  -4   5   6       1924.86       1978.36        24.00 o                         
  -3   5   6       6526.66       6509.76        81.51 o                         
  -2   5   6          6.66          8.12         2.68 o                         
  -1   5   6       2082.91       2013.87        39.15 o                         
   0   5   6       1384.08       1332.51        29.00 o                         
   1   5   6       3341.58       3208.18        51.47 o                         
   2   5   6         35.54         26.51         2.84 o                         
   3   5   6        335.45        323.20         9.15 o                         
   4   5   6        366.12        287.86         6.07 o                         
   5   5   6        337.93        303.66        21.21 o                         
   6   5   6         22.06         10.30         6.17 o                         
   7   5   6         25.54         35.09         9.73 o                         
  -9   6   6          0.67          2.29         8.32 o                         
  -8   6   6          5.37         -0.23         5.13 o                         
  -7   6   6          0.42         47.99         8.83 o                         
  -6   6   6       2801.33       2689.54        45.96 o                         
  -5   6   6         59.12         62.47         4.74 o                         
  -4   6   6        334.09        335.90         5.44 o                         
  -3   6   6        608.69        644.45         6.53 o                         
  -2   6   6       2160.38       2151.96        33.73 o                         
  -1   6   6        462.33        406.40         7.74 o                         
   0   6   6         13.27         13.81         2.15 o                         
   1   6   6         61.39        113.95         5.56 o                         
   2   6   6        423.33        390.16         5.70 o                         
   3   6   6        497.70        460.15        12.38 o                         
   4   6   6         22.54         16.85         6.90 o                         
   5   6   6          1.36         35.16        17.66 o                         
   6   6   6         41.31         16.68         6.78 o                         
   7   6   6         35.53         38.16         9.34 o                         
  -9   7   6          4.57          2.47        12.84 o                         
  -8   7   6          5.32          3.98         5.25 o                         
  -7   7   6       1144.21       1103.32        30.76 o                         
  -6   7   6        158.12        247.18         6.00 o                         
  -5   7   6         44.04         37.95         4.48 o                         
  -4   7   6        105.68        103.16         3.97 o                         
  -3   7   6       2684.49       2552.53        37.20 o                         
  -2   7   6         47.14         67.50         2.31 o                         
  -1   7   6        290.13        264.48         7.29 o                         
   0   7   6        151.15        122.97         3.77 o                         
   1   7   6       4123.12       3746.03        61.53 o                         
   2   7   6        170.26        172.66         8.28 o                         
   3   7   6        170.75        167.61         6.28 o                         
   4   7   6          0.61         -5.90         5.90 o                         
   5   7   6        824.38        778.21        13.43 o                         
   6   7   6         77.33         87.18         6.68 o                         
   7   7   6         25.90          4.05        10.41 o                         
  -9   8   6         44.31         40.21         9.47 o                         
  -8   8   6          6.95          0.60         5.70 o                         
  -7   8   6         24.02         30.58         7.52 o                         
  -6   8   6       2177.31       2061.91        28.60 o                         
  -5   8   6          3.44         -3.10         3.10 o                         
  -4   8   6        172.98        148.49         5.50 o                         
  -3   8   6         34.55         48.40         1.90 o                         
  -2   8   6       2622.81       2479.81        51.44 o                         
  -1   8   6          6.11         12.04         3.18 o                         
   0   8   6         13.05         10.83         2.30 o                         
   1   8   6         96.05        151.80         5.89 o                         
   2   8   6       1403.85       1288.66        26.23 o                         
   3   8   6         38.62         48.52         4.78 o                         
   4   8   6         98.33        100.03         6.79 o                         
   5   8   6        105.20        135.49         5.91 o                         
   6   8   6         68.78         60.88         7.01 o                         
   7   8   6         19.77         26.94         8.93 o                         
  -9   9   6         47.24         48.79         8.87 o                         
  -8   9   6         95.07         83.38         6.54 o                         
  -7   9   6        416.01        402.44         8.49 o                         
  -6   9   6        239.34        277.11        12.25 o                         
  -5   9   6         98.24         83.00         4.94 o                         
  -4   9   6        285.74        256.80         6.64 o                         
  -3   9   6       1466.52       1470.45        23.81 o                         
  -2   9   6        107.70        118.20         3.85 o                         
  -1   9   6         66.27         74.92         3.82 o                         
   0   9   6         44.23         44.60         3.09 o                         
   1   9   6       2626.93       2474.60        40.27 o                         
   2   9   6          1.87         14.70         4.73 o                         
   3   9   6        126.47        116.96         9.08 o                         
   4   9   6        370.59        334.16         6.89 o                         
   5   9   6        769.68        736.67        12.35 o                         
   6   9   6          1.23          7.23         7.46 o                         
  -9  10   6        318.39        291.61        11.11 o                         
  -8  10   6         41.03         47.19         6.71 o                         
  -7  10   6          6.07         16.30         4.93 o                         
  -6  10   6        296.25        333.02         7.38 o                         
  -5  10   6        372.42        348.50         9.36 o                         
  -4  10   6        253.48        243.10         6.62 o                         
  -3  10   6        288.06        300.05         7.30 o                         
  -2  10   6        331.54        317.11         5.95 o                         
  -1  10   6        959.95        863.09        20.10 o                         
   0  10   6          5.05          2.26         4.83 o                         
   1  10   6        464.12        427.54         8.48 o                         
   2  10   6        624.64        601.84        14.75 o                         
   3  10   6        290.81        290.10        11.65 o                         
   4  10   6         77.94         92.47         5.01 o                         
   5  10   6        110.79        134.18         6.08 o                         
   6  10   6          2.87         -2.29         7.89 o                         
  -9  11   6         38.49         65.44         9.75 o                         
  -8  11   6         62.72         76.33        10.72 o                         
  -7  11   6          0.65         27.25         5.20 o                         
  -6  11   6        323.27        333.20         6.75 o                         
  -5  11   6        164.49        172.78         6.49 o                         
  -4  11   6        339.97        338.35         8.09 o                         
  -3  11   6        332.79        333.78         8.24 o                         
  -2  11   6       1142.72       1040.73        21.29 o                         
  -1  11   6          2.82         16.39         3.96 o                         
   0  11   6        583.88        540.48        12.63 o                         
   1  11   6        199.59        199.05         4.96 o                         
   2  11   6        443.19        418.62        14.14 o                         
   3  11   6        143.50        156.79         4.95 o                         
   4  11   6        435.81        439.88         9.07 o                         
   5  11   6         60.26         81.07         7.47 o                         
   6  11   6        125.92        136.77         8.09 o                         
  -9  12   6        156.00        176.16        10.92 o                         
  -8  12   6        242.48        263.50        13.17 o                         
  -7  12   6          2.38         18.32         5.38 o                         
  -6  12   6         38.21         42.64         4.71 o                         
  -5  12   6        331.05        367.30         7.65 o                         
  -4  12   6       1837.29       1840.17        30.35 o                         
  -3  12   6        685.66        650.26        13.89 o                         
  -2  12   6         49.96         46.89         4.32 o                         
  -1  12   6        933.15        931.19        16.91 o                         
   0  12   6       1033.65        981.70        18.31 o                         
   1  12   6        107.63        109.58         7.15 o                         
   2  12   6         38.77         35.31         5.17 o                         
   3  12   6        525.30        545.84         7.46 o                         
   4  12   6        201.89        236.26         9.80 o                         
   5  12   6         50.17         64.62         6.60 o                         
   6  12   6         69.34         96.03         7.92 o                         
  -8  13   6         55.39         57.71         7.63 o                         
  -7  13   6        347.96        325.09         8.65 o                         
  -6  13   6         44.90         40.94         7.69 o                         
  -5  13   6        346.87        354.31         6.56 o                         
  -4  13   6         32.31         59.49         7.54 o                         
  -3  13   6        781.94        771.90        18.76 o                         
  -2  13   6         48.65         40.01         2.95 o                         
  -1  13   6       1047.79        971.11        22.20 o                         
   0  13   6        888.27        909.03        18.70 o                         
   1  13   6        683.02        644.13        14.92 o                         
   2  13   6          9.97         13.16         4.05 o                         
   3  13   6        192.12        191.99         5.96 o                         
   4  13   6        214.53        276.15        12.34 o                         
   5  13   6        123.83        126.53         7.36 o                         
   6  13   6         23.48         51.31         9.58 o                         
  -8  14   6        103.19        128.59         9.39 o                         
  -7  14   6         15.16         16.01         6.74 o                         
  -6  14   6        245.34        263.43         9.58 o                         
  -5  14   6        440.05        435.76         7.05 o                         
  -4  14   6        273.90        275.93         6.57 o                         
  -3  14   6        270.03        243.48         9.84 o                         
  -2  14   6        700.78        677.88        13.07 o                         
  -1  14   6        419.07        396.87         7.91 o                         
   0  14   6        695.61        738.04        10.84 o                         
   1  14   6        105.35        140.94         7.11 o                         
   2  14   6       1207.78       1216.50        23.35 o                         
   3  14   6         86.03         92.79         5.55 o                         
   4  14   6        526.17        539.39        16.02 o                         
   5  14   6        120.93        116.30         8.14 o                         
   6  14   6        159.84        155.23         8.95 o                         
  -8  15   6        327.78        330.05        11.95 o                         
  -7  15   6         27.83         31.42         6.45 o                         
  -6  15   6        138.99        137.39         7.82 o                         
  -5  15   6        504.65        511.82         8.52 o                         
  -4  15   6        639.12        638.12         9.56 o                         
  -3  15   6        276.86        272.70         8.56 o                         
  -2  15   6        443.33        420.63         9.27 o                         
  -1  15   6       1041.30       1096.45        16.16 o                         
   0  15   6        396.98        391.47         7.27 o                         
   1  15   6        306.91        328.57         9.95 o                         
   2  15   6        299.84        305.87         7.10 o                         
   3  15   6        147.21        170.56         6.59 o                         
   4  15   6         96.98        114.76         6.98 o                         
   5  15   6         66.17         63.28         7.48 o                         
  -8  16   6         21.88         42.33        13.68 o                         
  -7  16   6          7.86         20.07         7.69 o                         
  -6  16   6         42.44         53.62         6.56 o                         
  -5  16   6        732.62        739.45        14.69 o                         
  -4  16   6          7.98         26.77         4.30 o                         
  -3  16   6         26.28         16.68         4.17 o                         
  -2  16   6        180.50        199.95         7.28 o                         
  -1  16   6       1545.59       1601.96        28.85 o                         
   0  16   6         57.05         89.65         4.90 o                         
   1  16   6          6.40         -0.72         4.40 o                         
   2  16   6        251.00        254.03        13.42 o                         
   3  16   6        850.93        866.49        15.32 o                         
   4  16   6        129.36        181.82        13.00 o                         
   5  16   6         34.37         52.96         7.65 o                         
  -7  17   6         49.31         46.97         7.58 o                         
  -6  17   6          3.02         -6.01         6.01 o                         
  -5  17   6        183.80        185.59         6.19 o                         
  -4  17   6       1034.41       1090.62        22.41 o                         
  -3  17   6         93.24         91.61         4.42 o                         
  -2  17   6          2.32          1.12         4.13 o                         
  -1  17   6        145.45        184.09         7.73 o                         
   0  17   6       1540.32       1536.23        24.67 o                         
   1  17   6         76.07         62.80         4.92 o                         
   2  17   6         96.63        119.34         5.70 o                         
   3  17   6         10.30         44.68         5.56 o                         
   4  17   6        220.13        221.28         8.41 o                         
   5  17   6         26.93         29.34         8.24 o                         
  -7  18   6         41.54         36.60         8.37 o                         
  -6  18   6         30.64         21.42         6.90 o                         
  -5  18   6        188.56        195.59         6.65 o                         
  -4  18   6        134.65        141.92         6.47 o                         
  -3  18   6        135.41        151.54         5.72 o                         
  -2  18   6        251.36        248.77         8.83 o                         
  -1  18   6        669.26        688.84        10.94 o                         
   0  18   6        113.83        114.87         5.03 o                         
   1  18   6          1.16          7.84         5.04 o                         
   2  18   6        169.69        181.54         6.42 o                         
   3  18   6        452.79        475.57        13.91 o                         
   4  18   6          9.37         10.78         7.11 o                         
  -7  19   6         30.20         35.96         8.81 o                         
  -6  19   6          1.35         -6.97         6.97 o                         
  -5  19   6          1.75          2.69         6.32 o                         
  -4  19   6        319.24        327.42         8.82 o                         
  -3  19   6        159.70        178.49         6.56 o                         
  -2  19   6         53.85         62.69         6.43 o                         
  -1  19   6          2.39         12.80         5.12 o                         
   0  19   6        190.14        210.62         7.34 o                         
   1  19   6        297.45        335.40         8.28 o                         
   2  19   6         35.81         40.05         5.80 o                         
   3  19   6         10.75         16.14         6.40 o                         
   4  19   6          0.59         -7.65         7.65 o                         
  -6  20   6        118.92        105.21         8.67 o                         
  -5  20   6        138.39        141.81         7.70 o                         
  -4  20   6         28.57         41.05         6.83 o                         
  -3  20   6         23.98         27.26         5.55 o                         
  -2  20   6        276.61        310.10         7.37 o                         
  -1  20   6        237.71        219.35         8.18 o                         
   0  20   6         13.06          2.75         5.85 o                         
   1  20   6        238.34        256.22         8.07 o                         
   2  20   6        199.34        218.02        10.41 o                         
   3  20   6         42.58         36.67         8.35 o                         
   4  20   6          1.46         12.55         9.40 o                         
  -6  21   6          0.95          1.05         9.08 o                         
  -5  21   6         41.30         42.40         7.41 o                         
  -4  21   6         71.47         54.91         6.87 o                         
  -3  21   6        357.85        375.18        11.50 o                         
  -2  21   6         96.06        113.46         8.51 o                         
  -1  21   6         16.86         19.83         5.09 o                         
   0  21   6          1.55         -4.58         5.57 o                         
   1  21   6        247.80        284.64         8.58 o                         
   2  21   6         12.25         15.99         7.15 o                         
   3  21   6         20.46         13.70         8.65 o                         
  -5  22   6          1.07         19.36         8.21 o                         
  -4  22   6         10.98         13.09         7.39 o                         
  -3  22   6         31.23         35.64         6.40 o                         
  -2  22   6         65.46         89.57         5.98 o                         
  -1  22   6         12.73         15.06         5.82 o                         
   0  22   6         27.66         10.67         6.34 o                         
   1  22   6         51.58         55.90         6.53 o                         
   2  22   6         95.84        117.30         8.77 o                         
   3  22   6          7.10          3.09         8.46 o                         
  -5  23   6         37.09         33.45         8.71 o                         
  -4  23   6          9.26          5.72         7.67 o                         
  -3  23   6        199.34        213.54         7.87 o                         
  -2  23   6         90.80         95.88         6.75 o                         
  -1  23   6          6.56         -0.24         6.52 o                         
   0  23   6         81.92         94.17         7.27 o                         
   1  23   6        119.55        114.85         7.67 o                         
   2  23   6         51.88         55.71         7.94 o                         
  -4  24   6          3.85          9.97         9.24 o                         
  -3  24   6         25.93         48.32        11.66 o                         
  -2  24   6          0.06         27.03         9.83 o                         
  -1  24   6        125.12        134.94         7.79 o                         
   0  24   6         44.36         58.64         7.95 o                         
   1  24   6          1.31         14.03         7.66 o                         
  -3  25   6         51.16         80.47         8.34 o                         
  -2  25   6        168.08        164.53         8.68 o                         
  -1  25   6          0.23         -2.34         7.56 o                         
   0  25   6         46.76         60.98        10.77 o                         
  -9   0   7       1883.21       1735.76        48.51 o                         
  -7   0   7          2.26         13.63         6.02 o                         
  -5   0   7       3430.85       3472.73        68.49 o                         
  -3   0   7        313.07        300.80         7.75 o                         
  -1   0   7       4438.54       4351.38       100.74 o                         
   1   0   7         64.41         69.25         7.45 o                         
   3   0   7       2118.24       2015.04        65.46 o                         
   5   0   7         10.97         17.20         7.21 o                         
  -9   1   7         30.67        106.24         9.82 o                         
  -8   1   7       1631.50       1492.19        24.11 o                         
  -7   1   7        706.87        643.14        12.73 o                         
  -6   1   7        409.65        352.13        12.19 o                         
  -5   1   7          3.04         45.52         8.70 o                         
  -4   1   7       3250.38       3274.28        40.92 o                         
  -3   1   7        796.32        760.12        10.74 o                         
  -2   1   7         59.73         71.14         2.71 o                         
  -1   1   7         87.01        134.13         6.35 o                         
   0   1   7       2152.70       2119.87        29.85 o                         
   1   1   7        125.80        110.26         5.47 o                         
   2   1   7         35.86         36.03         5.00 o                         
   3   1   7         70.66        126.27         9.38 o                         
   4   1   7        208.30        201.28        12.77 o                         
   5   1   7        161.71        168.48         6.76 o                         
   6   1   7          1.90         10.46        11.59 o                         
  -9   2   7        371.83        351.48        18.28 o                         
  -8   2   7        278.85        313.51        11.89 o                         
  -7   2   7        161.49        181.24         7.53 o                         
  -6   2   7        978.05        897.55        19.11 o                         
  -5   2   7       1363.05       1404.55        17.13 o                         
  -4   2   7        846.88        867.66        11.07 o                         
  -3   2   7        479.71        437.69         7.24 o                         
  -2   2   7        684.12        665.40        10.65 o                         
  -1   2   7       2264.79       2206.41        35.66 o                         
   0   2   7        372.83        376.41         7.20 o                         
   1   2   7        235.70        220.63         5.11 o                         
   2   2   7        786.68        749.79        15.61 o                         
   3   2   7        435.50        433.27        11.46 o                         
   4   2   7          0.82         -1.25         8.62 o                         
   5   2   7         64.38         73.93         5.95 o                         
   6   2   7        133.29        126.85         8.82 o                         
  -9   3   7         28.91         37.59         7.74 o                         
  -8   3   7        282.09        289.84        10.75 o                         
  -7   3   7        954.89        900.22        20.13 o                         
  -6   3   7        134.94        135.29         8.87 o                         
  -5   3   7         11.37         23.05         5.08 o                         
  -4   3   7         83.03        104.59         4.27 o                         
  -3   3   7       1105.11       1120.78        15.21 o                         
  -2   3   7        103.95        102.74         5.15 o                         
  -1   3   7        322.39        317.38         5.27 o                         
   0   3   7          0.43          0.50         2.18 o                         
   1   3   7        163.44        170.91         6.06 o                         
   2   3   7         39.87         64.43         5.31 o                         
   3   3   7        452.36        426.55         9.93 o                         
   4   3   7         16.50         13.78         5.79 o                         
   5   3   7        478.66        475.51        14.56 o                         
   6   3   7          0.56         14.29         7.96 o                         
  -9   4   7        109.45         96.49         9.98 o                         
  -8   4   7        138.02        139.86         7.45 o                         
  -7   4   7        208.31        204.75        11.73 o                         
  -6   4   7        401.35        395.87        10.66 o                         
  -5   4   7         96.76        107.43         6.85 o                         
  -4   4   7        122.58        123.96         3.90 o                         
  -3   4   7        536.71        493.70         7.24 o                         
  -2   4   7        444.09        406.53         7.96 o                         
  -1   4   7        603.35        561.54         7.66 o                         
   0   4   7          2.31         -0.51         3.39 o                         
   1   4   7       1767.71       1659.47        26.94 o                         
   2   4   7       1264.67       1196.44        23.96 o                         
   3   4   7         29.06         30.51         5.98 o                         
   4   4   7         18.45         21.86         6.11 o                         
   5   4   7        404.00        423.10        13.27 o                         
   6   4   7        220.20        225.51         9.59 o                         
  -9   5   7          0.63          4.80         8.79 o                         
  -8   5   7          4.08         10.55         5.35 o                         
  -7   5   7         13.40         17.21         7.42 o                         
  -6   5   7        737.41        700.85        14.74 o                         
  -5   5   7        161.47        163.66         4.91 o                         
  -4   5   7         15.90         10.73         4.89 o                         
  -3   5   7        517.22        492.15         8.94 o                         
  -2   5   7        119.11        122.99         3.04 o                         
  -1   5   7        233.93        242.83         5.74 o                         
   0   5   7         36.85         41.81         3.99 o                         
   1   5   7        303.55        336.59         9.65 o                         
   2   5   7        118.59        143.17         5.73 o                         
   3   5   7        208.20        192.20         7.83 o                         
   4   5   7        368.88        345.54        18.51 o                         
   5   5   7        154.57        190.18         8.79 o                         
   6   5   7         19.45         19.44         7.81 o                         
  -9   6   7        178.54        174.73        10.31 o                         
  -8   6   7         21.74         13.77         5.52 o                         
  -7   6   7         37.27         36.35         7.30 o                         
  -6   6   7         27.51         43.83         3.67 o                         
  -5   6   7         51.16         48.32         5.63 o                         
  -4   6   7         40.69         48.92         4.33 o                         
  -3   6   7        430.01        410.25         6.48 o                         
  -2   6   7        160.69        142.41         4.93 o                         
  -1   6   7         39.76         34.64         3.71 o                         
   0   6   7          6.04          1.87         4.63 o                         
   1   6   7       1596.46       1465.85        23.66 o                         
   2   6   7        250.99        211.41        12.90 o                         
   3   6   7          5.71         -7.71         7.71 o                         
   4   6   7         90.57        102.61         5.45 o                         
   5   6   7        396.99        381.56        13.43 o                         
   6   6   7         60.61         55.00         8.06 o                         
  -9   7   7         29.87         20.76         8.41 o                         
  -8   7   7         40.85         47.67         6.60 o                         
  -7   7   7         38.43         41.50        11.91 o                         
  -6   7   7        539.73        543.97        12.44 o                         
  -5   7   7        756.48        688.54        11.70 o                         
  -4   7   7         16.85         11.40         3.57 o                         
  -3   7   7        118.27        118.26         6.42 o                         
  -2   7   7         74.25         81.81         3.35 o                         
  -1   7   7        152.17        143.75         5.14 o                         
   0   7   7        460.30        426.91        10.21 o                         
   1   7   7        212.04        202.47         5.92 o                         
   2   7   7        326.95        303.10         9.64 o                         
   3   7   7          8.57         -4.24         7.03 o                         
   4   7   7        401.56        396.45         7.67 o                         
   5   7   7          0.00         24.45         5.74 o                         
   6   7   7         93.33        126.40        10.00 o                         
  -9   8   7         33.75         31.34         9.05 o                         
  -8   8   7         97.62         99.55         8.46 o                         
  -7   8   7        713.96        664.07        16.75 o                         
  -6   8   7         37.36         60.45         6.90 o                         
  -5   8   7        198.87        184.75         8.86 o                         
  -4   8   7          1.18          0.55         3.92 o                         
  -3   8   7       1927.00       1768.70        30.94 o                         
  -2   8   7         56.22         53.30         3.02 o                         
  -1   8   7       1062.79        962.49        18.05 o                         
   0   8   7         10.09         17.13         2.84 o                         
   1   8   7        446.54        415.40        10.80 o                         
   2   8   7         74.77         82.75         9.44 o                         
   3   8   7        311.38        280.32         8.45 o                         
   4   8   7          9.38         23.01         5.05 o                         
   5   8   7         91.96         95.49         6.13 o                         
   6   8   7         13.60         20.29         8.30 o                         
  -9   9   7          0.99         13.88         8.67 o                         
  -8   9   7         94.79         90.94         6.34 o                         
  -7   9   7        394.93        434.01         7.70 o                         
  -6   9   7        144.17        172.57         9.47 o                         
  -5   9   7         15.60          3.91         4.85 o                         
  -4   9   7        841.81        813.56        17.67 o                         
  -3   9   7       1732.21       1702.19        32.66 o                         
  -2   9   7        615.27        600.92        14.99 o                         
  -1   9   7          0.31          4.83         5.03 o                         
   0   9   7       2063.41       1866.17        43.97 o                         
   1   9   7        535.44        512.11        14.47 o                         
   2   9   7        667.35        624.23        18.83 o                         
   3   9   7          3.42          1.95         4.16 o                         
   4   9   7        163.62        180.56         7.41 o                         
   5   9   7        161.03        177.18         8.72 o                         
   6   9   7         91.14         68.71        12.39 o                         
  -9  10   7         21.23         30.79         9.58 o                         
  -8  10   7         70.86         78.01         8.85 o                         
  -7  10   7        923.04        877.58        13.73 o                         
  -6  10   7       1532.88       1525.36        23.96 o                         
  -5  10   7          1.49          3.11         7.17 o                         
  -4  10   7        506.15        494.13        13.55 o                         
  -3  10   7       2824.66       2713.00        47.11 o                         
  -2  10   7       1436.40       1273.84        35.53 o                         
  -1  10   7         53.81         72.92         6.00 o                         
   0  10   7        687.44        691.54        17.72 o                         
   1  10   7        421.38        410.07        10.74 o                         
   2  10   7        693.15        634.76        12.92 o                         
   3  10   7         21.67         15.38         4.45 o                         
   4  10   7        279.85        273.14         8.65 o                         
   5  10   7         44.26         50.07         6.51 o                         
   6  10   7         33.27         52.42        10.70 o                         
  -9  11   7        198.25        209.11        17.97 o                         
  -8  11   7         93.90         79.32         7.26 o                         
  -7  11   7        652.11        643.48         8.59 o                         
  -6  11   7         89.10        136.13         7.06 o                         
  -5  11   7        946.49        951.38        15.83 o                         
  -4  11   7         36.17         56.00         3.73 o                         
  -3  11   7       3364.73       3388.62        55.15 o                         
  -2  11   7         43.17         98.29         8.38 o                         
  -1  11   7         19.00         17.59         4.71 o                         
   0  11   7          2.74         25.68         8.74 o                         
   1  11   7       2205.83       2059.68        54.80 o                         
   2  11   7         50.78         68.70         4.32 o                         
   3  11   7         15.26         26.62         4.89 o                         
   4  11   7         18.73         42.87         6.25 o                         
   5  11   7        334.61        317.67        10.33 o                         
   6  11   7          0.28         13.30         8.46 o                         
  -8  12   7         10.94         23.28         7.08 o                         
  -7  12   7          1.18         25.84         5.77 o                         
  -6  12   7       1753.93       1764.20        21.04 o                         
  -5  12   7        705.04        696.84         8.71 o                         
  -4  12   7        283.83        352.96        11.31 o                         
  -3  12   7         15.87         50.85         8.74 o                         
  -2  12   7       3057.84       2910.23        65.04 o                         
  -1  12   7       1702.87       1669.20        37.84 o                         
   0  12   7        316.88        344.64        12.11 o                         
   1  12   7         43.86         67.80         4.42 o                         
   2  12   7        426.92        427.83         8.58 o                         
   3  12   7        767.02        731.31        15.12 o                         
   4  12   7        177.12        183.08         6.82 o                         
   5  12   7         28.11         39.38        11.52 o                         
  -8  13   7        721.80        660.16        12.08 o                         
  -7  13   7         85.24        117.09         6.55 o                         
  -6  13   7          4.70         25.77         5.04 o                         
  -5  13   7        106.11        166.31         9.19 o                         
  -4  13   7       2175.42       2206.92        20.15 o                         
  -3  13   7        461.20        503.82        13.11 o                         
  -2  13   7         18.45         29.45         6.98 o                         
  -1  13   7        125.52        194.89         9.03 o                         
   0  13   7       2386.30       2361.92        33.26 o                         
   1  13   7        372.67        364.30         9.71 o                         
   2  13   7        115.44        117.99         5.88 o                         
   3  13   7         40.46         92.48         6.56 o                         
   4  13   7        339.73        337.66        12.13 o                         
   5  13   7         26.07         42.75         7.89 o                         
  -8  14   7         76.20         95.25         8.47 o                         
  -7  14   7         41.32         46.01         6.60 o                         
  -6  14   7         23.39         31.76         5.85 o                         
  -5  14   7       1082.48       1050.15        18.95 o                         
  -4  14   7         42.30         73.24         4.52 o                         
  -3  14   7        211.04        213.57         7.61 o                         
  -2  14   7          0.26         -3.64         3.64 o                         
  -1  14   7       2168.70       2141.06        37.82 o                         
   0  14   7         10.60         43.26         3.85 o                         
   1  14   7          0.68         -4.32         4.32 o                         
   2  14   7        126.83        125.98         8.57 o                         
   3  14   7        899.70        872.15        11.92 o                         
   4  14   7          0.79          7.59         6.17 o                         
   5  14   7         14.35         12.81        10.54 o                         
  -8  15   7        300.80        300.03        13.06 o                         
  -7  15   7         47.04         32.26         7.91 o                         
  -6  15   7        153.10        136.58         7.56 o                         
  -5  15   7        330.72        350.54         8.47 o                         
  -4  15   7        726.18        765.87        15.04 o                         
  -3  15   7        123.02        119.71         4.36 o                         
  -2  15   7         60.37         59.26         4.17 o                         
  -1  15   7        318.60        310.81         8.08 o                         
   0  15   7        873.29        876.74        14.84 o                         
   1  15   7        228.49        207.39         6.21 o                         
   2  15   7          5.14         15.77         5.38 o                         
   3  15   7         37.72         60.05         6.28 o                         
   4  15   7         59.42         53.74         7.17 o                         
   5  15   7         92.03         84.78         8.72 o                         
  -7  16   7        105.03         93.64         7.52 o                         
  -6  16   7        127.16        128.54         6.71 o                         
  -5  16   7        139.85        174.90         8.70 o                         
  -4  16   7          3.15          8.99         4.81 o                         
  -3  16   7         58.79         55.05         4.84 o                         
  -2  16   7        845.93        821.68        12.82 o                         
  -1  16   7        179.99        206.25         6.00 o                         
   0  16   7          5.92          4.34         4.25 o                         
   1  16   7         78.52         82.15         6.58 o                         
   2  16   7        548.39        539.67        12.80 o                         
   3  16   7         81.58        100.07         6.80 o                         
   4  16   7         28.08         23.77         8.33 o                         
  -7  17   7         46.35         59.49         9.79 o                         
  -6  17   7         12.66          9.36         6.68 o                         
  -5  17   7        256.08        253.17         7.91 o                         
  -4  17   7          7.87         13.71         5.14 o                         
  -3  17   7        173.69        198.39         7.52 o                         
  -2  17   7          9.36         11.05         5.26 o                         
  -1  17   7        311.97        310.47         8.45 o                         
   0  17   7         22.67         23.01         5.22 o                         
   1  17   7        188.44        199.93         6.87 o                         
   2  17   7          8.21         16.30         6.12 o                         
   3  17   7        138.10        134.14         8.95 o                         
   4  17   7         40.99         26.67         9.55 o                         
  -7  18   7        149.07        143.16         9.83 o                         
  -6  18   7         39.85         35.07         8.73 o                         
  -5  18   7          6.68         23.00         6.26 o                         
  -4  18   7         12.46         20.55         5.98 o                         
  -3  18   7        211.08        202.75         6.45 o                         
  -2  18   7        100.37        119.79         6.56 o                         
  -1  18   7          8.83         13.86         5.12 o                         
   0  18   7         77.58         89.88         5.48 o                         
   1  18   7        116.27        123.65         9.55 o                         
   2  18   7         26.67         36.44         6.50 o                         
   3  18   7          2.15          5.39         6.47 o                         
   4  18   7         64.33         68.00         8.27 o                         
  -6  19   7         23.78         29.06         7.80 o                         
  -5  19   7         83.74         87.63         7.70 o                         
  -4  19   7         94.23        120.14         7.02 o                         
  -3  19   7         59.33         83.18         5.67 o                         
  -2  19   7        219.66        254.74         7.35 o                         
  -1  19   7         48.50         39.67         6.89 o                         
   0  19   7         39.74         20.51         5.40 o                         
   1  19   7         23.03         44.00         5.95 o                         
   2  19   7        160.53        173.98         7.46 o                         
   3  19   7        108.17        105.36         7.23 o                         
  -6  20   7          1.94         13.42         9.08 o                         
  -5  20   7        142.56        186.05        14.03 o                         
  -4  20   7         59.72         71.02         7.15 o                         
  -3  20   7        104.40        115.71         7.33 o                         
  -2  20   7          3.18         21.54         5.38 o                         
  -1  20   7        110.11        129.27         6.69 o                         
   0  20   7          3.94         -0.07         6.21 o                         
   1  20   7         25.17         32.04         6.46 o                         
   2  20   7          2.52          2.32         7.22 o                         
   3  20   7         28.59         11.51         8.27 o                         
  -5  21   7         48.76         81.84        13.67 o                         
  -4  21   7        147.89        173.00         8.08 o                         
  -3  21   7          6.91          8.87         7.29 o                         
  -2  21   7        479.38        498.76        13.34 o                         
  -1  21   7          1.36          6.03         7.15 o                         
   0  21   7         79.95         84.25         7.09 o                         
   1  21   7         36.11         51.29         7.44 o                         
   2  21   7        259.48        283.07        13.87 o                         
  -5  22   7        181.37        205.03         9.68 o                         
  -4  22   7         19.91         32.98         7.35 o                         
  -3  22   7        101.09        124.25         7.55 o                         
  -2  22   7         72.31         99.31         7.38 o                         
  -1  22   7        160.22        176.41        12.17 o                         
   0  22   7         87.68         85.90         9.18 o                         
   1  22   7          1.40         18.30        10.49 o                         
   2  22   7          4.14          3.61         7.89 o                         
  -4  23   7         45.92         66.28        11.81 o                         
  -3  23   7        261.60        309.57        15.63 o                         
  -2  23   7         42.10         42.63         7.13 o                         
  -1  23   7         49.74         53.13         7.55 o                         
   0  23   7        111.53        130.10         8.36 o                         
   1  23   7        279.37        279.22        17.23 o                         
  -3  24   7         73.64        116.73         8.27 o                         
  -2  24   7        341.29        407.33        17.59 o                         
  -1  24   7          7.56          8.80         7.71 o                         
   0  24   7         25.86         27.94         7.99 o                         
  -8   0   8         45.82         70.69         9.56 o                         
  -6   0   8        347.27        277.99         9.72 o                         
  -4   0   8        278.05        294.27         9.40 o                         
  -2   0   8       2063.32       1886.92        56.07 o                         
   0   0   8         67.02         79.48         5.73 o                         
   2   0   8       1592.70       1456.39        41.81 o                         
   4   0   8         28.76         20.47         7.18 o                         
   6   0   8        405.84        460.72        24.42 o                         
  -9   1   8        273.62        260.95        17.73 o                         
  -8   1   8        125.88        155.75         7.59 o                         
  -7   1   8         30.89         28.57         4.51 o                         
  -6   1   8         19.61         16.82         7.70 o                         
  -5   1   8       2398.05       2263.64        35.73 o                         
  -4   1   8        107.08        115.26         6.15 o                         
  -3   1   8         86.07         82.16         3.82 o                         
  -2   1   8        143.54        175.67         6.33 o                         
  -1   1   8       4646.26       4378.84        76.13 o                         
   0   1   8        197.95        175.54         5.00 o                         
   1   1   8        571.88        513.01        12.17 o                         
   2   1   8         46.55         81.13         4.89 o                         
   3   1   8       1247.50       1212.24        34.54 o                         
   4   1   8         80.18         72.45         5.94 o                         
   5   1   8        261.07        245.74         9.95 o                         
   6   1   8          3.47         60.51        13.55 o                         
  -9   2   8         52.26         66.26        11.18 o                         
  -8   2   8         83.98        118.95        11.26 o                         
  -7   2   8         85.74         86.11         4.84 o                         
  -6   2   8          3.29         -0.70         3.54 o                         
  -5   2   8        167.57        210.68         6.63 o                         
  -4   2   8         52.68         57.92         3.98 o                         
  -3   2   8       1195.43       1088.10        19.20 o                         
  -2   2   8        393.50        382.32         7.37 o                         
  -1   2   8        516.50        489.43         9.18 o                         
   0   2   8        365.04        363.99         6.49 o                         
   1   2   8        917.05        854.61        19.51 o                         
   2   2   8        591.38        566.45        11.27 o                         
   3   2   8        796.42        749.25        15.77 o                         
   4   2   8        117.19        139.06         8.58 o                         
   5   2   8         63.36         72.25         7.43 o                         
   6   2   8        165.80        183.15        10.73 o                         
  -9   3   8         67.66         65.82        10.82 o                         
  -8   3   8        473.89        454.61        18.68 o                         
  -7   3   8         25.62         25.21         5.53 o                         
  -6   3   8         14.39         11.28         4.38 o                         
  -5   3   8        284.04        260.99         9.94 o                         
  -4   3   8        860.20        875.28        12.53 o                         
  -3   3   8          6.06         23.39         4.28 o                         
  -2   3   8         21.02         22.94         2.97 o                         
  -1   3   8        227.65        245.74         5.14 o                         
   0   3   8       2035.50       1961.08        48.22 o                         
   1   3   8        327.56        318.22         8.29 o                         
   2   3   8          2.10          0.58         2.86 o                         
   3   3   8        132.94        189.91         9.15 o                         
   4   3   8        362.10        321.86        12.67 o                         
   5   3   8         26.85         38.00         9.31 o                         
   6   3   8         35.53         34.90        11.18 o                         
  -9   4   8        232.65        241.65        14.12 o                         
  -8   4   8         16.44         31.22         6.95 o                         
  -7   4   8         37.71         44.60         5.11 o                         
  -6   4   8        379.69        381.30        10.22 o                         
  -5   4   8        645.31        642.75        13.11 o                         
  -4   4   8        503.65        494.51         7.86 o                         
  -3   4   8        110.24        127.22         4.57 o                         
  -2   4   8        222.58        208.47         7.06 o                         
  -1   4   8        369.12        382.38         7.50 o                         
   0   4   8        545.39        544.08         8.94 o                         
   1   4   8         83.47        110.29         5.74 o                         
   2   4   8        118.89        102.21         9.56 o                         
   3   4   8        556.63        563.37         9.67 o                         
   4   4   8         60.55         88.93         6.83 o                         
   5   4   8          6.72         32.76         7.68 o                         
   6   4   8          7.11         42.19        10.70 o                         
  -9   5   8        156.01        160.49        12.86 o                         
  -8   5   8        312.12        328.08         9.43 o                         
  -7   5   8        105.42        133.91        10.06 o                         
  -6   5   8        173.48        181.47        11.13 o                         
  -5   5   8        278.05        262.22         6.71 o                         
  -4   5   8        745.29        782.00        17.62 o                         
  -3   5   8        362.91        363.81         8.16 o                         
  -2   5   8        393.38        403.10         9.76 o                         
  -1   5   8          3.15         15.25         6.80 o                         
   0   5   8       1075.19       1048.85        16.95 o                         
   1   5   8        342.83        315.61        10.51 o                         
   2   5   8        282.71        277.36        10.05 o                         
   3   5   8          9.94          6.92         7.06 o                         
   4   5   8         72.60        102.41         5.78 o                         
   5   5   8        135.68        162.24        11.03 o                         
   6   5   8         11.78         25.81        10.76 o                         
  -9   6   8        128.11        129.75         9.99 o                         
  -8   6   8         56.11         49.84         7.73 o                         
  -7   6   8        152.16        180.78        12.58 o                         
  -6   6   8        457.30        472.57         9.01 o                         
  -5   6   8       1358.46       1344.67        26.77 o                         
  -4   6   8          0.52          6.32         7.36 o                         
  -3   6   8         46.55         65.40         6.25 o                         
  -2   6   8        824.58        777.62        17.46 o                         
  -1   6   8        720.88        705.54        11.69 o                         
   0   6   8        103.74        101.42         3.68 o                         
   1   6   8         47.43         61.82        10.49 o                         
   2   6   8        480.53        492.89         9.88 o                         
   3   6   8         46.13         52.29         5.09 o                         
   4   6   8          4.66         18.64         5.27 o                         
   5   6   8         24.60         32.72         7.34 o                         
   6   6   8         48.78         51.69        13.65 o                         
  -9   7   8          9.15        -12.43        12.43 o                         
  -8   7   8        184.22        193.63         7.72 o                         
  -7   7   8       1127.65       1088.62        30.01 o                         
  -6   7   8          5.25         22.28         6.27 o                         
  -5   7   8         70.18         64.66         6.69 o                         
  -4   7   8        182.91        178.19         7.53 o                         
  -3   7   8       2617.78       2503.38        50.20 o                         
  -2   7   8         85.28        115.72         9.54 o                         
  -1   7   8        230.39        183.79         5.44 o                         
   0   7   8        105.21        103.77         4.48 o                         
   1   7   8        975.47       1012.61        20.55 o                         
   2   7   8         96.24         99.26         4.64 o                         
   3   7   8         79.13         74.25         5.13 o                         
   4   7   8         69.48         73.60         6.16 o                         
   5   7   8        244.69        277.00        17.04 o                         
  -9   8   8         35.44         15.23         9.76 o                         
  -8   8   8          0.12         -6.04         7.87 o                         
  -7   8   8          7.01         41.24         5.44 o                         
  -6   8   8       1238.77       1212.97        19.82 o                         
  -5   8   8          3.01         -1.72         3.66 o                         
  -4   8   8          1.15         -1.79         4.75 o                         
  -3   8   8        327.15        380.65        16.70 o                         
  -2   8   8       2144.43       1999.63        51.62 o                         
  -1   8   8          1.35         -2.79         2.79 o                         
   0   8   8        126.97        131.90         8.91 o                         
   1   8   8        199.62        248.79        10.36 o                         
   2   8   8        176.29        195.26         9.10 o                         
   3   8   8        215.26        231.13         7.71 o                         
   4   8   8          1.42         24.83         5.68 o                         
   5   8   8         28.04         44.44         8.19 o                         
  -9   9   8         56.64         54.34        11.45 o                         
  -8   9   8         18.47         39.93        11.23 o                         
  -7   9   8        442.07        471.60        12.34 o                         
  -6   9   8          1.19         43.46         4.93 o                         
  -5   9   8         44.87         51.12         8.27 o                         
  -4   9   8        170.36        170.86         4.68 o                         
  -3   9   8       1947.69       1913.71        46.19 o                         
  -2   9   8         43.12         62.84         6.90 o                         
  -1   9   8        285.96        260.35         6.48 o                         
   0   9   8       1228.12       1228.14        24.37 o                         
   1   9   8        921.03        851.66        18.57 o                         
   2   9   8        118.06        105.93         6.83 o                         
   3   9   8         75.34         79.93         6.91 o                         
   4   9   8        284.36        337.03        10.69 o                         
   5   9   8        100.02        109.34         9.47 o                         
  -8  10   8        142.65        139.29         7.47 o                         
  -7  10   8        534.67        492.05         8.77 o                         
  -6  10   8        719.69        715.31        16.08 o                         
  -5  10   8       1088.71       1009.66        21.00 o                         
  -4  10   8         95.98        109.97         6.93 o                         
  -3  10   8        831.06        800.24        16.83 o                         
  -2  10   8        563.63        571.22        13.68 o                         
  -1  10   8        987.39        897.53        17.00 o                         
   0  10   8         22.68         42.53         8.98 o                         
   1  10   8        529.65        542.50         8.58 o                         
   2  10   8          3.21          1.24         4.72 o                         
   3  10   8        476.20        477.94        12.08 o                         
   4  10   8         30.77         55.71         6.25 o                         
   5  10   8         43.57         55.07         7.77 o                         
  -8  11   8        433.56        371.61        11.65 o                         
  -7  11   8          5.24         54.53         7.46 o                         
  -6  11   8          4.07         28.26         5.76 o                         
  -5  11   8        192.83        203.74         6.23 o                         
  -4  11   8       1484.03       1401.88        27.61 o                         
  -3  11   8          7.53         29.72         8.30 o                         
  -2  11   8          1.89          2.94         7.30 o                         
  -1  11   8        437.33        430.77         9.45 o                         
   0  11   8       1085.58       1038.75        17.40 o                         
   1  11   8         24.10         37.14         4.23 o                         
   2  11   8        128.25        115.37         6.36 o                         
   3  11   8         88.90         94.80         6.14 o                         
   4  11   8        193.74        198.58         9.39 o                         
   5  11   8         19.98         35.02         7.90 o                         
  -8  12   8         30.42         58.81         8.47 o                         
  -7  12   8        508.56        465.46        17.08 o                         
  -6  12   8        282.68        293.72        11.96 o                         
  -5  12   8        161.21        191.74         6.84 o                         
  -4  12   8         17.77         41.62         4.14 o                         
  -3  12   8        255.08        241.97        10.28 o                         
  -2  12   8        965.17        943.36        12.43 o                         
  -1  12   8        251.96        263.21         7.24 o                         
   0  12   8        275.72        291.30         9.12 o                         
   1  12   8        316.30        302.34         7.28 o                         
   2  12   8        419.80        394.20        10.56 o                         
   3  12   8         66.46         70.87         5.78 o                         
   4  12   8        148.41        143.10         7.22 o                         
   5  12   8         41.30         40.48         8.28 o                         
  -8  13   8         18.56         33.09         8.48 o                         
  -7  13   8        109.55        128.08         7.21 o                         
  -6  13   8          7.95         44.30         5.78 o                         
  -5  13   8       1239.60       1151.11        22.14 o                         
  -4  13   8         41.98         54.90         4.27 o                         
  -3  13   8        590.92        592.13        13.23 o                         
  -2  13   8          3.87         22.86         4.16 o                         
  -1  13   8        909.16        857.95        13.49 o                         
   0  13   8          0.93          8.19         3.88 o                         
   1  13   8        280.23        241.33        10.39 o                         
   2  13   8          0.10          7.15         5.90 o                         
   3  13   8        243.30        250.82         9.11 o                         
   4  13   8         21.26          9.69         8.16 o                         
  -8  14   8          5.47         33.93         8.72 o                         
  -7  14   8          0.60         12.32         6.83 o                         
  -6  14   8        483.95        474.78        14.01 o                         
  -5  14   8         65.21        105.33         8.38 o                         
  -4  14   8        109.39        144.67         6.75 o                         
  -3  14   8          0.74          4.65         4.59 o                         
  -2  14   8        716.29        692.46        13.50 o                         
  -1  14   8        110.99        146.37         8.70 o                         
   0  14   8        312.86        295.48         8.82 o                         
   1  14   8         39.27         33.76         5.80 o                         
   2  14   8        123.77        107.79         9.32 o                         
   3  14   8         42.25         55.10         6.12 o                         
   4  14   8         56.18         38.27         7.31 o                         
  -7  15   8        118.50        112.62         8.36 o                         
  -6  15   8          0.31         -4.83         6.43 o                         
  -5  15   8        488.84        508.08        10.38 o                         
  -4  15   8        622.87        635.99        10.25 o                         
  -3  15   8        177.48        189.17         7.60 o                         
  -2  15   8          9.30          4.05         4.70 o                         
  -1  15   8        128.25        137.02         5.92 o                         
   0  15   8        209.15        213.72         8.94 o                         
   1  15   8         19.31         11.03         5.28 o                         
   2  15   8         13.45         -3.64         6.07 o                         
   3  15   8         66.59         83.88         7.40 o                         
   4  15   8          1.12         -5.65        10.05 o                         
  -7  16   8         36.70         47.22         8.61 o                         
  -6  16   8          2.57          7.01         6.85 o                         
  -5  16   8        345.30        374.14         9.94 o                         
  -4  16   8        448.41        486.61        11.15 o                         
  -3  16   8          4.68         -5.73         5.73 o                         
  -2  16   8          1.62         -5.02         5.07 o                         
  -1  16   8        410.36        390.75        12.11 o                         
   0  16   8        185.26        181.18         6.10 o                         
   1  16   8         35.15         14.35         5.63 o                         
   2  16   8          9.82         -6.24         6.24 o                         
   3  16   8         74.63         78.94         6.65 o                         
   4  16   8          0.11         10.69         8.50 o                         
  -7  17   8          2.50         -4.64         8.53 o                         
  -6  17   8         98.66        121.98         9.47 o                         
  -5  17   8         59.04         73.44         7.27 o                         
  -4  17   8        386.95        404.77        11.49 o                         
  -3  17   8          6.68          3.98         6.16 o                         
  -2  17   8        193.47        193.26         6.58 o                         
  -1  17   8          0.79          9.51         5.10 o                         
   0  17   8         54.17         51.37         5.60 o                         
   1  17   8         36.03         30.61         5.73 o                         
   2  17   8         48.80         44.95         9.70 o                         
   3  17   8          6.53         -6.46         6.46 o                         
  -6  18   8         56.37         78.87         9.78 o                         
  -5  18   8        414.67        432.67        14.88 o                         
  -4  18   8         18.29         44.24         6.65 o                         
  -3  18   8         33.97         25.72         5.87 o                         
  -2  18   8         27.08         35.60         5.35 o                         
  -1  18   8        317.93        310.22         9.46 o                         
   0  18   8         20.47         23.24         5.73 o                         
   1  18   8         21.63         22.29         6.38 o                         
   2  18   8         11.06          6.52         7.36 o                         
   3  18   8         36.49         41.59         7.57 o                         
  -6  19   8         60.63         79.83         9.12 o                         
  -5  19   8         32.78         39.01         7.57 o                         
  -4  19   8        167.48        208.32         7.96 o                         
  -3  19   8        171.12        194.04         9.54 o                         
  -2  19   8         57.10         85.39         6.12 o                         
  -1  19   8         83.81         83.78         6.48 o                         
   0  19   8         32.67         25.76         6.68 o                         
   1  19   8        121.17        112.22         7.48 o                         
   2  19   8         23.61         12.76         7.57 o                         
  -5  20   8         40.52         51.63         8.88 o                         
  -4  20   8         71.99         65.07         7.11 o                         
  -3  20   8         12.20         10.13         6.65 o                         
  -2  20   8        147.60        147.40         7.23 o                         
  -1  20   8         37.21         42.29         7.08 o                         
   0  20   8         19.87         13.87         7.00 o                         
   1  20   8          5.73         18.26         7.16 o                         
   2  20   8         42.10         32.30         8.40 o                         
  -5  21   8          5.13          5.29         9.39 o                         
  -4  21   8          4.17         13.19         7.70 o                         
  -3  21   8        261.51        284.63        11.01 o                         
  -2  21   8        121.06        121.33         7.96 o                         
  -1  21   8          0.37         -2.33         7.24 o                         
   0  21   8          6.32          6.65         7.23 o                         
   1  21   8        199.13        180.11        12.98 o                         
  -4  22   8         44.04         56.81        11.29 o                         
  -3  22   8         53.81         57.20        10.62 o                         
  -2  22   8        216.03        241.46        12.85 o                         
  -1  22   8        101.34        126.45         8.68 o                         
   0  22   8         19.93         10.49         7.88 o                         
   1  22   8          8.15          8.36         9.31 o                         
  -3  23   8          9.10         27.92         9.10 o                         
  -2  23   8         39.89         35.82         8.38 o                         
  -1  23   8         14.13         13.59         8.95 o                         
  -9   0   9          2.03          3.94        18.19 o                         
  -7   0   9        172.00        178.11         8.07 o                         
  -5   0   9        644.41        704.09        13.87 o                         
  -3   0   9        434.25        407.87        12.58 o                         
  -1   0   9       1385.87       1364.96        37.66 o                         
   1   0   9         20.70         13.60        12.87 o                         
   3   0   9        520.24        505.96        34.24 o                         
   5   0   9          4.15         -3.57        12.19 o                         
  -9   1   9         26.01         20.82        10.17 o                         
  -8   1   9        501.73        511.95        17.48 o                         
  -7   1   9          1.93          2.27         4.86 o                         
  -6   1   9        445.77        385.53         6.66 o                         
  -5   1   9        585.26        584.68         7.81 o                         
  -4   1   9       1458.52       1441.11        28.71 o                         
  -3   1   9         50.64         46.86         6.00 o                         
  -2   1   9        167.25        151.32         6.81 o                         
  -1   1   9        624.87        617.72        11.99 o                         
   0   1   9       1050.98        970.47        20.25 o                         
   1   1   9        104.51        103.51         9.54 o                         
   2   1   9         26.09         30.13         7.41 o                         
   3   1   9         59.98         71.70         6.04 o                         
   4   1   9        151.28        149.76         7.63 o                         
   5   1   9          5.46          2.72         8.99 o                         
  -9   2   9        119.62        141.69        13.09 o                         
  -8   2   9        146.92        157.45         7.87 o                         
  -7   2   9         30.57          9.27         5.48 o                         
  -6   2   9         53.89         51.45         7.05 o                         
  -5   2   9        680.15        783.95        14.30 o                         
  -4   2   9        467.48        490.89        15.33 o                         
  -3   2   9        133.78        131.94         9.32 o                         
  -2   2   9       1038.64        924.94        19.67 o                         
  -1   2   9        509.99        541.60        11.04 o                         
   0   2   9         16.02         27.82         6.60 o                         
   1   2   9         96.63        115.79        10.42 o                         
   2   2   9        549.31        480.76        21.51 o                         
   3   2   9        138.21        146.49        10.34 o                         
   4   2   9         54.64         54.00         7.96 o                         
   5   2   9         17.42         33.10         9.18 o                         
  -9   3   9        160.81        168.11        12.07 o                         
  -8   3   9        289.95        326.07        11.00 o                         
  -7   3   9         70.57         83.09         6.26 o                         
  -6   3   9         97.05        110.47         9.82 o                         
  -5   3   9       1249.41       1209.12        20.17 o                         
  -4   3   9        258.59        298.96        13.40 o                         
  -3   3   9        469.82        437.63        14.82 o                         
  -2   3   9         93.17        172.33         8.98 o                         
  -1   3   9        950.45        889.28        22.28 o                         
   0   3   9         17.41          4.31         4.00 o                         
   1   3   9       1080.78       1051.77        22.21 o                         
   2   3   9         33.36         48.27         8.67 o                         
   3   3   9        104.71        106.88         7.03 o                         
   4   3   9         17.86         22.11         7.34 o                         
   5   3   9         82.76         94.89        10.45 o                         
  -9   4   9        157.59        189.97        13.65 o                         
  -8   4   9          0.07         16.80         7.84 o                         
  -7   4   9        675.83        600.75        10.31 o                         
  -6   4   9        941.34        868.00        18.49 o                         
  -5   4   9         62.02        120.16         4.93 o                         
  -4   4   9          1.88          8.43         7.56 o                         
  -3   4   9       2302.15       2071.89        52.07 o                         
  -2   4   9       2819.99       2604.18        52.74 o                         
  -1   4   9         27.06         25.06         7.97 o                         
   0   4   9         51.75         59.63         6.36 o                         
   1   4   9        627.20        647.24        22.27 o                         
   2   4   9        518.24        560.09        11.19 o                         
   3   4   9         28.78         35.08        10.87 o                         
   4   4   9         63.92         70.45         8.26 o                         
   5   4   9         31.31         21.37         9.00 o                         
  -9   5   9        182.43        203.55        10.52 o                         
  -8   5   9          5.18         19.66         7.89 o                         
  -7   5   9        361.08        384.90         8.70 o                         
  -6   5   9         43.42         91.62        10.03 o                         
  -5   5   9        224.76        250.03         6.27 o                         
  -4   5   9        376.40        338.83         6.65 o                         
  -3   5   9        458.83        531.03        15.33 o                         
  -2   5   9         64.25         87.95         8.94 o                         
  -1   5   9        209.74        233.88         9.93 o                         
   0   5   9       1034.13        983.69        21.42 o                         
   1   5   9        692.65        751.23        19.77 o                         
   2   5   9        239.54        247.81         9.17 o                         
   3   5   9         36.89         59.95         5.24 o                         
   4   5   9        267.68        235.41        10.19 o                         
   5   5   9         90.52        123.00         9.71 o                         
  -9   6   9         36.04         11.96         9.51 o                         
  -8   6   9         12.38         26.18         7.19 o                         
  -7   6   9        941.74        850.25        27.57 o                         
  -6   6   9        249.29        251.33        12.14 o                         
  -5   6   9        321.54        267.79         9.21 o                         
  -4   6   9         82.26        105.36         4.11 o                         
  -3   6   9       1899.41       1799.25        45.41 o                         
  -2   6   9        185.33        198.66         6.68 o                         
  -1   6   9        445.93        398.50        13.81 o                         
   0   6   9        119.94        145.50         9.59 o                         
   1   6   9        741.23        764.34        19.89 o                         
   2   6   9         37.46         52.84         6.19 o                         
   3   6   9        233.50        229.53         7.83 o                         
   4   6   9          0.21         28.09         6.49 o                         
   5   6   9         69.31         63.78         8.97 o                         
  -9   7   9          7.19         13.35        11.27 o                         
  -8   7   9        254.08        260.59        10.42 o                         
  -7   7   9         13.45         51.85         6.09 o                         
  -6   7   9        128.06        138.88         7.69 o                         
  -5   7   9          6.95         13.04         5.49 o                         
  -4   7   9       1489.33       1338.20        25.57 o                         
  -3   7   9         13.43         55.09         7.49 o                         
  -2   7   9        684.77        598.21        12.06 o                         
  -1   7   9        103.12        115.21         4.42 o                         
   0   7   9        753.12        762.84        18.52 o                         
   1   7   9        136.84        186.86        11.42 o                         
   2   7   9        188.70        172.78         5.72 o                         
   3   7   9         16.31         20.01         6.75 o                         
   4   7   9        172.07        187.17        10.06 o                         
   5   7   9          1.69         21.55         9.02 o                         
  -8   8   9         13.72         13.27         7.69 o                         
  -7   8   9        824.39        750.25        14.95 o                         
  -6   8   9        498.13        492.05        11.63 o                         
  -5   8   9        322.08        282.94        16.06 o                         
  -4   8   9        128.14        159.82         9.02 o                         
  -3   8   9        842.27        809.73        20.15 o                         
  -2   8   9       1127.61       1121.92        26.71 o                         
  -1   8   9        200.92        196.74         8.34 o                         
   0   8   9         94.52        103.74         7.62 o                         
   1   8   9        603.80        639.06        15.33 o                         
   2   8   9         57.27         70.37         6.04 o                         
   3   8   9        123.61        130.78         6.93 o                         
   4   8   9         52.61         79.01        13.23 o                         
   5   8   9         97.72        109.18        12.82 o                         
  -8   9   9         40.85         51.14         9.39 o                         
  -7   9   9        388.60        436.85        16.72 o                         
  -6   9   9          8.22         35.49         5.67 o                         
  -5   9   9        175.77        204.70        10.60 o                         
  -4   9   9        160.35        160.87         9.79 o                         
  -3   9   9        677.39        718.06        20.38 o                         
  -2   9   9         72.53        104.43        11.13 o                         
  -1   9   9         53.26         55.74         8.51 o                         
   0   9   9         28.29         21.88         3.84 o                         
   1   9   9        671.66        722.10        15.23 o                         
   2   9   9          0.36         -5.81         5.81 o                         
   3   9   9          1.47          0.17         6.01 o                         
   4   9   9         77.39         85.71         7.67 o                         
  -8  10   9          1.05          0.19         7.95 o                         
  -7  10   9        199.46        180.81         8.62 o                         
  -6  10   9        798.86        781.18        14.44 o                         
  -5  10   9          2.02          3.27         4.61 o                         
  -4  10   9         23.57         42.23         6.05 o                         
  -3  10   9        173.85        173.24        11.89 o                         
  -2  10   9        757.90        798.87        16.30 o                         
  -1  10   9        152.15        172.16         7.14 o                         
   0  10   9         62.38         73.92         4.24 o                         
   1  10   9        274.61        275.68         7.78 o                         
   2  10   9        103.92        121.13         6.51 o                         
   3  10   9         69.32         66.94         6.88 o                         
   4  10   9          1.12         16.46         6.75 o                         
  -8  11   9        128.25        140.27         9.57 o                         
  -7  11   9        376.29        357.41        10.85 o                         
  -6  11   9         64.44         81.58         6.03 o                         
  -5  11   9          3.46         15.26         5.40 o                         
  -4  11   9        482.08        485.68         8.12 o                         
  -3  11   9        259.19        247.45         6.72 o                         
  -2  11   9         16.75         17.11         4.15 o                         
  -1  11   9         51.81         60.67         4.53 o                         
   0  11   9        222.24        230.45         6.58 o                         
   1  11   9         45.29         46.98         5.21 o                         
   2  11   9          4.09          1.28         6.33 o                         
   3  11   9          8.58         16.68         6.12 o                         
   4  11   9          0.33          0.39         7.36 o                         
  -8  12   9         17.66         39.53        11.69 o                         
  -7  12   9          2.65         13.08         7.27 o                         
  -6  12   9        145.71        147.65         7.21 o                         
  -5  12   9        304.00        331.15         7.98 o                         
  -4  12   9          2.34         15.79         5.86 o                         
  -3  12   9          1.67         -4.44         4.77 o                         
  -2  12   9          4.83          4.34         4.23 o                         
  -1  12   9        411.64        423.99         7.15 o                         
   0  12   9          0.45         12.44         5.77 o                         
   1  12   9         13.71         10.06         5.36 o                         
   2  12   9          2.58         -5.85         5.85 o                         
   3  12   9        156.32        173.47         9.43 o                         
   4  12   9         41.29         55.86         7.83 o                         
  -8  13   9        306.76        320.87        17.13 o                         
  -7  13   9         41.66         34.77         8.16 o                         
  -6  13   9        116.49        124.36         7.77 o                         
  -5  13   9        156.39        172.53         6.92 o                         
  -4  13   9        490.48        495.18         8.74 o                         
  -3  13   9          3.57         -1.67         5.45 o                         
  -2  13   9          9.11         -2.58         4.79 o                         
  -1  13   9         59.05         63.11         5.45 o                         
   0  13   9        178.71        199.81         7.06 o                         
   1  13   9         27.15         14.61         5.71 o                         
   2  13   9         13.10          0.30         6.03 o                         
   3  13   9          7.12         10.73         6.74 o                         
   4  13   9         56.37         65.99         7.95 o                         
  -7  14   9          1.16         -7.69         7.69 o                         
  -6  14   9          0.18         -7.44         7.62 o                         
  -5  14   9        331.60        356.05        13.61 o                         
  -4  14   9         23.70         28.76         5.88 o                         
  -3  14   9          9.98         -0.66         5.29 o                         
  -2  14   9         41.23         44.07         5.37 o                         
  -1  14   9        122.55        125.50         5.53 o                         
   0  14   9          0.37          4.36         5.10 o                         
   1  14   9          7.28          9.95         6.33 o                         
   2  14   9          9.68          7.56         6.49 o                         
   3  14   9         30.10         39.91         6.81 o                         
  -7  15   9         13.63         -2.80        14.41 o                         
  -6  15   9         13.61          2.87         7.47 o                         
  -5  15   9        120.37        134.46         7.18 o                         
  -4  15   9        177.23        169.31         6.79 o                         
  -3  15   9          6.87         -0.09         6.12 o                         
  -2  15   9          0.90         -5.29         5.29 o                         
  -1  15   9        124.12        155.87         6.34 o                         
   0  15   9         26.23         30.38         5.28 o                         
   1  15   9          5.32         -5.88         5.88 o                         
   2  15   9         28.80         32.16         7.58 o                         
   3  15   9         62.12         49.80         7.82 o                         
  -7  16   9          3.48         -7.23        10.94 o                         
  -6  16   9         74.76         69.20         8.26 o                         
  -5  16   9        103.97        110.85         7.27 o                         
  -4  16   9         47.53         43.47         6.71 o                         
  -3  16   9        153.71        160.08         8.44 o                         
  -2  16   9         43.21         42.00         5.87 o                         
  -1  16   9         92.50         95.70         6.25 o                         
   0  16   9         35.37         26.63         5.72 o                         
   1  16   9         16.49          2.82         6.73 o                         
   2  16   9         32.88         27.78         7.75 o                         
   3  16   9         53.94         53.80         7.57 o                         
  -6  17   9         20.42         30.45         8.75 o                         
  -5  17   9         76.18         81.16         7.43 o                         
  -4  17   9         68.43         90.85         8.40 o                         
  -3  17   9        210.66        211.01        10.76 o                         
  -2  17   9        139.75        144.56         7.04 o                         
  -1  17   9         77.03         88.92         7.84 o                         
   0  17   9         41.50         34.45         7.20 o                         
   1  17   9         52.10         40.14         9.00 o                         
   2  17   9         84.15         89.06         9.94 o                         
  -6  18   9        124.15        153.09         9.37 o                         
  -5  18   9         27.44         43.24         9.82 o                         
  -4  18   9          9.14         13.07         7.68 o                         
  -3  18   9          8.95         18.64         6.49 o                         
  -2  18   9        176.64        171.21         7.68 o                         
  -1  18   9          1.19         -1.38         6.43 o                         
   0  18   9         11.21         -5.85         7.08 o                         
   1  18   9          1.92          5.45         7.74 o                         
   2  18   9        192.54        187.19        10.27 o                         
  -5  19   9        161.67        148.14         8.45 o                         
  -4  19   9         43.91         46.17         7.47 o                         
  -3  19   9         65.41         65.20         7.22 o                         
  -2  19   9        136.86        143.32         9.18 o                         
  -1  19   9        254.49        251.32        15.84 o                         
   0  19   9         11.36         -6.11         7.34 o                         
   1  19   9         54.41         67.54         8.17 o                         
  -5  20   9        128.41        169.53        14.39 o                         
  -4  20   9         66.28         77.01        10.11 o                         
  -3  20   9         28.95         30.19         7.21 o                         
  -2  20   9         43.23         42.21         7.45 o                         
  -1  20   9         87.18         94.45         8.05 o                         
   0  20   9          6.63          1.75         7.92 o                         
   1  20   9         14.29         -0.75         9.56 o                         
  -4  21   9        124.75        123.23         8.64 o                         
  -3  21   9         90.87        105.31         9.86 o                         
  -2  21   9         17.00         35.36         8.40 o                         
  -1  21   9        179.39        186.74        11.47 o                         
   0  21   9         93.53         96.39         9.48 o                         
  -2  22   9         42.47         51.95         9.57 o                         
  -8   0  10         69.76         74.20        17.89 o                         
  -6   0  10        677.75        575.12        12.87 o                         
  -4   0  10         74.81         70.68         7.84 o                         
  -2   0  10       1702.47       1547.03        48.59 o                         
   0   0  10        251.57        208.58        13.79 o                         
   2   0  10        462.02        419.93        28.01 o                         
   4   0  10        122.44        116.41        20.14 o                         
  -9   1  10        782.04        744.50        31.09 o                         
  -8   1  10          7.08         17.34         9.34 o                         
  -7   1  10        158.09        130.72         6.38 o                         
  -6   1  10         18.11         30.35         4.78 o                         
  -5   1  10       1730.72       1662.11        30.38 o                         
  -4   1  10        221.02        215.66        11.17 o                         
  -3   1  10        314.91        255.41        11.67 o                         
  -2   1  10         13.43         48.94         6.48 o                         
  -1   1  10        840.90        794.40        22.92 o                         
   0   1  10        137.78        151.21         9.76 o                         
   1   1  10        256.97        229.62        14.94 o                         
   2   1  10         17.44         43.44         5.25 o                         
   3   1  10        114.64        116.38         8.65 o                         
   4   1  10         25.36         36.83         9.64 o                         
  -9   2  10         35.39         77.05        17.43 o                         
  -8   2  10          3.31         39.52         8.73 o                         
  -7   2  10        345.07        322.63         9.07 o                         
  -6   2  10        223.42        213.87         6.88 o                         
  -5   2  10        162.11        243.51         9.94 o                         
  -4   2  10         74.36         79.07         5.71 o                         
  -3   2  10        167.01        173.74         6.69 o                         
  -2   2  10        293.52        286.21        10.40 o                         
  -1   2  10        202.77        254.25         7.06 o                         
   0   2  10        139.62        120.43         7.13 o                         
   1   2  10         17.29         20.15         8.64 o                         
   2   2  10        179.12        187.94         8.54 o                         
   3   2  10          4.14          1.28         7.53 o                         
   4   2  10         66.68         70.99         9.65 o                         
  -9   3  10        147.06        152.57        14.31 o                         
  -8   3  10        344.40        344.89        11.27 o                         
  -7   3  10          7.58         38.07         6.43 o                         
  -6   3  10         26.85         36.61         6.12 o                         
  -5   3  10        520.61        534.85        12.08 o                         
  -4   3  10       1549.53       1436.45        42.39 o                         
  -3   3  10         17.08         18.25         5.93 o                         
  -2   3  10         29.00         23.90         7.71 o                         
  -1   3  10        866.29        910.64        25.89 o                         
   0   3  10        363.10        348.09         8.62 o                         
   1   3  10         11.05         10.34         7.86 o                         
   2   3  10         31.34         37.79        11.02 o                         
   3   3  10        161.39        185.22        14.72 o                         
   4   3  10         60.52         63.32         9.37 o                         
  -8   4  10         78.99        110.50         8.89 o                         
  -7   4  10        408.24        456.37        11.48 o                         
  -6   4  10        136.81        170.03         6.09 o                         
  -5   4  10        604.26        573.53        10.76 o                         
  -4   4  10         24.70         66.04         6.64 o                         
  -3   4  10        303.76        291.24        11.80 o                         
  -2   4  10        232.90        236.28        10.15 o                         
  -1   4  10       1118.32       1113.77        29.99 o                         
   0   4  10          0.54          9.23         6.42 o                         
   1   4  10         72.42         82.71        14.75 o                         
   2   4  10          0.26          7.19         5.49 o                         
   3   4  10         98.78        117.53         7.73 o                         
   4   4  10         16.52          9.24         8.79 o                         
  -8   5  10        563.16        535.30        22.86 o                         
  -7   5  10        352.30        403.63        16.03 o                         
  -6   5  10          0.21         34.22         6.32 o                         
  -5   5  10         11.01         31.59        13.25 o                         
  -4   5  10        827.24        785.88        21.78 o                         
  -3   5  10        753.79        749.99        21.54 o                         
  -2   5  10          3.41         27.26         3.91 o                         
  -1   5  10         41.64         82.17         8.07 o                         
   0   5  10        129.96        145.93         5.10 o                         
   1   5  10        240.27        242.00         9.60 o                         
   2   5  10          2.88          8.59         5.70 o                         
   3   5  10         31.23         37.43         6.86 o                         
   4   5  10         51.23         59.28         9.29 o                         
  -8   6  10         97.29        101.84         8.87 o                         
  -7   6  10          4.88         57.36         7.28 o                         
  -6   6  10       1308.36       1195.82        27.41 o                         
  -5   6  10          4.17         21.39        16.13 o                         
  -4   6  10          5.68         23.73         6.40 o                         
  -3   6  10         47.12         87.65         8.72 o                         
  -2   6  10        695.18        738.32        26.35 o                         
  -1   6  10          0.89         11.02         9.89 o                         
   0   6  10          2.12         10.62         4.91 o                         
   1   6  10         22.96         54.03         6.23 o                         
   2   6  10        116.78        130.38         8.94 o                         
   3   6  10          0.14         -3.59         6.31 o                         
   4   6  10          8.07          8.93        12.26 o                         
  -8   7  10         34.86         58.12         8.53 o                         
  -7   7  10        281.29        342.47        13.08 o                         
  -6   7  10          4.50         67.06        14.28 o                         
  -5   7  10         18.03         34.62         6.63 o                         
  -4   7  10        330.07        324.29        10.44 o                         
  -3   7  10        505.21        553.12        19.21 o                         
  -2   7  10         34.39         43.97         9.21 o                         
  -1   7  10         32.36         60.78         6.73 o                         
   0   7  10         25.57         40.86         7.40 o                         
   1   7  10        263.26        293.94         8.22 o                         
   2   7  10        146.00        132.71         6.48 o                         
   3   7  10          9.98         31.09         7.65 o                         
   4   7  10          2.03         21.28         9.34 o                         
  -8   8  10         15.55         35.57        10.88 o                         
  -7   8  10        439.63        468.24        11.37 o                         
  -6   8  10        548.45        540.96        10.91 o                         
  -5   8  10        364.25        310.09        12.48 o                         
  -4   8  10         61.31         89.76         9.11 o                         
  -3   8  10        279.41        303.47        15.94 o                         
  -2   8  10        209.52        222.94         7.10 o                         
  -1   8  10        760.51        723.17        25.08 o                         
   0   8  10        344.77        301.69         7.89 o                         
   1   8  10         67.09        102.12         5.75 o                         
   2   8  10        125.18        145.66         6.51 o                         
   3   8  10         58.74         74.54         7.38 o                         
   4   8  10         50.80         66.43        11.43 o                         
  -8   9  10        373.35        350.26        12.73 o                         
  -7   9  10          7.14         59.58         7.92 o                         
  -6   9  10          9.07         16.32         6.07 o                         
  -5   9  10        158.09        155.53         7.98 o                         
  -4   9  10        896.81        860.98        10.09 o                         
  -3   9  10         16.44         30.85         6.95 o                         
  -2   9  10         20.57         15.26         8.14 o                         
  -1   9  10         16.54         32.25         5.10 o                         
   0   9  10        297.00        328.56         9.88 o                         
   1   9  10          9.99         43.76         5.79 o                         
   2   9  10         45.61         54.45         6.82 o                         
   3   9  10          0.42         13.44         9.01 o                         
   4   9  10        108.29        136.61        19.42 o                         
  -8  10  10          0.13         14.58         9.21 o                         
  -7  10  10        268.66        258.84         8.86 o                         
  -6  10  10         41.10         37.63         6.37 o                         
  -5  10  10         71.57         78.78         6.10 o                         
  -4  10  10         90.80         79.24         6.30 o                         
  -3  10  10        627.36        639.43        11.94 o                         
  -2  10  10         41.44         25.24         5.33 o                         
  -1  10  10        156.67        181.36         6.13 o                         
   0  10  10        265.56        252.19        11.85 o                         
   1  10  10        212.65        227.07         7.41 o                         
   2  10  10          8.24          8.04         7.93 o                         
   3  10  10         29.41         31.19         9.07 o                         
  -7  11  10          6.43          4.92         7.87 o                         
  -6  11  10          3.34          5.40         7.17 o                         
  -5  11  10        436.71        426.38         9.06 o                         
  -4  11  10         38.35         39.25         5.85 o                         
  -3  11  10         73.21         80.44         5.90 o                         
  -2  11  10         24.36         20.78         5.25 o                         
  -1  11  10        119.74        126.78         5.77 o                         
   0  11  10        142.94        161.58         9.01 o                         
   1  11  10         20.86         28.72         5.91 o                         
   2  11  10         52.09         40.09         6.43 o                         
   3  11  10         30.74         27.16         7.36 o                         
  -7  12  10         25.46         31.84        11.65 o                         
  -6  12  10         53.57         56.54        13.36 o                         
  -5  12  10          2.80         13.48         6.34 o                         
  -4  12  10         93.22         85.96         6.19 o                         
  -3  12  10        199.07        215.71         6.96 o                         
  -2  12  10         49.75         52.39         5.31 o                         
  -1  12  10          1.92          0.84         5.16 o                         
   0  12  10          7.22          4.49         5.19 o                         
   1  12  10         98.82        108.49         6.63 o                         
   2  12  10         35.84         23.70         7.59 o                         
   3  12  10         25.68         60.25         7.86 o                         
  -7  13  10         49.96         41.49        10.66 o                         
  -6  13  10         11.10         17.00         7.31 o                         
  -5  13  10        294.70        295.97         9.92 o                         
  -4  13  10          6.22         -4.52         6.32 o                         
  -3  13  10          5.57         -5.72         5.72 o                         
  -2  13  10          0.06         -5.45         5.45 o                         
  -1  13  10        243.45        233.13         7.79 o                         
   0  13  10         76.90         73.44         7.49 o                         
   1  13  10          3.61          4.43         6.33 o                         
   2  13  10          0.34         -7.68         7.68 o                         
   3  13  10         66.97         63.46         8.70 o                         
  -7  14  10         15.88          9.40        10.50 o                         
  -6  14  10         32.90         38.31         7.53 o                         
  -5  14  10          1.79         10.36         7.91 o                         
  -4  14  10        113.76        110.06         6.99 o                         
  -3  14  10        115.47        105.89         6.55 o                         
  -2  14  10         39.49         40.41         6.23 o                         
  -1  14  10          2.12          6.84         5.61 o                         
   0  14  10         19.63         12.34         6.13 o                         
   1  14  10         33.66         39.64         8.00 o                         
   2  14  10        119.20        119.30        10.08 o                         
  -6  15  10         78.63         75.53        11.36 o                         
  -5  15  10        143.53        151.76         8.37 o                         
  -4  15  10          0.71         -2.64         6.49 o                         
  -3  15  10         10.01          7.23         6.06 o                         
  -2  15  10          0.12         -5.58         5.58 o                         
  -1  15  10        372.04        388.45         9.40 o                         
   0  15  10          5.27          7.72         6.95 o                         
   1  15  10          8.59          0.15         8.61 o                         
   2  15  10         28.68         14.12         9.30 o                         
  -6  16  10         54.77         54.20         8.75 o                         
  -5  16  10         38.31         54.28         7.95 o                         
  -4  16  10          0.11          3.71         7.49 o                         
  -3  16  10         13.77         26.09         6.53 o                         
  -2  16  10         62.28         59.50         7.22 o                         
  -1  16  10          3.69         43.61         7.45 o                         
   0  16  10          2.87         -6.17         7.64 o                         
   1  16  10          0.96         -7.75         7.75 o                         
   2  16  10         60.32         41.65        10.73 o                         
  -5  17  10         88.69        110.06        10.29 o                         
  -4  17  10        154.54        168.19         8.53 o                         
  -3  17  10          0.30          5.23         6.65 o                         
  -2  17  10          0.48         11.10         7.35 o                         
  -1  17  10        156.02        167.60        10.22 o                         
   0  17  10        119.55        116.90         8.57 o                         
   1  17  10          2.28          3.36        10.06 o                         
  -5  18  10         91.12         90.59         8.80 o                         
  -4  18  10          0.76         15.78        10.21 o                         
  -3  18  10         64.91         76.17         7.62 o                         
  -2  18  10         14.37         32.07         8.94 o                         
  -1  18  10         59.92         67.82         8.23 o                         
   0  18  10          0.14         21.22         8.13 o                         
   1  18  10         34.66         11.43        14.44 o                         
  -4  19  10        108.87        138.51         8.97 o                         
  -3  19  10         99.35        102.79         8.39 o                         
  -2  19  10         45.84         61.45        10.82 o                         
  -1  19  10          1.76         20.00         8.60 o                         
   0  19  10        105.08         97.83        10.24 o                         
  -3  20  10          9.56         12.78         8.32 o                         
  -2  20  10        187.36        209.75        11.03 o                         
  -1  20  10          0.04        -20.29        20.86 o                         
  -7   0  11         22.39         19.45        10.10 o                         
  -5   0  11        263.98        290.13        10.02 o                         
  -3   0  11        183.66        160.02         8.13 o                         
  -1   0  11        244.82        267.86        12.42 o                         
   1   0  11         27.32         30.71        13.09 o                         
   3   0  11         23.07         36.15        12.72 o                         
  -8   1  11        606.79        610.65        15.82 o                         
  -7   1  11         47.44         45.78         7.17 o                         
  -6   1  11          0.27         11.64         5.44 o                         
  -5   1  11          0.76         23.54         4.75 o                         
  -4   1  11        582.50        519.96        18.58 o                         
  -3   1  11         52.81         53.71         3.88 o                         
  -2   1  11         39.41         15.69         4.02 o                         
  -1   1  11          1.99         11.52         5.76 o                         
   0   1  11         83.14         83.27         5.77 o                         
   1   1  11          0.19         11.42         5.74 o                         
   2   1  11         72.99         73.69         8.61 o                         
   3   1  11          3.01         -1.01         9.44 o                         
  -8   2  11          0.18         56.97        10.39 o                         
  -7   2  11          1.23         20.54         6.70 o                         
  -6   2  11        606.56        584.46         9.78 o                         
  -5   2  11         62.34         99.54         5.52 o                         
  -4   2  11         70.13         68.29         4.60 o                         
  -3   2  11          1.40         11.94         4.00 o                         
  -2   2  11        107.14        142.81         5.94 o                         
  -1   2  11         33.22         32.41         4.55 o                         
   0   2  11         21.53         22.84        13.24 o                         
   1   2  11          0.49         -1.76         5.91 o                         
   2   2  11         44.00         72.56         7.45 o                         
   3   2  11          5.16         -0.78         8.90 o                         
  -8   3  11          4.13         18.84        10.99 o                         
  -7   3  11        208.00        197.67        13.13 o                         
  -6   3  11        176.05        215.79         9.85 o                         
  -5   3  11        205.31        228.23        10.05 o                         
  -4   3  11          1.58          3.96         4.66 o                         
  -3   3  11        402.50        390.88        16.17 o                         
  -2   3  11        284.96        255.99         8.33 o                         
  -1   3  11        125.99        156.76         9.15 o                         
   0   3  11         50.56         26.13         7.46 o                         
   1   3  11         42.40         53.78         6.48 o                         
   2   3  11         98.20         90.85         8.07 o                         
   3   3  11         49.24         49.41         9.20 o                         
  -8   4  11         39.94         92.80        15.15 o                         
  -7   4  11        166.66        189.49         8.87 o                         
  -6   4  11        593.26        538.49        10.66 o                         
  -5   4  11        110.53        135.05         6.42 o                         
  -4   4  11          0.75          4.83         5.14 o                         
  -3   4  11         40.48         71.41        13.24 o                         
  -2   4  11        262.37        263.08         7.95 o                         
  -1   4  11         62.45         86.98         5.27 o                         
   0   4  11          1.43         -0.22         5.06 o                         
   1   4  11         16.81         28.21         6.54 o                         
   2   4  11        126.77        129.39         7.98 o                         
   3   4  11          4.65         12.71        11.42 o                         
  -8   5  11        170.56        182.19        11.14 o                         
  -7   5  11         38.34         64.41         8.47 o                         
  -6   5  11        123.67        120.48         8.44 o                         
  -5   5  11        583.55        538.83        12.38 o                         
  -4   5  11        198.00        214.30        11.64 o                         
  -3   5  11        141.26        157.03        15.08 o                         
  -2   5  11        309.07        274.94        13.89 o                         
  -1   5  11        269.30        261.79        13.69 o                         
   0   5  11         41.90         51.80         5.42 o                         
   1   5  11         31.99         33.41         9.56 o                         
   2   5  11         59.39         78.21         7.45 o                         
   3   5  11         59.13         46.96         9.58 o                         
  -8   6  11         47.90         75.25        16.02 o                         
  -7   6  11        908.02        842.12        13.83 o                         
  -6   6  11          0.48         10.65         6.84 o                         
  -5   6  11        201.15        178.00         8.96 o                         
  -4   6  11         99.84        121.48        15.32 o                         
  -3   6  11       1060.38       1038.44        31.62 o                         
  -2   6  11        106.26        125.84         6.54 o                         
  -1   6  11         72.49         71.70        14.20 o                         
   0   6  11         34.62         57.01         5.29 o                         
   1   6  11        306.88        320.85        11.99 o                         
   2   6  11        133.92        136.16         9.08 o                         
   3   6  11          7.58          4.19        10.82 o                         
  -8   7  11         99.61         85.42        10.26 o                         
  -7   7  11         71.31        141.41         9.37 o                         
  -6   7  11          2.02         44.14        10.72 o                         
  -5   7  11         28.99         38.62         6.36 o                         
  -4   7  11        164.42        178.42         9.34 o                         
  -3   7  11         74.82        143.19        17.86 o                         
  -2   7  11          4.58          6.33         5.14 o                         
  -1   7  11         28.99         24.86         5.32 o                         
   0   7  11        338.43        352.34        11.24 o                         
   1   7  11          0.13         29.85         6.23 o                         
   2   7  11          8.32         -0.43         8.15 o                         
   3   7  11          8.76         31.52         9.91 o                         
  -7   8  11        391.74        412.27        15.05 o                         
  -6   8  11        211.44        217.53        10.75 o                         
  -5   8  11          0.50         -1.09         6.06 o                         
  -4   8  11          4.77         19.86         5.76 o                         
  -3   8  11        693.70        697.81        11.40 o                         
  -2   8  11         23.58         20.39         6.38 o                         
  -1   8  11         15.40         11.84         5.83 o                         
   0   8  11          0.64         17.00         6.62 o                         
   1   8  11        301.96        300.43         9.32 o                         
   2   8  11         15.33          7.53         7.14 o                         
   3   8  11          4.78          2.58         8.75 o                         
  -7   9  11         63.36        109.60         9.90 o                         
  -6   9  11          0.99         15.36         7.98 o                         
  -5   9  11         68.41         65.29         6.47 o                         
  -4   9  11          9.43         14.48         6.29 o                         
  -3   9  11         57.97         91.15         6.11 o                         
  -2   9  11         16.05         24.39         5.32 o                         
  -1   9  11         42.73         20.37         5.65 o                         
   0   9  11        114.41        116.60         6.72 o                         
   1   9  11          9.76         23.70         6.95 o                         
   2   9  11         21.43         24.46         7.11 o                         
  -7  10  11         35.11         52.98         9.88 o                         
  -6  10  11         84.42         98.81         9.70 o                         
  -5  10  11         25.06         23.69         7.28 o                         
  -4  10  11         41.71         20.95         6.36 o                         
  -3  10  11        202.20        228.06         7.09 o                         
  -2  10  11         91.15         84.96         7.52 o                         
  -1  10  11          7.17          5.72         5.75 o                         
   0  10  11         68.59         44.57         6.18 o                         
   1  10  11         66.88         60.59         7.59 o                         
   2  10  11        139.96        141.09         7.67 o                         
  -7  11  11          0.96         -6.12        10.47 o                         
  -6  11  11         13.45         16.14         8.91 o                         
  -5  11  11         27.74         48.02         7.07 o                         
  -4  11  11         20.66         17.21         6.16 o                         
  -3  11  11          1.97         16.73         6.17 o                         
  -2  11  11         78.95         53.08         6.10 o                         
  -1  11  11         57.71         50.91         6.54 o                         
   0  11  11          1.16         -1.18         6.20 o                         
   1  11  11          8.95          5.57         8.26 o                         
   2  11  11         59.04         54.56         7.76 o                         
  -7  12  11         10.82         10.14        15.02 o                         
  -6  12  11         51.44         49.34         8.32 o                         
  -5  12  11         23.65         44.88         7.51 o                         
  -4  12  11         40.56         44.30         6.84 o                         
  -3  12  11         50.37         59.36         6.30 o                         
  -2  12  11         92.33         93.47         6.89 o                         
  -1  12  11         13.25         30.20         6.16 o                         
   0  12  11        113.76        117.88         7.41 o                         
   1  12  11          0.95         -9.37         9.37 o                         
   2  12  11         33.34         48.25         7.92 o                         
  -6  13  11         16.69          9.02         8.94 o                         
  -5  13  11         16.36         19.92         7.68 o                         
  -4  13  11        109.04        132.55         7.92 o                         
  -3  13  11          0.03          1.31         6.00 o                         
  -2  13  11        125.71        125.59         7.22 o                         
  -1  13  11          5.75         19.16         6.36 o                         
   0  13  11        116.14        132.18         9.21 o                         
   1  13  11         32.17         13.51         7.74 o                         
  -6  14  11         11.10         33.14         9.84 o                         
  -5  14  11         29.36         29.03         7.97 o                         
  -4  14  11          1.90         21.48         9.80 o                         
  -3  14  11         48.78         72.05         6.96 o                         
  -2  14  11         17.90         33.76        10.00 o                         
  -1  14  11        115.76        128.17         7.99 o                         
   0  14  11          3.85         14.49         7.85 o                         
   1  14  11         20.66         13.48         8.82 o                         
  -5  15  11         10.56         11.72         8.43 o                         
  -4  15  11        241.32        267.34         9.96 o                         
  -3  15  11         34.73         61.43         7.38 o                         
  -2  15  11        103.24        130.44        11.74 o                         
  -1  15  11         28.78         43.73         8.08 o                         
   0  15  11        236.08        261.95        11.21 o                         
   1  15  11         28.16         48.94         8.62 o                         
  -5  16  11          0.54         17.75        13.00 o                         
  -4  16  11          5.53         28.01         8.35 o                         
  -3  16  11        107.81        132.34         8.06 o                         
  -2  16  11        152.09        182.20         8.74 o                         
  -1  16  11         30.82         46.67         8.31 o                         
   0  16  11          1.32         18.16        11.37 o                         
  -4  17  11         18.23         11.14        10.79 o                         
  -3  17  11         35.40         55.14         8.58 o                         
  -2  17  11         53.91         92.17         8.40 o                         
  -1  17  11        265.15        300.09        11.29 o                         
  -3  18  11         56.13         73.11        16.44 o                         
  -2  18  11        187.67        190.32        10.34 o                         
  -6   0  12        130.67        149.13        12.86 o                         
  -4   0  12         52.73         21.87         7.94 o                         
  -2   0  12         32.73         73.81        10.72 o                         
   0   0  12         14.36          7.25         9.42 o                         
   2   0  12         26.93         45.42        13.46 o                         
  -7   1  12         82.92         65.49         9.49 o                         
  -6   1  12          8.27          2.79         8.59 o                         
  -5   1  12        386.10        396.95        11.59 o                         
  -4   1  12          0.63         -2.88         6.21 o                         
  -3   1  12         95.86         97.23         7.82 o                         
  -2   1  12          0.14         12.01         7.07 o                         
  -1   1  12        267.65        286.75         9.38 o                         
   0   1  12         18.16         23.35         6.84 o                         
   1   1  12          7.55          1.14         9.95 o                         
   2   1  12          6.93         24.84         9.37 o                         
  -7   2  12         16.59         25.68         9.90 o                         
  -6   2  12         19.35         42.59         7.90 o                         
  -5   2  12        100.81        116.04         9.11 o                         
  -4   2  12          5.57          9.17         6.29 o                         
  -3   2  12         95.25        128.04         8.19 o                         
  -2   2  12         77.63         87.07         6.97 o                         
  -1   2  12          0.51         20.32         6.22 o                         
   0   2  12         18.07          8.97         6.72 o                         
   1   2  12         69.56         74.53        10.80 o                         
   2   2  12         35.33         20.56         9.40 o                         
  -7   3  12         19.83         16.46         9.26 o                         
  -6   3  12          0.49          7.38         7.48 o                         
  -5   3  12        396.19        362.39        14.85 o                         
  -4   3  12         44.07         40.93         6.28 o                         
  -3   3  12         11.39         28.58         6.47 o                         
  -2   3  12         51.25         47.05         6.43 o                         
  -1   3  12        175.08        178.75         7.79 o                         
   0   3  12        106.95        106.31         7.08 o                         
   1   3  12          0.15         11.55         9.34 o                         
   2   3  12         47.55         67.68        10.50 o                         
  -7   4  12         96.59         80.95        11.68 o                         
  -6   4  12         37.95         58.05        10.45 o                         
  -5   4  12          4.96         15.43         7.38 o                         
  -4   4  12          1.77          2.40         6.15 o                         
  -3   4  12        100.44        100.92         6.50 o                         
  -2   4  12          7.41         15.39         5.85 o                         
  -1   4  12          0.32         12.09         6.40 o                         
   0   4  12         73.63         88.89         7.90 o                         
   1   4  12        103.77        107.52         8.99 o                         
   2   4  12          0.61          6.27         9.77 o                         
  -7   5  12         12.29         26.72         9.82 o                         
  -6   5  12         64.54         51.59         8.08 o                         
  -5   5  12         15.72         30.99         8.00 o                         
  -4   5  12        117.33         92.01         6.81 o                         
  -3   5  12          0.23          6.45         5.70 o                         
  -2   5  12        131.88        114.50         7.93 o                         
  -1   5  12          0.62         -4.59         7.28 o                         
   0   5  12        113.40        117.45         8.66 o                         
   1   5  12          0.62         19.00         7.85 o                         
   2   5  12         26.66         25.81        13.57 o                         
  -7   6  12         39.24         35.92        10.04 o                         
  -6   6  12         97.86         94.75         8.81 o                         
  -5   6  12          7.48         13.44         7.61 o                         
  -4   6  12        239.07        200.34         8.56 o                         
  -3   6  12         27.87         16.08         5.86 o                         
  -2   6  12        149.08        131.17         7.04 o                         
  -1   6  12          0.04         12.54         7.71 o                         
   0   6  12        256.70        242.48         9.35 o                         
   1   6  12         20.39         35.27         8.57 o                         
   2   6  12         79.12         82.74        11.84 o                         
  -7   7  12          4.42          1.25         9.99 o                         
  -6   7  12         21.57         30.60         9.84 o                         
  -5   7  12         30.52         23.27         7.80 o                         
  -4   7  12         13.26         36.77         6.98 o                         
  -3   7  12          1.15         14.36         6.27 o                         
  -2   7  12          0.57         20.26         7.13 o                         
  -1   7  12         46.33         40.85         7.21 o                         
   0   7  12          6.42         21.80         9.58 o                         
   1   7  12          9.09         -3.77         8.40 o                         
   2   7  12         10.03         24.87        10.53 o                         
  -7   8  12         24.66         24.55        10.56 o                         
  -6   8  12        137.80        136.59         9.81 o                         
  -5   8  12          3.81          9.67         9.04 o                         
  -4   8  12        338.26        307.48         9.33 o                         
  -3   8  12         24.79         33.99         6.18 o                         
  -2   8  12        270.95        242.34        10.86 o                         
  -1   8  12          1.87          4.24         6.27 o                         
   0   8  12         98.04        114.75        12.58 o                         
   1   8  12         10.54         11.76         8.42 o                         
  -6   9  12         16.30         66.60         9.46 o                         
  -5   9  12          6.53          6.52         8.44 o                         
  -4   9  12         46.35         57.81         6.75 o                         
  -3   9  12         49.02         65.76         6.95 o                         
  -2   9  12          9.63         27.60         6.03 o                         
  -1   9  12          2.16          4.93         8.08 o                         
   0   9  12        108.33        129.32        10.09 o                         
   1   9  12         19.70         12.76        10.02 o                         
  -6  10  12         66.21         96.78        12.64 o                         
  -5  10  12         33.91         29.44         8.16 o                         
  -4  10  12         44.15         61.89         7.27 o                         
  -3  10  12        248.41        271.28        12.94 o                         
  -2  10  12         66.30         64.03         6.50 o                         
  -1  10  12          9.33         21.84         6.77 o                         
   0  10  12          0.08         30.82         7.74 o                         
   1  10  12        118.05        138.00         9.34 o                         
  -6  11  12         54.17         57.75        10.03 o                         
  -5  11  12         10.52         23.37         8.58 o                         
  -4  11  12        215.60        232.61        12.88 o                         
  -3  11  12         22.65         41.95         8.36 o                         
  -2  11  12          3.28          8.40         7.17 o                         
  -1  11  12         57.27         60.79         6.77 o                         
   0  11  12        176.36        202.30         9.89 o                         
   1  11  12          1.74         14.89        18.91 o                         
  -5  12  12         61.41         76.31         9.26 o                         
  -4  12  12          5.76         46.47        10.20 o                         
  -3  12  12        220.62        265.41        15.48 o                         
  -2  12  12         37.21         43.02         7.55 o                         
  -1  12  12        126.44        139.43         8.88 o                         
   0  12  12         19.37         20.94         8.26 o                         
  -5  13  12        277.76        299.57        13.37 o                         
  -4  13  12         72.39         87.44         9.58 o                         
  -3  13  12         55.01         63.92        10.50 o                         
  -2  13  12         10.04         53.13         7.90 o                         
  -1  13  12        225.71        243.33        10.15 o                         
   0  13  12         18.02         48.78        12.45 o                         
  -4  14  12          3.55         18.67         9.74 o                         
  -3  14  12          5.42         27.28         8.79 o                         
  -2  14  12        167.27        174.99        12.31 o                         
  -1  14  12          7.69          0.12        10.22 o                         
  -3  15  12         37.80         27.39         8.56 o                         
  -2  15  12         16.74         45.72         8.60 o                         
  -5   0  13          0.09          9.63        13.19 o                         
  -3   0  13         45.10         36.45        15.74 o                         
  -1   0  13          0.16         -0.88        12.18 o                         
   1   0  13         76.41         62.90        15.27 o                         
  -6   1  13        169.45        150.50        10.80 o                         
  -5   1  13        102.16        133.88        10.30 o                         
  -4   1  13         97.96         79.83         9.18 o                         
  -3   1  13          4.68          5.10         8.43 o                         
  -2   1  13        262.80        286.23        11.13 o                         
  -1   1  13         57.01         78.94         9.19 o                         
   0   1  13        100.13        107.21         9.76 o                         
   1   1  13          0.90        -14.47        14.47 o                         
  -6   2  13          2.14         21.57        10.19 o                         
  -5   2  13          4.60         51.18        10.26 o                         
  -4   2  13         61.83         81.25         9.60 o                         
  -3   2  13          3.01          1.21         8.55 o                         
  -2   2  13        145.95        177.68        11.74 o                         
  -1   2  13          0.76         20.90         9.20 o                         
   0   2  13         37.49         68.07         9.30 o                         
   1   2  13         11.24         15.88        13.60 o                         
  -6   3  13         89.62         69.68         9.72 o                         
  -5   3  13        184.02        223.54        15.90 o                         
  -4   3  13         37.47         43.82         8.61 o                         
  -3   3  13          5.15         -3.55         8.07 o                         
  -2   3  13         58.20         60.51         8.72 o                         
  -1   3  13        172.87        180.73        10.74 o                         
   0   3  13          9.26          3.03         9.00 o                         
   1   3  13          9.19         12.41        10.82 o                         
  -6   4  13         35.89         40.21         9.78 o                         
  -5   4  13          0.46          9.64         8.34 o                         
  -4   4  13        138.09        148.86         9.28 o                         
  -3   4  13         86.77        119.84         8.43 o                         
  -2   4  13        102.87        118.56         8.53 o                         
  -1   4  13          3.13         26.53        10.38 o                         
   0   4  13         38.22         50.19         9.49 o                         
  -6   5  13          2.92          6.95         9.65 o                         
  -5   5  13         50.65         52.25         8.69 o                         
  -4   5  13          2.25         20.80         7.59 o                         
  -3   5  13          8.88         33.94         8.26 o                         
  -2   5  13          4.43         22.02         8.82 o                         
  -1   5  13         65.42         89.89        10.86 o                         
   0   5  13         46.61         40.70         9.58 o                         
  -6   6  13         51.82         64.65        14.92 o                         
  -5   6  13          1.67         -7.79        11.31 o                         
  -4   6  13          0.73         18.13         7.76 o                         
  -3   6  13        316.28        329.42        19.81 o                         
  -2   6  13         12.00         14.74         8.02 o                         
  -1   6  13          0.16          8.17         8.55 o                         
   0   6  13         12.58         38.04         9.87 o                         
  -6   7  13         23.66         22.02        10.79 o                         
  -5   7  13         18.99         26.03        10.65 o                         
  -4   7  13         64.58         66.20         8.05 o                         
  -3   7  13         32.75         70.27        12.95 o                         
  -2   7  13          1.04         11.19         8.57 o                         
  -1   7  13          0.02         -2.05         8.35 o                         
   0   7  13         27.56         29.23         8.87 o                         
  -5   8  13         22.57         18.25         9.05 o                         
  -4   8  13         61.91         57.10         8.00 o                         
  -3   8  13        239.85        288.94        14.00 o                         
  -2   8  13          5.56         25.04         7.79 o                         
  -1   8  13         30.20         46.61         8.74 o                         
   0   8  13         59.40         47.38        10.34 o                         
  -5   9  13         37.15         42.84         9.30 o                         
  -4   9  13         80.49        112.18         8.88 o                         
  -3   9  13          2.62         21.89         8.66 o                         
  -2   9  13         65.54         79.86        13.36 o                         
  -1   9  13         62.30         68.69         8.93 o                         
  -4  10  13         20.27         32.79        11.10 o                         
  -3  10  13         30.09         42.79         9.73 o                         
  -2  10  13        144.17        155.88         9.30 o                         
  -1  10  13          0.03         21.58         8.36 o                         
  -4  11  13         17.92         25.89        11.35 o                         
  -3  11  13         11.21         20.98         8.95 o                         
  -2  11  13         63.35         87.66        10.44 o                         
  -4   0  14         49.80         50.09        14.79 o                         
  -2   0  14         52.09         85.73        31.13 o                         
  -4   1  14         65.91         64.51        10.48 o                         
  -3   1  14          0.04         20.15        10.41 o                         
  -2   1  14         20.63         37.37        10.03 o                         
  -4   2  14          1.87         31.74        10.40 o                         
  -3   2  14        145.70        167.33        11.36 o                         
  -2   2  14          9.44         52.97         9.99 o                         
  -4   3  14        147.58        129.62        11.98 o                         
  -3   3  14          1.85         54.96        10.34 o                         
  -2   3  14         75.92        111.89        10.44 o                         
  -4   4  14        138.33        165.50        14.48 o                         
  -3   4  14         94.18         84.71        11.01 o                         
  -2   4  14         45.68         57.02        10.82 o                         
  -3   5  14          3.22        -10.08        10.08 o                         
                                                                                
