# Supplementary material for: Iso­propyl­ammonium halidometallates. I. [CoX4]2−·X− (X = Cl, Br), ZnCl42−, and [ZnCl3−]n salts
Source: Acta Crystallogr E Crystallogr Commun. 2025 Jul 15;81(Pt 8):684–93. doi: 10.1107/S2056989025006103 (PMC12326503; doi:10.1107/S2056989025006103)
Supplement: Supplementary file 5 [file e-81-00684-IVsup5.hkl]

data_IV                                                                         
_shelx_title ' rivers2_0m_a.res in Pbca'                                        
_shelx_refln_list_code          4                                               
_shelx_F_calc_maximum      400.20                                               
_exptl_crystal_F_000       928.00                                               
_reflns_d_resolution_high  0.6707                                               
                                                                                
loop_                                                                           
 _space_group_symop_operation_xyz                                               
 'x, y, z'                                                                      
 'x+1/2, -y+1/2, -z'                                                            
 '-x, y+1/2, -z+1/2'                                                            
 '-x+1/2, -y, z+1/2'                                                            
 '-x, -y, -z'                                                                   
 '-x-1/2, y-1/2, z'                                                             
 'x, -y-1/2, z-1/2'                                                             
 'x-1/2, y, -z-1/2'                                                             
                                                                                
_cell_length_a     6.3131                                                       
_cell_length_b    12.9582                                                       
_cell_length_c    21.8277                                                       
_cell_angle_alpha  90.000                                                       
_cell_angle_beta   90.000                                                       
_cell_angle_gamma  90.000                                                       
                                                                                
_shelx_F_squared_multiplier     1.000                                           
                                                                                
loop_                                                                           
 _refln_index_h                                                                 
 _refln_index_k                                                                 
 _refln_index_l                                                                 
 _refln_F_squared_calc                                                          
 _refln_F_squared_meas                                                          
 _refln_F_squared_sigma                                                         
 _refln_observed_status                                                         
   2   0   0      26739.81      26689.03       256.56 o                         
   4   0   0       4265.67       4448.21        40.18 o                         
   6   0   0       1967.21       1893.21        20.23 o                         
   8   0   0       3381.84       3101.82        39.89 o                         
   2   1   0      58765.49      60873.55      2188.82 o                         
   4   1   0       6701.27       7084.33        44.01 o                         
   6   1   0      13551.02      13536.50        92.08 o                         
   8   1   0       1959.92       1844.06        19.78 o                         
   2   2   0      16688.26      17614.53       101.67 o                         
   4   2   0       3430.96       3493.89        22.29 o                         
   6   2   0         88.33        116.07         4.04 o                         
   8   2   0        112.76        144.43         7.28 o                         
   2   3   0      13425.55      13739.05        83.89 o                         
   4   3   0       3673.53       3877.30        23.93 o                         
   6   3   0       1034.82       1043.75         9.78 o                         
   8   3   0         50.27         74.55         6.58 o                         
   0   4   0     160158.69     191329.38      4927.44 o                         
   2   4   0       3631.45       3510.05        23.45 o                         
   4   4   0       1087.45       1083.85         7.73 o                         
   6   4   0       1223.30       1173.50        10.90 o                         
   8   4   0       1507.43       1448.41        19.83 o                         
   2   5   0      18862.51      18860.31       120.57 o                         
   4   5   0      11266.61      11395.78        72.37 o                         
   6   5   0       8230.85       8149.88        65.01 o                         
   8   5   0       1307.08       1244.47        16.31 o                         
   0   6   0      18626.29      18115.78       146.32 o                         
   2   6   0      48022.27      46691.62       296.96 o                         
   4   6   0       9050.78       9164.68        61.61 o                         
   6   6   0        485.95        477.72         7.77 o                         
   8   6   0        199.33        218.50         9.16 o                         
   2   7   0         19.28         26.64         2.11 o                         
   4   7   0      20417.33      20396.50       133.03 o                         
   6   7   0       1805.75       1756.52        16.03 o                         
   8   7   0        604.35        580.08        14.55 o                         
   0   8   0       1008.28        983.53         9.85 o                         
   2   8   0       6052.80       5996.41        38.16 o                         
   4   8   0        386.35        443.98         5.49 o                         
   6   8   0        307.24        286.51         6.96 o                         
   8   8   0         39.21         59.22         8.91 o                         
   2   9   0        118.57        121.04         2.81 o                         
   4   9   0        424.37        505.35         8.14 o                         
   6   9   0         15.52         10.29         4.75 o                         
   8   9   0          3.30          8.32        10.25 o                         
   0  10   0        296.18        247.07         5.71 o                         
   2  10   0       9465.34       9376.00        60.15 o                         
   4  10   0       1350.80       1301.38        11.44 o                         
   6  10   0        327.58        306.89         8.89 o                         
   8  10   0          5.30         11.97        10.18 o                         
   2  11   0        251.12        273.21         6.08 o                         
   4  11   0       8352.40       7927.44        58.57 o                         
   6  11   0        992.45        991.38        14.41 o                         
   0  12   0      10916.56      10988.08       126.61 o                         
   2  12   0       6860.48       6711.74        48.81 o                         
   4  12   0        792.12        838.42        10.53 o                         
   6  12   0         30.11         41.99         8.52 o                         
   2  13   0       2706.42       2687.38        24.17 o                         
   4  13   0        847.43        830.71        11.39 o                         
   6  13   0       1187.93       1189.48        20.40 o                         
   0  14   0       2685.14       2813.19        34.06 o                         
   2  14   0         21.60         21.08         5.39 o                         
   4  14   0         85.10        111.61         8.16 o                         
   6  14   0         39.77         39.38         9.71 o                         
   2  15   0          1.60          0.57         5.47 o                         
   4  15   0        203.31        172.50         9.41 o                         
   0  16   0       1871.46       1893.76        26.85 o                         
   2  16   0        640.73        639.07        11.81 o                         
   4  16   0         77.80        106.34         9.68 o                         
   2  17   0        780.08        796.55        15.36 o                         
   4  17   0        367.01        386.53        13.47 o                         
   0  18   0       1606.08       1656.22        32.43 o                         
   2  18   0        509.59        600.04        15.53 o                         
   1   1   1       1568.91       1667.49        18.58 o                         
   2   1   1       9713.67      10266.80        43.45 o                         
   3   1   1        128.67        152.62         1.70 o                         
   4   1   1       2684.56       2742.84        12.63 o                         
   5   1   1          1.90          1.22         1.45 o                         
   6   1   1       1246.68       1397.70         8.22 o                         
   7   1   1        121.92        127.41         3.61 o                         
   8   1   1        246.46        328.54         9.02 o                         
   9   1   1         35.45         27.75         6.22 o                         
   1   2   1      21438.98      21264.42       100.36 o                         
   2   2   1       2625.99       2974.60        12.86 o                         
   3   2   1         72.61         87.57         1.21 o                         
   4   2   1        609.08        614.72         3.53 o                         
   5   2   1        150.87        144.14         2.19 o                         
   6   2   1       2774.58       2662.24        14.02 o                         
   7   2   1        125.43        138.11         3.96 o                         
   8   2   1        583.29        522.49         9.15 o                         
   9   2   1         18.77          6.33         6.17 o                         
   1   3   1       2418.21       2478.12        10.94 o                         
   2   3   1       4101.40       4191.25        18.54 o                         
   3   3   1        261.76        294.39         2.04 o                         
   4   3   1        171.95        176.98         1.95 o                         
   5   3   1        316.69        297.41         2.87 o                         
   6   3   1       2680.39       2543.53        13.86 o                         
   7   3   1        135.53        126.81         4.04 o                         
   8   3   1        743.73        696.03         9.40 o                         
   9   3   1         57.28         56.86         6.28 o                         
   0   4   1        619.88        449.92         3.73 o                         
   1   4   1         33.67         19.63         0.61 o                         
   2   4   1      12899.11      12945.62        57.28 o                         
   3   4   1       2476.75       2511.24        11.80 o                         
   4   4   1       1822.30       1779.68         8.48 o                         
   5   4   1        302.61        289.45         3.04 o                         
   6   4   1         29.68         46.68         2.58 o                         
   7   4   1         30.62         26.02         3.51 o                         
   8   4   1          4.43         55.68         4.89 o                         
   9   4   1          1.01         12.72         6.53 o                         
   1   5   1         55.45         80.60         1.08 o                         
   2   5   1       2486.18       2553.94        12.01 o                         
   3   5   1         32.02         39.40         1.15 o                         
   4   5   1      12247.35      12044.17        54.06 o                         
   5   5   1        288.84        289.21         3.35 o                         
   6   5   1         77.00        234.46         5.27 o                         
   7   5   1          5.46          6.49         3.49 o                         
   8   5   1        134.09        193.34         6.00 o                         
   9   5   1          0.15         -1.38         6.47 o                         
   0   6   1       1955.41       2211.18        14.41 o                         
   1   6   1         41.37         77.63         1.26 o                         
   2   6   1       6526.94       6520.76        28.66 o                         
   3   6   1         29.23         33.95         1.43 o                         
   4   6   1        210.37        247.87         3.57 o                         
   5   6   1          0.05         -1.73         2.03 o                         
   6   6   1        806.89        791.67         6.90 o                         
   7   6   1         17.52         23.97         3.65 o                         
   8   6   1        137.61        163.74         6.03 o                         
   1   7   1        131.49        131.49         1.72 o                         
   2   7   1         24.81         34.75         1.18 o                         
   3   7   1          8.20         10.27         1.45 o                         
   4   7   1          7.03         78.12         5.95 o                         
   5   7   1        161.78        171.61         3.16 o                         
   6   7   1        144.23        191.70         3.99 o                         
   7   7   1          6.08          1.98         3.92 o                         
   8   7   1         67.83        101.18         6.43 o                         
   0   8   1        144.94        125.86         2.24 o                         
   1   8   1         18.50         15.85         1.29 o                         
   2   8   1       5604.89       5741.70        26.23 o                         
   3   8   1       1910.15       1798.32         9.58 o                         
   4   8   1        747.62        736.65         5.26 o                         
   5   8   1         84.84         95.00         2.86 o                         
   6   8   1         62.18         76.07         3.47 o                         
   7   8   1         12.62         -1.68         4.45 o                         
   8   8   1         58.55         62.93         6.44 o                         
   1   9   1         61.67         57.26         1.50 o                         
   2   9   1        198.17        189.29         2.37 o                         
   3   9   1          2.73          0.75         1.78 o                         
   4   9   1       5627.96       5489.33        26.92 o                         
   5   9   1        216.53        202.93         3.96 o                         
   6   9   1        161.85        155.43         4.10 o                         
   7   9   1         34.24         19.98         5.12 o                         
   8   9   1        284.67        287.78         8.44 o                         
   0  10   1       1510.00       1468.80        11.03 o                         
   1  10   1        692.14        632.64         4.32 o                         
   2  10   1       4244.26       4065.61        19.48 o                         
   3  10   1          5.65         12.82         2.11 o                         
   4  10   1        593.93        574.41         5.25 o                         
   5  10   1         60.06         74.25         3.68 o                         
   6  10   1         18.78         27.69         4.33 o                         
   7  10   1          4.52          7.46         6.03 o                         
   8  10   1         13.07         14.70         7.45 o                         
   1  11   1        502.91        484.43         4.19 o                         
   2  11   1       1028.30        976.71         6.34 o                         
   3  11   1         81.54         75.01         2.87 o                         
   4  11   1        187.30        346.51         7.62 o                         
   5  11   1          2.45          8.92         3.93 o                         
   6  11   1        408.26        422.99         8.05 o                         
   7  11   1         78.83        103.25         6.70 o                         
   0  12   1       2890.23       2810.57        22.40 o                         
   1  12   1        143.83        137.03         2.90 o                         
   2  12   1         18.17         86.63         2.99 o                         
   3  12   1         87.73         75.04         3.29 o                         
   4  12   1         16.86         43.61         3.65 o                         
   5  12   1          1.39         -0.84         4.46 o                         
   6  12   1         72.24         87.52         6.17 o                         
   7  12   1          0.42         15.43         6.71 o                         
   1  13   1          1.96         -2.19         2.65 o                         
   2  13   1        184.32        194.23         4.18 o                         
   3  13   1         14.90         -0.16         3.32 o                         
   4  13   1        184.87        216.78         4.77 o                         
   5  13   1          4.00          2.45         5.08 o                         
   6  13   1         51.64         94.62         6.77 o                         
   0  14   1        198.44        270.47         6.92 o                         
   1  14   1        180.19        193.80         4.20 o                         
   2  14   1        152.14        137.52         4.35 o                         
   3  14   1         19.19          2.82         3.93 o                         
   4  14   1         63.73         51.55         5.29 o                         
   5  14   1         33.25         42.70         6.43 o                         
   6  14   1         15.72         20.17         6.81 o                         
   1  15   1        114.57        135.22         4.35 o                         
   2  15   1        232.51        221.04         4.95 o                         
   3  15   1         27.28         13.18         4.68 o                         
   4  15   1         10.97          6.80         5.55 o                         
   5  15   1          0.61         -6.80         6.80 o                         
   0  16   1       1147.36       1145.74        14.91 o                         
   1  16   1         58.77         69.11         4.71 o                         
   2  16   1        116.92        125.97         5.09 o                         
   3  16   1         24.42         23.94         5.58 o                         
   4  16   1        128.91        122.80         7.03 o                         
   5  16   1          4.67          7.43         7.58 o                         
   1  17   1          6.75         -3.81         5.25 o                         
   2  17   1        105.06        126.59         6.37 o                         
   3  17   1         11.28          6.97         6.09 o                         
   4  17   1         74.99         97.11         7.81 o                         
   0  18   1         98.23        158.31         9.97 o                         
   1  18   1          0.56         -6.43         6.43 o                         
   2  18   1        147.14        186.43         7.23 o                         
   3  18   1         27.93         32.15         6.80 o                         
   1  19   1          2.06          3.29         7.30 o                         
   1   0   2      11550.67      10900.65       218.62 o                         
   2   0   2      27445.84      27254.96       173.48 o                         
   3   0   2       2691.39       2765.48        18.11 o                         
   4   0   2       5881.47       6077.14        38.50 o                         
   5   0   2         71.64         76.79         2.45 o                         
   6   0   2         90.47        111.62         4.17 o                         
   7   0   2          0.50          3.76         4.06 o                         
   8   0   2       2198.90       2058.05        20.93 o                         
   9   0   2        343.31        364.85        11.94 o                         
   1   1   2       1532.69       1659.94        14.05 o                         
   2   1   2      20511.01      20432.03        89.92 o                         
   3   1   2       8933.24       9012.56        40.09 o                         
   4   1   2       8014.25       8092.36        35.69 o                         
   5   1   2       2652.32       2641.88        12.36 o                         
   6   1   2       7506.81       7434.60        34.98 o                         
   7   1   2       1070.22       1070.20         8.17 o                         
   8   1   2        910.20        908.12         9.99 o                         
   9   1   2        323.67        348.16         8.18 o                         
   0   2   2      11605.05      11438.75       147.99 o                         
   1   2   2       5560.87       5645.96        23.48 o                         
   2   2   2      11432.03      11885.25        50.61 o                         
   3   2   2       3735.27       3832.26        16.77 o                         
   4   2   2        536.58        545.78         3.35 o                         
   5   2   2          2.94         -1.42         1.42 o                         
   6   2   2         21.41         24.77         2.47 o                         
   7   2   2        159.59        170.96         4.00 o                         
   8   2   2         60.64         78.94         4.75 o                         
   9   2   2         43.22         55.29         6.50 o                         
   1   3   2       3363.89       3676.43        15.64 o                         
   2   3   2       4863.69       5268.19        23.74 o                         
   3   3   2          4.86          7.91         0.87 o                         
   4   3   2       1111.82       1102.06         5.61 o                         
   5   3   2       1038.30        976.74         5.54 o                         
   6   3   2        491.89        518.44         4.74 o                         
   7   3   2          0.41         -1.32         3.31 o                         
   8   3   2          5.82         22.11         4.68 o                         
   9   3   2         56.50         68.56         6.22 o                         
   0   4   2      37350.86      38061.80       365.66 o                         
   1   4   2       2974.79       3272.73        13.86 o                         
   2   4   2       2930.00       2930.95        13.48 o                         
   3   4   2        141.42        150.46         1.74 o                         
   4   4   2       1090.33       1105.18         5.67 o                         
   5   4   2          1.84          1.86         1.57 o                         
   6   4   2        136.66        142.67         3.10 o                         
   7   4   2         12.75         10.84         3.53 o                         
   8   4   2        920.12        876.81         9.55 o                         
   9   4   2         65.95         83.86         6.85 o                         
   1   5   2          2.57          6.53         0.72 o                         
   2   5   2       8699.15       8826.97        39.90 o                         
   3   5   2       4627.24       4700.99        21.37 o                         
   4   5   2       6727.50       6858.12        32.19 o                         
   5   5   2       4485.06       4487.68        23.04 o                         
   6   5   2       4880.88       4742.09        27.07 o                         
   7   5   2        723.25        710.01         7.20 o                         
   8   5   2        913.59        917.86        10.36 o                         
   9   5   2        146.90        169.90         7.41 o                         
   0   6   2      26218.97      25952.45       162.63 o                         
   1   6   2      11212.91      11617.79        50.42 o                         
   2   6   2      22575.71      22889.46       101.77 o                         
   3   6   2       8988.19       9119.79        42.08 o                         
   4   6   2       1214.97       1206.64         6.66 o                         
   5   6   2         10.60         11.07         2.07 o                         
   6   6   2         56.79         72.03         3.23 o                         
   7   6   2        581.82        556.68         6.70 o                         
   8   6   2        151.84        174.72         6.17 o                         
   1   7   2         23.21         36.90         1.24 o                         
   2   7   2        907.45        916.23         4.92 o                         
   3   7   2       3513.62       3595.71        16.69 o                         
   4   7   2      11333.69      11404.83        54.45 o                         
   5   7   2       4821.29       4659.92        24.80 o                         
   6   7   2       1003.17        961.68         7.76 o                         
   7   7   2        796.72        740.71         8.09 o                         
   8   7   2        649.82        617.22        10.02 o                         
   0   8   2        295.48        302.33         3.68 o                         
   1   8   2       3084.79       3296.91        15.57 o                         
   2   8   2       4928.66       5033.20        22.94 o                         
   3   8   2        701.22        690.31         4.34 o                         
   4   8   2        523.82        523.37         4.30 o                         
   5   8   2        133.06        125.78         3.01 o                         
   6   8   2        158.37        166.27         3.94 o                         
   7   8   2         40.78         46.45         4.65 o                         
   8   8   2          8.81          5.48         6.06 o                         
   1   9   2        736.11        715.23         4.35 o                         
   2   9   2        100.04         92.17         1.87 o                         
   3   9   2          0.56         -0.72         1.88 o                         
   4   9   2          1.37         25.19         2.25 o                         
   5   9   2        440.95        442.83         5.08 o                         
   6   9   2         10.70         16.67         3.62 o                         
   7   9   2         19.07         24.68         5.00 o                         
   8   9   2         24.06         41.63         6.91 o                         
   0  10   2       1954.18       1918.24        13.45 o                         
   1  10   2        989.00        977.47         5.93 o                         
   2  10   2       3251.08       3126.96        15.81 o                         
   3  10   2       1580.88       1496.75         8.98 o                         
   4  10   2        104.00        129.45         3.12 o                         
   5  10   2          0.32          7.01         3.19 o                         
   6  10   2         26.64         35.31         4.46 o                         
   7  10   2        234.44        245.64         6.88 o                         
   8  10   2          3.84          5.78         7.28 o                         
   1  11   2        514.45        494.79         4.25 o                         
   2  11   2        821.22        780.09         5.57 o                         
   3  11   2       1716.26       1688.81        10.27 o                         
   4  11   2       4529.67       4399.75        24.76 o                         
   5  11   2       1315.47       1218.06        10.21 o                         
   6  11   2        630.43        672.63         9.17 o                         
   7  11   2        495.53        540.49        10.29 o                         
   0  12   2       4010.66       4020.56        29.65 o                         
   1  12   2       4342.77       4251.18        21.85 o                         
   2  12   2       4752.77       4622.09        24.61 o                         
   3  12   2        252.87        239.29         4.31 o                         
   4  12   2        763.22        755.81         7.36 o                         
   5  12   2        117.12        122.32         5.08 o                         
   6  12   2         80.56        102.60         6.17 o                         
   7  12   2         17.51         39.67         6.85 o                         
   1  13   2        681.11        646.14         5.82 o                         
   2  13   2        629.67        600.32         6.32 o                         
   3  13   2        602.73        519.81         6.34 o                         
   4  13   2       1017.00        951.98         8.79 o                         
   5  13   2         99.45        103.60         5.79 o                         
   6  13   2        789.27        777.60        11.10 o                         
   0  14   2       1198.48       1176.25        12.00 o                         
   1  14   2        298.79        296.25         5.13 o                         
   2  14   2        129.17        151.75         4.36 o                         
   3  14   2         26.79         17.16         4.00 o                         
   4  14   2         80.63         72.46         5.08 o                         
   5  14   2         10.42         17.62         6.30 o                         
   6  14   2          8.52         16.80         6.94 o                         
   1  15   2        137.64        143.11         4.40 o                         
   2  15   2          4.45         -3.98         3.98 o                         
   3  15   2         30.64         24.43         4.66 o                         
   4  15   2        136.17        126.47         6.20 o                         
   5  15   2          0.15         -4.04         6.65 o                         
   0  16   2        491.16        522.11        11.23 o                         
   1  16   2        515.95        486.32         7.59 o                         
   2  16   2        431.60        403.33         7.15 o                         
   3  16   2          4.48         12.18         5.66 o                         
   4  16   2         87.36         93.82         6.79 o                         
   5  16   2         17.53         15.40         7.47 o                         
   1  17   2        112.79        128.98         5.96 o                         
   2  17   2        263.16        270.28         6.91 o                         
   3  17   2        170.03        175.20         6.89 o                         
   4  17   2        326.59        355.43         9.47 o                         
   0  18   2       1033.48       1017.96        18.11 o                         
   1  18   2        254.40        264.65         7.81 o                         
   2  18   2        323.19        357.31         8.50 o                         
   3  18   2        152.06        179.26         7.92 o                         
   1  19   2          5.51          9.08         7.61 o                         
   1   1   3        302.55        330.29         1.71 o                         
   2   1   3        556.50        571.45         2.99 o                         
   3   1   3       3571.68       3804.69        17.66 o                         
   4   1   3        128.45        150.71         1.82 o                         
   5   1   3        417.51        441.06         3.36 o                         
   6   1   3       1287.14       1289.41         7.71 o                         
   7   1   3         59.11         91.17         3.31 o                         
   8   1   3          1.01          3.66         4.45 o                         
   9   1   3        249.75        301.24         7.88 o                         
   0   2   3      23788.39      22579.67       244.74 o                         
   1   2   3      10300.20       9624.13        39.63 o                         
   2   2   3       1510.64       1461.80         6.93 o                         
   3   2   3       7150.57       7234.08        32.81 o                         
   4   2   3       2862.70       2863.51        13.10 o                         
   5   2   3          2.89          2.25         1.59 o                         
   6   2   3        113.63        115.15         2.74 o                         
   7   2   3        123.66        158.73         3.91 o                         
   8   2   3        153.88        139.17         5.19 o                         
   9   2   3         34.68         45.74         6.47 o                         
   1   3   3        384.54        412.92         2.20 o                         
   2   3   3       1647.16       1807.46         8.37 o                         
   3   3   3       3113.68       3174.49        14.48 o                         
   4   3   3        320.46        330.24         2.58 o                         
   5   3   3       2448.71       2303.50        11.61 o                         
   6   3   3       1256.55       1171.82         7.42 o                         
   7   3   3        483.13        444.00         6.06 o                         
   8   3   3        198.91        191.05         5.62 o                         
   9   3   3        402.61        413.54         8.66 o                         
   0   4   3       8922.85       8698.64        58.56 o                         
   1   4   3       3069.05       3043.61        13.02 o                         
   2   4   3       2034.84       2066.87         9.48 o                         
   3   4   3       3702.21       3699.64        16.81 o                         
   4   4   3        457.68        419.67         3.05 o                         
   5   4   3        499.99        478.98         3.78 o                         
   6   4   3        290.68        292.22         4.16 o                         
   7   4   3          6.48          7.04         3.57 o                         
   8   4   3          1.23         25.50         4.85 o                         
   9   4   3          7.98         17.98         6.55 o                         
   1   5   3         12.36         44.57         1.07 o                         
   2   5   3       1909.33       1821.81         8.62 o                         
   3   5   3          8.13         29.18         1.32 o                         
   4   5   3        199.42        220.36         2.66 o                         
   5   5   3        688.70        725.76         5.16 o                         
   6   5   3         30.52         61.73         3.08 o                         
   7   5   3        463.25        490.60         6.56 o                         
   8   5   3        271.93        316.00         7.17 o                         
   9   5   3          0.99         39.37         6.88 o                         
   0   6   3         19.38          7.00         1.35 o                         
   1   6   3         27.96         24.90         1.71 o                         
   2   6   3        101.82         88.56         1.72 o                         
   3   6   3        180.32        242.10         3.29 o                         
   4   6   3        114.65        113.68         2.08 o                         
   5   6   3        245.78        247.03         3.45 o                         
   6   6   3         52.50         55.98         3.12 o                         
   7   6   3         41.90         71.16         4.16 o                         
   8   6   3         36.79         49.02         5.51 o                         
   1   7   3        634.57        580.72         3.49 o                         
   2   7   3        907.55        964.25         5.12 o                         
   3   7   3          5.59         21.67         1.42 o                         
   4   7   3         48.72         81.10         2.58 o                         
   5   7   3        335.50        424.52         4.49 o                         
   6   7   3          2.21         10.95         3.01 o                         
   7   7   3          3.87         66.71         4.33 o                         
   8   7   3         95.38        112.33         6.12 o                         
   0   8   3       2532.67       2478.82        16.29 o                         
   1   8   3        580.38        611.79         3.80 o                         
   2   8   3        957.65        932.23         5.27 o                         
   3   8   3       1000.75        972.82         5.59 o                         
   4   8   3         81.81         95.64         2.38 o                         
   5   8   3        441.39        418.80         4.67 o                         
   6   8   3        234.74        260.55         4.75 o                         
   7   8   3          0.49          8.07         4.51 o                         
   8   8   3         34.31         31.55         6.07 o                         
   1   9   3        295.32        281.00         2.71 o                         
   2   9   3        101.42        105.00         1.96 o                         
   3   9   3        123.82        134.82         2.44 o                         
   4   9   3        502.72        439.20         4.35 o                         
   5   9   3        356.02        324.08         4.75 o                         
   6   9   3         44.78         52.36         3.90 o                         
   7   9   3        541.07        505.69         8.15 o                         
   8   9   3        183.43        191.78         7.71 o                         
   0  10   3        388.65        384.94         4.81 o                         
   1  10   3       2526.45       2430.56        12.24 o                         
   2  10   3       1212.77       1088.64         6.58 o                         
   3  10   3        162.98        169.08         3.10 o                         
   4  10   3        387.45        398.71         4.66 o                         
   5  10   3        468.94        445.14         5.80 o                         
   6  10   3         22.91         23.53         4.24 o                         
   7  10   3          0.85         20.70         5.54 o                         
   8  10   3          6.41         16.14         7.54 o                         
   1  11   3        545.21        518.22         4.44 o                         
   2  11   3         46.42         54.39         2.29 o                         
   3  11   3        639.73        622.96         5.55 o                         
   4  11   3        516.15        537.52         6.21 o                         
   5  11   3        106.17        143.19         4.53 o                         
   6  11   3        308.08        330.54         7.09 o                         
   7  11   3        262.19        325.63        10.05 o                         
   0  12   3         28.35         27.09         3.61 o                         
   1  12   3        582.90        613.70         5.71 o                         
   2  12   3         10.77         22.09         2.63 o                         
   3  12   3        113.50        114.98         3.53 o                         
   4  12   3         68.01         73.18         3.78 o                         
   5  12   3         40.00         53.45         4.95 o                         
   6  12   3         31.25         48.95         5.97 o                         
   7  12   3          0.79         23.74         6.80 o                         
   1  13   3         83.95        100.18         3.36 o                         
   2  13   3        205.83        191.92         4.02 o                         
   3  13   3         80.72         85.24         3.84 o                         
   4  13   3         37.49         53.88         4.13 o                         
   5  13   3         75.57        100.29         5.68 o                         
   6  13   3          8.68         20.24         6.18 o                         
   0  14   3         23.04         21.19         4.65 o                         
   1  14   3        328.78        328.55         5.33 o                         
   2  14   3        247.42        263.70         5.24 o                         
   3  14   3          6.64          0.15         4.04 o                         
   4  14   3        216.46        228.93         6.04 o                         
   5  14   3        132.63        138.85         6.87 o                         
   6  14   3          7.38          5.93         6.94 o                         
   1  15   3         72.71         75.40         4.03 o                         
   2  15   3          3.40         -0.96         4.02 o                         
   3  15   3        142.06        136.33         5.27 o                         
   4  15   3        124.18        137.92         6.51 o                         
   5  15   3         58.37         51.72         6.93 o                         
   0  16   3        279.07        291.04         8.80 o                         
   1  16   3        414.78        425.92         7.40 o                         
   2  16   3         78.88         96.05         5.14 o                         
   3  16   3        285.79        279.84         7.21 o                         
   4  16   3         50.48         42.12         6.52 o                         
   5  16   3          2.96         -3.31         7.48 o                         
   1  17   3          6.64         28.51         5.61 o                         
   2  17   3        160.30        172.55         6.47 o                         
   3  17   3        134.68        155.29         7.06 o                         
   4  17   3          6.19         27.40         7.49 o                         
   0  18   3        143.38        165.68        10.81 o                         
   1  18   3         38.38         57.61         6.71 o                         
   2  18   3          2.31         10.52         6.55 o                         
   3  18   3         88.37        122.02         7.75 o                         
   1  19   3          1.47         -4.55         7.58 o                         
   0   0   4        163.73        157.54         9.09 o                         
   1   0   4      78435.80      88780.66      1610.42 o                         
   2   0   4       1131.27       1141.05         7.51 o                         
   3   0   4      42703.57      42405.21       269.93 o                         
   4   0   4       1650.21       1694.74        11.62 o                         
   5   0   4         18.63         24.67         2.35 o                         
   6   0   4        150.01        150.81         4.03 o                         
   7   0   4        113.88        121.87         4.92 o                         
   8   0   4        215.57        221.63         8.13 o                         
   9   0   4        320.94        339.51        12.25 o                         
   1   1   4        236.01        274.50         1.53 o                         
   2   1   4         31.95         29.71         0.85 o                         
   3   1   4      15911.69      16706.04        73.84 o                         
   4   1   4       1208.89       1134.85         5.81 o                         
   5   1   4      15320.82      15463.94        69.31 o                         
   6   1   4       1077.19       1042.76         6.78 o                         
   7   1   4       1794.92       1696.28        10.85 o                         
   8   1   4         26.17         30.16         4.70 o                         
   9   1   4        748.03        758.12        11.48 o                         
   0   2   4       4956.65       5113.65        37.29 o                         
   1   2   4      23496.51      24061.74       114.63 o                         
   2   2   4        450.49        445.28         2.45 o                         
   3   2   4       3603.86       3812.75        17.14 o                         
   4   2   4          1.78          6.43         1.11 o                         
   5   2   4        628.54        621.38         4.23 o                         
   6   2   4         13.38          7.51         2.34 o                         
   7   2   4        182.90        193.34         4.13 o                         
   8   2   4         17.38         18.50         4.65 o                         
   9   2   4        173.00        195.10         7.60 o                         
   1   3   4      14610.98      15275.84        65.88 o                         
   2   3   4       3932.77       4284.78        18.61 o                         
   3   3   4         23.66         29.09         1.19 o                         
   4   3   4          0.76          1.89         1.20 o                         
   5   3   4        501.39        501.44         3.85 o                         
   6   3   4        140.99        148.75         2.85 o                         
   7   3   4        338.54        328.93         5.58 o                         
   8   3   4         91.38         95.05         5.07 o                         
   9   3   4         90.27        135.63         7.29 o                         
   0   4   4        131.72        149.62         2.00 o                         
   1   4   4       7584.82       7794.40        33.88 o                         
   2   4   4         34.21         21.87         0.94 o                         
   3   4   4      15550.37      15559.95        70.00 o                         
   4   4   4        412.96        399.42         3.03 o                         
   5   4   4        236.67        250.12         3.08 o                         
   6   4   4         35.06         29.51         2.47 o                         
   7   4   4          3.89         18.19         3.66 o                         
   8   4   4         80.63         91.55         5.21 o                         
   9   4   4         29.04         49.85         7.05 o                         
   1   5   4       2431.05       2356.18        10.54 o                         
   2   5   4       1841.34       1884.75         8.99 o                         
   3   5   4      14059.08      14177.05        62.45 o                         
   4   5   4        555.38        523.34         3.81 o                         
   5   5   4      10391.18      10186.17        48.04 o                         
   6   5   4        453.05        418.65         5.02 o                         
   7   5   4       1629.00       1643.49        12.03 o                         
   8   5   4        128.15        160.84         5.97 o                         
   9   5   4        487.74        506.18        10.53 o                         
   0   6   4      11123.68      11257.53        73.51 o                         
   1   6   4      51928.06      50989.23       242.88 o                         
   2   6   4       1387.31       1377.86         6.78 o                         
   3   6   4       9667.41       9621.97        44.38 o                         
   4   6   4         16.47         15.62         1.79 o                         
   5   6   4       1744.92       1782.38        10.00 o                         
   6   6   4         37.03         37.43         3.00 o                         
   7   6   4        590.49        582.74         7.46 o                         
   8   6   4         51.73         55.90         5.64 o                         
   1   7   4      11268.28      11532.21        50.94 o                         
   2   7   4       2518.68       2511.56        12.08 o                         
   3   7   4       5844.60       5738.03        26.10 o                         
   4   7   4        814.61        744.76         5.24 o                         
   5   7   4       4327.88       4239.54        22.14 o                         
   6   7   4        133.73        141.21         3.78 o                         
   7   7   4       3666.32       3534.38        22.16 o                         
   8   7   4        227.30        229.91         6.86 o                         
   0   8   4        463.45        503.11         4.70 o                         
   1   8   4       8951.97       8841.94        40.89 o                         
   2   8   4        827.25        783.09         4.63 o                         
   3   8   4         19.39         25.75         1.55 o                         
   4   8   4         84.63        102.42         2.34 o                         
   5   8   4        766.63        793.99         6.47 o                         
   6   8   4         29.32         32.02         3.57 o                         
   7   8   4        118.12        134.90         5.23 o                         
   8   8   4          0.06         -2.54         6.19 o                         
   1   9   4         38.36         46.30         1.63 o                         
   2   9   4        700.58        676.32         4.38 o                         
   3   9   4        161.89        162.45         2.66 o                         
   4   9   4         70.48         65.74         2.52 o                         
   5   9   4         57.77         49.46         3.10 o                         
   6   9   4         11.06          2.94         3.81 o                         
   7   9   4          1.79         45.51         4.98 o                         
   8   9   4         36.03         32.07         6.99 o                         
   0  10   4       1874.07       1887.21        13.34 o                         
   1  10   4       8048.54       7985.49        37.26 o                         
   2  10   4        174.98        167.40         2.70 o                         
   3  10   4        820.84        757.58         5.59 o                         
   4  10   4         58.16         56.20         2.99 o                         
   5  10   4        408.37        447.89         6.19 o                         
   6  10   4          9.59          6.69         4.25 o                         
   7  10   4        146.55        166.79         6.28 o                         
   1  11   4       2584.56       2561.33        13.46 o                         
   2  11   4        262.91        240.62         3.44 o                         
   3  11   4       2579.55       2440.11        13.64 o                         
   4  11   4        613.10        568.90         6.24 o                         
   5  11   4       2578.80       2480.69        16.48 o                         
   6  11   4        143.24        166.84         5.81 o                         
   7  11   4       1693.23       1676.86        15.94 o                         
   0  12   4        136.53        134.79         4.03 o                         
   1  12   4       9310.29       9300.86        45.01 o                         
   2  12   4        794.07        719.66         6.08 o                         
   3  12   4       1803.44       1754.03        11.49 o                         
   4  12   4        248.41        249.23         4.90 o                         
   5  12   4        376.10        406.50         7.53 o                         
   6  12   4         79.79        108.27         6.08 o                         
   7  12   4        114.91        134.44         7.42 o                         
   1  13   4        110.05        137.89         3.56 o                         
   2  13   4         36.63         29.23         3.25 o                         
   3  13   4       1344.49       1317.67        10.02 o                         
   4  13   4        307.50        305.23         5.88 o                         
   5  13   4       1226.76       1190.31        11.85 o                         
   6  13   4        135.16        143.97         6.84 o                         
   0  14   4          9.47          1.10         4.49 o                         
   1  14   4        149.64        189.96         4.10 o                         
   2  14   4         22.83         18.57         3.69 o                         
   3  14   4        525.44        509.65         6.80 o                         
   4  14   4         34.81         29.18         5.08 o                         
   5  14   4         12.71         12.52         6.18 o                         
   6  14   4          0.03          2.44         6.89 o                         
   1  15   4        122.41        109.13         4.39 o                         
   2  15   4         23.85         15.97         4.12 o                         
   3  15   4         12.28         13.12         4.79 o                         
   4  15   4         71.60         70.99         6.23 o                         
   5  15   4         14.77         12.72         6.83 o                         
   0  16   4          8.03         12.61         6.27 o                         
   1  16   4        927.68        882.17         9.51 o                         
   2  16   4         94.88         88.99         5.21 o                         
   3  16   4        284.60        329.52         8.06 o                         
   4  16   4         51.61         45.00         6.71 o                         
   5  16   4         30.87         46.43         7.75 o                         
   1  17   4         31.02         48.82         5.92 o                         
   2  17   4          1.90          4.78         5.60 o                         
   3  17   4        549.94        610.34        11.27 o                         
   4  17   4         69.46         80.11         7.71 o                         
   0  18   4        130.19        115.86        10.54 o                         
   1  18   4        689.29        725.67        11.75 o                         
   2  18   4         26.17         37.84         6.78 o                         
   3  18   4        456.16        519.37        11.19 o                         
   1  19   4          6.72         17.66         7.72 o                         
   1   1   5      15276.75      15805.52        70.13 o                         
   2   1   5        686.62        696.60         3.44 o                         
   3   1   5       1544.03       1486.22         7.18 o                         
   4   1   5        246.83        223.32         2.16 o                         
   5   1   5       3067.29       3163.83        15.48 o                         
   6   1   5         27.00         25.93         2.27 o                         
   7   1   5        104.71        121.78         3.56 o                         
   8   1   5         15.76         19.01         4.96 o                         
   9   1   5        364.96        459.85        11.79 o                         
   0   2   5       1361.84       1553.31        12.20 o                         
   1   2   5        638.53        808.99         4.05 o                         
   2   2   5       1141.89       1172.48         5.64 o                         
   3   2   5      24775.10      24163.21       107.41 o                         
   4   2   5        123.06        126.62         1.88 o                         
   5   2   5        895.36        844.59         5.28 o                         
   6   2   5        106.50        100.47         2.63 o                         
   7   2   5         17.54         33.87         3.51 o                         
   8   2   5         62.66         63.31         4.89 o                         
   9   2   5         11.87         35.87         6.80 o                         
   1   3   5       2412.13       2662.68        11.88 o                         
   2   3   5         37.86         48.03         0.89 o                         
   3   3   5       3819.49       3711.08        16.75 o                         
   4   3   5         48.57         53.29         1.42 o                         
   5   3   5       4071.51       3867.45        18.14 o                         
   6   3   5          2.64          0.34         2.24 o                         
   7   3   5        300.47        322.71         5.65 o                         
   8   3   5          0.76          4.99         4.71 o                         
   9   3   5        612.73        646.37        14.20 o                         
   0   4   5         72.94         51.47         1.23 o                         
   1   4   5      10506.00      10535.91        46.35 o                         
   2   4   5         26.75         22.06         0.81 o                         
   3   4   5         69.49         85.86         2.90 o                         
   4   4   5        372.89        374.17         2.95 o                         
   5   4   5       1303.05       1265.59         7.36 o                         
   6   4   5         13.85          5.91         2.44 o                         
   7   4   5          2.85          9.23         3.67 o                         
   8   4   5         12.80         11.74         4.96 o                         
   9   4   5         99.63        111.78         7.45 o                         
   1   5   5      15352.30      15379.17        66.03 o                         
   2   5   5        439.38        434.47         2.58 o                         
   3   5   5        315.08        330.05         3.10 o                         
   4   5   5         45.29         43.77         1.63 o                         
   5   5   5          8.58         81.31         2.89 o                         
   6   5   5        111.59        120.14         3.24 o                         
   7   5   5       2110.78       2004.52        14.24 o                         
   8   5   5          8.67         11.58         5.24 o                         
   0   6   5        889.05        908.93         6.48 o                         
   1   6   5       3537.26       3621.45        16.76 o                         
   2   6   5         34.06         30.31         1.06 o                         
   3   6   5       1767.51       1819.22         9.07 o                         
   4   6   5          0.13         -1.59         1.59 o                         
   5   6   5       1295.09       1254.45         7.89 o                         
   6   6   5          2.38         -0.61         2.92 o                         
   7   6   5         53.44         97.33         4.52 o                         
   8   6   5         21.32         16.22         5.65 o                         
   1   7   5          5.70         37.08         1.61 o                         
   2   7   5         10.15         10.61         1.14 o                         
   3   7   5         63.77        101.25         1.85 o                         
   4   7   5         36.66         28.48         1.83 o                         
   5   7   5         28.41         69.57         2.62 o                         
   6   7   5          0.28         -1.10         3.15 o                         
   7   7   5         16.92        143.77         7.44 o                         
   8   7   5          6.98         21.35         5.94 o                         
   0   8   5          2.00         -0.22         1.72 o                         
   1   8   5       4007.10       4155.11        19.17 o                         
   2   8   5        136.94        131.49         2.02 o                         
   3   8   5        499.01        463.40         3.70 o                         
   4   8   5        239.28        221.92         3.38 o                         
   5   8   5       1238.95       1178.27         8.79 o                         
   6   8   5         37.69         38.36         3.76 o                         
   7   8   5          5.63         34.66         4.87 o                         
   8   8   5          8.83         11.02         6.45 o                         
   1   9   5       4661.75       4631.89        21.85 o                         
   2   9   5         13.03          8.20         1.49 o                         
   3   9   5        195.61        190.01         2.83 o                         
   4   9   5         16.39          2.01         2.32 o                         
   5   9   5        133.77        137.49         3.74 o                         
   6   9   5         82.80         80.03         4.25 o                         
   7   9   5       1648.73       1538.42        12.91 o                         
   8   9   5          0.23         -1.86         6.53 o                         
   0  10   5        505.55        472.58         5.50 o                         
   1  10   5       3451.63       3384.45        16.67 o                         
   2  10   5          0.55         -1.46         1.82 o                         
   3  10   5        425.16        373.59         4.09 o                         
   4  10   5          6.48          3.27         2.94 o                         
   5  10   5        780.78        710.91         7.29 o                         
   6  10   5         10.91         10.11         4.45 o                         
   7  10   5         24.41         53.20         6.16 o                         
   1  11   5        103.08        158.05         3.52 o                         
   2  11   5         25.31         17.67         2.19 o                         
   3  11   5        607.49        596.31         5.41 o                         
   4  11   5         32.60         32.24         3.33 o                         
   5  11   5        885.45        873.93         8.45 o                         
   6  11   5          1.22         -2.35         5.00 o                         
   7  11   5        152.99        240.61         8.22 o                         
   0  12   5         31.18          6.40         3.45 o                         
   1  12   5        127.28        194.16         6.28 o                         
   2  12   5         34.52         37.00         2.76 o                         
   3  12   5       1709.20       1623.48        10.61 o                         
   4  12   5          5.69          2.96         3.58 o                         
   5  12   5        208.63        245.41         5.88 o                         
   6  12   5          6.60         13.93         5.61 o                         
   7  12   5          0.49         33.78         6.95 o                         
   1  13   5        269.77        272.90         4.54 o                         
   2  13   5         10.43         -3.18         3.18 o                         
   3  13   5        169.83        187.29         4.45 o                         
   4  13   5          0.83          2.34         4.26 o                         
   5  13   5         47.23        103.18         5.64 o                         
   6  13   5          7.33         -0.83         6.16 o                         
   0  14   5         62.66         42.95         4.60 o                         
   1  14   5         68.54         73.57         3.63 o                         
   2  14   5          0.22         -3.57         3.57 o                         
   3  14   5        131.98        149.19         4.62 o                         
   4  14   5          2.57          0.41         4.98 o                         
   5  14   5        102.07         80.56         6.53 o                         
   6  14   5         11.03         -4.03         7.24 o                         
   1  15   5         86.99         92.54         4.21 o                         
   2  15   5          1.04          1.74         4.25 o                         
   3  15   5        179.82        186.59         5.65 o                         
   4  15   5          2.92         -4.78         5.97 o                         
   5  15   5        283.20        275.66         8.52 o                         
   0  16   5         31.15         10.60         6.72 o                         
   1  16   5        398.80        384.99         7.26 o                         
   2  16   5          0.43          2.17         4.87 o                         
   3  16   5        631.07        642.51        10.33 o                         
   4  16   5          1.90         -3.27         6.53 o                         
   5  16   5          2.32          6.42         8.33 o                         
   1  17   5          7.86         11.69         5.97 o                         
   2  17   5         12.07          9.83         5.80 o                         
   3  17   5        230.52        269.08         8.31 o                         
   4  17   5          1.28          5.42         7.37 o                         
   0  18   5          1.56         -2.17         9.44 o                         
   1  18   5        230.34        276.75         8.23 o                         
   2  18   5          0.20          0.31         6.69 o                         
   3  18   5         15.86         56.57         7.81 o                         
   0   0   6        839.60        762.38         8.26 o                         
   1   0   6      33467.93      32335.41       205.68 o                         
   2   0   6      10407.92      10835.12        64.56 o                         
   3   0   6      79097.20      79123.18       949.04 o                         
   4   0   6        860.27        889.18         6.66 o                         
   5   0   6        830.75        780.52         7.27 o                         
   6   0   6        300.09        273.75         5.35 o                         
   7   0   6        394.97        350.74         7.15 o                         
   8   0   6        166.51        182.44         8.11 o                         
   9   0   6        292.46        348.11        14.23 o                         
   1   1   6       2582.31       2926.61        13.13 o                         
   2   1   6       1244.34       1182.36         5.43 o                         
   3   1   6      24681.81      24404.04       106.05 o                         
   4   1   6       3581.25       3541.22        16.29 o                         
   5   1   6      16735.37      16690.45        77.81 o                         
   6   1   6        825.25        819.83         5.99 o                         
   7   1   6       1000.68        977.40         7.69 o                         
   8   1   6        136.18        165.85         5.71 o                         
   9   1   6        795.72        830.96        12.41 o                         
   0   2   6       1577.32       1677.63        11.69 o                         
   1   2   6      22119.96      22148.14        95.36 o                         
   2   2   6        446.90        438.61         2.57 o                         
   3   2   6       1673.78       1743.98         8.30 o                         
   4   2   6         11.89         15.04         1.29 o                         
   5   2   6        362.47        378.35         3.74 o                         
   6   2   6          4.76          0.02         2.21 o                         
   7   2   6         74.25         70.13         3.68 o                         
   8   2   6         16.34         14.43         5.02 o                         
   9   2   6        163.88        180.07         7.76 o                         
   1   3   6      10306.09      10715.51        44.84 o                         
   2   3   6         14.23         18.75         0.82 o                         
   3   3   6       1822.59       1890.57         8.96 o                         
   4   3   6        444.72        435.76         3.13 o                         
   5   3   6       1387.26       1398.28         7.77 o                         
   6   3   6          9.14          6.47         2.30 o                         
   7   3   6        769.30        719.06         7.21 o                         
   8   3   6          1.01         -4.97         4.97 o                         
   9   3   6        141.99        187.92         8.14 o                         
   0   4   6        959.05        967.96         6.59 o                         
   1   4   6       6434.12       6602.65        29.09 o                         
   2   4   6       2113.49       2079.81         9.62 o                         
   3   4   6      24991.42      24825.06       107.21 o                         
   4   4   6        172.70        186.48         2.30 o                         
   5   4   6       1042.00       1032.61         6.41 o                         
   6   4   6        131.73        136.11         3.35 o                         
   7   4   6         53.69         61.95         3.94 o                         
   8   4   6         51.67         54.25         5.30 o                         
   9   4   6         26.35         52.84         7.35 o                         
   1   5   6        294.50        343.11         2.77 o                         
   2   5   6        898.94        933.47         4.74 o                         
   3   5   6      13033.18      13158.40        59.43 o                         
   4   5   6       1308.19       1343.45         7.30 o                         
   5   5   6       9192.58       9057.36        43.30 o                         
   6   5   6        646.66        662.99         6.12 o                         
   7   5   6       1651.68       1711.56        12.99 o                         
   8   5   6        130.25        159.26         6.20 o                         
   0   6   6       5588.30       5818.19        37.32 o                         
   1   6   6      48603.22      47892.74       210.49 o                         
   2   6   6        644.07        659.16         3.68 o                         
   3   6   6       2330.04       2332.81        11.78 o                         
   4   6   6          9.06         12.27         1.69 o                         
   5   6   6       1612.07       1606.94         9.39 o                         
   6   6   6         30.63         19.11         3.05 o                         
   7   6   6        240.06        274.33         6.15 o                         
   8   6   6         61.08         81.16         6.12 o                         
   1   7   6      12126.35      12178.28        53.83 o                         
   2   7   6        994.81       1001.80         5.43 o                         
   3   7   6       3715.21       3740.52        17.68 o                         
   4   7   6        187.91        194.57         2.87 o                         
   5   7   6       1985.90       1943.47        11.66 o                         
   6   7   6        251.56        249.62         4.76 o                         
   7   7   6       3878.15       3730.82        24.45 o                         
   8   7   6        108.26        112.76         6.46 o                         
   0   8   6        171.67        209.71         3.28 o                         
   1   8   6       4769.09       4892.99        22.39 o                         
   2   8   6        292.98        318.28         2.83 o                         
   3   8   6         52.42         62.57         1.89 o                         
   4   8   6         76.23         61.07         2.37 o                         
   5   8   6        985.86        971.10         7.68 o                         
   6   8   6          2.74         -1.40         3.48 o                         
   7   8   6        107.94        129.10         5.70 o                         
   8   8   6          3.09          6.78         6.49 o                         
   1   9   6        436.24        462.88         3.64 o                         
   2   9   6        136.55        131.69         2.27 o                         
   3   9   6         23.22         15.80         2.00 o                         
   4   9   6         62.85         51.57         2.69 o                         
   5   9   6          0.07          8.75         3.18 o                         
   6   9   6          3.82         11.65         4.00 o                         
   7   9   6         24.50         97.36         5.79 o                         
   8   9   6          1.80          7.78         6.84 o                         
   0  10   6        827.03        806.84         7.76 o                         
   1  10   6       7622.77       7473.62        35.27 o                         
   2  10   6          3.24         -1.88         1.88 o                         
   3  10   6         20.09         23.12         2.39 o                         
   4  10   6          9.74          1.50         2.98 o                         
   5  10   6        915.51        919.49         8.22 o                         
   6  10   6         27.63         13.85         4.54 o                         
   7  10   6         80.67        122.94         6.33 o                         
   1  11   6       3550.20       3480.19        18.10 o                         
   2  11   6        374.10        327.90         4.02 o                         
   3  11   6       1924.87       1846.49        11.17 o                         
   4  11   6        115.19        147.66         3.97 o                         
   5  11   6       1411.55       1399.48        10.69 o                         
   6  11   6        138.72        153.92         5.74 o                         
   7  11   6       1663.99       1660.12        16.36 o                         
   0  12   6        349.96        300.43         5.54 o                         
   1  12   6       6381.33       6301.98        31.31 o                         
   2  12   6        574.08        589.87         5.60 o                         
   3  12   6       2170.29       2154.16        13.26 o                         
   4  12   6        104.35         97.39         4.08 o                         
   5  12   6        292.42        328.54         6.79 o                         
   6  12   6          9.64         17.03         5.94 o                         
   7  12   6        148.95        170.58         8.01 o                         
   1  13   6         16.64         15.70         3.01 o                         
   2  13   6          4.72         -3.18         3.18 o                         
   3  13   6       1557.90       1533.12        10.97 o                         
   4  13   6        436.87        429.90         7.55 o                         
   5  13   6       1475.55       1396.91        12.79 o                         
   6  13   6         93.43         85.87         6.68 o                         
   0  14   6         66.34         75.87         4.82 o                         
   1  14   6        232.81        246.11         4.69 o                         
   2  14   6        239.02        230.76         4.90 o                         
   3  14   6        914.64        882.13         8.44 o                         
   4  14   6         31.81         33.06         5.21 o                         
   5  14   6        107.73        113.99         6.78 o                         
   6  14   6          6.37         -7.32         7.32 o                         
   1  15   6        114.91        118.84         4.43 o                         
   2  15   6          0.05         -4.39         4.39 o                         
   3  15   6          0.06         10.13         4.94 o                         
   4  15   6          0.05          3.23         6.20 o                         
   5  15   6          7.82         13.68         6.99 o                         
   0  16   6          3.81          3.12         6.77 o                         
   1  16   6        633.86        621.78         8.72 o                         
   2  16   6         63.62         68.40         5.36 o                         
   3  16   6        395.15        449.03         9.09 o                         
   4  16   6          8.94         12.97         6.61 o                         
   1  17   6          0.61          5.71         6.10 o                         
   2  17   6          7.38          6.18         6.08 o                         
   3  17   6        596.51        621.65        11.59 o                         
   4  17   6        135.07        169.57         8.40 o                         
   0  18   6        116.90        128.24        10.60 o                         
   1  18   6        738.40        764.83        12.12 o                         
   2  18   6         96.62         87.23         7.42 o                         
   1   1   7       9035.54       9805.56        41.35 o                         
   2   1   7        810.14        887.51         4.30 o                         
   3   1   7        270.06        355.16         2.57 o                         
   4   1   7       1006.45       1076.45         5.78 o                         
   5   1   7        959.25       1006.75         6.31 o                         
   6   1   7        176.79        213.76         3.98 o                         
   7   1   7         94.11        118.49         3.73 o                         
   8   1   7          5.11         15.42         5.14 o                         
   9   1   7        311.10        359.15        10.47 o                         
   0   2   7       2068.26       2505.92        18.18 o                         
   1   2   7        212.04        200.11         1.52 o                         
   2   2   7       5524.12       5932.78        25.49 o                         
   3   2   7      10951.28      11212.74        48.82 o                         
   4   2   7       2898.08       2884.96        13.92 o                         
   5   2   7        337.50        333.52         3.36 o                         
   6   2   7          0.74          4.83         2.35 o                         
   7   2   7        349.22        342.58         5.49 o                         
   8   2   7          1.49         -5.10         5.10 o                         
   9   2   7         17.87         52.31         7.23 o                         
   1   3   7        131.24        162.52         1.39 o                         
   2   3   7         13.67         12.68         0.90 o                         
   3   3   7       1370.07       1454.71         6.93 o                         
   4   3   7        935.70        944.51         5.30 o                         
   5   3   7       1810.02       1715.73         9.04 o                         
   6   3   7        622.32        554.35         5.54 o                         
   7   3   7        135.66        127.90         4.16 o                         
   8   3   7        222.94        205.42         6.36 o                         
   9   3   7        402.83        424.33        10.10 o                         
   0   4   7      14178.69      14479.10        86.16 o                         
   1   4   7       8984.56       8967.32        38.51 o                         
   2   4   7       2304.85       2268.52        10.69 o                         
   3   4   7        678.75        701.21         4.09 o                         
   4   4   7         78.68         88.66         1.89 o                         
   5   4   7       1520.96       1452.22         8.34 o                         
   6   4   7        341.85        338.74         4.71 o                         
   7   4   7         38.61         34.72         3.99 o                         
   8   4   7          4.14          7.02         5.06 o                         
   1   5   7      10790.42      11121.30        48.36 o                         
   2   5   7       2093.29       2058.82         9.49 o                         
   3   5   7        162.07        170.23         2.55 o                         
   4   5   7         27.06         32.58         1.69 o                         
   5   5   7        126.40        212.40         4.61 o                         
   6   5   7        156.91        192.10         3.92 o                         
   7   5   7       1474.75       1423.91        11.40 o                         
   8   5   7        206.99        229.04         6.65 o                         
   0   6   7        702.68        657.89         5.25 o                         
   1   6   7       2670.60       2484.09        11.48 o                         
   2   6   7         21.84         15.68         1.22 o                         
   3   6   7       1316.61       1320.73         7.10 o                         
   4   6   7          9.97         13.47         1.76 o                         
   5   6   7        695.23        691.38         5.49 o                         
   6   6   7          1.50          4.90         3.07 o                         
   7   6   7        162.43        203.07         5.61 o                         
   8   6   7          3.28         25.13         5.85 o                         
   1   7   7         21.38         29.16         1.38 o                         
   2   7   7        460.00        447.40         3.33 o                         
   3   7   7         42.97         52.54         1.66 o                         
   4   7   7        133.26        135.68         2.62 o                         
   5   7   7         48.34         68.70         2.86 o                         
   6   7   7         29.28         48.49         3.73 o                         
   7   7   7          3.77         84.72         5.29 o                         
   8   7   7         72.51         80.93         6.37 o                         
   0   8   7       6846.25       6898.22        43.76 o                         
   1   8   7       3550.30       3596.18        17.02 o                         
   2   8   7        314.13        291.06         2.82 o                         
   3   8   7         58.94         50.02         1.97 o                         
   4   8   7          6.09          2.83         2.16 o                         
   5   8   7       1212.12       1184.74         8.54 o                         
   6   8   7        462.39        450.73         6.17 o                         
   7   8   7         24.98         40.86         5.42 o                         
   8   8   7          0.89         -0.12         6.79 o                         
   1   9   7       2564.56       2580.47        12.47 o                         
   2   9   7        848.55        780.40         5.16 o                         
   3   9   7        101.24         91.75         2.33 o                         
   4   9   7        152.33        152.71         3.35 o                         
   5   9   7        383.94        359.17         5.58 o                         
   6   9   7        196.10        187.47         5.27 o                         
   7   9   7       1103.33       1049.02        11.82 o                         
   8   9   7        177.57        188.76         7.81 o                         
   0  10   7        261.95        237.32         5.22 o                         
   1  10   7       2935.06       2845.71        14.38 o                         
   2  10   7       1315.35       1269.86         7.46 o                         
   3  10   7        140.67        123.60         2.79 o                         
   4  10   7        475.17        433.54         5.58 o                         
   5  10   7        488.99        506.86         6.49 o                         
   6  10   7          1.06          2.80         4.63 o                         
   7  10   7         14.09         28.63         6.05 o                         
   1  11   7          7.17         24.85         2.32 o                         
   2  11   7        161.93        160.00         3.16 o                         
   3  11   7        345.41        330.79         4.67 o                         
   4  11   7        874.29        834.53         7.53 o                         
   5  11   7        301.38        341.91         6.05 o                         
   6  11   7        108.54        108.75         5.83 o                         
   7  11   7         79.88        150.76         7.50 o                         
   0  12   7        152.20        163.07         4.64 o                         
   1  12   7          1.03         33.40         2.64 o                         
   2  12   7        197.85        212.00         4.06 o                         
   3  12   7        414.36        407.03         5.55 o                         
   4  12   7         40.62         36.89         4.12 o                         
   5  12   7        174.84        197.38         5.84 o                         
   6  12   7         95.99        107.57         6.37 o                         
   7  12   7          3.82         13.00         7.21 o                         
   1  13   7        143.63        140.75         3.67 o                         
   2  13   7          6.36          3.50         3.22 o                         
   3  13   7         56.41         76.31         4.01 o                         
   4  13   7          0.66         29.31         4.79 o                         
   5  13   7          2.32         26.28         5.66 o                         
   6  13   7          0.78          6.65         6.81 o                         
   0  14   7         55.90         47.85         5.11 o                         
   1  14   7        168.17        178.45         4.36 o                         
   2  14   7        284.87        315.32         5.76 o                         
   3  14   7         85.25        104.69         4.68 o                         
   4  14   7        176.92        177.46         6.14 o                         
   5  14   7         73.86         65.12         6.44 o                         
   6  14   7          2.32          0.11         7.56 o                         
   1  15   7         25.73         14.37         4.05 o                         
   2  15   7         60.68         55.78         4.79 o                         
   3  15   7        116.75        130.54         5.87 o                         
   4  15   7        212.07        208.02         7.34 o                         
   5  15   7         86.04         71.90         7.27 o                         
   0  16   7        101.99         91.99         7.68 o                         
   1  16   7        124.57        144.07         5.78 o                         
   2  16   7        154.84        153.69         6.01 o                         
   3  16   7        306.98        319.77         8.10 o                         
   4  16   7         32.34         33.19         6.90 o                         
   1  17   7          0.26          3.26         6.21 o                         
   2  17   7        111.28        125.16         6.78 o                         
   3  17   7         91.00        128.02         7.67 o                         
   0  18   7        200.50        227.68        11.51 o                         
   1  18   7         68.38         86.98         7.32 o                         
   2  18   7          0.20         12.92         6.99 o                         
   0   0   8      60510.20      58100.92       740.35 o                         
   1   0   8      24942.05      24515.49       149.47 o                         
   2   0   8      24041.16      23767.78       142.98 o                         
   3   0   8       7183.23       7172.15        44.50 o                         
   4   0   8       5217.52       5230.46        33.45 o                         
   5   0   8        704.86        657.67         6.84 o                         
   6   0   8         56.07         77.76         3.92 o                         
   7   0   8          6.77         15.87         4.94 o                         
   8   0   8        641.09        642.66        13.46 o                         
   9   0   8        264.95        322.41        13.32 o                         
   1   1   8        543.56        447.66         2.53 o                         
   2   1   8       5104.14       5263.97        24.23 o                         
   3   1   8       8740.30       8613.74        38.48 o                         
   4   1   8       8739.96       8975.61        40.87 o                         
   5   1   8       3841.76       3709.66        18.42 o                         
   6   1   8       5381.68       5192.69        27.40 o                         
   7   1   8        497.16        494.27         6.31 o                         
   8   1   8        656.03        622.60         9.59 o                         
   9   1   8        340.27        391.71         9.67 o                         
   0   2   8      17123.49      17459.51       105.11 o                         
   1   2   8       1701.73       1725.48         7.88 o                         
   2   2   8       3773.99       3917.53        17.70 o                         
   3   2   8        794.26        758.95         4.18 o                         
   4   2   8        690.09        694.24         4.41 o                         
   5   2   8        177.02        170.93         2.66 o                         
   6   2   8         23.22         18.89         2.75 o                         
   7   2   8        121.25        131.88         4.05 o                         
   8   2   8        138.44        148.85         6.27 o                         
   9   2   8         37.52         50.77         7.21 o                         
   1   3   8        253.38        299.45         1.98 o                         
   2   3   8       2373.71       2543.35        11.78 o                         
   3   3   8       1056.10       1056.86         5.45 o                         
   4   3   8        195.59        193.58         2.37 o                         
   5   3   8         20.38         23.86         1.90 o                         
   6   3   8        118.43        135.30         3.43 o                         
   7   3   8         70.25         64.53         3.98 o                         
   8   3   8         31.19         43.73         5.70 o                         
   9   3   8        129.15        168.14         8.08 o                         
   0   4   8       8596.63       8510.21        52.55 o                         
   1   4   8       4624.40       4489.55        20.09 o                         
   2   4   8       5107.85       5102.05        22.32 o                         
   3   4   8       2730.56       2669.83        13.04 o                         
   4   4   8       1353.80       1308.21         7.07 o                         
   5   4   8        606.00        564.90         4.63 o                         
   6   4   8          9.66         14.50         2.95 o                         
   7   4   8          1.13          8.22         4.02 o                         
   8   4   8        208.19        223.64         6.90 o                         
   1   5   8        257.39        235.74         2.15 o                         
   2   5   8       9548.21       9554.50        40.60 o                         
   3   5   8       3947.08       3844.66        18.22 o                         
   4   5   8       4908.49       4776.20        23.13 o                         
   5   5   8       3447.23       3414.34        17.68 o                         
   6   5   8       3392.11       3274.87        19.42 o                         
   7   5   8        449.15        461.26         7.24 o                         
   8   5   8        756.33        754.16        10.70 o                         
   0   6   8      39970.70      39211.35       235.40 o                         
   1   6   8       5208.72       5202.56        22.96 o                         
   2   6   8      10895.84      10902.38        48.31 o                         
   3   6   8       2033.21       2025.99        10.30 o                         
   4   6   8       1633.27       1620.82         9.25 o                         
   5   6   8        506.90        481.61         4.76 o                         
   6   6   8         54.13         54.51         3.36 o                         
   7   6   8        451.82        456.20         7.80 o                         
   8   6   8        386.65        414.82         8.75 o                         
   1   7   8       1551.93       1563.65         7.80 o                         
   2   7   8       5863.63       5795.59        26.63 o                         
   3   7   8        371.32        339.41         3.42 o                         
   4   7   8       3509.85       3475.59        18.54 o                         
   5   7   8       1310.82       1223.42         8.93 o                         
   6   7   8       1909.22       1874.43        12.57 o                         
   7   7   8        940.57        882.88        10.20 o                         
   8   7   8        638.30        609.49        10.62 o                         
   0   8   8       2934.62       2801.64        18.13 o                         
   1   8   8       1484.56       1509.30         7.75 o                         
   2   8   8       2265.06       2293.41        11.51 o                         
   3   8   8          2.80          0.88         1.70 o                         
   4   8   8        313.16        314.69         4.24 o                         
   5   8   8        305.83        298.56         4.81 o                         
   6   8   8         40.74         46.93         4.07 o                         
   7   8   8         31.31         30.61         5.53 o                         
   8   8   8          6.23          6.25         6.68 o                         
   1   9   8         45.23         48.21         1.77 o                         
   2   9   8        998.96        958.10         5.98 o                         
   3   9   8          2.55         -2.10         2.10 o                         
   4   9   8         91.51        110.48         3.26 o                         
   5   9   8        143.39        166.55         4.23 o                         
   6   9   8          1.91         -0.81         4.44 o                         
   7   9   8          1.40         22.18         6.06 o                         
   8   9   8         36.05         55.12         7.24 o                         
   0  10   8       6287.86       6159.93        41.67 o                         
   1  10   8        464.35        465.32         4.61 o                         
   2  10   8       1401.50       1345.00         7.92 o                         
   3  10   8        116.81        111.04         2.80 o                         
   4  10   8         96.04        114.74         3.75 o                         
   5  10   8        167.38        149.52         4.35 o                         
   6  10   8         18.66         18.32         4.90 o                         
   7  10   8        172.04        198.19         7.14 o                         
   1  11   8        681.01        634.90         5.14 o                         
   2  11   8       1009.26        950.23         6.68 o                         
   3  11   8        342.97        338.31         4.85 o                         
   4  11   8       2636.17       2588.37        16.20 o                         
   5  11   8        550.35        514.64         7.37 o                         
   6  11   8       1051.14       1031.49        11.74 o                         
   7  11   8        473.71        489.57        10.30 o                         
   0  12   8       3041.37       2997.42        23.36 o                         
   1  12   8       2458.01       2382.45        13.26 o                         
   2  12   8       4297.40       4194.42        24.06 o                         
   3  12   8        143.37        142.15         3.86 o                         
   4  12   8        849.21        836.44         8.37 o                         
   5  12   8         60.71         66.66         5.07 o                         
   6  12   8        102.36        118.28         6.64 o                         
   7  12   8         18.23         15.17         7.41 o                         
   1  13   8        145.32        143.54         3.71 o                         
   2  13   8         58.82         72.86         3.71 o                         
   3  13   8        692.22        643.52         7.41 o                         
   4  13   8       1658.63       1607.81        13.60 o                         
   5  13   8        195.12        192.17         6.98 o                         
   6  13   8        496.45        476.96        10.33 o                         
   0  14   8        169.30        210.41         6.39 o                         
   1  14   8        245.98        251.74         4.98 o                         
   2  14   8        242.23        272.25         5.46 o                         
   3  14   8        203.65        212.95         5.59 o                         
   4  14   8         98.45        104.26         5.82 o                         
   5  14   8         11.66         -6.41         6.41 o                         
   6  14   8          3.46          1.23         7.67 o                         
   1  15   8         78.96         73.14         4.42 o                         
   2  15   8         18.48         22.23         4.84 o                         
   3  15   8          0.34          3.07         5.50 o                         
   4  15   8        134.42        147.55         7.08 o                         
   5  15   8          2.26         -6.47         7.49 o                         
   0  16   8        115.24         99.43         7.77 o                         
   1  16   8        287.31        284.80         6.84 o                         
   2  16   8        616.21        620.56         9.84 o                         
   3  16   8          4.56          1.36         6.48 o                         
   4  16   8        124.16        143.11         7.57 o                         
   1  17   8         27.96         31.05         6.38 o                         
   2  17   8         87.20         96.88         6.86 o                         
   3  17   8        245.44        256.76         8.22 o                         
   0  18   8        677.03        772.38        18.13 o                         
   1  18   8        221.03        237.96         8.63 o                         
   2  18   8        317.71        354.42         9.28 o                         
   1   1   9        125.25        121.22         1.38 o                         
   2   1   9       1554.76       1526.89         7.44 o                         
   3   1   9        623.17        657.44         3.67 o                         
   4   1   9        115.31        148.62         2.51 o                         
   5   1   9        322.10        294.28         3.30 o                         
   6   1   9        791.21        866.70         7.28 o                         
   7   1   9          6.85         11.74         3.76 o                         
   8   1   9        140.10        211.15         6.82 o                         
   9   1   9        126.54        153.86         8.37 o                         
   0   2   9      11948.79      11646.46        69.55 o                         
   1   2   9         56.68         57.95         1.10 o                         
   2   2   9       1632.26       1648.49         7.90 o                         
   3   2   9        165.55        189.43         2.16 o                         
   4   2   9        789.50        813.15         4.85 o                         
   5   2   9         37.97         39.63         2.07 o                         
   6   2   9        280.30        281.63         4.38 o                         
   7   2   9        345.55        340.69         5.96 o                         
   8   2   9        229.34        229.82         7.11 o                         
   1   3   9        606.97        647.85         3.62 o                         
   2   3   9       2512.23       2426.58        11.18 o                         
   3   3   9        243.57        239.74         2.23 o                         
   4   3   9        953.00        907.86         5.39 o                         
   5   3   9         55.70         61.37         2.20 o                         
   6   3   9       1869.88       1747.38        11.23 o                         
   7   3   9          6.37          7.64         3.76 o                         
   8   3   9        568.72        565.00         9.74 o                         
   0   4   9       3402.26       3363.68        21.40 o                         
   1   4   9        499.84        501.96         3.02 o                         
   2   4   9       2619.01       2486.79        11.68 o                         
   3   4   9       1140.65       1140.05         6.27 o                         
   4   4   9        826.51        826.13         5.40 o                         
   5   4   9         14.58         17.22         2.14 o                         
   6   4   9        120.36        124.85         3.59 o                         
   7   4   9         78.44         69.94         4.25 o                         
   8   4   9          8.58         28.52         5.78 o                         
   1   5   9        332.75        320.22         2.48 o                         
   2   5   9          3.17         17.99         1.48 o                         
   3   5   9         14.19         17.33         1.37 o                         
   4   5   9       1389.89       1292.91         7.71 o                         
   5   5   9        911.58        863.50         6.27 o                         
   6   5   9        104.00        169.11         4.91 o                         
   7   5   9         81.27         82.91         4.80 o                         
   8   5   9        141.73        181.78         7.32 o                         
   0   6   9        375.57        437.78         6.27 o                         
   1   6   9         36.55         44.49         1.34 o                         
   2   6   9       1034.90       1059.78         5.84 o                         
   3   6   9         22.07         14.63         1.52 o                         
   4   6   9         61.40         70.39         2.38 o                         
   5   6   9         64.73         70.41         2.71 o                         
   6   6   9        128.62        151.36         4.13 o                         
   7   6   9         94.84        106.34         5.34 o                         
   8   6   9         49.99         84.01         6.84 o                         
   1   7   9        522.34        501.05         3.39 o                         
   2   7   9        222.08        247.62         2.82 o                         
   3   7   9         37.13         36.20         1.72 o                         
   4   7   9         74.27        120.44         3.54 o                         
   5   7   9        186.45        224.77         4.05 o                         
   6   7   9        115.98        196.20         5.04 o                         
   7   7   9          1.43         10.39         4.93 o                         
   8   7   9         82.77        120.10         7.29 o                         
   0   8   9        552.77        574.38         5.26 o                         
   1   8   9         75.95         79.97         1.83 o                         
   2   8   9        588.20        634.63         4.33 o                         
   3   8   9        516.96        535.65         4.31 o                         
   4   8   9        231.62        249.15         4.09 o                         
   5   8   9         84.06         85.62         3.39 o                         
   6   8   9         88.97         83.05         4.36 o                         
   7   8   9         96.25         90.09         6.09 o                         
   8   8   9          3.28         17.24         7.11 o                         
   1   9   9         34.70         28.45         1.83 o                         
   2   9   9          7.19          7.22         1.88 o                         
   3   9   9         40.30         49.74         2.40 o                         
   4   9   9       1116.73       1078.13         8.50 o                         
   5   9   9        158.94        162.24         4.15 o                         
   6   9   9        200.18        194.94         5.52 o                         
   7   9   9         87.62         81.92         6.22 o                         
   0  10   9        496.32        502.66         6.18 o                         
   1  10   9        410.25        404.46         3.89 o                         
   2  10   9       2442.25       2346.99        12.52 o                         
   3  10   9          0.46         -2.40         2.40 o                         
   4  10   9        496.25        465.32         6.04 o                         
   5  10   9         59.76         47.36         4.04 o                         
   6  10   9         19.13         16.76         4.94 o                         
   7  10   9          0.27          5.94         6.32 o                         
   1  11   9        217.55        214.02         3.55 o                         
   2  11   9         87.75         97.20         2.95 o                         
   3  11   9        158.20        163.58         3.64 o                         
   4  11   9        850.46        930.79         8.31 o                         
   5  11   9         60.53         75.57         4.90 o                         
   6  11   9        243.49        259.10         7.10 o                         
   7  11   9         32.28         46.32         7.01 o                         
   0  12   9       1039.11       1013.76        11.58 o                         
   1  12   9         19.72         19.35         2.86 o                         
   2  12   9        271.16        351.96         5.94 o                         
   3  12   9          7.37          9.38         3.47 o                         
   4  12   9         44.57         74.88         4.33 o                         
   5  12   9         41.52         43.94         5.23 o                         
   6  12   9          1.08         17.31         6.27 o                         
   1  13   9        118.05        103.96         3.72 o                         
   2  13   9        217.79        220.29         4.64 o                         
   3  13   9          0.08          0.79         3.95 o                         
   4  13   9         17.65         58.72         5.23 o                         
   5  13   9         15.66         14.65         6.07 o                         
   6  13   9         23.09         43.81         7.16 o                         
   0  14   9         13.74         14.71         5.28 o                         
   1  14   9        138.23        139.67         4.25 o                         
   2  14   9        221.97        224.92         5.19 o                         
   3  14   9         51.31         37.80         4.97 o                         
   4  14   9         80.61         71.07         5.86 o                         
   5  14   9         18.95          7.99         6.68 o                         
   1  15   9         21.61         24.87         4.41 o                         
   2  15   9         35.79         24.69         5.06 o                         
   3  15   9         20.44          6.95         5.67 o                         
   4  15   9        185.59        195.05         7.33 o                         
   5  15   9          9.20         -7.07         7.63 o                         
   0  16   9        810.07        759.78        13.48 o                         
   1  16   9         10.46         15.11         5.35 o                         
   2  16   9        247.22        251.84         7.15 o                         
   3  16   9         24.63          6.07         6.43 o                         
   4  16   9         94.92        104.79         7.97 o                         
   1  17   9         31.48         26.88         6.60 o                         
   2  17   9        180.01        203.74         7.63 o                         
   3  17   9          5.48          0.78         7.14 o                         
   0  18   9        233.73        305.16        12.67 o                         
   1  18   9          0.60          9.06         7.46 o                         
   2  18   9         45.27         70.30         7.68 o                         
   0   0  10      88024.59      83267.34      2117.91 o                         
   1   0  10        765.79        809.99         6.19 o                         
   2   0  10      16527.54      16898.71       102.10 o                         
   3   0  10        312.70        308.11         3.28 o                         
   4   0  10       3611.08       3572.03        23.35 o                         
   5   0  10         36.73         54.88         2.83 o                         
   6   0  10        940.20        948.42        10.73 o                         
   7   0  10        187.16        199.12         6.96 o                         
   8   0  10       1401.58       1351.21        19.93 o                         
   1   1  10        128.80        145.60         1.68 o                         
   2   1  10      15443.77      15422.65        65.92 o                         
   3   1  10          4.45          8.30         0.97 o                         
   4   1  10       4681.72       4680.04        21.85 o                         
   5   1  10         74.26         95.83         2.38 o                         
   6   1  10       5647.73       5361.97        28.65 o                         
   7   1  10          7.00         16.82         3.94 o                         
   8   1  10       1224.59       1229.50        12.94 o                         
   0   2  10      11514.66      11859.66        71.88 o                         
   1   2  10         81.46        106.51         1.39 o                         
   2   2  10      11217.40      11343.22        49.43 o                         
   3   2  10         38.09         56.12         1.42 o                         
   4   2  10       1102.69       1122.34         6.56 o                         
   5   2  10          6.59          3.09         1.95 o                         
   6   2  10         61.42         79.73         3.09 o                         
   7   2  10         21.56         27.70         4.06 o                         
   8   2  10         92.20        129.77         6.41 o                         
   1   3  10         28.82         32.11         1.05 o                         
   2   3  10       4062.84       4032.32        18.53 o                         
   3   3  10        166.28        169.36         2.19 o                         
   4   3  10       2632.29       2552.02        13.24 o                         
   5   3  10         95.90        106.83         2.48 o                         
   6   3  10         27.05         57.48         3.29 o                         
   7   3  10          0.22          4.91         4.22 o                         
   8   3  10         20.37         55.30         5.96 o                         
   0   4  10      29404.34      28564.86       169.50 o                         
   1   4  10        173.46        181.04         1.94 o                         
   2   4  10       1571.75       1639.04         7.92 o                         
   3   4  10          5.70          8.00         1.33 o                         
   4   4  10        511.17        504.15         4.06 o                         
   5   4  10         29.41         31.06         2.28 o                         
   6   4  10        716.69        687.61         6.58 o                         
   7   4  10         74.40         74.98         4.54 o                         
   8   4  10        548.10        541.10         9.89 o                         
   1   5  10         15.41         19.62         1.17 o                         
   2   5  10       6659.35       6583.50        29.56 o                         
   3   5  10          7.81         17.00         1.49 o                         
   4   5  10       5822.13       5781.50        28.15 o                         
   5   5  10          5.86          5.83         2.44 o                         
   6   5  10       4919.59       4676.14        26.58 o                         
   7   5  10         16.31         31.14         4.73 o                         
   8   5  10        883.90        865.88        11.64 o                         
   0   6  10      23135.58      23259.74       151.86 o                         
   1   6  10        212.00        253.44         2.46 o                         
   2   6  10      27599.22      27212.90       119.32 o                         
   3   6  10        169.29        165.40         2.51 o                         
   4   6  10       3298.82       3338.56        17.40 o                         
   5   6  10         20.57         24.81         2.91 o                         
   6   6  10        195.19        216.56         4.78 o                         
   7   6  10         74.18         75.02         5.26 o                         
   8   6  10        256.51        276.76         8.13 o                         
   1   7  10         10.06         13.50         1.47 o                         
   2   7  10        461.97        474.81         3.61 o                         
   3   7  10        141.44        150.99         2.63 o                         
   4   7  10      14464.15      14328.98        70.96 o                         
   5   7  10         19.20         15.88         2.98 o                         
   6   7  10       1969.49       1869.66        13.11 o                         
   7   7  10          0.06          1.46         5.01 o                         
   8   7  10        448.51        494.47        10.62 o                         
   0   8  10        527.20        529.35         5.63 o                         
   1   8  10          0.86         -1.47         1.47 o                         
   2   8  10       5611.96       5644.23        26.39 o                         
   3   8  10        179.17        161.82         2.82 o                         
   4   8  10        584.31        583.33         5.46 o                         
   5   8  10         13.75         15.52         3.41 o                         
   6   8  10        260.11        247.13         5.50 o                         
   7   8  10          0.29         -4.14         5.64 o                         
   8   8  10          1.21         13.92         7.27 o                         
   1   9  10        130.74        131.56         2.46 o                         
   2   9  10          0.14         -0.09         1.87 o                         
   3   9  10          6.41         -2.26         2.26 o                         
   4   9  10         28.19         56.30         3.11 o                         
   5   9  10         89.94         81.92         4.03 o                         
   6   9  10         93.40        100.51         5.23 o                         
   7   9  10          4.38         15.08         6.17 o                         
   0  10  10       2052.43       1983.68        15.64 o                         
   1  10  10         17.85         20.33         2.16 o                         
   2  10  10       5223.57       5114.92        25.96 o                         
   3  10  10         68.71         57.34         2.90 o                         
   4  10  10        698.67        748.98         7.33 o                         
   5  10  10         13.12          7.98         4.14 o                         
   6  10  10        105.76        108.26         5.47 o                         
   7  10  10         24.26         15.04         6.44 o                         
   1  11  10          8.87          2.21         2.50 o                         
   2  11  10        797.81        772.99         6.35 o                         
   3  11  10         13.16          7.68         3.08 o                         
   4  11  10       5700.64       5515.34        31.49 o                         
   5  11  10          1.86          7.06         4.61 o                         
   6  11  10        881.82        867.22        10.54 o                         
   7  11  10          2.68          8.39         7.06 o                         
   0  12  10       5351.01       5243.50        41.61 o                         
   1  12  10         21.25         13.50         2.95 o                         
   2  12  10       5412.28       5298.72        29.48 o                         
   3  12  10        120.00        111.69         4.17 o                         
   4  12  10        645.19        683.37         8.07 o                         
   5  12  10          2.59         -5.10         5.10 o                         
   6  12  10         36.57         62.71         6.55 o                         
   1  13  10         27.43         25.38         3.40 o                         
   2  13  10        983.66        956.98         8.69 o                         
   3  13  10          2.09          1.41         4.35 o                         
   4  13  10        757.99        741.47         9.51 o                         
   5  13  10         43.39         34.53         6.12 o                         
   6  13  10        550.89        572.41        11.11 o                         
   0  14  10        985.38       1010.05        12.42 o                         
   1  14  10         13.35          2.39         3.70 o                         
   2  14  10         21.78         27.67         4.47 o                         
   3  14  10          0.01         -4.81         4.81 o                         
   4  14  10         18.56          6.54         6.01 o                         
   5  14  10         10.27         -4.55         6.82 o                         
   1  15  10         37.03         22.27         4.68 o                         
   2  15  10          1.81          6.55         5.09 o                         
   3  15  10          1.43         -5.66         5.77 o                         
   4  15  10        186.27        172.22         7.45 o                         
   5  15  10         10.44         -7.64         7.64 o                         
   0  16  10        866.15        871.35        14.63 o                         
   1  16  10         17.57         19.79         5.76 o                         
   2  16  10        535.38        564.23         9.91 o                         
   3  16  10         16.72          4.94         6.60 o                         
   4  16  10         57.74         89.38         7.94 o                         
   1  17  10          0.00          7.39         6.52 o                         
   2  17  10        319.14        342.69         8.65 o                         
   3  17  10          0.56         -0.90         7.59 o                         
   0  18  10        945.89       1007.74        20.17 o                         
   1  18  10          9.78         -1.41         7.33 o                         
   1   1  11        120.67        139.88         1.76 o                         
   2   1  11       7544.84       7737.92        32.82 o                         
   3   1  11         29.58         31.24         1.17 o                         
   4   1  11        764.77        741.16         4.79 o                         
   5   1  11          1.28          8.74         2.20 o                         
   6   1  11       1171.52       1206.45         9.09 o                         
   7   1  11         27.97         40.15         4.20 o                         
   8   1  11        237.27        328.82         9.75 o                         
   0   2  11      51069.30      50160.64       344.33 o                         
   1   2  11        869.39        898.23         4.59 o                         
   2   2  11         26.58         38.15         1.33 o                         
   3   2  11        404.99        388.58         2.99 o                         
   4   2  11        156.79        134.79         2.52 o                         
   5   2  11        456.48        433.75         4.21 o                         
   6   2  11       1871.04       1754.87        11.46 o                         
   7   2  11          4.03          8.75         4.27 o                         
   8   2  11        505.83        472.37         9.29 o                         
   1   3  11          0.58          0.12         0.99 o                         
   2   3  11       4773.17       4812.05        21.84 o                         
   3   3  11        127.01        127.69         2.03 o                         
   4   3  11        133.19        152.87         2.62 o                         
   5   3  11        116.84         93.47         2.54 o                         
   6   3  11       2010.32       1863.33        12.03 o                         
   7   3  11        129.54        130.07         5.03 o                         
   8   3  11        514.61        496.23         9.52 o                         
   0   4  11        104.77        132.21         3.69 o                         
   1   4  11       1639.48       1625.44         7.80 o                         
   2   4  11       4963.55       4836.98        22.13 o                         
   3   4  11        876.66        828.95         4.94 o                         
   4   4  11       2053.91       1995.46        11.08 o                         
   5   4  11          5.67          6.52         2.36 o                         
   6   4  11         21.92         38.31         3.42 o                         
   7   4  11         24.58         35.79         4.74 o                         
   8   4  11          2.39         39.87         6.34 o                         
   1   5  11        195.60        201.29         2.16 o                         
   2   5  11       2258.36       2340.15        11.35 o                         
   3   5  11        228.47        246.66         2.80 o                         
   4   5  11       4527.00       4429.21        22.36 o                         
   5   5  11        258.06        259.68         4.19 o                         
   6   5  11          7.91         82.29         3.76 o                         
   7   5  11         18.21         25.62         4.87 o                         
   8   5  11         31.76         63.08         6.59 o                         
   0   6  11       2628.02       2861.91        18.76 o                         
   1   6  11          3.65          7.80         1.35 o                         
   2   6  11       1477.01       1533.11         8.01 o                         
   3   6  11        126.85        133.84         2.50 o                         
   4   6  11         43.39         80.23         2.70 o                         
   5   6  11         42.10         37.52         3.05 o                         
   6   6  11        466.48        474.11         6.58 o                         
   7   6  11          3.18          9.08         5.01 o                         
   8   6  11        156.24        175.13         7.77 o                         
   1   7  11         17.78         12.69         1.52 o                         
   2   7  11          2.28          7.45         1.77 o                         
   3   7  11          1.30         -1.89         1.89 o                         
   4   7  11         16.36        104.31         9.25 o                         
   5   7  11          3.10         -1.26         2.99 o                         
   6   7  11        122.69        152.20         4.55 o                         
   7   7  11         17.05         23.58         5.73 o                         
   8   7  11         39.15         54.57         7.52 o                         
   0   8  11        806.33        763.63         6.83 o                         
   1   8  11        451.84        444.90         3.63 o                         
   2   8  11       2718.75       2631.76        13.46 o                         
   3   8  11        540.21        473.05         4.31 o                         
   4   8  11        970.20        942.53         7.47 o                         
   5   8  11          6.67          2.85         3.41 o                         
   6   8  11         62.72         70.62         4.79 o                         
   7   8  11         31.21         35.30         6.20 o                         
   1   9  11         42.34         27.71         2.03 o                         
   2   9  11        652.02        618.35         4.87 o                         
   3   9  11        241.09        216.44         3.80 o                         
   4   9  11       2703.96       2557.45        15.32 o                         
   5   9  11        176.39        161.87         4.55 o                         
   6   9  11         62.59         56.47         5.08 o                         
   7   9  11         18.26          7.54         6.42 o                         
   0  10  11        792.85        723.36         7.96 o                         
   1  10  11        202.83        187.14         3.33 o                         
   2  10  11       1807.13       1807.96        10.47 o                         
   3  10  11        332.19        309.89         4.75 o                         
   4  10  11        206.71        237.27         5.09 o                         
   5  10  11         16.48         18.20         4.44 o                         
   6  10  11          7.36         18.53         5.46 o                         
   7  10  11          0.09         -6.11         6.57 o                         
   1  11  11         47.76         41.25         2.89 o                         
   2  11  11        911.99        891.15         7.44 o                         
   3  11  11         29.40         25.85         3.28 o                         
   4  11  11        101.56        214.68         9.77 o                         
   5  11  11         24.90         35.68         4.91 o                         
   6  11  11        234.37        263.10         7.04 o                         
   7  11  11         22.90         25.88         7.39 o                         
   0  12  11       2616.36       2611.49        21.82 o                         
   1  12  11         15.49         16.81         3.06 o                         
   2  12  11         12.83         70.16         3.63 o                         
   3  12  11         49.44         51.45         4.03 o                         
   4  12  11          1.89         22.36         4.63 o                         
   5  12  11          2.47         -5.33         5.33 o                         
   6  12  11         39.95         49.93         6.47 o                         
   1  13  11         13.59          4.01         3.44 o                         
   2  13  11        275.65        311.38         5.67 o                         
   3  13  11          3.60         -4.40         4.40 o                         
   4  13  11        111.99        131.31         6.07 o                         
   5  13  11          5.97         -6.08         6.14 o                         
   6  13  11         65.97         96.29         7.84 o                         
   0  14  11        175.44        200.75         6.37 o                         
   1  14  11         49.61         50.27         4.00 o                         
   2  14  11        111.00        120.19         5.03 o                         
   3  14  11         32.96         29.00         5.20 o                         
   4  14  11         19.55          1.69         6.26 o                         
   5  14  11         19.57         12.01         6.89 o                         
   1  15  11         24.29         15.78         4.85 o                         
   2  15  11        272.31        292.56         6.92 o                         
   3  15  11          1.64         -5.93         5.93 o                         
   4  15  11         16.99         18.60         6.77 o                         
   5  15  11          3.31         -6.88         7.78 o                         
   0  16  11        889.33        974.86        17.07 o                         
   1  16  11         56.27         50.73         6.30 o                         
   2  16  11         88.20         95.76         6.66 o                         
   3  16  11          0.73          2.11         7.02 o                         
   4  16  11         96.00         82.45         8.08 o                         
   1  17  11          4.85         11.67         6.60 o                         
   2  17  11         63.88        103.07         7.27 o                         
   3  17  11          8.67         16.90         7.83 o                         
   0  18  11         28.74         71.41        11.73 o                         
   1  18  11          0.93          9.75         7.43 o                         
   0   0  12      62018.79      59551.16       505.22 o                         
   1   0  12      27231.06      27331.76       164.44 o                         
   2   0  12       1883.48       1839.36        12.39 o                         
   3   0  12        562.00        547.44         5.18 o                         
   4   0  12        745.67        742.30         6.80 o                         
   5   0  12        349.67        326.42         6.14 o                         
   6   0  12        590.52        632.72         9.05 o                         
   7   0  12        100.64        141.38         6.87 o                         
   8   0  12       1390.68       1318.00        19.10 o                         
   1   1  12       4024.60       4164.57        18.08 o                         
   2   1  12       9961.29       9875.01        42.34 o                         
   3   1  12       3929.31       4000.33        18.27 o                         
   4   1  12       1007.29        950.04         5.92 o                         
   5   1  12       2541.17       2515.00        14.80 o                         
   6   1  12       4127.10       3994.75        22.83 o                         
   7   1  12       1170.55       1146.92        10.35 o                         
   8   1  12        582.22        637.05        10.41 o                         
   0   2  12       2020.65       2054.03        14.60 o                         
   1   2  12       1331.61       1337.09         6.62 o                         
   2   2  12       3944.02       3913.53        18.23 o                         
   3   2  12       1701.11       1721.08         8.65 o                         
   4   2  12        592.70        576.27         4.54 o                         
   5   2  12         46.87         44.22         2.48 o                         
   6   2  12         74.11         95.56         3.78 o                         
   7   2  12         52.57         68.78         4.59 o                         
   8   2  12         41.63         68.88         6.46 o                         
   1   3  12       1132.79       1168.90         5.80 o                         
   2   3  12       2353.50       2365.75        11.85 o                         
   3   3  12         61.38         75.13         1.86 o                         
   4   3  12       2842.06       2654.96        13.63 o                         
   5   3  12         12.92         11.48         2.42 o                         
   6   3  12        354.17        379.37         5.84 o                         
   7   3  12         68.54         80.09         4.79 o                         
   8   3  12         10.94         26.13         6.28 o                         
   0   4  12      19317.29      18906.57       111.24 o                         
   1   4  12       6149.33       6277.50        28.23 o                         
   2   4  12         13.21         30.89         1.38 o                         
   3   4  12        102.92        114.12         2.16 o                         
   4   4  12        128.50        149.15         2.81 o                         
   5   4  12         85.31         86.37         2.83 o                         
   6   4  12        428.24        430.44         6.15 o                         
   7   4  12         35.99         33.74         4.84 o                         
   8   4  12        630.04        601.07        10.42 o                         
   1   5  12        699.87        684.35         4.19 o                         
   2   5  12       4051.25       3998.42        19.05 o                         
   3   5  12       2758.18       2769.98        14.22 o                         
   4   5  12       2786.60       2761.60        14.94 o                         
   5   5  12       2510.03       2459.52        14.94 o                         
   6   5  12       2547.22       2488.09        16.19 o                         
   7   5  12        589.39        605.65         8.74 o                         
   8   5  12        378.65        424.72         9.78 o                         
   0   6  12       4840.54       4839.53        32.28 o                         
   1   6  12       3382.15       3394.54        16.07 o                         
   2   6  12      11801.57      11816.71        54.98 o                         
   3   6  12       5454.19       5305.71        27.02 o                         
   4   6  12       1540.01       1585.17         9.68 o                         
   5   6  12         35.24         44.86         3.13 o                         
   6   6  12        354.61        362.62         6.34 o                         
   7   6  12        156.79        183.54         6.34 o                         
   8   6  12         87.91        108.72         7.39 o                         
   1   7  12         28.67         22.73         1.68 o                         
   2   7  12         32.79         43.96         1.92 o                         
   3   7  12       1046.68       1011.18         6.47 o                         
   4   7  12       8693.59       8378.40        43.91 o                         
   5   7  12       1886.32       1778.95        11.72 o                         
   6   7  12        479.14        462.94         7.06 o                         
   7   7  12        234.50        260.40         7.20 o                         
   8   7  12        243.34        250.98         9.12 o                         
   0   8  12        340.85        323.66         4.77 o                         
   1   8  12        964.58        930.56         5.95 o                         
   2   8  12       2999.71       2982.78        15.30 o                         
   3   8  12        196.89        200.05         3.48 o                         
   4   8  12        145.55        163.41         3.99 o                         
   5   8  12         20.08         23.21         3.77 o                         
   6   8  12        156.68        166.31         5.43 o                         
   7   8  12          2.03         -6.33         6.33 o                         
   1   9  12        336.65        320.81         3.80 o                         
   2   9  12         17.90         13.88         2.22 o                         
   3   9  12         16.48         16.75         2.77 o                         
   4   9  12        144.22        183.21         4.31 o                         
   5   9  12         99.67         96.07         4.36 o                         
   6   9  12          3.68          4.30         4.95 o                         
   7   9  12         13.85         -2.39         6.53 o                         
   0  10  12         54.69         52.60         3.68 o                         
   1  10  12        130.33        140.30         3.13 o                         
   2  10  12       2782.65       2757.26        15.21 o                         
   3  10  12       1336.38       1187.21         8.48 o                         
   4  10  12        170.52        195.97         4.96 o                         
   5  10  12         26.66         34.65         4.65 o                         
   6  10  12        233.46        245.64         6.86 o                         
   7  10  12         22.95         31.25         7.04 o                         
   1  11  12          0.83          8.34         2.90 o                         
   2  11  12        142.34        164.53         4.10 o                         
   3  11  12        593.15        550.59         6.39 o                         
   4  11  12       3288.70       3208.76        20.08 o                         
   5  11  12        833.68        786.55         9.43 o                         
   6  11  12        298.05        320.31         7.41 o                         
   0  12  12       2858.01       2792.44        23.47 o                         
   1  12  12       2148.21       2131.32        13.26 o                         
   2  12  12       2111.41       2018.51        13.04 o                         
   3  12  12        224.13        216.34         5.12 o                         
   4  12  12        211.11        220.57         6.13 o                         
   5  12  12         48.37         62.27         6.14 o                         
   6  12  12         25.79         42.76         6.63 o                         
   1  13  12        612.45        618.93         6.71 o                         
   2  13  12        722.19        663.89         7.21 o                         
   3  13  12        348.20        346.40         6.88 o                         
   4  13  12        202.57        206.52         6.81 o                         
   5  13  12        152.99        169.05         7.12 o                         
   6  13  12        438.83        416.68        10.05 o                         
   0  14  12        912.03        870.39        11.08 o                         
   1  14  12        392.56        385.69         6.85 o                         
   2  14  12          2.00          0.17         4.72 o                         
   3  14  12          2.47         -5.48         5.48 o                         
   4  14  12         57.07         50.54         6.80 o                         
   5  14  12         50.04         38.18         7.29 o                         
   1  15  12          1.48          1.29         4.88 o                         
   2  15  12          0.48         -5.32         5.32 o                         
   3  15  12          5.70         -3.69         6.12 o                         
   4  15  12        110.34        120.65         7.37 o                         
   0  16  12        410.65        447.64        12.52 o                         
   1  16  12        285.43        284.81         7.63 o                         
   2  16  12        140.82        125.66         7.13 o                         
   3  16  12          0.30         -5.93         7.05 o                         
   1  17  12        148.59        164.01         7.77 o                         
   2  17  12        212.05        231.38         8.39 o                         
   1   1  13       1123.95       1137.45         5.78 o                         
   2   1  13       1092.17       1102.89         5.86 o                         
   3   1  13          6.41         23.34         1.60 o                         
   4   1  13        389.82        373.62         3.61 o                         
   5   1  13         42.84         81.61         3.09 o                         
   6   1  13        472.33        487.55         6.32 o                         
   7   1  13        196.13        245.47         6.07 o                         
   8   1  13          8.27         39.89         6.28 o                         
   0   2  13       4957.25       5059.95        31.52 o                         
   1   2  13       2443.37       2332.71        10.67 o                         
   2   2  13         44.49         44.08         1.56 o                         
   3   2  13         13.77         20.02         1.56 o                         
   4   2  13        868.43        794.80         5.63 o                         
   5   2  13        424.81        427.63         4.88 o                         
   6   2  13        451.77        468.27         6.28 o                         
   7   2  13         85.59        117.08         5.08 o                         
   8   2  13        284.11        286.05         7.93 o                         
   1   3  13        135.13        112.59         1.75 o                         
   2   3  13        430.92        454.59         3.44 o                         
   3   3  13        540.08        519.33         3.89 o                         
   4   3  13         28.64         20.47         2.02 o                         
   5   3  13        622.04        561.90         5.44 o                         
   6   3  13        564.80        515.70         6.81 o                         
   7   3  13        360.37        354.85         7.02 o                         
   8   3  13         96.78        108.61         7.08 o                         
   0   4  13        806.37        837.89         6.68 o                         
   1   4  13       1347.21       1357.02         7.11 o                         
   2   4  13       2785.79       2648.51        13.38 o                         
   3   4  13       3649.96       3504.51        17.94 o                         
   4   4  13         44.44         37.31         2.29 o                         
   5   4  13         52.56         66.82         3.06 o                         
   6   4  13          0.42          6.35         3.73 o                         
   7   4  13         13.67          7.38         4.94 o                         
   8   4  13         26.00         61.59         6.94 o                         
   1   5  13        496.84        500.80         3.62 o                         
   2   5  13        343.98        332.34         3.11 o                         
   3   5  13        793.24        775.49         5.42 o                         
   4   5  13       2199.34       2147.21        12.06 o                         
   5   5  13       1504.63       1459.09         9.89 o                         
   6   5  13         60.39         79.96         4.26 o                         
   7   5  13         62.24        100.15         5.68 o                         
   8   5  13         67.41         88.46         7.13 o                         
   0   6  13        930.54        988.96         8.19 o                         
   1   6  13        343.60        359.24         3.21 o                         
   2   6  13        722.05        746.02         4.95 o                         
   3   6  13        345.19        385.24         4.12 o                         
   4   6  13          1.99          0.95         2.54 o                         
   5   6  13          1.63         10.27         3.20 o                         
   6   6  13        189.59        211.30         5.16 o                         
   7   6  13         29.64         41.34         5.69 o                         
   8   6  13         71.41         83.96         7.81 o                         
   1   7  13        428.51        399.94         4.11 o                         
   2   7  13         10.36         15.06         1.88 o                         
   3   7  13          7.25         21.12         2.45 o                         
   4   7  13          3.67         36.39         3.06 o                         
   5   7  13        215.49        266.18         5.06 o                         
   6   7  13         21.17         26.26         4.61 o                         
   7   7  13          4.51         34.16         6.49 o                         
   0   8  13         77.78         97.06         3.27 o                         
   1   8  13        149.32        184.07         2.93 o                         
   2   8  13       1341.94       1285.59         7.62 o                         
   3   8  13       2226.53       2159.18        12.54 o                         
   4   8  13         11.85         12.40         3.27 o                         
   5   8  13          2.58          4.23         3.78 o                         
   6   8  13          3.93          6.74         5.15 o                         
   7   8  13          8.08         -0.44         6.59 o                         
   1   9  13         12.35          0.12         2.19 o                         
   2   9  13         10.55          6.57         2.36 o                         
   3   9  13        444.19        435.46         5.50 o                         
   4   9  13       1106.62       1064.01         8.95 o                         
   5   9  13        731.38        673.63         7.88 o                         
   6   9  13         11.89          2.30         5.21 o                         
   7   9  13        174.88        184.39         7.79 o                         
   0  10  13         19.52          7.68         3.60 o                         
   1  10  13       1855.84       1800.72        11.02 o                         
   2  10  13        867.71        902.83         7.23 o                         
   3  10  13        154.27        158.32         4.13 o                         
   4  10  13        134.73        137.82         4.68 o                         
   5  10  13        152.50        156.03         5.33 o                         
   6  10  13         15.08         15.29         5.75 o                         
   7  10  13          0.16          3.32         7.05 o                         
   1  11  13        832.12        810.57         6.84 o                         
   2  11  13         50.81         49.36         3.46 o                         
   3  11  13        145.46        142.26         4.31 o                         
   4  11  13         55.30        103.89         4.92 o                         
   5  11  13          6.98         40.54         5.35 o                         
   6  11  13        118.86        109.27         6.48 o                         
   0  12  13        271.92        290.12         7.28 o                         
   1  12  13        334.88        373.32         5.72 o                         
   2  12  13         36.93         43.81         3.74 o                         
   3  12  13         61.41         73.41         4.66 o                         
   4  12  13          8.89         11.73         5.13 o                         
   5  12  13         47.57         47.07         6.10 o                         
   6  12  13          0.21          6.06         6.88 o                         
   1  13  13          3.92         25.39         3.72 o                         
   2  13  13         37.00         48.06         4.09 o                         
   3  13  13          1.22          9.75         4.99 o                         
   4  13  13         53.82         44.31         6.40 o                         
   5  13  13          1.08         10.68         6.72 o                         
   0  14  13         13.98         18.21         5.70 o                         
   1  14  13        254.06        272.00         5.61 o                         
   2  14  13         76.87         80.05         5.18 o                         
   3  14  13         29.91         32.69         5.85 o                         
   4  14  13         55.15         45.80         6.77 o                         
   5  14  13        101.70         90.88         7.72 o                         
   1  15  13        200.16        199.55         6.05 o                         
   2  15  13         14.33         -4.31         5.75 o                         
   3  15  13         18.50         -1.49         6.45 o                         
   4  15  13          3.96         -7.06         7.06 o                         
   0  16  13        233.21        238.13        10.45 o                         
   1  16  13        198.88        200.10         7.23 o                         
   2  16  13          8.42         11.09         6.54 o                         
   3  16  13         50.07         44.21         7.43 o                         
   1  17  13          5.99         28.73         7.07 o                         
   2  17  13         45.58         44.86         7.61 o                         
   0   0  14       4382.89       4799.78        42.51 o                         
   1   0  14      31402.32      30868.43       183.31 o                         
   2   0  14        392.96        374.02         4.31 o                         
   3   0  14      10844.85      10652.29        68.17 o                         
   4   0  14        884.51        783.26         8.14 o                         
   5   0  14        428.95        435.26         8.02 o                         
   6   0  14          4.10          7.76         4.90 o                         
   7   0  14        192.80        209.77         8.44 o                         
   8   0  14        393.31        405.81        12.59 o                         
   1   1  14       1303.97       1403.10         7.10 o                         
   2   1  14        558.89        550.40         3.73 o                         
   3   1  14       8437.83       8504.83        39.38 o                         
   4   1  14        328.60        298.11         3.51 o                         
   5   1  14       5304.75       5092.08        30.55 o                         
   6   1  14        910.70        849.62         7.94 o                         
   7   1  14       1436.24       1384.62        12.30 o                         
   8   1  14          6.29         16.64         6.49 o                         
   0   2  14        527.71        557.07         5.10 o                         
   1   2  14       5424.03       5409.35        23.84 o                         
   2   2  14        204.96        194.52         2.46 o                         
   3   2  14       2893.61       2864.72        14.16 o                         
   4   2  14          0.24         -1.99         2.13 o                         
   5   2  14         18.02         23.30         3.31 o                         
   6   2  14          0.61          5.16         3.67 o                         
   7   2  14         38.30         46.19         5.11 o                         
   8   2  14          0.21         20.24         6.49 o                         
   1   3  14        587.95        569.76         3.71 o                         
   2   3  14          8.50          9.26         1.47 o                         
   3   3  14        216.80        199.66         2.80 o                         
   4   3  14          0.09         -2.07         2.07 o                         
   5   3  14          5.80         14.97         2.99 o                         
   6   3  14        455.90        430.17         6.51 o                         
   7   3  14          2.97         14.16         4.76 o                         
   8   3  14         49.21         53.25         6.88 o                         
   0   4  14       1378.86       1406.69        10.19 o                         
   1   4  14       7980.81       7988.73        36.33 o                         
   2   4  14         83.52         83.83         1.97 o                         
   3   4  14       2761.62       2703.13        14.09 o                         
   4   4  14        336.82        286.08         3.83 o                         
   5   4  14         57.74         57.11         3.37 o                         
   6   4  14          0.06          6.87         3.92 o                         
   7   4  14         44.13         52.30         5.27 o                         
   8   4  14        203.44        222.60         8.04 o                         
   1   5  14         93.25        106.15         2.11 o                         
   2   5  14        748.64        741.60         5.04 o                         
   3   5  14       5398.65       5285.80        25.30 o                         
   4   5  14        185.59        161.13         3.20 o                         
   5   5  14       5129.08       4863.26        26.48 o                         
   6   5  14        264.34        262.69         5.43 o                         
   7   5  14        972.82        977.08        11.15 o                         
   8   5  14         62.81         86.55         7.44 o                         
   0   6  14       1229.03       1227.05         9.37 o                         
   1   6  14      13355.67      13407.74        61.84 o                         
   2   6  14        714.02        634.69         4.55 o                         
   3   6  14       7716.51       7579.51        37.29 o                         
   4   6  14         11.98         11.75         2.70 o                         
   5   6  14         75.26        100.26         3.66 o                         
   6   6  14          1.74          3.28         4.45 o                         
   7   6  14        105.42        100.09         6.48 o                         
   1   7  14        157.22        167.95         2.84 o                         
   2   7  14        104.29        100.52         2.42 o                         
   3   7  14       2842.18       2810.68        15.36 o                         
   4   7  14        373.52        335.34         5.26 o                         
   5   7  14       2585.94       2441.43        15.29 o                         
   6   7  14         21.43         24.67         4.92 o                         
   7   7  14        806.90        812.13        11.80 o                         
   0   8  14         18.81         21.27         2.87 o                         
   1   8  14       1700.64       1716.53         9.48 o                         
   2   8  14        142.02        141.36         2.90 o                         
   3   8  14        245.38        248.24         4.18 o                         
   4   8  14          4.45         -1.08         3.35 o                         
   5   8  14        147.18        159.31         4.66 o                         
   6   8  14         19.07         14.73         5.54 o                         
   7   8  14         15.69         21.55         6.98 o                         
   1   9  14        334.28        326.18         4.13 o                         
   2   9  14        173.79        180.68         3.31 o                         
   3   9  14         23.85         24.25         3.25 o                         
   4   9  14          5.05          4.24         3.62 o                         
   5   9  14        175.29        189.53         5.36 o                         
   6   9  14         12.75          7.81         6.18 o                         
   7   9  14         14.43         34.63         7.35 o                         
   0  10  14        119.76        123.19         4.46 o                         
   1  10  14       1715.42       1679.59        10.46 o                         
   2  10  14        185.20        165.16         3.85 o                         
   3  10  14       1341.71       1256.97         9.53 o                         
   4  10  14         40.22         42.24         4.28 o                         
   5  10  14         19.00         39.74         4.91 o                         
   6  10  14          1.96         -5.96         5.96 o                         
   1  11  14        515.70        544.93         6.11 o                         
   2  11  14          0.49         -3.35         3.35 o                         
   3  11  14       1481.54       1391.93        10.59 o                         
   4  11  14        333.58        324.13         6.67 o                         
   5  11  14        977.57        917.07        11.06 o                         
   6  11  14          1.40         -2.69         6.70 o                         
   0  12  14          6.33          2.69         4.87 o                         
   1  12  14       4375.22       4364.37        24.70 o                         
   2  12  14        244.79        241.50         5.03 o                         
   3  12  14        539.87        547.15         7.61 o                         
   4  12  14         91.60        106.86         5.79 o                         
   5  12  14        233.42        263.36         7.38 o                         
   6  12  14         37.34         46.86         7.79 o                         
   1  13  14        529.11        538.71         7.10 o                         
   2  13  14          0.74         -4.10         4.10 o                         
   3  13  14        610.78        606.70         9.62 o                         
   4  13  14         81.32         76.23         6.51 o                         
   5  13  14        369.83        388.75         9.18 o                         
   0  14  14         74.84         77.46         6.69 o                         
   1  14  14        304.34        337.16         6.25 o                         
   2  14  14          0.14         -5.30         5.30 o                         
   3  14  14         63.94         53.25         6.61 o                         
   4  14  14         21.14          0.56         6.81 o                         
   5  14  14          2.73         -5.47         7.45 o                         
   1  15  14         93.87        111.31         5.98 o                         
   2  15  14         30.74         20.78         6.16 o                         
   3  15  14          4.58         -5.42         6.82 o                         
   4  15  14         40.32         31.40         7.51 o                         
   0  16  14          0.26         -8.52         8.98 o                         
   1  16  14        665.65        682.03        11.01 o                         
   2  16  14         39.87         22.97         6.87 o                         
   3  16  14         20.56         34.88         7.76 o                         
   1  17  14        112.47        139.17         8.07 o                         
   1   1  15        433.35        429.87         3.26 o                         
   2   1  15        716.14        721.32         4.66 o                         
   3   1  15        152.71        200.52         3.41 o                         
   4   1  15        106.29        119.56         2.75 o                         
   5   1  15        764.13        866.85         7.74 o                         
   6   1  15         85.39         94.21         4.10 o                         
   7   1  15         14.86         44.37         5.21 o                         
   8   1  15         64.79         69.35         6.82 o                         
   0   2  15        672.24        714.40         6.45 o                         
   1   2  15        787.05        822.04         4.88 o                         
   2   2  15        744.26        766.83         4.93 o                         
   3   2  15       2982.07       2926.66        15.06 o                         
   4   2  15         18.25         18.13         2.44 o                         
   5   2  15          7.85         11.10         3.28 o                         
   6   2  15         31.44         25.64         4.01 o                         
   7   2  15          2.43          6.30         5.19 o                         
   8   2  15         25.92         37.91         6.94 o                         
   1   3  15          4.08          2.19         1.43 o                         
   2   3  15          0.03         -1.61         1.61 o                         
   3   3  15        956.07        924.28         6.10 o                         
   4   3  15        148.46        157.69         3.17 o                         
   5   3  15       1468.22       1363.88         9.76 o                         
   6   3  15          0.05          2.81         4.00 o                         
   7   3  15        243.12        248.02         6.74 o                         
   8   3  15         19.74         21.26         7.02 o                         
   0   4  15         90.15        104.47         2.85 o                         
   1   4  15       2842.04       2855.69        13.73 o                         
   2   4  15        125.64        132.36         2.51 o                         
   3   4  15        897.65        894.75         5.79 o                         
   4   4  15        161.24        173.22         3.24 o                         
   5   4  15        215.86        204.61         4.38 o                         
   6   4  15          5.24          9.37         4.09 o                         
   7   4  15          0.42         14.46         5.57 o                         
   8   4  15          0.04          1.73         7.03 o                         
   1   5  15       1533.85       1506.29         8.06 o                         
   2   5  15        574.01        552.90         4.44 o                         
   3   5  15        349.37        370.86         4.18 o                         
   4   5  15         16.56         12.78         2.52 o                         
   5   5  15         63.98        116.83         3.89 o                         
   6   5  15        114.78        121.41         5.03 o                         
   7   5  15        449.50        501.54         9.68 o                         
   0   6  15         92.29         89.25         3.10 o                         
   1   6  15        893.13        936.70         6.10 o                         
   2   6  15        170.84        179.82         2.94 o                         
   3   6  15        304.27        356.02         4.26 o                         
   4   6  15          9.89          5.60         3.07 o                         
   5   6  15        188.49        215.61         4.59 o                         
   6   6  15          2.50          1.08         4.80 o                         
   7   6  15          6.73         32.27         6.32 o                         
   1   7  15         89.65        124.80         2.84 o                         
   2   7  15        215.45        236.67         3.49 o                         
   3   7  15         71.22         97.60         2.99 o                         
   4   7  15         45.53         49.66         3.31 o                         
   5   7  15         66.61         90.23         4.05 o                         
   6   7  15         30.79         36.87         5.39 o                         
   7   7  15          1.77         64.63         6.96 o                         
   0   8  15         73.35         92.56         3.73 o                         
   1   8  15        847.55        860.34         6.78 o                         
   2   8  15         18.27          9.93         2.46 o                         
   3   8  15        192.04        176.67         4.13 o                         
   4   8  15        174.24        182.48         4.44 o                         
   5   8  15         98.66         94.49         4.68 o                         
   6   8  15          0.08         -5.92         5.92 o                         
   7   8  15          4.74         15.68         7.25 o                         
   1   9  15        625.33        622.78         5.47 o                         
   2   9  15          8.61          1.94         2.79 o                         
   3   9  15        191.59        183.11         4.25 o                         
   4   9  15         30.92         19.67         3.89 o                         
   5   9  15        203.11        209.77         5.61 o                         
   6   9  15         23.02         11.42         6.14 o                         
   7   9  15        496.96        504.54        11.54 o                         
   0  10  15         64.39         50.56         4.58 o                         
   1  10  15       1651.05       1624.07        10.76 o                         
   2  10  15         10.27          4.75         3.22 o                         
   3  10  15         57.78         45.73         3.75 o                         
   4  10  15          3.15         -4.30         4.30 o                         
   5  10  15        363.33        386.98         7.52 o                         
   6  10  15         46.46         63.14         6.81 o                         
   1  11  15        111.21        151.11         3.95 o                         
   2  11  15        142.47        165.04         4.47 o                         
   3  11  15        109.32        118.72         4.65 o                         
   4  11  15          3.03         -2.13         4.82 o                         
   5  11  15        220.12        247.58         7.05 o                         
   6  11  15         17.47         16.13         7.01 o                         
   0  12  15          7.78         18.13         5.13 o                         
   1  12  15        100.19        167.74         4.50 o                         
   2  12  15         14.36          6.57         4.01 o                         
   3  12  15        194.58        224.44         5.81 o                         
   4  12  15         32.68         42.47         5.80 o                         
   5  12  15          0.83         15.47         6.29 o                         
   1  13  15         63.62         96.01         4.59 o                         
   2  13  15         38.78         18.14         4.81 o                         
   3  13  15         30.66         50.49         5.69 o                         
   4  13  15         56.66         58.43         6.65 o                         
   5  13  15         11.13         39.28         7.18 o                         
   0  14  15        114.30        100.08         7.35 o                         
   1  14  15        101.00        117.06         5.08 o                         
   2  14  15          1.21         -5.29         5.29 o                         
   3  14  15          4.98         -2.05         6.40 o                         
   4  14  15         13.53          1.04         7.01 o                         
   1  15  15          7.97          1.54         5.59 o                         
   2  15  15         16.74          0.50         6.23 o                         
   3  15  15         41.93         29.81         7.17 o                         
   4  15  15          0.26         -7.53         7.53 o                         
   0  16  15          2.31         -9.51         9.51 o                         
   1  16  15        179.48        203.92         7.89 o                         
   2  16  15         19.20         14.75         7.15 o                         
   3  16  15        226.74        249.63         9.30 o                         
   1  17  15          1.34         18.04         8.19 o                         
   0   0  16       2028.42       2034.75        18.90 o                         
   1   0  16       8460.27       8244.11        52.26 o                         
   2   0  16        565.96        580.88         5.97 o                         
   3   0  16      14272.40      14157.02        96.50 o                         
   4   0  16          8.42         10.98         3.41 o                         
   5   0  16        132.05        127.32         5.78 o                         
   6   0  16          7.34         17.07         5.63 o                         
   7   0  16        226.65        256.58        10.42 o                         
   8   0  16          0.29          2.50         9.75 o                         
   1   1  16         63.46         92.48         1.87 o                         
   2   1  16        310.94        282.21         3.01 o                         
   3   1  16       4168.45       3951.64        19.10 o                         
   4   1  16        504.98        527.12         5.11 o                         
   5   1  16       5359.78       5192.56        29.65 o                         
   6   1  16        198.47        226.00         5.22 o                         
   7   1  16        446.10        444.53         8.83 o                         
   8   1  16        112.18        117.53         7.44 o                         
   0   2  16        623.75        623.39         5.77 o                         
   1   2  16       4397.30       4348.27        19.92 o                         
   2   2  16        241.70        243.47         3.18 o                         
   3   2  16        502.12        536.83         4.59 o                         
   4   2  16        143.79        155.28         3.19 o                         
   5   2  16        122.24        132.43         4.04 o                         
   6   2  16          6.97          6.12         3.98 o                         
   7   2  16         28.52         28.19         5.64 o                         
   8   2  16         25.89         35.40         7.36 o                         
   1   3  16       2871.77       2775.10        13.21 o                         
   2   3  16        156.28        149.11         2.61 o                         
   3   3  16          2.76         14.78         2.15 o                         
   4   3  16          0.06         -2.40         2.40 o                         
   5   3  16        467.17        490.25         6.03 o                         
   6   3  16         59.33         49.19         4.45 o                         
   7   3  16        184.30        187.27         6.31 o                         
   8   3  16          9.96         16.64         7.33 o                         
   0   4  16         41.27         39.80         2.59 o                         
   1   4  16        903.32        889.52         5.59 o                         
   2   4  16        121.54        129.02         2.56 o                         
   3   4  16       5300.23       5127.12        24.95 o                         
   4   4  16          0.57         -2.57         2.57 o                         
   5   4  16        233.42        225.76         4.97 o                         
   6   4  16          0.38         -0.20         4.54 o                         
   7   4  16         39.73         41.66         5.78 o                         
   1   5  16        309.00        329.93         3.53 o                         
   2   5  16        253.98        234.75         3.36 o                         
   3   5  16       4039.47       4019.18        20.17 o                         
   4   5  16        544.05        537.87         5.68 o                         
   5   5  16       3048.74       2981.45        18.91 o                         
   6   5  16        218.91        251.06         6.15 o                         
   7   5  16        469.44        543.24        10.00 o                         
   0   6  16       1585.84       1558.12        12.28 o                         
   1   6  16      12712.53      12752.86        59.48 o                         
   2   6  16        720.30        683.89         5.45 o                         
   3   6  16       1088.19       1094.00         8.01 o                         
   4   6  16        366.37        359.50         5.33 o                         
   5   6  16        392.36        391.18         6.10 o                         
   6   6  16         36.14         52.47         5.31 o                         
   7   6  16         95.44        112.78         6.96 o                         
   1   7  16       4124.41       4138.66        20.41 o                         
   2   7  16        572.95        516.99         4.81 o                         
   3   7  16       1861.07       1799.98        11.76 o                         
   4   7  16        276.38        277.84         4.72 o                         
   5   7  16        805.21        756.64         7.75 o                         
   6   7  16        499.41        487.01         9.40 o                         
   7   7  16       1441.13       1441.81        15.32 o                         
   0   8  16       1260.77       1180.45        10.39 o                         
   1   8  16       2511.26       2508.13        13.61 o                         
   2   8  16         99.76         90.68         2.97 o                         
   3   8  16          2.34         -3.14         3.14 o                         
   4   8  16         17.84          3.77         3.69 o                         
   5   8  16        350.42        349.15         6.94 o                         
   6   8  16         12.41         11.89         6.13 o                         
   7   8  16         48.44         84.67         7.88 o                         
   1   9  16         51.37         54.65         3.02 o                         
   2   9  16          4.47         -3.03         3.03 o                         
   3   9  16         90.24        107.91         4.17 o                         
   4   9  16         13.96          9.16         3.85 o                         
   5   9  16          0.21          0.76         4.96 o                         
   6   9  16          2.02         -3.26         6.29 o                         
   0  10  16        293.55        261.98         6.67 o                         
   1  10  16       2476.91       2497.56        14.80 o                         
   2  10  16         66.61         62.78         3.69 o                         
   3  10  16          9.00          8.36         3.60 o                         
   4  10  16         25.09         17.84         4.61 o                         
   5  10  16        125.79        137.46         6.39 o                         
   6  10  16         10.98         15.64         6.98 o                         
   1  11  16       1232.56       1275.96         9.57 o                         
   2  11  16        244.78        237.98         5.07 o                         
   3  11  16        731.20        721.87         8.08 o                         
   4  11  16        115.20        127.56         6.07 o                         
   5  11  16        672.31        685.27        10.43 o                         
   6  11  16        190.22        207.54         8.57 o                         
   0  12  16        752.91        680.52        10.31 o                         
   1  12  16       2627.44       2591.79        16.74 o                         
   2  12  16        169.88        177.37         5.11 o                         
   3  12  16        563.46        552.78         8.68 o                         
   4  12  16         14.87          8.08         6.00 o                         
   5  12  16        165.91        197.12         7.67 o                         
   1  13  16          5.68          7.64         4.40 o                         
   2  13  16         37.57         40.45         5.28 o                         
   3  13  16        387.49        397.70         8.75 o                         
   4  13  16         82.32         72.88         6.93 o                         
   5  13  16        587.35        580.48        11.48 o                         
   0  14  16          0.54         -7.02         7.02 o                         
   1  14  16         56.41         38.09         5.06 o                         
   2  14  16         65.97         40.95         6.01 o                         
   3  14  16        302.53        323.40         8.43 o                         
   4  14  16         21.55         23.81         7.19 o                         
   1  15  16         57.82         57.79         6.42 o                         
   2  15  16         28.37         -0.29         6.53 o                         
   3  15  16          0.12         -7.26         7.30 o                         
   0  16  16         33.81         -9.96         9.96 o                         
   1  16  16        231.54        249.98         8.66 o                         
   2  16  16         11.55         -3.07         7.41 o                         
   1   1  17       1693.18       1663.59         8.95 o                         
   2   1  17         84.61         96.18         2.29 o                         
   3   1  17        801.82        800.79         5.71 o                         
   4   1  17        381.88        383.18         4.89 o                         
   5   1  17        888.41        937.67         8.33 o                         
   6   1  17         54.94         74.30         4.64 o                         
   7   1  17         59.04         73.51         5.80 o                         
   8   1  17         34.59         54.04         7.27 o                         
   0   2  17        260.67        242.94         4.11 o                         
   1   2  17        231.86        238.91         2.92 o                         
   2   2  17       1844.16       1781.25         9.93 o                         
   3   2  17       8095.29       7865.67        38.72 o                         
   4   2  17        431.07        459.95         5.11 o                         
   5   2  17        253.45        251.05         5.24 o                         
   6   2  17          3.50          5.48         4.26 o                         
   7   2  17          0.82         -5.57         5.57 o                         
   1   3  17        502.58        536.26         4.07 o                         
   2   3  17         71.67         59.89         2.22 o                         
   3   3  17        961.79        911.97         6.15 o                         
   4   3  17        475.60        448.02         5.16 o                         
   5   3  17        964.36        889.40         8.13 o                         
   6   3  17        235.05        249.70         6.02 o                         
   7   3  17         48.65         42.43         5.99 o                         
   0   4  17       2094.93       1983.48        14.71 o                         
   1   4  17       2591.80       2454.39        12.74 o                         
   2   4  17        307.60        295.44         3.61 o                         
   3   4  17         16.93         40.58         2.46 o                         
   4   4  17        184.04        198.10         3.90 o                         
   5   4  17        298.04        290.94         5.81 o                         
   6   4  17        111.75        120.15         5.38 o                         
   7   4  17         19.19         37.40         6.05 o                         
   1   5  17       2007.49       1947.00        10.50 o                         
   2   5  17        578.20        554.96         4.78 o                         
   3   5  17          8.26         20.71         2.49 o                         
   4   5  17         13.68         21.82         3.07 o                         
   5   5  17         54.96        103.98         4.53 o                         
   6   5  17        103.77        117.31         5.67 o                         
   7   5  17        532.83        553.41        10.35 o                         
   0   6  17        249.08        290.28         6.18 o                         
   1   6  17        150.09        239.69         4.31 o                         
   2   6  17          6.22         10.75         2.49 o                         
   3   6  17        816.05        812.88         6.82 o                         
   4   6  17          3.34         -0.61         3.27 o                         
   5   6  17        330.41        349.49         6.19 o                         
   6   6  17          8.43          6.77         5.30 o                         
   7   6  17         17.77         29.62         7.08 o                         
   1   7  17          0.21         23.78         2.40 o                         
   2   7  17         56.76         64.61         2.73 o                         
   3   7  17         25.23         29.14         3.08 o                         
   4   7  17          2.38         -0.04         3.48 o                         
   5   7  17          7.69         18.43         4.24 o                         
   6   7  17         10.43         31.55         6.54 o                         
   7   7  17         11.70         74.45         7.62 o                         
   0   8  17       1228.12       1220.09        10.78 o                         
   1   8  17       1242.51       1239.46         8.27 o                         
   2   8  17         14.16         19.47         2.91 o                         
   3   8  17        140.98        122.79         4.00 o                         
   4   8  17         55.77         58.37         4.18 o                         
   5   8  17        470.40        441.59         7.99 o                         
   6   8  17        131.70        136.05         7.22 o                         
   7   8  17         20.54         53.72         8.18 o                         
   1   9  17       1039.02       1000.13         7.83 o                         
   2   9  17        289.83        262.12         4.68 o                         
   3   9  17          8.83         -2.44         3.65 o                         
   4   9  17          5.88         -4.16         4.16 o                         
   5   9  17          5.61          2.05         5.21 o                         
   6   9  17        141.96        114.32         7.26 o                         
   0  10  17        454.42        465.35         7.83 o                         
   1  10  17        465.82        526.37         6.42 o                         
   2  10  17        249.62        272.11         5.14 o                         
   3  10  17         62.14         45.76         4.02 o                         
   4  10  17         86.39         75.87         5.12 o                         
   5  10  17        223.32        242.46         7.02 o                         
   6  10  17         12.12         14.24         7.16 o                         
   1  11  17         39.36         49.35         4.01 o                         
   2  11  17          2.79          4.31         4.07 o                         
   3  11  17        142.42        165.76         5.34 o                         
   4  11  17        251.55        267.72         6.87 o                         
   5  11  17        208.13        237.28         7.37 o                         
   0  12  17         21.55         36.82         5.84 o                         
   1  12  17          0.96         26.02         4.33 o                         
   2  12  17        176.54        172.89         5.51 o                         
   3  12  17        359.81        386.22         7.98 o                         
   4  12  17         13.91          5.22         6.16 o                         
   5  12  17        155.06        188.26         7.80 o                         
   1  13  17        111.25        123.43         5.25 o                         
   2  13  17          1.33         -1.83         5.36 o                         
   3  13  17         65.41         83.57         6.46 o                         
   4  13  17         39.85         44.28         6.83 o                         
   0  14  17          5.35         -8.34         8.34 o                         
   1  14  17         40.91         45.87         5.47 o                         
   2  14  17         56.51         61.82         5.99 o                         
   3  14  17         47.65         43.24         7.17 o                         
   4  14  17         32.86         33.38         7.79 o                         
   1  15  17         23.11         18.65         6.53 o                         
   2  15  17          7.19          1.35         6.74 o                         
   3  15  17         62.58         61.57         7.92 o                         
   0  16  17         20.75         22.05        10.78 o                         
   1  16  17         92.06         95.20         8.24 o                         
   0   0  18       3502.43       3554.57        33.43 o                         
   1   0  18        740.50        748.52         7.22 o                         
   2   0  18      11629.44      11521.39        77.47 o                         
   3   0  18       3637.85       3565.09        25.48 o                         
   4   0  18       2440.49       2406.29        21.37 o                         
   5   0  18        381.89        370.94         8.97 o                         
   6   0  18        122.72        145.13         7.50 o                         
   7   0  18          0.75         -5.11         7.96 o                         
   1   1  18        165.44        166.39         2.76 o                         
   2   1  18        718.79        702.18         5.22 o                         
   3   1  18       1451.24       1401.72         8.38 o                         
   4   1  18       4410.85       4306.87        25.02 o                         
   5   1  18       1143.98       1132.02         9.52 o                         
   6   1  18       1282.49       1235.04        11.22 o                         
   7   1  18         23.67         17.83         5.85 o                         
   0   2  18       4341.47       4375.06        28.78 o                         
   1   2  18       1097.06       1076.28         6.59 o                         
   2   2  18       1310.94       1297.53         7.86 o                         
   3   2  18         56.54         88.19         2.72 o                         
   4   2  18        101.20        109.89         3.57 o                         
   5   2  18         46.86         45.60         3.93 o                         
   6   2  18         14.21          9.86         4.73 o                         
   7   2  18         35.17         27.75         6.23 o                         
   1   3  18       1723.15       1640.34         8.87 o                         
   2   3  18        320.76        292.58         3.73 o                         
   3   3  18         78.09         77.71         2.69 o                         
   4   3  18        386.24        368.59         5.17 o                         
   5   3  18         55.39         82.23         4.29 o                         
   6   3  18          2.49         14.30         4.99 o                         
   7   3  18        234.20        245.12         7.40 o                         
   0   4  18        697.00        702.52         8.59 o                         
   1   4  18         17.99         20.62         2.09 o                         
   2   4  18       3044.18       2958.66        15.32 o                         
   3   4  18       1580.58       1547.44         9.48 o                         
   4   4  18        567.39        560.23         5.91 o                         
   5   4  18        367.09        356.31         6.62 o                         
   6   4  18         46.37         63.89         5.36 o                         
   7   4  18          9.70         11.39         6.22 o                         
   1   5  18         23.33         16.63         2.22 o                         
   2   5  18       1520.82       1466.76         9.26 o                         
   3   5  18        957.95        939.82         7.57 o                         
   4   5  18       1950.36       1876.12        11.85 o                         
   5   5  18        718.53        720.97         8.22 o                         
   6   5  18       1183.55       1162.71        11.79 o                         
   7   5  18        113.27        128.30         7.48 o                         
   0   6  18      13519.14      13382.22        85.65 o                         
   1   6  18       3128.46       3054.52        16.25 o                         
   2   6  18       3025.11       3037.95        16.75 o                         
   3   6  18        116.49        129.15         3.48 o                         
   4   6  18        252.93        272.52         5.15 o                         
   5   6  18        179.42        173.08         5.38 o                         
   6   6  18         91.28        110.41         6.37 o                         
   7   6  18        131.78        145.50         7.94 o                         
   1   7  18       1729.86       1686.53        10.05 o                         
   2   7  18       2115.43       1995.30        11.87 o                         
   3   7  18        251.28        230.60         4.36 o                         
   4   7  18        621.98        630.08         7.35 o                         
   5   7  18        347.22        341.78         6.89 o                         
   6   7  18        814.89        786.17        12.07 o                         
   7   7  18        621.00        672.31        13.78 o                         
   0   8  18        603.34        598.57         8.11 o                         
   1   8  18        714.22        680.49         6.63 o                         
   2   8  18        522.92        525.00         5.79 o                         
   3   8  18          9.12          3.05         3.92 o                         
   4   8  18        141.00        136.26         4.96 o                         
   5   8  18        199.11        234.57         6.29 o                         
   6   8  18          0.06         -6.81         6.81 o                         
   1   9  18         24.31         12.24         3.48 o                         
   2   9  18        332.13        309.04         5.26 o                         
   3   9  18          5.49         -2.38         3.84 o                         
   4   9  18         86.82         74.77         4.95 o                         
   5   9  18          2.38         -5.62         5.62 o                         
   6   9  18         17.53         29.32         7.19 o                         
   0  10  18       3384.76       3197.67        26.22 o                         
   1  10  18        683.40        666.26         7.07 o                         
   2  10  18        191.35        212.95         4.89 o                         
   3  10  18          5.43         -4.20         4.20 o                         
   4  10  18         23.53         32.72         5.09 o                         
   5  10  18        104.57         89.85         6.39 o                         
   6  10  18         80.06         85.55         8.05 o                         
   1  11  18        484.26        487.73         6.71 o                         
   2  11  18        775.29        729.96         8.46 o                         
   3  11  18        175.82        186.88         5.79 o                         
   4  11  18        445.96        526.54         9.77 o                         
   5  11  18        254.15        266.91         7.88 o                         
   0  12  18        881.75        831.75        12.28 o                         
   1  12  18        625.78        605.15         8.09 o                         
   2  12  18       1446.51       1514.93        12.68 o                         
   3  12  18        114.84        106.71         6.18 o                         
   4  12  18        313.64        333.68         8.56 o                         
   5  12  18         32.81         51.22         7.45 o                         
   1  13  18          2.72         -4.94         4.94 o                         
   2  13  18          1.47          4.43         5.77 o                         
   3  13  18        146.12        145.03         7.02 o                         
   4  13  18        784.96        791.61        13.03 o                         
   0  14  18          5.01         -8.42         8.42 o                         
   1  14  18          3.89         -3.21         5.58 o                         
   2  14  18        221.15        215.30         6.89 o                         
   3  14  18        102.92        100.70         7.65 o                         
   1  15  18         37.01         20.59         6.67 o                         
   2  15  18          0.30         -6.89         6.89 o                         
   0  16  18         32.98         22.32        11.22 o                         
   1   1  19         91.46         88.54         2.35 o                         
   2   1  19        191.75        214.39         3.54 o                         
   3   1  19        184.29        172.61         3.28 o                         
   4   1  19        403.56        443.55         5.92 o                         
   5   1  19         16.51         17.85         4.06 o                         
   6   1  19         65.45        109.43         5.50 o                         
   7   1  19         17.96         13.65         6.00 o                         
   0   2  19         55.94        108.95         3.44 o                         
   1   2  19        209.58        169.58         2.84 o                         
   2   2  19        881.94        835.55         6.08 o                         
   3   2  19        183.83        186.93         3.50 o                         
   4   2  19        339.57        339.50         5.46 o                         
   5   2  19        329.60        298.69         5.85 o                         
   6   2  19          1.75          8.79         5.04 o                         
   7   2  19         56.71         43.63         6.61 o                         
   1   3  19          2.23         -2.06         2.06 o                         
   2   3  19        264.59        250.89         3.86 o                         
   3   3  19        101.22         95.41         3.02 o                         
   4   3  19        356.05        335.99         5.35 o                         
   5   3  19         45.72         46.99         4.21 o                         
   6   3  19        394.60        389.48         7.93 o                         
   7   3  19          1.88          2.34         6.31 o                         
   0   4  19       3775.63       3823.36        26.86 o                         
   1   4  19          1.86         -2.22         2.22 o                         
   2   4  19        349.00        357.18         4.39 o                         
   3   4  19          3.93          1.29         2.81 o                         
   4   4  19        157.59        157.85         4.16 o                         
   5   4  19        134.70        128.78         5.16 o                         
   6   4  19         97.68         77.78         5.87 o                         
   7   4  19         36.14         20.93         6.69 o                         
   1   5  19        258.71        234.70         3.73 o                         
   2   5  19       1184.98       1163.54         7.76 o                         
   3   5  19        156.49        143.27         3.65 o                         
   4   5  19          9.69         32.58         3.62 o                         
   5   5  19          1.78          0.62         4.64 o                         
   6   5  19        264.46        311.53         8.27 o                         
   7   5  19         72.04         86.13         7.55 o                         
   0   6  19        498.96        601.40         9.89 o                         
   1   6  19         18.45         25.28         2.63 o                         
   2   6  19         69.74         94.02         3.28 o                         
   3   6  19        142.40        152.09         3.84 o                         
   4   6  19         12.81         26.08         3.88 o                         
   5   6  19        140.65        148.52         5.76 o                         
   6   6  19          0.51         14.32         6.05 o                         
   7   6  19         23.67         36.39         7.79 o                         
   1   7  19         10.01         13.34         2.78 o                         
   2   7  19        239.40        266.63         4.29 o                         
   3   7  19          0.37         -3.40         3.40 o                         
   4   7  19         83.82        102.28         4.56 o                         
   5   7  19         14.90         21.02         5.52 o                         
   6   7  19         28.41         60.67         7.01 o                         
   0   8  19       1753.71       1701.34        15.17 o                         
   1   8  19          6.93          3.71         3.20 o                         
   2   8  19         26.11         29.18         3.33 o                         
   3   8  19          0.45         -3.71         3.71 o                         
   4   8  19         32.26         29.61         4.54 o                         
   5   8  19        123.56        114.31         6.25 o                         
   6   8  19        103.95         99.82         7.84 o                         
   1   9  19        125.06        121.95         3.97 o                         
   2   9  19        279.91        281.02         5.08 o                         
   3   9  19         88.05         85.50         4.40 o                         
   4   9  19        139.67        148.91         5.43 o                         
   5   9  19          4.64         -5.90         5.90 o                         
   6   9  19        298.42        295.88         8.95 o                         
   0  10  19        294.22        356.15         9.36 o                         
   1  10  19         98.02        103.68         4.10 o                         
   2  10  19        710.39        681.69         7.91 o                         
   3  10  19         45.50         44.47         4.95 o                         
   4  10  19        230.34        225.30         6.59 o                         
   5  10  19         27.11         17.33         6.29 o                         
   1  11  19         15.98         24.99         4.33 o                         
   2  11  19         40.87         63.53         4.98 o                         
   3  11  19         50.28         49.78         5.50 o                         
   4  11  19        561.69        589.64        10.46 o                         
   5  11  19          0.07         -4.32         6.92 o                         
   0  12  19          1.32         25.06         7.28 o                         
   1  12  19         19.63         23.85         5.02 o                         
   2  12  19        200.59        263.82         6.66 o                         
   3  12  19         23.28         20.65         6.05 o                         
   4  12  19         30.70         74.94         7.24 o                         
   1  13  19         26.56         14.08         5.71 o                         
   2  13  19         15.84         18.23         5.99 o                         
   3  13  19         25.90         22.81         6.68 o                         
   4  13  19          6.15         54.45         7.90 o                         
   0  14  19         40.68         40.73         9.18 o                         
   1  14  19         18.76          5.03         6.07 o                         
   2  14  19        158.51        179.80         7.01 o                         
   3  14  19         11.53         20.78         7.53 o                         
   1  15  19          0.98         -7.09         7.09 o                         
   2  15  19         12.18          1.86         7.36 o                         
   0   0  20      15435.05      15329.20       132.35 o                         
   1   0  20          1.23          2.90         3.04 o                         
   2   0  20       7269.59       7113.83        47.44 o                         
   3   0  20          1.17         -3.70         3.70 o                         
   4   0  20        790.65        783.40        10.76 o                         
   5   0  20        108.87        132.04         7.05 o                         
   6   0  20          1.83          5.95         7.66 o                         
   7   0  20        114.47        118.41         9.61 o                         
   1   1  20         23.16         16.24         2.21 o                         
   2   1  20       2217.96       2158.81        11.63 o                         
   3   1  20         24.35         16.86         2.77 o                         
   4   1  20       2555.18       2378.98        14.77 o                         
   5   1  20         77.69         85.93         4.79 o                         
   6   1  20       1571.45       1548.57        13.87 o                         
   7   1  20         24.28         36.61         6.59 o                         
   0   2  20       2632.40       2506.37        17.85 o                         
   1   2  20         25.94         19.53         2.25 o                         
   2   2  20       1003.25        958.48         6.87 o                         
   3   2  20          8.72         -1.93         2.83 o                         
   4   2  20        298.64        305.62         5.62 o                         
   5   2  20          0.22         -4.22         4.43 o                         
   6   2  20          3.89          3.95         5.63 o                         
   7   2  20          5.15          2.28         6.82 o                         
   1   3  20         47.74         41.35         2.45 o                         
   2   3  20         10.27          7.80         2.57 o                         
   3   3  20        111.41        107.05         3.49 o                         
   4   3  20         46.39         41.40         3.68 o                         
   5   3  20        125.06        111.73         5.06 o                         
   6   3  20          6.97         17.79         6.19 o                         
   7   3  20          5.92         10.19         6.93 o                         
   0   4  20       4383.93       4348.98        30.37 o                         
   1   4  20          6.02         -2.35         2.35 o                         
   2   4  20       1575.34       1501.69         9.46 o                         
   3   4  20          1.96         -3.06         3.06 o                         
   4   4  20        168.45        175.95         4.46 o                         
   5   4  20         53.88         56.33         5.07 o                         
   6   4  20          2.49          9.10         6.08 o                         
   7   4  20         65.02         52.14         7.25 o                         
   1   5  20        105.34        127.63         3.15 o                         
   2   5  20       2275.40       2197.21        13.44 o                         
   3   5  20          3.76         -3.14         3.14 o                         
   4   5  20       1447.90       1428.42        10.57 o                         
   5   5  20          2.20         -4.96         4.96 o                         
   6   5  20       1294.40       1327.04        13.51 o                         
   7   5  20         11.82         23.59         7.93 o                         
   0   6  20       7436.41       7416.18        56.33 o                         
   1   6  20         44.66         43.94         3.00 o                         
   2   6  20       2750.91       2704.95        15.35 o                         
   3   6  20         18.92         25.21         3.46 o                         
   4   6  20        863.57        899.62         8.40 o                         
   5   6  20         12.98          5.55         5.45 o                         
   6   6  20          9.81         18.64         6.68 o                         
   1   7  20          5.08         -0.96         2.96 o                         
   2   7  20        575.46        568.81         6.05 o                         
   3   7  20         63.67         53.80         3.92 o                         
   4   7  20       1081.77       1094.79        10.35 o                         
   5   7  20          8.51          8.88         5.90 o                         
   6   7  20        702.12        699.84        11.70 o                         
   0   8  20        259.13        266.33         6.79 o                         
   1   8  20          4.66         -3.38         3.38 o                         
   2   8  20        705.04        678.27         6.81 o                         
   3   8  20         43.47         33.76         4.22 o                         
   4   8  20        110.73        125.76         5.22 o                         
   5   8  20          8.19         -5.94         5.94 o                         
   6   8  20         30.18         43.84         7.72 o                         
   1   9  20         41.90         41.02         3.80 o                         
   2   9  20        131.97        136.00         4.51 o                         
   3   9  20         10.18          1.01         4.46 o                         
   4   9  20         44.52         52.66         5.21 o                         
   5   9  20         67.73         51.48         6.31 o                         
   0  10  20       1103.95       1089.19        13.76 o                         
   1  10  20          0.23         -3.92         3.92 o                         
   2  10  20        356.05        414.38         7.45 o                         
   3  10  20          9.09          4.19         5.21 o                         
   4  10  20        147.41        179.11         6.77 o                         
   5  10  20         35.67         18.27         6.60 o                         
   1  11  20         40.60         27.98         4.87 o                         
   2  11  20        163.91        187.06         5.83 o                         
   3  11  20         10.28         -1.96         5.80 o                         
   4  11  20        793.90        888.82        12.16 o                         
   5  11  20          6.56         16.23         7.39 o                         
   0  12  20        952.54        959.25        15.22 o                         
   1  12  20          5.50          3.24         5.15 o                         
   2  12  20       1469.09       1501.73        13.63 o                         
   3  12  20         72.29         75.80         6.77 o                         
   4  12  20        205.92        265.13         8.87 o                         
   1  13  20          5.23         -3.39         5.85 o                         
   2  13  20         97.39        113.00         6.41 o                         
   3  13  20          1.41         13.59         7.06 o                         
   0  14  20        183.80        184.13        10.78 o                         
   1  14  20         12.18         -5.59         6.65 o                         
   2  14  20        103.55         94.04         7.27 o                         
   1  15  20         38.15         20.54         7.64 o                         
   1   1  21          0.04         -2.35         2.35 o                         
   2   1  21        576.92        625.38         5.62 o                         
   3   1  21          6.07         -2.96         2.96 o                         
   4   1  21         61.59         72.07         4.23 o                         
   5   1  21        108.81        107.75         5.33 o                         
   6   1  21         26.85         72.24         6.42 o                         
   7   1  21         28.86         41.28         7.05 o                         
   0   2  21       2240.54       2284.57        16.77 o                         
   1   2  21        352.77        343.89         4.30 o                         
   2   2  21        145.78        161.40         3.63 o                         
   3   2  21        243.77        229.54         4.31 o                         
   4   2  21         55.95         40.17         3.93 o                         
   5   2  21        116.26        125.65         5.50 o                         
   6   2  21        328.10        361.51         8.29 o                         
   7   2  21         23.58         19.69         7.01 o                         
   1   3  21         46.85         39.67         2.66 o                         
   2   3  21        407.28        397.35         5.20 o                         
   3   3  21         31.60         16.74         3.32 o                         
   4   3  21         71.78         57.71         4.19 o                         
   5   3  21         81.43         76.97         5.24 o                         
   6   3  21        338.86        318.84         7.93 o                         
   7   3  21         65.74         64.74         7.32 o                         
   0   4  21        695.42        741.41         8.51 o                         
   1   4  21        320.18        312.18         4.50 o                         
   2   4  21       1062.16        995.43         7.58 o                         
   3   4  21         44.56         36.66         3.36 o                         
   4   4  21        305.35        305.98         5.87 o                         
   5   4  21         37.72         41.11         5.43 o                         
   6   4  21          0.74         -1.16         6.43 o                         
   1   5  21          6.52          1.91         2.77 o                         
   2   5  21        114.64        153.04         3.67 o                         
   3   5  21         80.83         77.06         3.70 o                         
   4   5  21        984.69        991.27         9.09 o                         
   5   5  21          3.39          0.93         5.38 o                         
   6   5  21        144.27        195.69         7.30 o                         
   0   6  21        210.82        287.62         9.16 o                         
   1   6  21          2.65          4.66         2.93 o                         
   2   6  21        380.00        419.19         5.72 o                         
   3   6  21          7.31          7.44         3.51 o                         
   4   6  21         42.60         79.80         4.73 o                         
   5   6  21         25.34         22.43         5.97 o                         
   6   6  21        138.49        174.16         7.72 o                         
   1   7  21         56.48         61.08         3.46 o                         
   2   7  21         12.21         18.25         3.44 o                         
   3   7  21          9.04         12.67         3.85 o                         
   4   7  21         13.57         56.56         4.96 o                         
   5   7  21          6.51         -0.06         6.23 o                         
   6   7  21         94.31        117.03         7.72 o                         
   0   8  21        163.16        159.89         6.09 o                         
   1   8  21        131.02        160.59         4.12 o                         
   2   8  21        461.47        439.73         6.42 o                         
   3   8  21         22.44         16.61         4.49 o                         
   4   8  21        216.50        252.24         6.24 o                         
   5   8  21         12.39         10.37         6.29 o                         
   6   8  21          0.33          3.08         7.83 o                         
   1   9  21          5.10         -3.69         3.69 o                         
   2   9  21          3.48          5.37         4.24 o                         
   3   9  21         24.32         18.92         4.91 o                         
   4   9  21        672.58        672.68         9.74 o                         
   5   9  21         13.65         -1.61         6.60 o                         
   0  10  21         81.32         81.15         6.70 o                         
   1  10  21         28.37         35.74         4.73 o                         
   2  10  21        751.83        779.19         9.18 o                         
   3  10  21        144.12        152.55         6.39 o                         
   4  10  21         93.26        109.12         6.44 o                         
   5  10  21          0.40         -7.48         7.48 o                         
   1  11  21          3.18         -2.15         5.16 o                         
   2  11  21         52.74         65.15         5.64 o                         
   3  11  21          2.58         -4.79         6.21 o                         
   4  11  21        126.56        186.11         7.71 o                         
   0  12  21        133.64        171.02         9.34 o                         
   1  12  21          9.07         -5.58         5.77 o                         
   2  12  21          0.17         29.68         6.07 o                         
   3  12  21          1.25          4.21         6.76 o                         
   4  12  21          6.07         31.12         7.74 o                         
   1  13  21         42.47         26.05         6.74 o                         
   2  13  21         18.90         32.81         6.60 o                         
   3  13  21          1.66          0.83         7.43 o                         
   0  14  21         13.07         16.89        10.53 o                         
   1  14  21          0.93         -7.08         7.08 o                         
   2  14  21        109.97        109.41         7.56 o                         
   0   0  22      10936.99      11259.46       107.78 o                         
   1   0  22       2063.90       2093.49        18.18 o                         
   2   0  22        544.09        574.42         7.86 o                         
   3   0  22        697.07        638.73        10.71 o                         
   4   0  22         44.45         26.28         6.25 o                         
   5   0  22        160.23        152.31         8.64 o                         
   6   0  22        164.86        208.78        10.16 o                         
   1   1  22        196.09        213.88         3.73 o                         
   2   1  22       2240.29       2231.62        13.46 o                         
   3   1  22        673.83        635.56         6.29 o                         
   4   1  22        320.15        332.60         6.15 o                         
   5   1  22        485.36        447.31         8.22 o                         
   6   1  22        772.40        774.73        11.37 o                         
   0   2  22        341.59        454.61         6.85 o                         
   1   2  22        649.42        635.87         5.84 o                         
   2   2  22        599.50        564.91         5.85 o                         
   3   2  22        292.37        271.30         5.01 o                         
   4   2  22        134.91        143.54         4.75 o                         
   5   2  22          0.74         -5.17         5.17 o                         
   6   2  22         25.76         42.68         6.33 o                         
   1   3  22        108.48        100.90         3.19 o                         
   2   3  22        889.65        888.34         7.14 o                         
   3   3  22         10.25         -3.43         3.43 o                         
   4   3  22        275.91        255.82         5.62 o                         
   5   3  22         33.39         30.35         5.66 o                         
   6   3  22         19.97         27.20         6.52 o                         
   0   4  22       3926.94       3961.41        30.38 o                         
   1   4  22        534.01        533.19         5.61 o                         
   2   4  22         21.68         37.21         3.19 o                         
   3   4  22         39.40         32.62         3.69 o                         
   4   4  22          1.70          2.18         4.60 o                         
   5   4  22         62.91         54.45         6.17 o                         
   6   4  22        104.98        106.36         7.16 o                         
   1   5  22         82.55         97.13         3.44 o                         
   2   5  22        732.90        744.85         6.77 o                         
   3   5  22        532.62        529.42         6.67 o                         
   4   5  22        489.34        516.89         7.87 o                         
   5   5  22        462.28        438.37         9.29 o                         
   6   5  22        663.01        655.19        11.15 o                         
   0   6  22        614.05        624.22         9.46 o                         
   1   6  22       1787.74       1711.41        10.61 o                         
   2   6  22       1883.18       1758.46        11.64 o                         
   3   6  22        870.01        809.41         7.82 o                         
   4   6  22        403.03        444.56         7.90 o                         
   5   6  22          1.82         20.95         6.74 o                         
   6   6  22        103.85        122.33         7.86 o                         
   1   7  22          2.75         -1.85         3.41 o                         
   2   7  22         22.46         38.15         3.70 o                         
   3   7  22        685.39        660.92         7.91 o                         
   4   7  22       1579.94       1517.94        13.03 o                         
   5   7  22        594.19        551.93        10.35 o                         
   6   7  22        164.94        187.54         8.51 o                         
   0   8  22          4.43         -5.37         5.37 o                         
   1   8  22        187.41        179.89         4.64 o                         
   2   8  22        528.24        528.38         7.37 o                         
   3   8  22        333.77        349.67         6.87 o                         
   4   8  22         41.61         64.94         5.98 o                         
   5   8  22          0.35         -2.97         6.54 o                         
   1   9  22          0.94         -4.37         4.37 o                         
   2   9  22         12.03          3.35         4.96 o                         
   3   9  22          1.62         -5.20         5.20 o                         
   4   9  22          3.74         26.30         5.87 o                         
   5   9  22          2.56         -6.56         6.90 o                         
   0  10  22          2.01         -3.97         7.00 o                         
   1  10  22        218.05        225.65         5.99 o                         
   2  10  22        429.84        442.66         8.71 o                         
   3  10  22        235.87        238.92         7.27 o                         
   4  10  22         66.66         81.04         6.67 o                         
   1  11  22          0.99          9.46         5.55 o                         
   2  11  22          9.24         18.99         5.80 o                         
   3  11  22        336.72        338.90         8.62 o                         
   4  11  22        760.13        795.14        11.85 o                         
   0  12  22        440.50        453.44        13.09 o                         
   1  12  22        450.20        460.83         9.34 o                         
   2  12  22        543.48        593.05        10.81 o                         
   3  12  22        255.17        277.09         8.39 o                         
   1  13  22         52.52         56.60         7.13 o                         
   2  13  22        182.03        193.84         7.91 o                         
   0  14  22        264.34        281.45        12.31 o                         
   1  14  22         70.20         67.88         7.69 o                         
   1   1  23        391.30        404.76         5.03 o                         
   2   1  23        391.41        389.37         5.34 o                         
   3   1  23         81.63        112.80         4.05 o                         
   4   1  23        249.60        271.27         6.36 o                         
   5   1  23         19.53         19.02         5.72 o                         
   6   1  23        130.30        134.60         7.20 o                         
   0   2  23       2963.75       2785.42        21.44 o                         
   1   2  23       1210.32       1219.25         8.59 o                         
   2   2  23         91.40        112.87         3.67 o                         
   3   2  23          7.53         10.51         3.63 o                         
   4   2  23          5.42         -2.29         4.65 o                         
   5   2  23        145.69        136.72         6.45 o                         
   6   2  23        217.67        260.86         7.98 o                         
   1   3  23        144.95        156.19         3.82 o                         
   2   3  23        278.80        281.41         4.64 o                         
   3   3  23        170.08        176.15         4.41 o                         
   4   3  23         14.12         21.47         4.99 o                         
   5   3  23        196.76        194.55         7.17 o                         
   6   3  23        151.99        147.10         7.70 o                         
   0   4  23          3.30         28.18         4.40 o                         
   1   4  23        145.30        169.52         3.97 o                         
   2   4  23        294.17        253.78         4.70 o                         
   3   4  23        619.69        568.82         7.05 o                         
   4   4  23        133.93        154.29         5.78 o                         
   5   4  23         11.98         19.53         6.18 o                         
   6   4  23         12.10         12.74         6.96 o                         
   1   5  23        203.17        203.55         4.36 o                         
   2   5  23        157.24        164.56         4.22 o                         
   3   5  23         23.53         36.78         4.23 o                         
   4   5  23        538.65        505.65         8.61 o                         
   5   5  23        162.25        202.43         7.52 o                         
   6   5  23         10.47         14.82         7.26 o                         
   0   6  23        265.29        273.22         7.35 o                         
   1   6  23          0.92         23.60         3.47 o                         
   2   6  23        198.81        238.20         4.80 o                         
   3   6  23         74.20        118.32         4.67 o                         
   4   6  23          0.35         17.89         5.28 o                         
   5   6  23          4.63         15.96         6.96 o                         
   1   7  23         44.84         38.63         3.90 o                         
   2   7  23          0.98          3.26         4.11 o                         
   3   7  23          1.20         20.50         4.81 o                         
   4   7  23          0.75         30.38         5.89 o                         
   5   7  23         28.15         55.11         6.98 o                         
   0   8  23         71.34         48.28         6.25 o                         
   1   8  23          8.09         10.12         4.31 o                         
   2   8  23        257.80        239.64         5.93 o                         
   3   8  23        466.25        446.45         8.05 o                         
   4   8  23         69.57         89.39         6.48 o                         
   5   8  23          0.93         -2.75         7.00 o                         
   1   9  23         93.44         60.44         5.07 o                         
   2   9  23         65.42         65.48         5.76 o                         
   3   9  23         46.20         46.04         5.97 o                         
   4   9  23        294.45        304.87         7.84 o                         
   5   9  23        163.45        169.13         8.31 o                         
   0  10  23         26.41          3.80         7.44 o                         
   1  10  23        218.50        232.49         6.32 o                         
   2  10  23        142.38        160.11         6.86 o                         
   3  10  23         84.02         98.27         6.96 o                         
   4  10  23          3.18          5.93         6.78 o                         
   1  11  23        183.15        192.98         6.86 o                         
   2  11  23         53.07         33.80         6.82 o                         
   3  11  23         53.21         76.59         7.10 o                         
   0  12  23        167.35        182.19        10.38 o                         
   1  12  23        204.90        253.28         7.88 o                         
   2  12  23         25.07         36.53         7.27 o                         
   3  12  23         18.44         25.80         7.41 o                         
   1  13  23         24.90         24.93         7.38 o                         
   2  13  23         29.62         25.83         7.66 o                         
   0   0  24        606.94        661.18        13.72 o                         
   1   0  24       5564.62       5429.40        42.41 o                         
   2   0  24          2.34         -4.75         4.75 o                         
   3   0  24        331.35        347.15         9.49 o                         
   4   0  24         84.50         52.38         7.63 o                         
   5   0  24        276.98        298.07        11.35 o                         
   6   0  24         33.25         55.27         9.95 o                         
   1   1  24        645.51        656.69         6.40 o                         
   2   1  24        119.77        128.30         3.93 o                         
   3   1  24        774.99        735.75         8.05 o                         
   4   1  24          4.62         -5.00         5.00 o                         
   5   1  24        683.69        654.66        11.34 o                         
   6   1  24        115.48        112.00         7.39 o                         
   0   2  24         15.77         40.91         4.53 o                         
   1   2  24        692.15        704.10         6.46 o                         
   2   2  24         91.82         79.28         3.67 o                         
   3   2  24        673.61        623.26         7.41 o                         
   4   2  24          0.12         -5.07         5.07 o                         
   5   2  24          8.27         11.62         6.30 o                         
   6   2  24          2.65          2.30         7.15 o                         
   1   3  24        276.42        262.81         5.15 o                         
   2   3  24         78.11         73.00         3.70 o                         
   3   3  24         34.11         22.46         4.17 o                         
   4   3  24        251.43        225.81         6.44 o                         
   5   3  24         66.29         58.29         6.53 o                         
   6   3  24         52.76         47.42         7.59 o                         
   0   4  24        396.20        411.74         8.50 o                         
   1   4  24       1262.81       1254.51         9.03 o                         
   2   4  24         42.45         33.98         3.76 o                         
   3   4  24         38.39         51.20         4.61 o                         
   4   4  24         26.93          5.51         5.44 o                         
   5   4  24        104.10        101.26         7.05 o                         
   6   4  24         33.49         48.85         7.45 o                         
   1   5  24        106.06        129.11         4.02 o                         
   2   5  24         63.49         75.90         4.02 o                         
   3   5  24        828.35        828.95         8.86 o                         
   4   5  24         18.65          8.28         5.69 o                         
   5   5  24        901.49        899.31        11.79 o                         
   0   6  24         69.65         98.84         5.83 o                         
   1   6  24       1921.42       1939.54        12.74 o                         
   2   6  24        308.63        300.22         5.71 o                         
   3   6  24       2278.01       2210.87        15.73 o                         
   4   6  24          0.12         -1.20         5.82 o                         
   5   6  24          7.81         33.75         7.31 o                         
   1   7  24          1.39          4.76         4.27 o                         
   2   7  24          1.10         -2.01         4.80 o                         
   3   7  24        799.08        763.55        10.22 o                         
   4   7  24        369.50        371.16         8.02 o                         
   5   7  24        897.00        913.89        12.59 o                         
   0   8  24         35.94         38.50         6.74 o                         
   1   8  24        476.96        466.11         7.84 o                         
   2   8  24        126.12        136.81         5.87 o                         
   3   8  24        111.10        128.61         6.49 o                         
   4   8  24          0.02         -0.90         6.20 o                         
   5   8  24          2.32         11.47         7.49 o                         
   1   9  24        124.91        115.64         5.80 o                         
   2   9  24          5.20         -6.19         6.19 o                         
   3   9  24         14.76         14.79         5.93 o                         
   4   9  24          3.08         -2.89         6.90 o                         
   0  10  24          9.56          8.31         8.30 o                         
   1  10  24        252.10        294.25         7.41 o                         
   2  10  24        126.08        118.07         7.46 o                         
   3  10  24        690.26        730.74        11.28 o                         
   4  10  24          0.06          0.67         7.10 o                         
   1  11  24         15.98         45.65         6.76 o                         
   2  11  24          2.41         -0.12         6.93 o                         
   3  11  24        374.82        411.42         9.75 o                         
   0  12  24          8.59         12.04         9.44 o                         
   1  12  24       1006.12       1065.96        13.88 o                         
   2  12  24         62.43         78.54         7.84 o                         
   1   1  25        140.42        155.49         4.29 o                         
   2   1  25          1.56         -3.47         3.47 o                         
   3   1  25         32.90         42.22         4.67 o                         
   4   1  25          0.86         -5.41         5.41 o                         
   5   1  25         21.29         56.68         6.86 o                         
   6   1  25         43.86         35.18         7.50 o                         
   0   2  25          3.48          8.01         4.68 o                         
   1   2  25        504.87        517.10         6.18 o                         
   2   2  25         59.72         67.97         3.93 o                         
   3   2  25        129.27        149.58         4.98 o                         
   4   2  25         15.01         -5.61         5.61 o                         
   5   2  25        104.00         80.97         7.04 o                         
   1   3  25          2.46          7.17         3.39 o                         
   2   3  25          1.84         -3.69         3.69 o                         
   3   3  25        184.16        181.27         5.49 o                         
   4   3  25         10.20          0.30         5.83 o                         
   5   3  25        274.12        261.19         8.11 o                         
   0   4  25         18.00         13.63         5.27 o                         
   1   4  25        266.88        289.53         5.11 o                         
   2   4  25         12.33         20.18         4.17 o                         
   3   4  25        544.62        505.14         8.03 o                         
   4   4  25         84.21         81.35         6.14 o                         
   5   4  25          0.59         -0.64         6.52 o                         
   1   5  25         91.88         95.47         4.38 o                         
   2   5  25          7.06          1.89         4.36 o                         
   3   5  25        118.48        129.60         5.23 o                         
   4   5  25          0.05         -5.80         5.80 o                         
   5   5  25        130.76        158.77         7.67 o                         
   0   6  25         55.78         49.43         6.30 o                         
   1   6  25         13.16         51.55         4.49 o                         
   2   6  25          7.52          1.79         4.79 o                         
   3   6  25          8.12         40.00         5.23 o                         
   4   6  25          4.53         -6.36         6.36 o                         
   5   6  25          0.32          1.85         7.35 o                         
   1   7  25         95.54        103.93         5.12 o                         
   2   7  25         12.45          0.11         5.01 o                         
   3   7  25         10.98         27.87         5.68 o                         
   4   7  25          8.76          8.09         6.49 o                         
   0   8  25         27.07         12.90         7.19 o                         
   1   8  25         54.78         51.77         5.41 o                         
   2   8  25          6.18          4.27         5.69 o                         
   3   8  25        304.65        289.30         7.59 o                         
   4   8  25         82.21         71.51         7.02 o                         
   1   9  25          0.48         -2.44         5.67 o                         
   2   9  25         14.80         -6.81         6.81 o                         
   3   9  25        118.32        107.50         6.92 o                         
   4   9  25          3.25         -7.22         7.22 o                         
   0  10  25        126.33        136.54         9.66 o                         
   1  10  25        308.14        343.14         8.23 o                         
   2  10  25          0.08         -6.64         6.64 o                         
   3  10  25         26.96         39.99         7.40 o                         
   1  11  25        152.21        177.61         8.02 o                         
   2  11  25         15.32         27.55         7.34 o                         
   0  12  25         13.32         28.15        10.64 o                         
   1  12  25         60.55        120.69         8.08 o                         
   0   0  26        520.20        494.07        13.49 o                         
   1   0  26       1604.75       1540.69        15.64 o                         
   2   0  26        516.78        495.35         9.84 o                         
   3   0  26       1037.29       1084.49        15.21 o                         
   4   0  26          4.81         -3.09         8.68 o                         
   5   0  26         29.60         31.89         9.88 o                         
   1   1  26         48.47         52.22         4.19 o                         
   2   1  26        155.04        158.77         4.89 o                         
   3   1  26        621.81        617.02         9.36 o                         
   4   1  26        238.88        231.01         7.27 o                         
   5   1  26        780.65        791.94        12.02 o                         
   0   2  26         28.90         12.46         5.53 o                         
   1   2  26        456.90        466.05         6.62 o                         
   2   2  26         75.29         68.55         4.46 o                         
   3   2  26        171.48        176.94         5.79 o                         
   4   2  26         23.66          5.89         6.04 o                         
   5   2  26          0.15         -6.21         6.89 o                         
   1   3  26          7.23          4.62         3.84 o                         
   2   3  26        105.80        105.02         4.79 o                         
   3   3  26          0.03         -4.91         4.91 o                         
   4   3  26          4.42         -5.83         6.08 o                         
   5   3  26         33.47         39.79         7.17 o                         
   0   4  26        144.98        132.76         6.47 o                         
   1   4  26        292.59        307.03         5.91 o                         
   2   4  26        149.46        152.47         5.14 o                         
   3   4  26        388.66        424.49         7.79 o                         
   4   4  26          0.73         -6.14         6.14 o                         
   5   4  26          0.31         -7.20         7.20 o                         
   1   5  26          8.95         23.35         4.48 o                         
   2   5  26         10.60         -2.27         4.81 o                         
   3   5  26        584.35        579.60         8.61 o                         
   4   5  26        192.19        202.99         7.16 o                         
   5   5  26        563.69        601.90        11.46 o                         
   0   6  26         86.31         52.65         6.60 o                         
   1   6  26       1273.95       1305.55        11.16 o                         
   2   6  26        160.68        172.75         6.09 o                         
   3   6  26        496.81        498.18         9.00 o                         
   4   6  26         73.97         59.51         6.92 o                         
   1   7  26        123.35        153.80         5.67 o                         
   2   7  26          3.65         -5.59         5.59 o                         
   3   7  26        361.16        381.79         8.50 o                         
   4   7  26         35.50         28.86         6.77 o                         
   0   8  26         65.16         52.35         8.79 o                         
   1   8  26        268.88        289.05         7.50 o                         
   2   8  26          7.71         -4.54         6.27 o                         
   3   8  26          2.10         -6.63         6.63 o                         
   4   8  26          8.11         12.15         7.62 o                         
   1   9  26         30.05         25.61         6.27 o                         
   2   9  26         29.49         21.45         6.80 o                         
   3   9  26         21.69          7.51         7.35 o                         
   0  10  26          6.35         -9.26         9.26 o                         
   1  10  26        193.16        241.31         8.20 o                         
   2  10  26          2.18         -7.21         7.21 o                         
   1  11  26         89.11        132.77         8.16 o                         
   1   1  27        157.52        187.96         5.28 o                         
   2   1  27          0.69          0.83         4.91 o                         
   3   1  27          2.11         12.14         5.76 o                         
   4   1  27         15.12         14.28         6.47 o                         
   5   1  27        114.48        151.07         7.90 o                         
   0   2  27         53.67         55.51         6.37 o                         
   1   2  27         11.99          4.88         4.41 o                         
   2   2  27         85.64         85.09         5.30 o                         
   3   2  27        476.23        472.08         9.04 o                         
   4   2  27         21.25         29.86         6.46 o                         
   5   2  27          0.15          0.38         7.42 o                         
   1   3  27         11.49         17.30         4.78 o                         
   2   3  27          8.83         -4.76         4.76 o                         
   3   3  27         49.90         34.65         5.59 o                         
   4   3  27         62.77         60.82         6.57 o                         
   5   3  27        125.39        122.53         8.03 o                         
   0   4  27        177.58        190.72         7.97 o                         
   1   4  27        336.19        337.01         6.61 o                         
   2   4  27        122.19        151.54         5.50 o                         
   3   4  27         30.53         32.38         5.57 o                         
   4   4  27         63.17         50.28         7.06 o                         
   1   5  27        327.40        355.34         7.15 o                         
   2   5  27         40.00         40.94         5.50 o                         
   3   5  27         68.95         76.70         5.69 o                         
   4   5  27         13.34         13.82         6.53 o                         
   0   6  27        102.93        126.35         8.26 o                         
   1   6  27        111.19        164.64         6.13 o                         
   2   6  27          0.06          7.19         6.12 o                         
   3   6  27         90.62         99.00         6.56 o                         
   4   6  27          0.66         -4.82         6.69 o                         
   1   7  27          2.13         16.35         5.71 o                         
   2   7  27          5.39         -5.17         6.06 o                         
   3   7  27         20.59          9.98         6.70 o                         
   4   7  27          7.42         -7.11         7.11 o                         
   0   8  27         76.80         94.44         8.96 o                         
   1   8  27        205.89        223.31         7.53 o                         
   2   8  27         39.58         40.20         6.89 o                         
   3   8  27          5.29         -7.10         7.10 o                         
   1   9  27        147.36        179.11         7.81 o                         
   2   9  27         46.79         29.51         7.26 o                         
   0  10  27        195.81        235.12        12.13 o                         
   1  10  27        165.81        199.02         8.61 o                         
   0   0  28       1074.07       1063.32        22.95 o                         
   1   0  28        169.06        197.75         8.09 o                         
   2   0  28       1227.66       1192.64        16.13 o                         
   3   0  28        987.43       1052.98        17.30 o                         
   4   0  28        239.53        300.75        11.91 o                         
   1   1  28         39.29         42.60         5.21 o                         
   2   1  28        108.04        109.71         5.85 o                         
   3   1  28        246.71        275.61         7.57 o                         
   4   1  28        501.23        515.04        10.44 o                         
   0   2  28        465.89        451.03        11.83 o                         
   1   2  28        105.50        109.70         5.51 o                         
   2   2  28        162.77        177.20         6.31 o                         
   3   2  28          2.17          8.42         6.00 o                         
   4   2  28         43.76         48.21         6.85 o                         
   1   3  28        146.73        150.97         5.96 o                         
   2   3  28         72.96         78.36         5.99 o                         
   3   3  28         21.96         16.63         6.09 o                         
   4   3  28         28.61         24.68         7.03 o                         
   0   4  28        139.44        175.63         8.99 o                         
   1   4  28         35.63         48.05         5.89 o                         
   2   4  28        351.42        375.20         8.03 o                         
   3   4  28        400.90        432.98         8.74 o                         
   4   4  28         72.62         82.22         7.39 o                         
   1   5  28          0.43         13.27         5.72 o                         
   2   5  28        199.32        208.75         6.91 o                         
   3   5  28        185.86        208.05         6.83 o                         
   4   5  28        334.26        344.94         9.15 o                         
   0   6  28       1526.39       1546.14        20.49 o                         
   1   6  28        350.12        392.64         7.79 o                         
   2   6  28        446.33        476.91         9.77 o                         
   3   6  28          0.71          0.16         6.56 o                         
   1   7  28        189.75        204.10         7.09 o                         
   2   7  28        346.79        369.10         8.75 o                         
   3   7  28         18.63          3.46         7.20 o                         
   0   8  28        294.46        329.66        11.78 o                         
   1   8  28         36.14         45.09         7.07 o                         
   2   8  28         44.88         44.27         7.27 o                         
   1   9  28          4.38         -7.32         7.32 o                         
   1   1  29         99.32        102.77         5.99 o                         
   2   1  29         16.41         25.86         5.76 o                         
   3   1  29         11.95          7.83         6.76 o                         
   4   1  29        151.38        168.92         8.13 o                         
   0   2  29          5.97         29.59         8.44 o                         
   1   2  29         62.34         89.99         6.21 o                         
   2   2  29        396.54        395.28         8.43 o                         
   3   2  29         96.40         83.50         6.98 o                         
   4   2  29        103.08        133.51         7.91 o                         
   1   3  29         35.69         42.15         5.96 o                         
   2   3  29         16.84         17.49         6.26 o                         
   3   3  29          8.91          8.92         7.04 o                         
   4   3  29        171.88        183.18         8.61 o                         
   0   4  29        470.16        474.74        12.73 o                         
   1   4  29         22.23          3.38         5.97 o                         
   2   4  29         58.90         73.24         6.82 o                         
   3   4  29          8.89          5.49         6.60 o                         
   1   5  29        105.46         94.89         6.48 o                         
   2   5  29        131.25        165.51         7.23 o                         
   3   5  29          1.99          5.43         7.26 o                         
   0   6  29         44.58        112.39         9.09 o                         
   1   6  29         29.63         37.87         6.15 o                         
   2   6  29          1.51         28.55         6.95 o                         
   3   6  29         23.49         27.60         7.85 o                         
   1   7  29          2.02         -0.39         6.61 o                         
   2   7  29         28.65         46.23         7.48 o                         
   0   8  29        345.46        347.85        11.74 o                         
   1   8  29         14.79         16.09         7.33 o                         
   0   0  30        314.09        369.01        16.59 o                         
   1   0  30          0.22         -8.08         8.57 o                         
   2   0  30        848.37        843.45        15.83 o                         
   3   0  30          0.14         -8.10         9.58 o                         
   1   1  30          5.54         -5.64         6.10 o                         
   2   1  30         70.36         85.34         6.50 o                         
   3   1  30          0.68         -6.84         6.84 o                         
   0   2  30        468.11        468.33        14.16 o                         
   1   2  30          4.46         -4.48         6.12 o                         
   2   2  30        108.60        129.68         6.98 o                         
   3   2  30          1.54         -6.87         6.87 o                         
   1   3  30         17.41         -0.80         6.26 o                         
   2   3  30         74.54         69.91         7.04 o                         
   3   3  30         20.48          2.15         7.52 o                         
   0   4  30         29.52         64.88         9.39 o                         
   1   4  30          0.03         -6.46         6.46 o                         
   2   4  30        210.30        209.97         7.98 o                         
   3   4  30          9.41          2.35         7.71 o                         
   1   5  30          3.06         -4.63         6.46 o                         
   2   5  30        187.33        196.24         7.93 o                         
   0   6  30       1475.68       1489.62        21.45 o                         
   1   6  30         12.65         10.41         6.78 o                         
   2   6  30        290.44        367.73         9.11 o                         
   1   7  30         11.49          1.33         7.23 o                         
   1   1  31          0.70         -6.42         6.42 o                         
   2   1  31          4.57          4.58         6.88 o                         
   0   2  31        224.70        273.94        11.36 o                         
   1   2  31          8.42          0.61         7.00 o                         
   2   2  31        175.25        155.12         7.72 o                         
   1   3  31          4.72         -3.67         6.75 o                         
   2   3  31         64.39         56.47         7.47 o                         
   0   4  31        223.75        204.15        10.88 o                         
   1   4  31         65.81        102.52         7.34 o                         
   2   4  31         26.90         42.44         8.55 o                         
   1   5  31          4.38         -0.76         6.95 o                         
   0   0  32        437.87        587.77        22.12 o                         
   1   0  32        401.71        463.30        13.40 o                         
   1   1  32         24.98         43.53         7.00 o                         
   0   2  32         65.93         72.83        11.02 o                         
   1   2  32         74.27         71.86         7.62 o                         
                                                                                
