# Supplementary material for: Iso­propyl­ammonium halidometallates. I. [CoX4]2−·X− (X = Cl, Br), ZnCl42−, and [ZnCl3−]n salts
Source: Acta Crystallogr E Crystallogr Commun. 2025 Jul 15;81(Pt 8):684–93. doi: 10.1107/S2056989025006103 (PMC12326503; doi:10.1107/S2056989025006103)
Supplement: Supplementary file 8 [file e-81-00684-sup8.mol]

 
  WebMO

 14 13  0        0              1 V2000
    0.0028    1.3850    0.0933 N   0  1  0  0  0  0  0  0  0  0  0  0
   -0.0002   -0.0895   -0.3785 C   0  0  0  0  0  0  0  0  0  0  0  0
    1.2808   -0.7481    0.1131 C   0  0  0  0  0  0  0  0  0  0  0  0
    1.3196   -1.7707   -0.2665 H   0  0  0  0  0  0  0  0  0  0  0  0
    2.1752   -0.2335   -0.2485 H   0  0  0  0  0  0  0  0  0  0  0  0
    1.3152   -0.8009    1.2055 H   0  0  0  0  0  0  0  0  0  0  0  0
   -1.2838   -0.7430    0.1132 C   0  0  0  0  0  0  0  0  0  0  0  0
   -1.3262   -1.7656   -0.2660 H   0  0  0  0  0  0  0  0  0  0  0  0
   -1.3185   -0.7953    1.2056 H   0  0  0  0  0  0  0  0  0  0  0  0
   -2.1762   -0.2252   -0.2487 H   0  0  0  0  0  0  0  0  0  0  0  0
   -0.0001   -0.0142   -1.4684 H   0  0  0  0  0  0  0  0  0  0  0  0
   -0.8247    1.8874   -0.2419 H   0  0  0  0  0  0  0  0  0  0  0  0
    0.0030    1.4363    1.1174 H   0  0  0  0  0  0  0  0  0  0  0  0
    0.8322    1.8841   -0.2421 H   0  0  0  0  0  0  0  0  0  0  0  0
  1  2  1  0
  2  3  1  0
  2  7  1  0
  1 12  1  0
  1 13  1  0
  1 14  1  0
  2 11  1  0
  3  4  1  0
  3  5  1  0
  3  6  1  0
  7  8  1  0
  7  9  1  0
  7 10  1  0
M  END
