# Supplementary material for: Iso­propyl­ammonium halidometallates. I. [CoX4]2−·X− (X = Cl, Br), ZnCl42−, and [ZnCl3−]n salts
Source: Acta Crystallogr E Crystallogr Commun. 2025 Jul 15;81(Pt 8):684–93. doi: 10.1107/S2056989025006103 (PMC12326503; doi:10.1107/S2056989025006103)
Supplement: Supplementary file 9 [file e-81-00684-sup9.mol]

 
  WebMO

 14 13  0        0              1 V2000
   -0.0132   -1.3667    0.0912 N   0  1  0  0  0  0  0  0  0  0  0  0
    0.0008    0.0775   -0.3756 C   0  0  0  0  0  0  0  0  0  0  0  0
   -1.2700    0.7593    0.1132 C   0  0  0  0  0  0  0  0  0  0  0  0
   -1.2989    1.7807   -0.2708 H   0  0  0  0  0  0  0  0  0  0  0  0
   -2.1631    0.2387   -0.2417 H   0  0  0  0  0  0  0  0  0  0  0  0
   -1.2981    0.8041    1.2060 H   0  0  0  0  0  0  0  0  0  0  0  0
    1.2845    0.7352    0.1121 C   0  0  0  0  0  0  0  0  0  0  0  0
    1.3303    1.7568   -0.2697 H   0  0  0  0  0  0  0  0  0  0  0  0
    1.3159    0.7770    1.2050 H   0  0  0  0  0  0  0  0  0  0  0  0
    2.1674    0.1997   -0.2462 H   0  0  0  0  0  0  0  0  0  0  0  0
   -0.0002    0.0146   -1.4647 H   0  0  0  0  0  0  0  0  0  0  0  0
    0.8065   -1.8796   -0.2405 H   0  0  0  0  0  0  0  0  0  0  0  0
   -0.0194   -1.4324    1.1122 H   0  0  0  0  0  0  0  0  0  0  0  0
   -0.8373   -1.8662   -0.2497 H   0  0  0  0  0  0  0  0  0  0  0  0
  1  2  1  0
  2  3  1  0
  2  7  1  0
  1 12  1  0
  1 13  1  0
  1 14  1  0
  2 11  1  0
  3  4  1  0
  3  5  1  0
  3  6  1  0
  7  8  1  0
  7  9  1  0
  7 10  1  0
M  END
