# Supplementary material for: Iso­propyl­ammonium halidometallates. I. [CoX4]2−·X− (X = Cl, Br), ZnCl42−, and [ZnCl3−]n salts
Source: Acta Crystallogr E Crystallogr Commun. 2025 Jul 15;81(Pt 8):684–93. doi: 10.1107/S2056989025006103 (PMC12326503; doi:10.1107/S2056989025006103)
Supplement: Supplementary file 10 [file e-81-00684-sup10.mol]

 
  WebMO

 14 13  0        0              1 V2000
    0.0008   -0.0000   -0.3286 N   0  1  0  0  0  0  0  0  0  0  0  0
    1.4413    0.0171    0.1116 C   0  0  0  0  0  0  0  0  0  0  0  0
    1.9183    0.9148   -0.2786 H   0  0  0  0  0  0  0  0  0  0  0  0
    1.4698    0.0195    1.2005 H   0  0  0  0  0  0  0  0  0  0  0  0
    1.9388   -0.8711   -0.2748 H   0  0  0  0  0  0  0  0  0  0  0  0
   -0.7061   -1.2551    0.1122 C   0  0  0  0  0  0  0  0  0  0  0  0
   -1.7219   -1.2432   -0.2799 H   0  0  0  0  0  0  0  0  0  0  0  0
   -0.1646   -2.1185   -0.2709 H   0  0  0  0  0  0  0  0  0  0  0  0
   -0.7242   -1.2756    1.2010 H   0  0  0  0  0  0  0  0  0  0  0  0
   -0.7357    1.2381    0.1123 C   0  0  0  0  0  0  0  0  0  0  0  0
   -1.7508    1.2016   -0.2795 H   0  0  0  0  0  0  0  0  0  0  0  0
   -0.7539    1.2581    1.2012 H   0  0  0  0  0  0  0  0  0  0  0  0
   -0.2152    2.1143   -0.2708 H   0  0  0  0  0  0  0  0  0  0  0  0
    0.0004   -0.0000   -1.3519 H   0  0  0  0  0  0  0  0  0  0  0  0
  1  2  1  0
  1  6  1  0
  1 10  1  0
  1 14  1  0
  2  3  1  0
  2  4  1  0
  2  5  1  0
  6  7  1  0
  6  8  1  0
  6  9  1  0
 10 11  1  0
 10 12  1  0
 10 13  1  0
M  END
