# Supplementary material for: Iso­propyl­ammonium halidometallates. I. [CoX4]2−·X− (X = Cl, Br), ZnCl42−, and [ZnCl3−]n salts
Source: Acta Crystallogr E Crystallogr Commun. 2025 Jul 15;81(Pt 8):684–93. doi: 10.1107/S2056989025006103 (PMC12326503; doi:10.1107/S2056989025006103)
Supplement: Supplementary file 11 [file e-81-00684-sup11.mol]

 
  WebMO

 14 13  0        0              1 V2000
    0.0011   -0.0001   -0.3306 N   0  1  0  0  0  0  0  0  0  0  0  0
    1.4320   -0.0051    0.1134 C   0  0  0  0  0  0  0  0  0  0  0  0
    1.9192    0.8861   -0.2762 H   0  0  0  0  0  0  0  0  0  0  0  0
    1.4545   -0.0053    1.2019 H   0  0  0  0  0  0  0  0  0  0  0  0
    1.9130   -0.8996   -0.2766 H   0  0  0  0  0  0  0  0  0  0  0  0
   -0.7209   -1.2361    0.1127 C   0  0  0  0  0  0  0  0  0  0  0  0
   -1.7346   -1.2043   -0.2805 H   0  0  0  0  0  0  0  0  0  0  0  0
   -0.1920   -2.1048   -0.2734 H   0  0  0  0  0  0  0  0  0  0  0  0
   -0.7358   -1.2523    1.2012 H   0  0  0  0  0  0  0  0  0  0  0  0
   -0.7120    1.2412    0.1119 C   0  0  0  0  0  0  0  0  0  0  0  0
   -1.7261    1.2164   -0.2812 H   0  0  0  0  0  0  0  0  0  0  0  0
   -0.7267    1.2585    1.2004 H   0  0  0  0  0  0  0  0  0  0  0  0
   -0.1771    2.1058   -0.2750 H   0  0  0  0  0  0  0  0  0  0  0  0
    0.0016   -0.0004   -1.3518 H   0  0  0  0  0  0  0  0  0  0  0  0
  1  2  1  0
  1  6  1  0
  1 10  1  0
  1 14  1  0
  2  3  1  0
  2  4  1  0
  2  5  1  0
  6  7  1  0
  6  8  1  0
  6  9  1  0
 10 11  1  0
 10 12  1  0
 10 13  1  0
M  END
